# Supplementary material for: Single-cell profiling identifies heterogeneity of the immune microenvironment in healthy, primary and lymph node metastatic BC
Source: Front Immunol. 2025 Nov 27;16:1690992. doi: 10.3389/fimmu.2025.1690992 (PMC12695843; doi:10.3389/fimmu.2025.1690992)
Supplement: Supplementary Figure 1 — The result of immunohistochemistry. (a) IHC of EC4 signature genes (CD74)in Normal and BC specimens. (b) IHC of EC5 signature genes (HSPG2,COL4A1,SPARC)in Normal and BC specimens. [file SupplementaryFile1.zip]

Archive with 4 entries (4 files):
- Supplementary Fig.2.jpg
- Supplementary Fig.4.jpg
- supplementary Fig.3.jpg
- Supplementary Fig.1.jpg
