# Supplementary material for: Single-cell profiling identifies heterogeneity of the immune microenvironment in healthy, primary and lymph node metastatic BC
Source: Front Immunol. 2025 Nov 27;16:1690992. doi: 10.3389/fimmu.2025.1690992 (PMC12695843; doi:10.3389/fimmu.2025.1690992)
Supplement: Supplementary file 2 [file SupplementaryFile2.zip › Supplementary Table 1.xlsx]

## Sheet: Sheet1
Sample Name	# cells before filtering	Mito - upper	# genes - lower	# genes - upper	library size - upper	# cells after filtering	# genes detected after filtering
GSM4909254	7130	0.2	500	7500	80000	6412	18628
GSM4909257	7412	0.3	500	7000	60000	4929	18651
GSM4909268	7371	0.2	500	6500	60000	6549	17956
GSM4909270	10178	0.2	500	7000	60000	9148	18968
GSM4909289	4779	0.25	500	7000	60000	4179	18316
GSM4909290	12288	0.25	500	6000	55000	8278	18219
GSM4909293	6561	0.3	500	5500	30000	4653	18353
GSM4909294	19027	0.3	500	5500	30000	10033	19577
GSM4909297	7289	0.2	500	5000	25000	4237	17479
GSM4909298	6676	0.2	500	7000	50000	3835	17894
GSM4909299	8822	0.2	500	7000	45000	7748	18626
GSM4909302	10592	0.2	500	6000	35000	8151	18312
GSM4909308	6196	0.2	500	4700	30000	5684	17468
GSM4909312	7241	0.2	500	2500	10000	6659	15870
GSM4909316	8422	0.4	500	7000	60000	3374	18006
GSM4909321	4854	0.2	300	1700	5000	4131	15223
