# Supplementary material for: Single-cell profiling identifies heterogeneity of the immune microenvironment in healthy, primary and lymph node metastatic BC
Source: Front Immunol. 2025 Nov 27;16:1690992. doi: 10.3389/fimmu.2025.1690992 (PMC12695843; doi:10.3389/fimmu.2025.1690992)
Supplement: Supplementary file 2 [file SupplementaryFile2.zip › Supplementary Table 10.xlsx]

## Sheet: Sheet1
GeneID	gene_id	log2FC	Pvalue	Qvalue	pct.1	pct.2	Description	GO	KEGG	significant
ENSG00000116251	RPL22	0.554932	2.38394e-44	7.99524e-40	0.964	0.87	ribosomal protein L22 [Source:HGNC Symbol;Acc:HGNC:10315]	GO:0002181(cytoplasmic translation);GO:0003723(RNA binding);GO:0003735(structural constituent of ribosome);GO:0005515(protein binding);GO:0005634(nucleus);GO:0005737(cytoplasm);GO:0005829(cytosol);GO:0005840(ribosome);GO:0005925(focal adhesion);GO:0006412(translation);GO:0008201(heparin binding);GO:0022625(cytosolic large ribosomal subunit);GO:0022626(cytosolic ribosome);GO:0042802(identical prot…	03010(Ribosome);05171(Coronavirus disease - COVID-19)	yes
ENSG00000142676	RPL11	0.615028	6.21276e-84	2.08363e-79	0.997	0.966	ribosomal protein L11 [Source:HGNC Symbol;Acc:HGNC:10301]	GO:0000027(ribosomal large subunit assembly);GO:0002181(cytoplasmic translation);GO:0003723(RNA binding);GO:0003735(structural constituent of ribosome);GO:0005515(protein binding);GO:0005634(nucleus);GO:0005654(nucleoplasm);GO:0005730(nucleolus);GO:0005737(cytoplasm);GO:0005829(cytosol);GO:0005840(ribosome);GO:0006364(rRNA processing);GO:0006412(translation);GO:0006605(protein targeting);GO:00080…	03010(Ribosome);05171(Coronavirus disease - COVID-19)	yes
ENSG00000142669	SH3BGRL3	0.299915	2.89325e-14	9.70337e-10	0.922	0.841	SH3 domain binding glutamate rich protein like 3 [Source:HGNC Symbol;Acc:HGNC:15568]	GO:0005515(protein binding);GO:0005634(nucleus);GO:0005737(cytoplasm);GO:0005829(cytosol);GO:0005886(plasma membrane);GO:0007010(cytoskeleton organization);GO:0016020(membrane);GO:0016604(nuclear body);GO:0032587(ruffle membrane);GO:0042995(cell projection);GO:0070062(extracellular exosome)	NA	yes
ENSG00000169442	CD52	0.433683	2.50576e-20	8.40381e-16	0.482	0.295	CD52 molecule [Source:HGNC Symbol;Acc:HGNC:1804]	GO:0005576(extracellular region);GO:0005886(plasma membrane);GO:0007204(positive regulation of cytosolic calcium ion concentration);GO:0016020(membrane);GO:0045730(respiratory burst);GO:0097225(sperm midpiece)	NA	yes
ENSG00000084070	SMAP2	0.612497	1.98731e-19	6.66503e-15	0.38	0.245	small ArfGAP2 [Source:HGNC Symbol;Acc:HGNC:25082]	GO:0005096(GTPase activator activity);GO:0005515(protein binding);GO:0005654(nucleoplasm);GO:0005737(cytoplasm);GO:0005829(cytosol);GO:0046872(metal ion binding)	04144(Endocytosis)	yes
ENSG00000142937	RPS8	0.702856	3.30134e-98	1.1072e-93	1	0.959	ribosomal protein S8 [Source:HGNC Symbol;Acc:HGNC:10441]	GO:0000462(maturation of SSU-rRNA from tricistronic rRNA transcript (SSU-rRNA, 5.8S rRNA, LSU-rRNA));GO:0002181(cytoplasmic translation);GO:0003723(RNA binding);GO:0003735(structural constituent of ribosome);GO:0005515(protein binding);GO:0005634(nucleus);GO:0005654(nucleoplasm);GO:0005730(nucleolus);GO:0005737(cytoplasm);GO:0005783(endoplasmic reticulum);GO:0005829(cytosol);GO:0005840(ribosome);…	03010(Ribosome);05171(Coronavirus disease - COVID-19)	yes
	AC103591.3	0.315351	1.11411e-09	3.7365e-05	0.161	0.082	NA	NA	NA	yes
ENSG00000117228	GBP1	0.710672	7.50436e-17	2.51681e-12	0.44	0.312	guanylate binding protein 1 [Source:HGNC Symbol;Acc:HGNC:4182]	GO:0000139(Golgi membrane);GO:0000166(nucleotide binding);GO:0002376(immune system process);GO:0003779(actin binding);GO:0003924(GTPase activity);GO:0003925(G protein activity);GO:0004382(GDP phosphatase activity);GO:0005515(protein binding);GO:0005525(GTP binding);GO:0005576(extracellular region);GO:0005737(cytoplasm);GO:0005794(Golgi apparatus);GO:0005829(cytosol);GO:0005886(plasma membrane);GO…	04621(NOD-like receptor signaling pathway)	yes
ENSG00000162654	GBP4	0.533677	4.90585e-12	1.64532e-07	0.292	0.186	guanylate binding protein 4 [Source:HGNC Symbol;Acc:HGNC:20480]	GO:0000139(Golgi membrane);GO:0000166(nucleotide binding);GO:0002376(immune system process);GO:0003924(GTPase activity);GO:0005515(protein binding);GO:0005525(GTP binding);GO:0005634(nucleus);GO:0005737(cytoplasm);GO:0005794(Golgi apparatus);GO:0005829(cytosol);GO:0005886(plasma membrane);GO:0016020(membrane);GO:0016787(hydrolase activity);GO:0042802(identical protein binding);GO:0042803(protein …	04621(NOD-like receptor signaling pathway)	yes
ENSG00000122406	RPL5	0.693192	1.65382e-62	5.54658e-58	0.948	0.823	ribosomal protein L5 [Source:HGNC Symbol;Acc:HGNC:10360]	GO:0000027(ribosomal large subunit assembly);GO:0002181(cytoplasmic translation);GO:0003723(RNA binding);GO:0003730(mRNA 3'-UTR binding);GO:0003735(structural constituent of ribosome);GO:0005515(protein binding);GO:0005634(nucleus);GO:0005654(nucleoplasm);GO:0005730(nucleolus);GO:0005737(cytoplasm);GO:0005783(endoplasmic reticulum);GO:0005829(cytosol);GO:0005840(ribosome);GO:0005925(focal adhesio…	03010(Ribosome);05171(Coronavirus disease - COVID-19)	yes
ENSG00000143110	C1orf162	0.733448	4.99582e-38	1.6755e-33	0.699	0.473	chromosome 1 open reading frame 162 [Source:HGNC Symbol;Acc:HGNC:28344]	GO:0016020(membrane)	NA	yes
ENSG00000196369	SRGAP2B	0.274865	4.91902e-10	1.64974e-05	0.135	0.077	SLIT-ROBO Rho GTPase activating protein 2B [Source:HGNC Symbol;Acc:HGNC:35237]	GO:0005515(protein binding);GO:0007399(nervous system development)	NA	yes
	AC245014.3	0.415959	7.60613e-09	0.000255095	0.195	0.122	NA	NA	NA	yes
ENSG00000023902	PLEKHO1	0.511934	7.78185e-21	2.60988e-16	0.501	0.351	pleckstrin homology domain containing O1 [Source:HGNC Symbol;Acc:HGNC:24310]	GO:0005515(protein binding);GO:0005634(nucleus);GO:0005737(cytoplasm);GO:0005886(plasma membrane);GO:0007520(myoblast fusion);GO:0008360(regulation of cell shape);GO:0016020(membrane);GO:0032587(ruffle membrane);GO:0036195(muscle cell projection membrane);GO:0051451(myoblast migration);GO:0072673(lamellipodium morphogenesis);GO:1901739(regulation of myoblast fusion)	NA	yes
ENSG00000143384	MCL1	0.405558	1.37513e-14	4.61191e-10	0.703	0.581	MCL1 apoptosis regulator, BCL2 family member [Source:HGNC Symbol;Acc:HGNC:6943]	GO:0001709(cell fate determination);GO:0001836(release of cytochrome c from mitochondria);GO:0005515(protein binding);GO:0005634(nucleus);GO:0005654(nucleoplasm);GO:0005737(cytoplasm);GO:0005739(mitochondrion);GO:0005741(mitochondrial outer membrane);GO:0005829(cytosol);GO:0006915(apoptotic process);GO:0006974(cellular response to DNA damage stimulus);GO:0008053(mitochondrial fusion);GO:0008320(p…	04151(PI3K-Akt signaling pathway);04210(Apoptosis);04630(JAK-STAT signaling pathway);05206(MicroRNAs in cancer)	yes
ENSG00000177954	RPS27	0.66969	1.03246e-107	3.46267e-103	0.998	0.986	ribosomal protein S27 [Source:HGNC Symbol;Acc:HGNC:10416]	GO:0000028(ribosomal small subunit assembly);GO:0002181(cytoplasmic translation);GO:0003677(DNA binding);GO:0003723(RNA binding);GO:0003735(structural constituent of ribosome);GO:0005515(protein binding);GO:0005634(nucleus);GO:0005654(nucleoplasm);GO:0005730(nucleolus);GO:0005737(cytoplasm);GO:0005829(cytosol);GO:0005840(ribosome);GO:0006364(rRNA processing);GO:0006412(translation);GO:0008270(zin…	03010(Ribosome);05171(Coronavirus disease - COVID-19)	yes
ENSG00000143549	TPM3	0.417495	1.76048e-13	5.9043e-09	0.694	0.641	tropomyosin 3 [Source:HGNC Symbol;Acc:HGNC:12012]	GO:0001725(stress fiber);GO:0003674(molecular_function);GO:0003779(actin binding);GO:0005515(protein binding);GO:0005737(cytoplasm);GO:0005829(cytosol);GO:0005856(cytoskeleton);GO:0005862(muscle thin filament tropomyosin);GO:0005884(actin filament);GO:0006936(muscle contraction);GO:0007015(actin filament organization);GO:0015629(actin cytoskeleton);GO:0051015(actin filament binding);GO:0070062(ex…	04260(Cardiac muscle contraction);04261(Adrenergic signaling in cardiomyocytes);05200(Pathways in cancer);05216(Thyroid cancer);05410(Hypertrophic cardiomyopathy);05414(Dilated cardiomyopathy)	yes
ENSG00000117036	ETV3	0.284397	1.67752e-08	0.000562606	0.112	0.054	ETS variant transcription factor 3 [Source:HGNC Symbol;Acc:HGNC:3492]	GO:0000122(negative regulation of transcription by RNA polymerase II);GO:0000785(chromatin);GO:0000977(RNA polymerase II transcription regulatory region sequence-specific DNA binding);GO:0000981(DNA-binding transcription factor activity, RNA polymerase II-specific);GO:0001227(DNA-binding transcription repressor activity, RNA polymerase II-specific);GO:0003677(DNA binding);GO:0003700(DNA-binding t…	NA	yes
ENSG00000158481	CD1C	1.47581	3.41833e-101	1.14644e-96	0.316	0.031	CD1c molecule [Source:HGNC Symbol;Acc:HGNC:1636]	GO:0001916(positive regulation of T cell mediated cytotoxicity);GO:0002250(adaptive immune response);GO:0002286(T cell activation involved in immune response);GO:0002376(immune system process);GO:0005515(protein binding);GO:0005615(extracellular space);GO:0005764(lysosome);GO:0005768(endosome);GO:0005783(endoplasmic reticulum);GO:0005794(Golgi apparatus);GO:0005886(plasma membrane);GO:0006955(imm…	04530(Tight junction);04640(Hematopoietic cell lineage);05146(Amoebiasis)	yes
ENSG00000158488	CD1E	1.71303	1.45564e-106	4.88192e-102	0.375	0.05	CD1e molecule [Source:HGNC Symbol;Acc:HGNC:1638]	GO:0000139(Golgi membrane);GO:0001916(positive regulation of T cell mediated cytotoxicity);GO:0002250(adaptive immune response);GO:0002376(immune system process);GO:0005615(extracellular space);GO:0005730(nucleolus);GO:0005764(lysosome);GO:0005768(endosome);GO:0005769(early endosome);GO:0005770(late endosome);GO:0005794(Golgi apparatus);GO:0005886(plasma membrane);GO:0006955(immune response);GO:0…	04530(Tight junction);04640(Hematopoietic cell lineage);05146(Amoebiasis)	yes
ENSG00000163563	MNDA	0.751553	2.1663e-30	7.26532e-26	0.693	0.497	myeloid cell nuclear differentiation antigen [Source:HGNC Symbol;Acc:HGNC:7183]	GO:0002218(activation of innate immune response);GO:0003677(DNA binding);GO:0003690(double-stranded DNA binding);GO:0005515(protein binding);GO:0005576(extracellular region);GO:0005634(nucleus);GO:0005654(nucleoplasm);GO:0005730(nucleolus);GO:0005737(cytoplasm);GO:0005829(cytosol);GO:0006968(cellular defense response);GO:0006974(cellular response to DNA damage stimulus);GO:0030889(negative regula…	NA	yes
ENSG00000163565	IFI16	0.411568	3.80056e-10	1.27463e-05	0.513	0.422	interferon gamma inducible protein 16 [Source:HGNC Symbol;Acc:HGNC:5395]	GO:0000122(negative regulation of transcription by RNA polymerase II);GO:0001819(positive regulation of cytokine production);GO:0002218(activation of innate immune response);GO:0002376(immune system process);GO:0003677(DNA binding);GO:0003690(double-stranded DNA binding);GO:0003723(RNA binding);GO:0005515(protein binding);GO:0005634(nucleus);GO:0005654(nucleoplasm);GO:0005730(nucleolus);GO:000573…	04621(NOD-like receptor signaling pathway)	yes
ENSG00000179639	FCER1A	1.64108	5.57939e-80	1.87121e-75	0.271	0.027	Fc epsilon receptor Ia [Source:HGNC Symbol;Acc:HGNC:3609]	GO:0004888(transmembrane signaling receptor activity);GO:0005515(protein binding);GO:0005886(plasma membrane);GO:0007166(cell surface receptor signaling pathway);GO:0009986(cell surface);GO:0016020(membrane);GO:0016068(type I hypersensitivity);GO:0019768(high-affinity IgE receptor activity);GO:0019863(IgE binding);GO:0038095(Fc-epsilon receptor signaling pathway);GO:0042092(type 2 immune response…	04071(Sphingolipid signaling pathway);04072(Phospholipase D signaling pathway);04664(Fc epsilon RI signaling pathway);05310(Asthma)	yes
ENSG00000158714	SLAMF8	0.301793	3.88968e-07	0.0130452	0.209	0.15	SLAM family member 8 [Source:HGNC Symbol;Acc:HGNC:21391]	GO:0002232(leukocyte chemotaxis involved in inflammatory response);GO:0002336(B-1 B cell lineage commitment);GO:0005515(protein binding);GO:0009986(cell surface);GO:0010760(negative regulation of macrophage chemotaxis);GO:0016020(membrane);GO:0033860(regulation of NAD(P)H oxidase activity);GO:0038023(signaling receptor activity);GO:0042742(defense response to bacterium);GO:0042802(identical prote…	NA	yes
ENSG00000162734	PEA15	0.306156	2.61077e-09	8.75602e-05	0.33	0.258	proliferation and apoptosis adaptor protein 15 [Source:HGNC Symbol;Acc:HGNC:8822]	GO:0000165(MAPK cascade);GO:0005515(protein binding);GO:0005654(nucleoplasm);GO:0005737(cytoplasm);GO:0005829(cytosol);GO:0005875(microtubule associated complex);GO:0006915(apoptotic process);GO:0008643(carbohydrate transport);GO:0042981(regulation of apoptotic process);GO:0043231(intracellular membrane-bounded organelle);GO:0046325(negative regulation of glucose import);GO:1902042(negative regul…	NA	yes
ENSG00000117091	CD48	0.406156	1.94579e-14	6.52578e-10	0.411	0.296	CD48 molecule [Source:HGNC Symbol;Acc:HGNC:1683]	GO:0005515(protein binding);GO:0005576(extracellular region);GO:0005886(plasma membrane);GO:0006952(defense response);GO:0016020(membrane);GO:0045121(membrane raft);GO:0070062(extracellular exosome)	04650(Natural killer cell mediated cytotoxicity)	yes
ENSG00000162783	IER5	0.278181	2.07737e-05	0.69671	0.309	0.243	immediate early response 5 [Source:HGNC Symbol;Acc:HGNC:5393]	GO:0000159(protein phosphatase type 2A complex);GO:0005515(protein binding);GO:0005634(nucleus);GO:0005654(nucleoplasm);GO:0005730(nucleolus);GO:0005737(cytoplasm);GO:0034605(cellular response to heat);GO:0042127(regulation of cell population proliferation);GO:0042802(identical protein binding);GO:0045944(positive regulation of transcription by RNA polymerase II);GO:1900036(positive regulation of…	NA	yes
	FAM129A	0.357777	8.50266e-09	0.000285162	0.221	0.155	NA	NA	NA	yes
ENSG00000150681	RGS18	0.343164	4.32333e-16	1.44996e-11	0.195	0.088	regulator of G protein signaling 18 [Source:HGNC Symbol;Acc:HGNC:14261]	GO:0003924(GTPase activity);GO:0005096(GTPase activator activity);GO:0005515(protein binding);GO:0005737(cytoplasm);GO:0005886(plasma membrane);GO:0007186(G protein-coupled receptor signaling pathway);GO:0008277(regulation of G protein-coupled receptor signaling pathway);GO:0009968(negative regulation of signal transduction)	NA	yes
	AL136987.1	0.472729	1.30988e-13	4.39306e-09	0.159	0.066	NA	NA	NA	yes
ENSG00000090104	RGS1	0.419694	9.39902e-10	3.15224e-05	0.839	0.761	regulator of G protein signaling 1 [Source:HGNC Symbol;Acc:HGNC:9991]	GO:0001965(G-protein alpha-subunit binding);GO:0003924(GTPase activity);GO:0005096(GTPase activator activity);GO:0005516(calmodulin binding);GO:0005737(cytoplasm);GO:0005829(cytosol);GO:0005886(plasma membrane);GO:0006955(immune response);GO:0007165(signal transduction);GO:0007186(G protein-coupled receptor signaling pathway);GO:0007193(adenylate cyclase-inhibiting G protein-coupled receptor sign…	NA	yes
ENSG00000116741	RGS2	0.574053	7.11641e-19	2.3867e-14	0.551	0.377	regulator of G protein signaling 2 [Source:HGNC Symbol;Acc:HGNC:9998]	GO:0001965(G-protein alpha-subunit binding);GO:0001975(response to amphetamine);GO:0003924(GTPase activity);GO:0005096(GTPase activator activity);GO:0005515(protein binding);GO:0005516(calmodulin binding);GO:0005634(nucleus);GO:0005730(nucleolus);GO:0005737(cytoplasm);GO:0005739(mitochondrion);GO:0005829(cytosol);GO:0005886(plasma membrane);GO:0006417(regulation of translation);GO:0007049(cell cy…	04022(cGMP-PKG signaling pathway);04740(Olfactory transduction);04921(Oxytocin signaling pathway)	yes
ENSG00000213047	DENND1B	0.481957	1.09287e-16	3.66527e-12	0.249	0.135	DENN domain containing 1B [Source:HGNC Symbol;Acc:HGNC:28404]	GO:0005085(guanyl-nucleotide exchange factor activity);GO:0005515(protein binding);GO:0005737(cytoplasm);GO:0005829(cytosol);GO:0006897(endocytosis);GO:0015031(protein transport);GO:0016607(nuclear speck);GO:0030136(clathrin-coated vesicle);GO:0031267(small GTPase binding);GO:0031410(cytoplasmic vesicle);GO:0032456(endocytic recycling);GO:0043231(intracellular membrane-bounded organelle);GO:00435…	NA	yes
ENSG00000081237	PTPRC	0.50011	1.55283e-20	5.20788e-16	0.641	0.488	protein tyrosine phosphatase receptor type C [Source:HGNC Symbol;Acc:HGNC:9666]	GO:0000165(MAPK cascade);GO:0001779(natural killer cell differentiation);GO:0001915(negative regulation of T cell mediated cytotoxicity);GO:0001916(positive regulation of T cell mediated cytotoxicity);GO:0001960(negative regulation of cytokine-mediated signaling pathway);GO:0002244(hematopoietic progenitor cell differentiation);GO:0002639(positive regulation of immunoglobulin production);GO:00027…	04514(Cell adhesion molecules);04660(T cell receptor signaling pathway);04666(Fc gamma R-mediated phagocytosis);05132(Salmonella infection);05340(Primary immunodeficiency)	yes
ENSG00000159388	BTG2	0.332439	4.154e-13	1.39317e-08	0.366	0.259	BTG anti-proliferation factor 2 [Source:HGNC Symbol;Acc:HGNC:1131]	GO:0000122(negative regulation of transcription by RNA polymerase II);GO:0003714(transcription corepressor activity);GO:0005515(protein binding);GO:0005634(nucleus);GO:0005737(cytoplasm);GO:0005829(cytosol);GO:0006281(DNA repair);GO:0006479(protein methylation);GO:0006974(cellular response to DNA damage stimulus);GO:0007405(neuroblast proliferation);GO:0007406(negative regulation of neuroblast pr…	03018(RNA degradation)	yes
ENSG00000196352	CD55	0.435618	2.19939e-13	7.3763e-09	0.282	0.161	CD55 molecule (Cromer blood group) [Source:HGNC Symbol;Acc:HGNC:2665]	GO:0000139(Golgi membrane);GO:0001618(virus receptor activity);GO:0002376(immune system process);GO:0002726(positive regulation of T cell cytokine production);GO:0005515(protein binding);GO:0005576(extracellular region);GO:0005886(plasma membrane);GO:0006958(complement activation, classical pathway);GO:0007204(positive regulation of cytosolic calcium ion concentration);GO:0008289(lipid binding);G…	04610(Complement and coagulation cascades);04640(Hematopoietic cell lineage);05416(Viral myocarditis)	yes
ENSG00000162772	ATF3	0.604112	7.2197e-16	2.42134e-11	0.473	0.316	activating transcription factor 3 [Source:HGNC Symbol;Acc:HGNC:785]	GO:0000122(negative regulation of transcription by RNA polymerase II);GO:0000785(chromatin);GO:0000976(transcription cis-regulatory region binding);GO:0000977(RNA polymerase II transcription regulatory region sequence-specific DNA binding);GO:0000978(RNA polymerase II cis-regulatory region sequence-specific DNA binding);GO:0000981(DNA-binding transcription factor activity, RNA polymerase II-speci…	NA	yes
ENSG00000123685	BATF3	0.595052	1.28422e-23	4.30702e-19	0.15	0.039	basic leucine zipper ATF-like transcription factor 3 [Source:HGNC Symbol;Acc:HGNC:28915]	GO:0000122(negative regulation of transcription by RNA polymerase II);GO:0000785(chromatin);GO:0000978(RNA polymerase II cis-regulatory region sequence-specific DNA binding);GO:0000981(DNA-binding transcription factor activity, RNA polymerase II-specific);GO:0001227(DNA-binding transcription repressor activity, RNA polymerase II-specific);GO:0003677(DNA binding);GO:0003700(DNA-binding transcripti…	05235(PD-L1 expression and PD-1 checkpoint pathway in cancer)	yes
	H3F3A	0.327878	4.61692e-21	1.54842e-16	0.952	0.899	NA	NA	NA	yes
ENSG00000153187	HNRNPU	0.284971	6.7217e-05	1	0.629	0.562	heterogeneous nuclear ribonucleoprotein U [Source:HGNC Symbol;Acc:HGNC:5048]	GO:0000122(negative regulation of transcription by RNA polymerase II);GO:0000166(nucleotide binding);GO:0000228(nuclear chromosome);GO:0000381(regulation of alternative mRNA splicing, via spliceosome);GO:0000398(mRNA splicing, via spliceosome);GO:0000775(chromosome, centromeric region);GO:0000776(kinetochore);GO:0000922(spindle pole);GO:0000978(RNA polymerase II cis-regulatory region sequence-spe…	03040(Spliceosome)	yes
ENSG00000162711	NLRP3	0.372865	3.69948e-08	0.00124073	0.211	0.119	NLR family pyrin domain containing 3 [Source:HGNC Symbol;Acc:HGNC:16400]	GO:0002526(acute inflammatory response);GO:0002720(positive regulation of cytokine production involved in immune response);GO:0002830(positive regulation of type 2 immune response);GO:0005515(protein binding);GO:0005634(nucleus);GO:0005737(cytoplasm);GO:0005739(mitochondrion);GO:0005815(microtubule organizing center);GO:0006919(activation of cysteine-type endopeptidase activity involved in apopto…	04217(Necroptosis);04621(NOD-like receptor signaling pathway);04625(C-type lectin receptor signaling pathway);05130(Pathogenic Escherichia coli infection);05131(Shigellosis);05132(Salmonella infection);05133(Pertussis);05135(Yersinia infection);05164(Influenza A);05171(Coronavirus disease - COVID-19)	yes
ENSG00000171863	RPS7	0.612127	1.45995e-64	4.89639e-60	0.976	0.884	ribosomal protein S7 [Source:HGNC Symbol;Acc:HGNC:10440]	GO:0001843(neural tube closure);GO:0002181(cytoplasmic translation);GO:0003723(RNA binding);GO:0003730(mRNA 3'-UTR binding);GO:0003735(structural constituent of ribosome);GO:0005515(protein binding);GO:0005634(nucleus);GO:0005654(nucleoplasm);GO:0005730(nucleolus);GO:0005737(cytoplasm);GO:0005813(centrosome);GO:0005815(microtubule organizing center);GO:0005829(cytosol);GO:0005840(ribosome);GO:000…	03010(Ribosome);05171(Coronavirus disease - COVID-19)	yes
ENSG00000119801	YPEL5	0.301341	2.70948e-07	0.00908704	0.269	0.222	yippee like 5 [Source:HGNC Symbol;Acc:HGNC:18329]	GO:0000151(ubiquitin ligase complex);GO:0000922(spindle pole);GO:0005515(protein binding);GO:0005576(extracellular region);GO:0005634(nucleus);GO:0005737(cytoplasm);GO:0005813(centrosome);GO:0005815(microtubule organizing center);GO:0005856(cytoskeleton);GO:0008283(cell population proliferation);GO:0030496(midbody);GO:0046872(metal ion binding);GO:0097431(mitotic spindle pole);GO:1904724(tertiary…	NA	yes
ENSG00000183023	SLC8A1	0.27136	1.77058e-06	0.0593818	0.275	0.201	solute carrier family 8 member A1 [Source:HGNC Symbol;Acc:HGNC:11068]	GO:0002026(regulation of the force of heart contraction);GO:0002027(regulation of heart rate);GO:0005432(calcium:sodium antiporter activity);GO:0005509(calcium ion binding);GO:0005515(protein binding);GO:0005516(calmodulin binding);GO:0005654(nucleoplasm);GO:0005886(plasma membrane);GO:0006811(ion transport);GO:0006814(sodium ion transport);GO:0006816(calcium ion transport);GO:0006874(cellular ca…	04020(Calcium signaling pathway);04022(cGMP-PKG signaling pathway);04260(Cardiac muscle contraction);04261(Adrenergic signaling in cardiomyocytes);04371(Apelin signaling pathway);04740(Olfactory transduction);04961(Endocrine and other factor-regulated calcium reabsorption);04974(Protein digestion and absorption);04978(Mineral absorption);05410(Hypertrophic cardiomyopathy);05412(Arrhythmogenic rig…	yes
ENSG00000152518	ZFP36L2	0.342781	8.74876e-09	0.000293416	0.623	0.541	ZFP36 ring finger protein like 2 [Source:HGNC Symbol;Acc:HGNC:1108]	GO:0000165(MAPK cascade);GO:0000288(nuclear-transcribed mRNA catabolic process, deadenylation-dependent decay);GO:0003723(RNA binding);GO:0003729(mRNA binding);GO:0005515(protein binding);GO:0005634(nucleus);GO:0005737(cytoplasm);GO:0006402(mRNA catabolic process);GO:0006417(regulation of translation);GO:0009611(response to wounding);GO:0010629(negative regulation of gene expression);GO:0030097(h…	04218(Cellular senescence)	yes
ENSG00000143947	RPS27A	0.560743	9.87821e-82	3.31295e-77	0.997	0.969	ribosomal protein S27a [Source:HGNC Symbol;Acc:HGNC:10417]	GO:0002181(cytoplasmic translation);GO:0003723(RNA binding);GO:0003735(structural constituent of ribosome);GO:0005515(protein binding);GO:0005615(extracellular space);GO:0005634(nucleus);GO:0005654(nucleoplasm);GO:0005730(nucleolus);GO:0005737(cytoplasm);GO:0005741(mitochondrial outer membrane);GO:0005789(endoplasmic reticulum membrane);GO:0005829(cytosol);GO:0005840(ribosome);GO:0005886(plasma m…	03010(Ribosome);04120(Ubiquitin mediated proteolysis);04137(Mitophagy - animal);05012(Parkinson disease);05022(Pathways of neurodegeneration - multiple diseases);05131(Shigellosis);05167(Kaposi sarcoma-associated herpesvirus infection);05171(Coronavirus disease - COVID-19)	yes
ENSG00000162924	REL	0.774394	7.63868e-29	2.56186e-24	0.606	0.396	REL proto-oncogene, NF-kB subunit [Source:HGNC Symbol;Acc:HGNC:9954]	GO:0000785(chromatin);GO:0000978(RNA polymerase II cis-regulatory region sequence-specific DNA binding);GO:0000981(DNA-binding transcription factor activity, RNA polymerase II-specific);GO:0001228(DNA-binding transcription activator activity, RNA polymerase II-specific);GO:0003677(DNA binding);GO:0003700(DNA-binding transcription factor activity);GO:0005515(protein binding);GO:0005634(nucleus);GO…	04014(Ras signaling pathway);05202(Transcriptional misregulation in cancer);05203(Viral carcinogenesis)	yes
ENSG00000115956	PLEK	0.522425	1.62699e-14	5.45658e-10	0.591	0.476	pleckstrin [Source:HGNC Symbol;Acc:HGNC:9070]	GO:0002244(hematopoietic progenitor cell differentiation);GO:0002576(platelet degranulation);GO:0005080(protein kinase C binding);GO:0005515(protein binding);GO:0005576(extracellular region);GO:0005737(cytoplasm);GO:0005829(cytosol);GO:0005886(plasma membrane);GO:0006904(vesicle docking involved in exocytosis);GO:0007229(integrin-mediated signaling pathway);GO:0010572(positive regulation of plate…	NA	yes
ENSG00000116031	CD207	0.829732	3.87379e-33	1.29919e-28	0.1	0.006	CD207 molecule [Source:HGNC Symbol;Acc:HGNC:17935]	GO:0005515(protein binding);GO:0005537(mannose binding);GO:0005886(plasma membrane);GO:0009897(external side of plasma membrane);GO:0016020(membrane);GO:0030139(endocytic vesicle);GO:0030246(carbohydrate binding);GO:0030669(clathrin-coated endocytic vesicle membrane);GO:0031901(early endosome membrane);GO:0051607(defense response to virus)	NA	yes
ENSG00000034510	TMSB10	0.464983	9.54218e-67	3.20025e-62	1	0.99	thymosin beta 10 [Source:HGNC Symbol;Acc:HGNC:11879]	GO:0003779(actin binding);GO:0003785(actin monomer binding);GO:0005515(protein binding);GO:0005737(cytoplasm);GO:0005856(cytoskeleton);GO:0007015(actin filament organization);GO:0030334(regulation of cell migration);GO:0042989(sequestering of actin monomers)	NA	yes
ENSG00000168906	MAT2A	0.288501	3.11028e-09	0.000104313	0.352	0.281	methionine adenosyltransferase 2A [Source:HGNC Symbol;Acc:HGNC:6904]	GO:0000166(nucleotide binding);GO:0004478(methionine adenosyltransferase activity);GO:0005515(protein binding);GO:0005524(ATP binding);GO:0005829(cytosol);GO:0006556(S-adenosylmethionine biosynthetic process);GO:0006730(one-carbon metabolic process);GO:0016740(transferase activity);GO:0034214(protein hexamerization);GO:0036094(small molecule binding);GO:0042802(identical protein binding);GO:00468…	00270(Cysteine and methionine metabolism);01100(Metabolic pathways);01230(Biosynthesis of amino acids);01240(Biosynthesis of cofactors)	yes
ENSG00000168899	VAMP5	0.347648	2.11827e-06	0.0710425	0.392	0.344	vesicle associated membrane protein 5 [Source:HGNC Symbol;Acc:HGNC:12646]	GO:0005515(protein binding);GO:0005770(late endosome);GO:0005794(Golgi apparatus);GO:0005886(plasma membrane);GO:0007517(muscle organ development);GO:0007519(skeletal muscle tissue development);GO:0009986(cell surface);GO:0012505(endomembrane system);GO:0014704(intercalated disc);GO:0016020(membrane);GO:0016192(vesicle-mediated transport);GO:0030154(cell differentiation);GO:0030659(cytoplasmic ve…	04130(SNARE interactions in vesicular transport)	yes
ENSG00000158050	DUSP2	0.613591	6.88732e-19	2.30987e-14	0.32	0.175	dual specificity phosphatase 2 [Source:HGNC Symbol;Acc:HGNC:3068]	GO:0001706(endoderm formation);GO:0004721(phosphoprotein phosphatase activity);GO:0004722(protein serine/threonine phosphatase activity);GO:0004725(protein tyrosine phosphatase activity);GO:0005515(protein binding);GO:0005634(nucleus);GO:0005654(nucleoplasm);GO:0005737(cytoplasm);GO:0006470(protein dephosphorylation);GO:0008138(protein tyrosine/serine/threonine phosphatase activity);GO:0008330(pr…	04010(MAPK signaling pathway)	yes
ENSG00000071082	RPL31	0.343778	4.40935e-07	0.0147881	0.865	0.826	ribosomal protein L31 [Source:HGNC Symbol;Acc:HGNC:10334]	GO:0002181(cytoplasmic translation);GO:0003723(RNA binding);GO:0003735(structural constituent of ribosome);GO:0005515(protein binding);GO:0005737(cytoplasm);GO:0005829(cytosol);GO:0005840(ribosome);GO:0005925(focal adhesion);GO:0006412(translation);GO:0016020(membrane);GO:0022625(cytosolic large ribosomal subunit);GO:0022626(cytosolic ribosome);GO:0042788(polysomal ribosome);GO:0070062(extracellu…	03010(Ribosome);05171(Coronavirus disease - COVID-19)	yes
ENSG00000115590	IL1R2	0.570816	4.62204e-19	1.55014e-14	0.143	0.037	interleukin 1 receptor type 2 [Source:HGNC Symbol;Acc:HGNC:5994]	GO:0004908(interleukin-1 receptor activity);GO:0004910(interleukin-1, type II, blocking receptor activity);GO:0005515(protein binding);GO:0005576(extracellular region);GO:0005737(cytoplasm);GO:0005886(plasma membrane);GO:0006955(immune response);GO:0010955(negative regulation of protein processing);GO:0016020(membrane);GO:0016485(protein processing);GO:0019221(cytokine-mediated signaling pathway)…	04060(Cytokine-cytokine receptor interaction);04640(Hematopoietic cell lineage);05146(Amoebiasis);05166(Human T-cell leukemia virus 1 infection);05202(Transcriptional misregulation in cancer);05215(Prostate cancer);05418(Fluid shear stress and atherosclerosis)	yes
ENSG00000115091	ACTR3	0.308535	1.16245e-10	3.89863e-06	0.62	0.539	actin related protein 3 [Source:HGNC Symbol;Acc:HGNC:170]	GO:0000166(nucleotide binding);GO:0003779(actin binding);GO:0005200(structural constituent of cytoskeleton);GO:0005515(protein binding);GO:0005524(ATP binding);GO:0005634(nucleus);GO:0005737(cytoplasm);GO:0005829(cytosol);GO:0005856(cytoskeleton);GO:0005885(Arp2/3 protein complex);GO:0005903(brush border);GO:0005911(cell-cell junction);GO:0005925(focal adhesion);GO:0007163(establishment or mainte…	04144(Endocytosis);04530(Tight junction);04666(Fc gamma R-mediated phagocytosis);04810(Regulation of actin cytoskeleton);05100(Bacterial invasion of epithelial cells);05130(Pathogenic Escherichia coli infection);05131(Shigellosis);05132(Salmonella infection);05135(Yersinia infection)	yes
ENSG00000121966	CXCR4	0.768462	1.87954e-28	6.3036e-24	0.661	0.485	C-X-C motif chemokine receptor 4 [Source:HGNC Symbol;Acc:HGNC:2561]	GO:0001618(virus receptor activity);GO:0001666(response to hypoxia);GO:0001764(neuron migration);GO:0002064(epithelial cell development);GO:0002407(dendritic cell chemotaxis);GO:0003779(actin binding);GO:0004930(G protein-coupled receptor activity);GO:0004950(chemokine receptor activity);GO:0005515(protein binding);GO:0005737(cytoplasm);GO:0005764(lysosome);GO:0005768(endosome);GO:0005769(early e…	04020(Calcium signaling pathway);04060(Cytokine-cytokine receptor interaction);04061(Viral protein interaction with cytokine and cytokine receptor);04062(Chemokine signaling pathway);04144(Endocytosis);04360(Axon guidance);04670(Leukocyte transendothelial migration);04672(Intestinal immune network for IgA production);04810(Regulation of actin cytoskeleton);05163(Human cytomegalovirus infection);0…	yes
ENSG00000153234	NR4A2	0.781304	1.49784e-29	5.02346e-25	0.587	0.365	nuclear receptor subfamily 4 group A member 2 [Source:HGNC Symbol;Acc:HGNC:7981]	GO:0000122(negative regulation of transcription by RNA polymerase II);GO:0000785(chromatin);GO:0000977(RNA polymerase II transcription regulatory region sequence-specific DNA binding);GO:0000978(RNA polymerase II cis-regulatory region sequence-specific DNA binding);GO:0000981(DNA-binding transcription factor activity, RNA polymerase II-specific);GO:0001228(DNA-binding transcription activator acti…	04925(Aldosterone synthesis and secretion);04928(Parathyroid hormone synthesis, secretion and action)	yes
ENSG00000115165	CYTIP	0.490676	6.47438e-14	2.17138e-09	0.278	0.162	cytohesin 1 interacting protein [Source:HGNC Symbol;Acc:HGNC:9506]	GO:0005515(protein binding);GO:0005654(nucleoplasm);GO:0005737(cytoplasm);GO:0005768(endosome);GO:0005769(early endosome);GO:0005829(cytosol);GO:0005938(cell cortex);GO:0030155(regulation of cell adhesion)	NA	yes
ENSG00000241399	CD302	0.272018	3.5878e-09	0.000120328	0.24	0.169	CD302 molecule [Source:HGNC Symbol;Acc:HGNC:30843]	GO:0005515(protein binding);GO:0005737(cytoplasm);GO:0005902(microvillus);GO:0005938(cell cortex);GO:0006909(phagocytosis);GO:0009897(external side of plasma membrane);GO:0016020(membrane);GO:0030175(filopodium);GO:0030246(carbohydrate binding);GO:0038023(signaling receptor activity);GO:0042995(cell projection)	NA	yes
ENSG00000115271	GCA	0.381377	1.73618e-12	5.82278e-08	0.297	0.206	grancalcin [Source:HGNC Symbol;Acc:HGNC:15990]	GO:0005509(calcium ion binding);GO:0005515(protein binding);GO:0005576(extracellular region);GO:0005737(cytoplasm);GO:0005829(cytosol);GO:0005886(plasma membrane);GO:0016020(membrane);GO:0035578(azurophil granule lumen);GO:0042803(protein homodimerization activity);GO:0046872(metal ion binding);GO:0046982(protein heterodimerization activity);GO:0061025(membrane fusion);GO:0070062(extracellular ex…	NA	yes
ENSG00000081320	STK17B	0.977646	2.49821e-51	8.37848e-47	0.459	0.182	serine/threonine kinase 17b [Source:HGNC Symbol;Acc:HGNC:11396]	GO:0000166(nucleotide binding);GO:0004672(protein kinase activity);GO:0004674(protein serine/threonine kinase activity);GO:0005524(ATP binding);GO:0005634(nucleus);GO:0005793(endoplasmic reticulum-Golgi intermediate compartment);GO:0005886(plasma membrane);GO:0006468(protein phosphorylation);GO:0006915(apoptotic process);GO:0012501(programmed cell death);GO:0015629(actin cytoskeleton);GO:0016020(…	NA	yes
	AC114760.2	0.295997	2.03572e-09	6.82741e-05	0.105	0.038	NA	NA	NA	yes
ENSG00000065413	ANKRD44	0.467526	3.3264e-17	1.11561e-12	0.306	0.172	ankyrin repeat domain 44 [Source:HGNC Symbol;Acc:HGNC:25259]	GO:0005515(protein binding)	NA	yes
ENSG00000114942	EEF1B2	0.737281	1.64466e-52	5.51586e-48	0.879	0.691	eukaryotic translation elongation factor 1 beta 2 [Source:HGNC Symbol;Acc:HGNC:3208]	GO:0003746(translation elongation factor activity);GO:0005085(guanyl-nucleotide exchange factor activity);GO:0005515(protein binding);GO:0005737(cytoplasm);GO:0005783(endoplasmic reticulum);GO:0005829(cytosol);GO:0005853(eukaryotic translation elongation factor 1 complex);GO:0006412(translation);GO:0006414(translational elongation)	NA	yes
ENSG00000197756	RPL37A	0.285907	3.83549e-23	1.28635e-18	0.988	0.951	ribosomal protein L37a [Source:HGNC Symbol;Acc:HGNC:10348]	GO:0002181(cytoplasmic translation);GO:0003723(RNA binding);GO:0003735(structural constituent of ribosome);GO:0005515(protein binding);GO:0005634(nucleus);GO:0005737(cytoplasm);GO:0005829(cytosol);GO:0005840(ribosome);GO:0005925(focal adhesion);GO:0006412(translation);GO:0022625(cytosolic large ribosomal subunit);GO:0022626(cytosolic ribosome);GO:0045202(synapse);GO:0046872(metal ion binding);GO:…	03010(Ribosome);05171(Coronavirus disease - COVID-19)	yes
ENSG00000163466	ARPC2	0.465428	3.27231e-23	1.09747e-18	0.879	0.771	actin related protein 2/3 complex subunit 2 [Source:HGNC Symbol;Acc:HGNC:705]	GO:0003779(actin binding);GO:0005200(structural constituent of cytoskeleton);GO:0005515(protein binding);GO:0005634(nucleus);GO:0005654(nucleoplasm);GO:0005737(cytoplasm);GO:0005768(endosome);GO:0005829(cytosol);GO:0005856(cytoskeleton);GO:0005885(Arp2/3 protein complex);GO:0005886(plasma membrane);GO:0005925(focal adhesion);GO:0010592(positive regulation of lamellipodium assembly);GO:0015629(act…	04144(Endocytosis);04530(Tight junction);04666(Fc gamma R-mediated phagocytosis);04810(Regulation of actin cytoskeleton);05100(Bacterial invasion of epithelial cells);05130(Pathogenic Escherichia coli infection);05131(Shigellosis);05132(Salmonella infection);05135(Yersinia infection)	yes
ENSG00000135899	SP110	0.377855	1.87715e-12	6.29559e-08	0.332	0.239	SP110 nuclear body protein [Source:HGNC Symbol;Acc:HGNC:5401]	GO:0000981(DNA-binding transcription factor activity, RNA polymerase II-specific);GO:0003677(DNA binding);GO:0005515(protein binding);GO:0005634(nucleus);GO:0005654(nucleoplasm);GO:0006357(regulation of transcription by RNA polymerase II);GO:0046872(metal ion binding)	NA	yes
ENSG00000187514	PTMA	0.402151	6.78122e-62	2.27429e-57	1	0.986	prothymosin alpha [Source:HGNC Symbol;Acc:HGNC:9623]	GO:0005515(protein binding);GO:0005634(nucleus);GO:0005654(nucleoplasm);GO:0005829(cytosol);GO:0006351(DNA-templated transcription);GO:0042393(histone binding);GO:0043066(negative regulation of apoptotic process);GO:0043167(ion binding);GO:0045944(positive regulation of transcription by RNA polymerase II);GO:0140297(DNA-binding transcription factor binding)	NA	yes
ENSG00000241553	ARPC4	0.325857	4.00853e-11	1.34438e-06	0.496	0.428	actin related protein 2/3 complex subunit 4 [Source:HGNC Symbol;Acc:HGNC:707]	GO:0003779(actin binding);GO:0005200(structural constituent of cytoskeleton);GO:0005515(protein binding);GO:0005634(nucleus);GO:0005737(cytoplasm);GO:0005829(cytosol);GO:0005856(cytoskeleton);GO:0005885(Arp2/3 protein complex);GO:0015629(actin cytoskeleton);GO:0019899(enzyme binding);GO:0030041(actin filament polymerization);GO:0030674(protein-macromolecule adaptor activity);GO:0034314(Arp2/3 com…	04144(Endocytosis);04530(Tight junction);04666(Fc gamma R-mediated phagocytosis);04810(Regulation of actin cytoskeleton);05100(Bacterial invasion of epithelial cells);05130(Pathogenic Escherichia coli infection);05131(Shigellosis);05132(Salmonella infection);05135(Yersinia infection)	yes
ENSG00000144713	RPL32	0.553016	3.82174e-67	1.28173e-62	0.995	0.975	ribosomal protein L32 [Source:HGNC Symbol;Acc:HGNC:10336]	GO:0002181(cytoplasmic translation);GO:0003723(RNA binding);GO:0003735(structural constituent of ribosome);GO:0005737(cytoplasm);GO:0005829(cytosol);GO:0005840(ribosome);GO:0006412(translation);GO:0016020(membrane);GO:0022625(cytosolic large ribosomal subunit);GO:0022626(cytosolic ribosome);GO:0042788(polysomal ribosome);GO:0045202(synapse);GO:1990904(ribonucleoprotein complex)	03010(Ribosome);05171(Coronavirus disease - COVID-19)	yes
ENSG00000206560	ANKRD28	0.270241	5.17592e-06	0.17359	0.206	0.166	ankyrin repeat domain 28 [Source:HGNC Symbol;Acc:HGNC:29024]	GO:0005515(protein binding);GO:0005634(nucleus);GO:0005654(nucleoplasm);GO:0005829(cytosol)	NA	yes
ENSG00000182247	UBE2E2	0.347183	9.50126e-12	3.18653e-07	0.299	0.218	ubiquitin conjugating enzyme E2 E2 [Source:HGNC Symbol;Acc:HGNC:12478]	GO:0000166(nucleotide binding);GO:0004842(ubiquitin-protein transferase activity);GO:0005515(protein binding);GO:0005524(ATP binding);GO:0005634(nucleus);GO:0006974(cellular response to DNA damage stimulus);GO:0016567(protein ubiquitination);GO:0016740(transferase activity);GO:0019787(ubiquitin-like protein transferase activity);GO:0032020(ISG15-protein conjugation);GO:0036211(protein modificatio…	04120(Ubiquitin mediated proteolysis)	yes
ENSG00000174748	RPL15	0.46112	1.15072e-41	3.85929e-37	0.993	0.959	ribosomal protein L15 [Source:HGNC Symbol;Acc:HGNC:10306]	GO:0002181(cytoplasmic translation);GO:0003723(RNA binding);GO:0003735(structural constituent of ribosome);GO:0005515(protein binding);GO:0005634(nucleus);GO:0005737(cytoplasm);GO:0005829(cytosol);GO:0005840(ribosome);GO:0006412(translation);GO:0022625(cytosolic large ribosomal subunit);GO:0022626(cytosolic ribosome);GO:0045296(cadherin binding);GO:1990904(ribonucleoprotein complex)	03010(Ribosome);05171(Coronavirus disease - COVID-19)	yes
ENSG00000091317	CMTM6	0.288488	3.4615e-08	0.00116092	0.582	0.522	CKLF like MARVEL transmembrane domain containing 6 [Source:HGNC Symbol;Acc:HGNC:19177]	GO:0005515(protein binding);GO:0005768(endosome);GO:0005886(plasma membrane);GO:0015031(protein transport);GO:0016020(membrane);GO:0031647(regulation of protein stability);GO:0031901(early endosome membrane);GO:0032456(endocytic recycling);GO:0035577(azurophil granule membrane);GO:0035579(specific granule membrane);GO:0055038(recycling endosome membrane)	NA	yes
ENSG00000144635	DYNC1LI1	0.42065	1.17182e-15	3.93004e-11	0.219	0.129	dynein cytoplasmic 1 light intermediate chain 1 [Source:HGNC Symbol;Acc:HGNC:18745]	GO:0000166(nucleotide binding);GO:0000226(microtubule cytoskeleton organization);GO:0000775(chromosome, centromeric region);GO:0000776(kinetochore);GO:0000922(spindle pole);GO:0003723(RNA binding);GO:0005515(protein binding);GO:0005524(ATP binding);GO:0005694(chromosome);GO:0005737(cytoplasm);GO:0005813(centrosome);GO:0005829(cytosol);GO:0005856(cytoskeleton);GO:0005868(cytoplasmic dynein complex…	04145(Phagosome);04962(Vasopressin-regulated water reabsorption);05132(Salmonella infection)	yes
ENSG00000172936	MYD88	0.281303	1.03087e-08	0.000345734	0.18	0.11	MYD88 innate immune signal transduction adaptor [Source:HGNC Symbol;Acc:HGNC:7562]	GO:0002238(response to molecule of fungal origin);GO:0002269(leukocyte activation involved in inflammatory response);GO:0002283(neutrophil activation involved in immune response);GO:0002376(immune system process);GO:0002755(MyD88-dependent toll-like receptor signaling pathway);GO:0005102(signaling receptor binding);GO:0005121(Toll binding);GO:0005123(death receptor binding);GO:0005149(interleukin…	04010(MAPK signaling pathway);04064(NF-kappa B signaling pathway);04620(Toll-like receptor signaling pathway);04621(NOD-like receptor signaling pathway);05130(Pathogenic Escherichia coli infection);05131(Shigellosis);05132(Salmonella infection);05133(Pertussis);05134(Legionellosis);05135(Yersinia infection);05140(Leishmaniasis);05142(Chagas disease);05143(African trypanosomiasis);05144(Malaria);0…	yes
ENSG00000168028	RPSA	0.517246	2.99678e-35	1.00506e-30	0.943	0.805	ribosomal protein SA [Source:HGNC Symbol;Acc:HGNC:6502]	GO:0000028(ribosomal small subunit assembly);GO:0001618(virus receptor activity);GO:0002181(cytoplasmic translation);GO:0003723(RNA binding);GO:0003735(structural constituent of ribosome);GO:0005055(laminin receptor activity);GO:0005515(protein binding);GO:0005634(nucleus);GO:0005654(nucleoplasm);GO:0005737(cytoplasm);GO:0005829(cytosol);GO:0005840(ribosome);GO:0005886(plasma membrane);GO:0006412…	03010(Ribosome);05171(Coronavirus disease - COVID-19)	yes
ENSG00000188846	RPL14	0.590028	1.98646e-55	6.6622e-51	0.971	0.883	ribosomal protein L14 [Source:HGNC Symbol;Acc:HGNC:10305]	GO:0002181(cytoplasmic translation);GO:0003723(RNA binding);GO:0003735(structural constituent of ribosome);GO:0005515(protein binding);GO:0005737(cytoplasm);GO:0005829(cytosol);GO:0005840(ribosome);GO:0006364(rRNA processing);GO:0006412(translation);GO:0014069(postsynaptic density);GO:0016020(membrane);GO:0022625(cytosolic large ribosomal subunit);GO:0022626(cytosolic ribosome);GO:0042273(ribosom…	03010(Ribosome);05171(Coronavirus disease - COVID-19)	yes
ENSG00000114353	GNAI2	0.337534	7.9382e-11	2.66231e-06	0.693	0.583	G protein subunit alpha i2 [Source:HGNC Symbol;Acc:HGNC:4385]	GO:0000166(nucleotide binding);GO:0001664(G protein-coupled receptor binding);GO:0001973(G protein-coupled adenosine receptor signaling pathway);GO:0003924(GTPase activity);GO:0005515(protein binding);GO:0005525(GTP binding);GO:0005654(nucleoplasm);GO:0005737(cytoplasm);GO:0005813(centrosome);GO:0005815(microtubule organizing center);GO:0005829(cytosol);GO:0005834(heterotrimeric G-protein complex…	04015(Rap1 signaling pathway);04022(cGMP-PKG signaling pathway);04024(cAMP signaling pathway);04062(Chemokine signaling pathway);04071(Sphingolipid signaling pathway);04261(Adrenergic signaling in cardiomyocytes);04360(Axon guidance);04371(Apelin signaling pathway);04540(Gap junction);04611(Platelet activation);04670(Leukocyte transendothelial migration);04713(Circadian entrainment);04723(Retrogr…	yes
ENSG00000162244	RPL29	0.51451	9.17525e-51	3.07719e-46	0.984	0.901	ribosomal protein L29 [Source:HGNC Symbol;Acc:HGNC:10331]	GO:0002181(cytoplasmic translation);GO:0003723(RNA binding);GO:0003735(structural constituent of ribosome);GO:0005737(cytoplasm);GO:0005829(cytosol);GO:0005840(ribosome);GO:0006412(translation);GO:0007566(embryo implantation);GO:0008201(heparin binding);GO:0016020(membrane);GO:0022625(cytosolic large ribosomal subunit);GO:0022626(cytosolic ribosome);GO:0045296(cadherin binding);GO:1990904(ribonuc…	03010(Ribosome);05171(Coronavirus disease - COVID-19)	yes
ENSG00000114391	RPL24	0.536447	2.138e-46	7.17041e-42	0.965	0.872	ribosomal protein L24 [Source:HGNC Symbol;Acc:HGNC:10325]	GO:0000027(ribosomal large subunit assembly);GO:0002181(cytoplasmic translation);GO:0003723(RNA binding);GO:0003729(mRNA binding);GO:0003735(structural constituent of ribosome);GO:0005515(protein binding);GO:0005737(cytoplasm);GO:0005783(endoplasmic reticulum);GO:0005829(cytosol);GO:0005840(ribosome);GO:0006412(translation);GO:0010458(exit from mitosis);GO:0016020(membrane);GO:0021554(optic nerve…	03010(Ribosome);05171(Coronavirus disease - COVID-19)	yes
ENSG00000144848	ATG3	0.433602	1.05971e-17	3.55407e-13	0.366	0.267	autophagy related 3 [Source:HGNC Symbol;Acc:HGNC:20962]	GO:0000045(autophagosome assembly);GO:0000407(phagophore assembly site);GO:0000422(autophagy of mitochondrion);GO:0005515(protein binding);GO:0005737(cytoplasm);GO:0005829(cytosol);GO:0006612(protein targeting to membrane);GO:0006914(autophagy);GO:0008152(metabolic process);GO:0015031(protein transport);GO:0016236(macroautophagy);GO:0016567(protein ubiquitination);GO:0016740(transferase activity)…	04136(Autophagy - other);04140(Autophagy - animal);05167(Kaposi sarcoma-associated herpesvirus infection)	yes
ENSG00000144837	PLA1A	0.509139	3.86692e-25	1.29689e-20	0.152	0.036	phospholipase A1 member A [Source:HGNC Symbol;Acc:HGNC:17661]	GO:0002080(acrosomal membrane);GO:0005576(extracellular region);GO:0005615(extracellular space);GO:0006629(lipid metabolic process);GO:0006658(phosphatidylserine metabolic process);GO:0008970(phospholipase A1 activity);GO:0016042(lipid catabolic process);GO:0016298(lipase activity);GO:0016787(hydrolase activity);GO:0016788(hydrolase activity, acting on ester bonds);GO:0036150(phosphatidylserine a…	00564(Glycerophospholipid metabolism);04014(Ras signaling pathway)	yes
ENSG00000180353	HCLS1	0.292798	2.38551e-10	8.00054e-06	0.437	0.35	hematopoietic cell-specific Lyn substrate 1 [Source:HGNC Symbol;Acc:HGNC:4844]	GO:0000122(negative regulation of transcription by RNA polymerase II);GO:0005515(protein binding);GO:0005634(nucleus);GO:0005667(transcription regulator complex);GO:0005737(cytoplasm);GO:0005739(mitochondrion);GO:0005829(cytosol);GO:0005886(plasma membrane);GO:0006355(regulation of DNA-templated transcription);GO:0007015(actin filament organization);GO:0007165(signal transduction);GO:0008284(posi…	04530(Tight junction);05100(Bacterial invasion of epithelial cells);05130(Pathogenic Escherichia coli infection);05131(Shigellosis);05205(Proteoglycans in cancer)	yes
ENSG00000114013	CD86	0.289449	1.94245e-10	6.51459e-06	0.392	0.314	CD86 molecule [Source:HGNC Symbol;Acc:HGNC:1705]	GO:0001618(virus receptor activity);GO:0002250(adaptive immune response);GO:0002376(immune system process);GO:0002639(positive regulation of immunoglobulin production);GO:0005515(protein binding);GO:0005886(plasma membrane);GO:0006955(immune response);GO:0007166(cell surface receptor signaling pathway);GO:0007202(activation of phospholipase C activity);GO:0008284(positive regulation of cell popul…	04514(Cell adhesion molecules);04620(Toll-like receptor signaling pathway);04672(Intestinal immune network for IgA production);04940(Type I diabetes mellitus);05167(Kaposi sarcoma-associated herpesvirus infection);05202(Transcriptional misregulation in cancer);05320(Autoimmune thyroid disease);05322(Systemic lupus erythematosus);05323(Rheumatoid arthritis);05330(Allograft rejection);05332(Graft-v…	yes
ENSG00000121552	CSTA	0.288167	4.07442e-06	0.136648	0.318	0.272	cystatin A [Source:HGNC Symbol;Acc:HGNC:2481]	GO:0001533(cornified envelope);GO:0002020(protease binding);GO:0004866(endopeptidase inhibitor activity);GO:0004869(cysteine-type endopeptidase inhibitor activity);GO:0005515(protein binding);GO:0005615(extracellular space);GO:0005654(nucleoplasm);GO:0005737(cytoplasm);GO:0005829(cytosol);GO:0007155(cell adhesion);GO:0010466(negative regulation of peptidase activity);GO:0018149(peptide cross-link…	NA	yes
ENSG00000069849	ATP1B3	0.381165	6.09345e-10	2.04362e-05	0.487	0.442	ATPase Na+/K+ transporting subunit beta 3 [Source:HGNC Symbol;Acc:HGNC:806]	GO:0001671(ATPase activator activity);GO:0005515(protein binding);GO:0005737(cytoplasm);GO:0005886(plasma membrane);GO:0005890(sodium:potassium-exchanging ATPase complex);GO:0006811(ion transport);GO:0006813(potassium ion transport);GO:0006814(sodium ion transport);GO:0006883(cellular sodium ion homeostasis);GO:0016020(membrane);GO:0016323(basolateral plasma membrane);GO:0016324(apical plasma mem…	04022(cGMP-PKG signaling pathway);04024(cAMP signaling pathway);04260(Cardiac muscle contraction);04261(Adrenergic signaling in cardiomyocytes);04911(Insulin secretion);04918(Thyroid hormone synthesis);04919(Thyroid hormone signaling pathway);04925(Aldosterone synthesis and secretion);04960(Aldosterone-regulated sodium reabsorption);04961(Endocrine and other factor-regulated calcium reabsorption)…	yes
ENSG00000196428	TSC22D2	0.316135	1.11476e-07	0.00373868	0.187	0.115	TSC22 domain family member 2 [Source:HGNC Symbol;Acc:HGNC:29095]	GO:0006357(regulation of transcription by RNA polymerase II);GO:0006970(response to osmotic stress)	NA	yes
ENSG00000120742	SERP1	0.278584	1.26583e-07	0.00424533	0.693	0.613	stress associated endoplasmic reticulum protein 1 [Source:HGNC Symbol;Acc:HGNC:10759]	GO:0001501(skeletal system development);GO:0005515(protein binding);GO:0005783(endoplasmic reticulum);GO:0005789(endoplasmic reticulum membrane);GO:0005829(cytosol);GO:0005840(ribosome);GO:0005881(cytoplasmic microtubule);GO:0006006(glucose metabolic process);GO:0006486(protein glycosylation);GO:0007009(plasma membrane organization);GO:0009791(post-embryonic development);GO:0015031(protein transp…	NA	yes
ENSG00000174944	P2RY14	0.457555	1.11672e-28	3.74526e-24	0.123	0.016	purinergic receptor P2Y14 [Source:HGNC Symbol;Acc:HGNC:16442]	GO:0004930(G protein-coupled receptor activity);GO:0005886(plasma membrane);GO:0007165(signal transduction);GO:0007186(G protein-coupled receptor signaling pathway);GO:0016020(membrane);GO:0035589(G protein-coupled purinergic nucleotide receptor signaling pathway);GO:0045028(G protein-coupled purinergic nucleotide receptor activity);GO:0045029(G protein-coupled UDP receptor activity)	04080(Neuroactive ligand-receptor interaction)	yes
ENSG00000152601	MBNL1	0.335842	3.84215e-09	0.000128858	0.454	0.369	muscleblind like splicing regulator 1 [Source:HGNC Symbol;Acc:HGNC:6923]	GO:0001069(regulatory region RNA binding);GO:0001701(in utero embryonic development);GO:0003723(RNA binding);GO:0003725(double-stranded RNA binding);GO:0005515(protein binding);GO:0005634(nucleus);GO:0005654(nucleoplasm);GO:0005737(cytoplasm);GO:0005829(cytosol);GO:0006397(mRNA processing);GO:0007399(nervous system development);GO:0008380(RNA splicing);GO:0010494(cytoplasmic stress granule);GO:00…	NA	yes
ENSG00000136603	SKIL	0.430702	4.66962e-10	1.5661e-05	0.351	0.263	SKI like proto-oncogene [Source:HGNC Symbol;Acc:HGNC:10897]	GO:0000122(negative regulation of transcription by RNA polymerase II);GO:0000978(RNA polymerase II cis-regulatory region sequence-specific DNA binding);GO:0000981(DNA-binding transcription factor activity, RNA polymerase II-specific);GO:0001227(DNA-binding transcription repressor activity, RNA polymerase II-specific);GO:0001669(acrosomal vesicle);GO:0001825(blastocyst formation);GO:0002260(lympho…	04550(Signaling pathways regulating pluripotency of stem cells)	yes
ENSG00000121858	TNFSF10	0.383719	2.22894e-05	0.74754	0.309	0.234	TNF superfamily member 10 [Source:HGNC Symbol;Acc:HGNC:11925]	GO:0005102(signaling receptor binding);GO:0005125(cytokine activity);GO:0005164(tumor necrosis factor receptor binding);GO:0005515(protein binding);GO:0005576(extracellular region);GO:0005615(extracellular space);GO:0005886(plasma membrane);GO:0006915(apoptotic process);GO:0006955(immune response);GO:0007154(cell communication);GO:0007165(signal transduction);GO:0007267(cell-cell signaling);GO:00…	04060(Cytokine-cytokine receptor interaction);04061(Viral protein interaction with cytokine and cytokine receptor);04068(FoxO signaling pathway);04210(Apoptosis);04217(Necroptosis);04650(Natural killer cell mediated cytotoxicity);05130(Pathogenic Escherichia coli infection);05132(Salmonella infection);05164(Influenza A)	yes
ENSG00000136527	TRA2B	0.277011	1.42649e-07	0.00478415	0.537	0.454	transformer 2 beta homolog [Source:HGNC Symbol;Acc:HGNC:10781]	GO:0000375(RNA splicing, via transesterification reactions);GO:0000381(regulation of alternative mRNA splicing, via spliceosome);GO:0000398(mRNA splicing, via spliceosome);GO:0003676(nucleic acid binding);GO:0003723(RNA binding);GO:0003729(mRNA binding);GO:0005515(protein binding);GO:0005634(nucleus);GO:0005637(nuclear inner membrane);GO:0005654(nucleoplasm);GO:0005681(spliceosomal complex);GO:00…	03040(Spliceosome)	yes
ENSG00000182899	RPL35A	0.590176	7.972e-57	2.67365e-52	0.981	0.922	ribosomal protein L35a [Source:HGNC Symbol;Acc:HGNC:10345]	GO:0000049(tRNA binding);GO:0002181(cytoplasmic translation);GO:0003723(RNA binding);GO:0003735(structural constituent of ribosome);GO:0005515(protein binding);GO:0005737(cytoplasm);GO:0005829(cytosol);GO:0005840(ribosome);GO:0006364(rRNA processing);GO:0006412(translation);GO:0016020(membrane);GO:0022625(cytosolic large ribosomal subunit);GO:0022626(cytosolic ribosome);GO:0042273(ribosomal large…	03010(Ribosome);05171(Coronavirus disease - COVID-19)	yes
ENSG00000002549	LAP3	0.471306	4.03787e-15	1.35422e-10	0.527	0.431	leucine aminopeptidase 3 [Source:HGNC Symbol;Acc:HGNC:18449]	GO:0004177(aminopeptidase activity);GO:0004180(carboxypeptidase activity);GO:0005515(protein binding);GO:0005634(nucleus);GO:0005737(cytoplasm);GO:0005925(focal adhesion);GO:0006508(proteolysis);GO:0008233(peptidase activity);GO:0008235(metalloexopeptidase activity);GO:0016787(hydrolase activity);GO:0019538(protein metabolic process);GO:0030145(manganese ion binding);GO:0046872(metal ion binding)…	00330(Arginine and proline metabolism);00480(Glutathione metabolism);01100(Metabolic pathways)	yes
ENSG00000168214	RBPJ	0.335462	1.34834e-14	4.52206e-10	0.453	0.336	recombination signal binding protein for immunoglobulin kappa J region [Source:HGNC Symbol;Acc:HGNC:5724]	GO:0000122(negative regulation of transcription by RNA polymerase II);GO:0000785(chromatin);GO:0000978(RNA polymerase II cis-regulatory region sequence-specific DNA binding);GO:0000981(DNA-binding transcription factor activity, RNA polymerase II-specific);GO:0001228(DNA-binding transcription activator activity, RNA polymerase II-specific);GO:0001525(angiogenesis);GO:0001756(somitogenesis);GO:0001…	04330(Notch signaling pathway);04658(Th1 and Th2 cell differentiation);05017(Spinocerebellar ataxia);05165(Human papillomavirus infection);05169(Epstein-Barr virus infection);05203(Viral carcinogenesis)	yes
ENSG00000163682	RPL9	0.595508	3.45204e-64	1.15774e-59	0.995	0.931	ribosomal protein L9 [Source:HGNC Symbol;Acc:HGNC:10369]	GO:0002181(cytoplasmic translation);GO:0003723(RNA binding);GO:0003735(structural constituent of ribosome);GO:0005515(protein binding);GO:0005634(nucleus);GO:0005737(cytoplasm);GO:0005829(cytosol);GO:0005840(ribosome);GO:0005925(focal adhesion);GO:0006412(translation);GO:0016020(membrane);GO:0019843(rRNA binding);GO:0022625(cytosolic large ribosomal subunit);GO:0022626(cytosolic ribosome);GO:1990…	03010(Ribosome);05171(Coronavirus disease - COVID-19)	yes
ENSG00000109321	AREG	1.54355	6.60818e-49	2.21625e-44	0.418	0.16	amphiregulin [Source:HGNC Symbol;Acc:HGNC:651]	GO:0005125(cytokine activity);GO:0005154(epidermal growth factor receptor binding);GO:0005515(protein binding);GO:0005576(extracellular region);GO:0005615(extracellular space);GO:0005634(nucleus);GO:0005737(cytoplasm);GO:0005789(endoplasmic reticulum membrane);GO:0007173(epidermal growth factor receptor signaling pathway);GO:0007186(G protein-coupled receptor signaling pathway);GO:0007267(cell-ce…	04010(MAPK signaling pathway);04012(ErbB signaling pathway);04151(PI3K-Akt signaling pathway);04390(Hippo signaling pathway);05210(Colorectal cancer)	yes
ENSG00000138744	NAAA	0.305984	3.65344e-09	0.000122529	0.214	0.147	N-acylethanolamine acid amidase [Source:HGNC Symbol;Acc:HGNC:736]	GO:0005737(cytoplasm);GO:0005764(lysosome);GO:0006629(lipid metabolic process);GO:0006631(fatty acid metabolic process);GO:0006670(sphingosine metabolic process);GO:0016020(membrane);GO:0016042(lipid catabolic process);GO:0016787(hydrolase activity);GO:0016810(hydrolase activity, acting on carbon-nitrogen (but not peptide) bonds);GO:0017040(N-acylsphingosine amidohydrolase activity);GO:0017064(fa…	NA	yes
ENSG00000169245	CXCL10	0.94384	1.83548e-05	0.615584	0.287	0.23	C-X-C motif chemokine ligand 10 [Source:HGNC Symbol;Acc:HGNC:10637]	GO:0002690(positive regulation of leukocyte chemotaxis);GO:0005102(signaling receptor binding);GO:0005125(cytokine activity);GO:0005515(protein binding);GO:0005576(extracellular region);GO:0005615(extracellular space);GO:0006935(chemotaxis);GO:0006952(defense response);GO:0006954(inflammatory response);GO:0006955(immune response);GO:0007165(signal transduction);GO:0007166(cell surface receptor si…	04060(Cytokine-cytokine receptor interaction);04061(Viral protein interaction with cytokine and cytokine receptor);04062(Chemokine signaling pathway);04620(Toll-like receptor signaling pathway);04622(RIG-I-like receptor signaling pathway);04623(Cytosolic DNA-sensing pathway);04657(IL-17 signaling pathway);04668(TNF signaling pathway);05160(Hepatitis C);05164(Influenza A);05169(Epstein-Barr virus …	yes
ENSG00000169248	CXCL11	0.761827	5.4203e-07	0.0181786	0.18	0.112	C-X-C motif chemokine ligand 11 [Source:HGNC Symbol;Acc:HGNC:10638]	GO:0005125(cytokine activity);GO:0005515(protein binding);GO:0005576(extracellular region);GO:0005615(extracellular space);GO:0006935(chemotaxis);GO:0006952(defense response);GO:0006954(inflammatory response);GO:0006955(immune response);GO:0007165(signal transduction);GO:0007189(adenylate cyclase-activating G protein-coupled receptor signaling pathway);GO:0007267(cell-cell signaling);GO:0008009(c…	04060(Cytokine-cytokine receptor interaction);04061(Viral protein interaction with cytokine and cytokine receptor);04062(Chemokine signaling pathway);04620(Toll-like receptor signaling pathway)	yes
ENSG00000138670	RASGEF1B	0.56181	2.0957e-12	7.02857e-08	0.314	0.21	RasGEF domain family member 1B [Source:HGNC Symbol;Acc:HGNC:24881]	GO:0005085(guanyl-nucleotide exchange factor activity);GO:0005515(protein binding);GO:0005768(endosome);GO:0005769(early endosome);GO:0005770(late endosome);GO:0005886(plasma membrane);GO:0007264(small GTPase mediated signal transduction);GO:0007265(Ras protein signal transduction);GO:0030496(midbody);GO:0043547(positive regulation of GTPase activity)	NA	yes
ENSG00000145287	PLAC8	1.33437	1.99406e-42	6.68766e-38	0.294	0.081	placenta associated 8 [Source:HGNC Symbol;Acc:HGNC:19254]	GO:0003682(chromatin binding);GO:0005576(extracellular region);GO:0006366(transcription by RNA polymerase II);GO:0008284(positive regulation of cell population proliferation);GO:0009409(response to cold);GO:0035578(azurophil granule lumen);GO:0040015(negative regulation of multicellular organism growth);GO:0042742(defense response to bacterium);GO:0043066(negative regulation of apoptotic process)…	NA	yes
ENSG00000070190	DAPP1	0.427332	2.20822e-13	7.40593e-09	0.237	0.129	dual adaptor of phosphotyrosine and 3-phosphoinositides 1 [Source:HGNC Symbol;Acc:HGNC:16500]	GO:0005515(protein binding);GO:0005543(phospholipid binding);GO:0005547(phosphatidylinositol-3,4,5-trisphosphate binding);GO:0005737(cytoplasm);GO:0005829(cytosol);GO:0005886(plasma membrane);GO:0006470(protein dephosphorylation);GO:0007165(signal transduction);GO:0016020(membrane);GO:0043325(phosphatidylinositol-3,4-bisphosphate binding)	04662(B cell receptor signaling pathway)	yes
ENSG00000109320	NFKB1	0.316874	5.10725e-10	1.71287e-05	0.339	0.249	nuclear factor kappa B subunit 1 [Source:HGNC Symbol;Acc:HGNC:7794]	GO:0000122(negative regulation of transcription by RNA polymerase II);GO:0000165(MAPK cascade);GO:0000785(chromatin);GO:0000976(transcription cis-regulatory region binding);GO:0000977(RNA polymerase II transcription regulatory region sequence-specific DNA binding);GO:0000978(RNA polymerase II cis-regulatory region sequence-specific DNA binding);GO:0000981(DNA-binding transcription factor activity…	01523(Antifolate resistance);04010(MAPK signaling pathway);04014(Ras signaling pathway);04024(cAMP signaling pathway);04062(Chemokine signaling pathway);04064(NF-kappa B signaling pathway);04066(HIF-1 signaling pathway);04071(Sphingolipid signaling pathway);04151(PI3K-Akt signaling pathway);04210(Apoptosis);04211(Longevity regulating pathway);04218(Cellular senescence);04380(Osteoclast differenti…	yes
ENSG00000168769	TET2	0.284484	2.56911e-09	8.61627e-05	0.168	0.112	tet methylcytosine dioxygenase 2 [Source:HGNC Symbol;Acc:HGNC:25941]	GO:0002521(leukocyte differentiation);GO:0003677(DNA binding);GO:0005515(protein binding);GO:0005634(nucleus);GO:0005694(chromosome);GO:0006211(5-methylcytosine catabolic process);GO:0006325(chromatin organization);GO:0006493(protein O-linked glycosylation);GO:0006807(nitrogen compound metabolic process);GO:0007049(cell cycle);GO:0008198(ferrous iron binding);GO:0008270(zinc ion binding);GO:00140…	NA	yes
ENSG00000109475	RPL34	0.787751	4.72743e-102	1.58549e-97	0.993	0.971	ribosomal protein L34 [Source:HGNC Symbol;Acc:HGNC:10340]	GO:0002181(cytoplasmic translation);GO:0003723(RNA binding);GO:0003735(structural constituent of ribosome);GO:0005515(protein binding);GO:0005730(nucleolus);GO:0005737(cytoplasm);GO:0005783(endoplasmic reticulum);GO:0005829(cytosol);GO:0005840(ribosome);GO:0006412(translation);GO:0022625(cytosolic large ribosomal subunit);GO:0022626(cytosolic ribosome);GO:0045202(synapse);GO:0045296(cadherin bind…	03010(Ribosome);05171(Coronavirus disease - COVID-19)	yes
ENSG00000269893	SNHG8	0.346945	2.39671e-12	8.03809e-08	0.383	0.285	small nucleolar RNA host gene 8 [Source:HGNC Symbol;Acc:HGNC:33098]	GO:0005730(nucleolus);GO:0006396(RNA processing)	NA	yes
ENSG00000164167	LSM6	0.29216	5.11463e-08	0.00171534	0.326	0.274	LSM6 homolog, U6 small nuclear RNA and mRNA degradation associated [Source:HGNC Symbol;Acc:HGNC:17017]	GO:0000398(mRNA splicing, via spliceosome);GO:0000932(P-body);GO:0003723(RNA binding);GO:0005515(protein binding);GO:0005634(nucleus);GO:0005654(nucleoplasm);GO:0005681(spliceosomal complex);GO:0005688(U6 snRNP);GO:0005730(nucleolus);GO:0005732(sno(s)RNA-containing ribonucleoprotein complex);GO:0005737(cytoplasm);GO:0005829(cytosol);GO:0006364(rRNA processing);GO:0006397(mRNA processing);GO:00064…	03018(RNA degradation);03040(Spliceosome)	yes
ENSG00000164169	PRMT9	0.866523	1.39531e-32	4.6796e-28	0.373	0.176	protein arginine methyltransferase 9 [Source:HGNC Symbol;Acc:HGNC:25099]	GO:0005515(protein binding);GO:0005737(cytoplasm);GO:0006397(mRNA processing);GO:0008168(methyltransferase activity);GO:0008276(protein methyltransferase activity);GO:0016274(protein-arginine N-methyltransferase activity);GO:0016740(transferase activity);GO:0018216(peptidyl-arginine methylation);GO:0032259(methylation);GO:0035241(protein-arginine omega-N monomethyltransferase activity);GO:0035243…	NA	yes
ENSG00000145425	RPS3A	0.781352	2.7146e-103	9.10424e-99	0.995	0.944	ribosomal protein S3A [Source:HGNC Symbol;Acc:HGNC:10421]	GO:0002181(cytoplasmic translation);GO:0003723(RNA binding);GO:0003735(structural constituent of ribosome);GO:0005515(protein binding);GO:0005634(nucleus);GO:0005654(nucleoplasm);GO:0005730(nucleolus);GO:0005737(cytoplasm);GO:0005783(endoplasmic reticulum);GO:0005829(cytosol);GO:0005840(ribosome);GO:0005925(focal adhesion);GO:0006412(translation);GO:0006413(translational initiation);GO:0022626(cy…	03010(Ribosome);05171(Coronavirus disease - COVID-19)	yes
	MARCH1	0.286703	2.64192e-09	8.86046e-05	0.428	0.321	NA	NA	NA	yes
ENSG00000145569	OTULINL	0.293957	1.32898e-10	4.45712e-06	0.302	0.216	OTU deubiquitinase with linear linkage specificity like [Source:HGNC Symbol;Acc:HGNC:25629]	GO:0005515(protein binding);GO:0005634(nucleus);GO:0005635(nuclear envelope);GO:0005737(cytoplasm);GO:0005783(endoplasmic reticulum);GO:0005789(endoplasmic reticulum membrane);GO:0016020(membrane);GO:0098554(cytoplasmic side of endoplasmic reticulum membrane)	NA	yes
ENSG00000176788	BASP1	0.59471	1.12355e-20	3.76818e-16	0.544	0.366	brain abundant membrane attached signal protein 1 [Source:HGNC Symbol;Acc:HGNC:957]	GO:0000785(chromatin);GO:0000976(transcription cis-regulatory region binding);GO:0003714(transcription corepressor activity);GO:0005515(protein binding);GO:0005634(nucleus);GO:0005737(cytoplasm);GO:0005856(cytoskeleton);GO:0005886(plasma membrane);GO:0007356(thorax and anterior abdomen determination);GO:0008180(COP9 signalosome);GO:0008406(gonad development);GO:0016020(membrane);GO:0016363(nuclea…	NA	yes
ENSG00000113387	SUB1	0.57938	1.82121e-25	6.10796e-21	0.769	0.639	SUB1 regulator of transcription [Source:HGNC Symbol;Acc:HGNC:19985]	GO:0000978(RNA polymerase II cis-regulatory region sequence-specific DNA binding);GO:0001111(RNA polymerase II promoter clearance);GO:0003677(DNA binding);GO:0003678(DNA helicase activity);GO:0003690(double-stranded DNA binding);GO:0003697(single-stranded DNA binding);GO:0003713(transcription coactivator activity);GO:0003723(RNA binding);GO:0005515(protein binding);GO:0005634(nucleus);GO:0005654(…	NA	yes
ENSG00000145592	RPL37	0.609382	1.42318e-63	4.77306e-59	0.991	0.943	ribosomal protein L37 [Source:HGNC Symbol;Acc:HGNC:10347]	GO:0002181(cytoplasmic translation);GO:0003723(RNA binding);GO:0003735(structural constituent of ribosome);GO:0005737(cytoplasm);GO:0005829(cytosol);GO:0005840(ribosome);GO:0006412(translation);GO:0019843(rRNA binding);GO:0022625(cytosolic large ribosomal subunit);GO:0022626(cytosolic ribosome);GO:0031397(negative regulation of protein ubiquitination);GO:0045202(synapse);GO:0046872(metal ion bind…	03010(Ribosome);05171(Coronavirus disease - COVID-19)	yes
ENSG00000175857	GAPT	0.393117	1.13278e-12	3.79911e-08	0.192	0.095	GRB2 binding adaptor protein, transmembrane [Source:HGNC Symbol;Acc:HGNC:26588]	GO:0001782(B cell homeostasis);GO:0002322(B cell proliferation involved in immune response);GO:0005794(Golgi apparatus);GO:0005886(plasma membrane);GO:0016020(membrane);GO:0042113(B cell activation);GO:0043231(intracellular membrane-bounded organelle)	NA	yes
ENSG00000145741	BTF3	0.436665	2.30535e-21	7.73169e-17	0.87	0.747	basic transcription factor 3 [Source:HGNC Symbol;Acc:HGNC:1125]	GO:0003723(RNA binding);GO:0005515(protein binding);GO:0005634(nucleus);GO:0005737(cytoplasm);GO:0005829(cytosol);GO:0005854(nascent polypeptide-associated complex);GO:0015031(protein transport);GO:0042788(polysomal ribosome);GO:1905551(negative regulation of protein localization to endoplasmic reticulum)	NA	yes
ENSG00000186468	RPS23	0.845912	3.62584e-114	1.21604e-109	0.998	0.955	ribosomal protein S23 [Source:HGNC Symbol;Acc:HGNC:10410]	GO:0002181(cytoplasmic translation);GO:0003723(RNA binding);GO:0003735(structural constituent of ribosome);GO:0005515(protein binding);GO:0005634(nucleus);GO:0005654(nucleoplasm);GO:0005730(nucleolus);GO:0005737(cytoplasm);GO:0005783(endoplasmic reticulum);GO:0005791(rough endoplasmic reticulum);GO:0005829(cytosol);GO:0005840(ribosome);GO:0006412(translation);GO:0015935(small ribosomal subunit);G…	03010(Ribosome);05171(Coronavirus disease - COVID-19)	yes
ENSG00000134480	CCNH	0.395995	2.73037e-10	9.15711e-06	0.212	0.135	cyclin H [Source:HGNC Symbol;Acc:HGNC:1594]	GO:0000079(regulation of cyclin-dependent protein serine/threonine kinase activity);GO:0000307(cyclin-dependent protein kinase holoenzyme complex);GO:0000439(transcription factor TFIIH core complex);GO:0005515(protein binding);GO:0005634(nucleus);GO:0005654(nucleoplasm);GO:0005675(transcription factor TFIIH holo complex);GO:0006351(DNA-templated transcription);GO:0006357(regulation of transcripti…	03022(Basal transcription factors);03420(Nucleotide excision repair);04110(Cell cycle)	yes
ENSG00000081189	MEF2C	0.327353	7.46015e-14	2.50199e-09	0.458	0.327	myocyte enhancer factor 2C [Source:HGNC Symbol;Acc:HGNC:6996]	GO:0000122(negative regulation of transcription by RNA polymerase II);GO:0000165(MAPK cascade);GO:0000785(chromatin);GO:0000976(transcription cis-regulatory region binding);GO:0000977(RNA polymerase II transcription regulatory region sequence-specific DNA binding);GO:0000978(RNA polymerase II cis-regulatory region sequence-specific DNA binding);GO:0000981(DNA-binding transcription factor activity…	04010(MAPK signaling pathway);04022(cGMP-PKG signaling pathway);04371(Apelin signaling pathway);04921(Oxytocin signaling pathway);04928(Parathyroid hormone synthesis, secretion and action);05202(Transcriptional misregulation in cancer);05418(Fluid shear stress and atherosclerosis)	yes
ENSG00000145779	TNFAIP8	0.299052	7.26867e-06	0.243777	0.297	0.219	TNF alpha induced protein 8 [Source:HGNC Symbol;Acc:HGNC:17260]	GO:0005515(protein binding);GO:0005654(nucleoplasm);GO:0005737(cytoplasm);GO:0006915(apoptotic process);GO:0042981(regulation of apoptotic process);GO:0043027(cysteine-type endopeptidase inhibitor activity involved in apoptotic process);GO:0043065(positive regulation of apoptotic process);GO:0043066(negative regulation of apoptotic process)	NA	yes
ENSG00000158985	CDC42SE2	0.305526	7.02141e-11	2.35484e-06	0.304	0.223	CDC42 small effector 2 [Source:HGNC Symbol;Acc:HGNC:18547]	GO:0001891(phagocytic cup);GO:0005515(protein binding);GO:0005737(cytoplasm);GO:0005856(cytoskeleton);GO:0005886(plasma membrane);GO:0006909(phagocytosis);GO:0008360(regulation of cell shape);GO:0009966(regulation of signal transduction);GO:0016020(membrane);GO:0031267(small GTPase binding);GO:0035023(regulation of Rho protein signal transduction);GO:0035591(signaling adaptor activity);GO:0042995…	NA	yes
ENSG00000125347	IRF1	0.598312	4.01901e-15	1.3479e-10	0.389	0.292	interferon regulatory factor 1 [Source:HGNC Symbol;Acc:HGNC:6116]	GO:0000785(chromatin);GO:0000976(transcription cis-regulatory region binding);GO:0000977(RNA polymerase II transcription regulatory region sequence-specific DNA binding);GO:0000978(RNA polymerase II cis-regulatory region sequence-specific DNA binding);GO:0000981(DNA-binding transcription factor activity, RNA polymerase II-specific);GO:0001228(DNA-binding transcription activator activity, RNA poly…	04625(C-type lectin receptor signaling pathway);04668(TNF signaling pathway);04917(Prolactin signaling pathway);05133(Pertussis);05165(Human papillomavirus infection)	yes
ENSG00000113070	HBEGF	0.537422	3.76029e-11	1.26113e-06	0.257	0.175	heparin binding EGF like growth factor [Source:HGNC Symbol;Acc:HGNC:3059]	GO:0005154(epidermal growth factor receptor binding);GO:0005515(protein binding);GO:0005576(extracellular region);GO:0005615(extracellular space);GO:0005886(plasma membrane);GO:0007165(signal transduction);GO:0007173(epidermal growth factor receptor signaling pathway);GO:0007517(muscle organ development);GO:0008016(regulation of heart contraction);GO:0008083(growth factor activity);GO:0008201(hep…	01522(Endocrine resistance);04012(ErbB signaling pathway);04912(GnRH signaling pathway);04915(Estrogen signaling pathway);04928(Parathyroid hormone synthesis, secretion and action);05120(Epithelial cell signaling in Helicobacter pylori infection);05171(Coronavirus disease - COVID-19);05205(Proteoglycans in cancer);05219(Bladder cancer)	yes
ENSG00000070814	TCOF1	0.447684	3.84436e-11	1.28932e-06	0.195	0.125	treacle ribosome biogenesis factor 1 [Source:HGNC Symbol;Acc:HGNC:11654]	GO:0001501(skeletal system development);GO:0001650(fibrillar center);GO:0003723(RNA binding);GO:0005515(protein binding);GO:0005634(nucleus);GO:0005654(nucleoplasm);GO:0005730(nucleolus);GO:0005829(cytosol);GO:0006417(regulation of translation);GO:0014029(neural crest formation);GO:0014032(neural crest cell development);GO:0030674(protein-macromolecule adaptor activity);GO:0042790(nucleolar large…	03008(Ribosome biogenesis in eukaryotes)	yes
ENSG00000019582	CD74	0.44355	2.1782e-53	7.30526e-49	1	0.972	CD74 molecule [Source:HGNC Symbol;Acc:HGNC:1697]	GO:0000139(Golgi membrane);GO:0001516(prostaglandin biosynthetic process);GO:0001540(amyloid-beta binding);GO:0001934(positive regulation of protein phosphorylation);GO:0001961(positive regulation of cytokine-mediated signaling pathway);GO:0002250(adaptive immune response);GO:0002286(T cell activation involved in immune response);GO:0002376(immune system process);GO:0002606(positive regulation of…	04612(Antigen processing and presentation);05152(Tuberculosis);05168(Herpes simplex virus 1 infection)	yes
ENSG00000164587	RPS14	0.57599	5.81101e-76	1.9489e-71	0.998	0.98	ribosomal protein S14 [Source:HGNC Symbol;Acc:HGNC:10387]	GO:0000028(ribosomal small subunit assembly);GO:0000122(negative regulation of transcription by RNA polymerase II);GO:0000462(maturation of SSU-rRNA from tricistronic rRNA transcript (SSU-rRNA, 5.8S rRNA, LSU-rRNA));GO:0002181(cytoplasmic translation);GO:0003723(RNA binding);GO:0003735(structural constituent of ribosome);GO:0005515(protein binding);GO:0005634(nucleus);GO:0005654(nucleoplasm);GO:0…	03010(Ribosome);05171(Coronavirus disease - COVID-19)	yes
ENSG00000135074	ADAM19	0.335905	1.7699e-14	5.93589e-10	0.102	0.029	ADAM metallopeptidase domain 19 [Source:HGNC Symbol;Acc:HGNC:197]	GO:0001890(placenta development);GO:0004222(metalloendopeptidase activity);GO:0005515(protein binding);GO:0005634(nucleus);GO:0005886(plasma membrane);GO:0006508(proteolysis);GO:0006509(membrane protein ectodomain proteolysis);GO:0008233(peptidase activity);GO:0008237(metallopeptidase activity);GO:0010628(positive regulation of gene expression);GO:0016020(membrane);GO:0016485(protein processing);…	NA	yes
ENSG00000181163	NPM1	0.310385	9.38927e-10	3.14897e-05	0.772	0.66	nucleophosmin 1 [Source:HGNC Symbol;Acc:HGNC:7910]	GO:0000055(ribosomal large subunit export from nucleus);GO:0000056(ribosomal small subunit export from nucleus);GO:0001046(core promoter sequence-specific DNA binding);GO:0001558(regulation of cell growth);GO:0001652(granular component);GO:0003676(nucleic acid binding);GO:0003682(chromatin binding);GO:0003713(transcription coactivator activity);GO:0003723(RNA binding);GO:0004860(protein kinase in…	NA	yes
ENSG00000175416	CLTB	0.283608	1.05393e-09	3.53468e-05	0.294	0.235	clathrin light chain B [Source:HGNC Symbol;Acc:HGNC:2091]	GO:0005198(structural molecule activity);GO:0005515(protein binding);GO:0005802(trans-Golgi network);GO:0005829(cytosol);GO:0005886(plasma membrane);GO:0005905(clathrin-coated pit);GO:0006886(intracellular protein transport);GO:0016020(membrane);GO:0016192(vesicle-mediated transport);GO:0030118(clathrin coat);GO:0030125(clathrin vesicle coat);GO:0030130(clathrin coat of trans-Golgi network vesicl…	04142(Lysosome);04144(Endocytosis);04721(Synaptic vesicle cycle);04961(Endocrine and other factor-regulated calcium reabsorption);05016(Huntington disease);05100(Bacterial invasion of epithelial cells)	yes
ENSG00000169230	PRELID1	0.443434	3.49669e-14	1.17272e-09	0.594	0.456	PRELI domain containing 1 [Source:HGNC Symbol;Acc:HGNC:30255]	GO:0005515(protein binding);GO:0005654(nucleoplasm);GO:0005739(mitochondrion);GO:0005758(mitochondrial intermembrane space);GO:0006869(lipid transport);GO:0006915(apoptotic process);GO:0010917(negative regulation of mitochondrial membrane potential);GO:0010950(positive regulation of endopeptidase activity);GO:0015914(phospholipid transport);GO:0032991(protein-containing complex);GO:0043066(negati…	NA	yes
ENSG00000204628	RACK1	0.512409	1.24316e-35	4.16932e-31	0.953	0.843	receptor for activated C kinase 1 [Source:HGNC Symbol;Acc:HGNC:4399]	GO:0001891(phagocytic cup);GO:0001934(positive regulation of protein phosphorylation);GO:0002181(cytoplasmic translation);GO:0003723(RNA binding);GO:0005080(protein kinase C binding);GO:0005102(signaling receptor binding);GO:0005515(protein binding);GO:0005634(nucleus);GO:0005654(nucleoplasm);GO:0005730(nucleolus);GO:0005737(cytoplasm);GO:0005739(mitochondrion);GO:0005829(cytosol);GO:0005840(ribo…	05162(Measles)	yes
ENSG00000021355	SERPINB1	0.387021	4.30959e-11	1.44535e-06	0.413	0.371	serpin family B member 1 [Source:HGNC Symbol;Acc:HGNC:3311]	GO:0004867(serine-type endopeptidase inhibitor activity);GO:0005515(protein binding);GO:0005576(extracellular region);GO:0005615(extracellular space);GO:0005737(cytoplasm);GO:0005764(lysosome);GO:0005768(endosome);GO:0005769(early endosome);GO:0010466(negative regulation of peptidase activity);GO:0010951(negative regulation of endopeptidase activity);GO:0016020(membrane);GO:0030414(peptidase inhi…	NA	yes
ENSG00000170542	SERPINB9	0.464381	3.5928e-12	1.20495e-07	0.328	0.193	serpin family B member 9 [Source:HGNC Symbol;Acc:HGNC:8955]	GO:0002020(protease binding);GO:0002448(mast cell mediated immunity);GO:0004867(serine-type endopeptidase inhibitor activity);GO:0005515(protein binding);GO:0005615(extracellular space);GO:0005634(nucleus);GO:0005654(nucleoplasm);GO:0005737(cytoplasm);GO:0005794(Golgi apparatus);GO:0005829(cytosol);GO:0006915(apoptotic process);GO:0006955(immune response);GO:0010466(negative regulation of peptida…	05146(Amoebiasis)	yes
ENSG00000111859	NEDD9	0.269045	4.08357e-07	0.0136955	0.1	0.056	neural precursor cell expressed, developmentally down-regulated 9 [Source:HGNC Symbol;Acc:HGNC:7733]	GO:0000922(spindle pole);GO:0001772(immunological synapse);GO:0005515(protein binding);GO:0005634(nucleus);GO:0005654(nucleoplasm);GO:0005737(cytoplasm);GO:0005794(Golgi apparatus);GO:0005819(spindle);GO:0005829(cytosol);GO:0005856(cytoskeleton);GO:0005886(plasma membrane);GO:0005925(focal adhesion);GO:0005929(cilium);GO:0005938(cell cortex);GO:0007010(cytoskeleton organization);GO:0007049(cell c…	NA	yes
ENSG00000112137	PHACTR1	0.780436	7.67492e-32	2.57401e-27	0.47	0.251	phosphatase and actin regulator 1 [Source:HGNC Symbol;Acc:HGNC:20990]	GO:0003779(actin binding);GO:0004864(protein phosphatase inhibitor activity);GO:0005515(protein binding);GO:0005634(nucleus);GO:0005737(cytoplasm);GO:0005829(cytosol);GO:0021987(cerebral cortex development);GO:0031032(actomyosin structure organization);GO:0031532(actin cytoskeleton reorganization);GO:0043149(stress fiber assembly);GO:0045202(synapse);GO:0048870(cell motility);GO:0140059(dendrite …	NA	yes
ENSG00000112149	CD83	0.647766	2.43305e-30	8.15996e-26	0.67	0.451	CD83 molecule [Source:HGNC Symbol;Acc:HGNC:1703]	GO:0005515(protein binding);GO:0005886(plasma membrane);GO:0006952(defense response);GO:0006959(humoral immune response);GO:0007165(signal transduction);GO:0009897(external side of plasma membrane);GO:0014070(response to organic cyclic compound);GO:0016020(membrane);GO:0032713(negative regulation of interleukin-4 production);GO:0032733(positive regulation of interleukin-10 production);GO:0032743(…	NA	yes
ENSG00000137364	TPMT	0.26269	3.26673e-09	0.00010956	0.219	0.169	thiopurine S-methyltransferase [Source:HGNC Symbol;Acc:HGNC:12014]	GO:0005515(protein binding);GO:0005737(cytoplasm);GO:0005829(cytosol);GO:0006139(nucleobase-containing compound metabolic process);GO:0006805(xenobiotic metabolic process);GO:0008119(thiopurine S-methyltransferase activity);GO:0008168(methyltransferase activity);GO:0008757(S-adenosylmethionine-dependent methyltransferase activity);GO:0016740(transferase activity);GO:0032259(methylation);GO:004217…	00983(Drug metabolism - other enzymes)	yes
ENSG00000111913	RIPOR2	0.29264	9.45631e-15	3.17146e-10	0.114	0.037	RHO family interacting cell polarization regulator 2 [Source:HGNC Symbol;Acc:HGNC:13872]	GO:0005515(protein binding);GO:0005737(cytoplasm);GO:0005856(cytoskeleton);GO:0005886(plasma membrane);GO:0006935(chemotaxis);GO:0007155(cell adhesion);GO:0007162(negative regulation of cell adhesion);GO:0007517(muscle organ development);GO:0007605(sensory perception of sound);GO:0009968(negative regulation of signal transduction);GO:0016020(membrane);GO:0016324(apical plasma membrane);GO:0030154…	NA	yes
ENSG00000204569	PPP1R10	0.293268	4.73762e-14	1.5889e-09	0.261	0.19	protein phosphatase 1 regulatory subunit 10 [Source:HGNC Symbol;Acc:HGNC:9284]	GO:0000781(chromosome, telomeric region);GO:0000785(chromatin);GO:0003677(DNA binding);GO:0003723(RNA binding);GO:0004864(protein phosphatase inhibitor activity);GO:0005515(protein binding);GO:0005634(nucleus);GO:0005654(nucleoplasm);GO:0006606(protein import into nucleus);GO:0008157(protein phosphatase 1 binding);GO:0010667(negative regulation of cardiac muscle cell apoptotic process);GO:0016604…	NA	yes
ENSG00000227507	LTB	1.34462	7.81646e-30	2.62148e-25	0.2	0.073	lymphotoxin beta [Source:HGNC Symbol;Acc:HGNC:6711]	GO:0005102(signaling receptor binding);GO:0005125(cytokine activity);GO:0005164(tumor necrosis factor receptor binding);GO:0005515(protein binding);GO:0005575(cellular_component);GO:0005615(extracellular space);GO:0005886(plasma membrane);GO:0006955(immune response);GO:0007154(cell communication);GO:0007165(signal transduction);GO:0007267(cell-cell signaling);GO:0010467(gene expression);GO:001602…	04060(Cytokine-cytokine receptor interaction);04064(NF-kappa B signaling pathway);05323(Rheumatoid arthritis)	yes
ENSG00000204482	LST1	0.767617	4.33634e-39	1.45432e-34	0.737	0.558	leukocyte specific transcript 1 [Source:HGNC Symbol;Acc:HGNC:14189]	GO:0000139(Golgi membrane);GO:0000902(cell morphogenesis);GO:0002376(immune system process);GO:0005737(cytoplasm);GO:0005794(Golgi apparatus);GO:0005829(cytosol);GO:0005886(plasma membrane);GO:0006955(immune response);GO:0008360(regulation of cell shape);GO:0009653(anatomical structure morphogenesis);GO:0012505(endomembrane system);GO:0016020(membrane);GO:0016358(dendrite development);GO:0050672(…	NA	yes
ENSG00000204287	HLA-DRA	0.796347	2.01808e-130	6.76822e-126	1	0.971	major histocompatibility complex, class II, DR alpha [Source:HGNC Symbol;Acc:HGNC:4947]	GO:0000139(Golgi membrane);GO:0001772(immunological synapse);GO:0001916(positive regulation of T cell mediated cytotoxicity);GO:0002250(adaptive immune response);GO:0002376(immune system process);GO:0002469(myeloid dendritic cell antigen processing and presentation);GO:0002491(antigen processing and presentation of endogenous peptide antigen via MHC class II);GO:0002503(peptide antigen assembly w…	04145(Phagosome);04514(Cell adhesion molecules);04612(Antigen processing and presentation);04640(Hematopoietic cell lineage);04658(Th1 and Th2 cell differentiation);04659(Th17 cell differentiation);04672(Intestinal immune network for IgA production);04940(Type I diabetes mellitus);05140(Leishmaniasis);05145(Toxoplasmosis);05150(Staphylococcus aureus infection);05152(Tuberculosis);05164(Influenza …	yes
ENSG00000198502	HLA-DRB5	1.05477	9.98772e-55	3.34968e-50	0.718	0.471	major histocompatibility complex, class II, DR beta 5 [Source:HGNC Symbol;Acc:HGNC:4953]	GO:0000139(Golgi membrane);GO:0002250(adaptive immune response);GO:0002376(immune system process);GO:0002503(peptide antigen assembly with MHC class II protein complex);GO:0002504(antigen processing and presentation of peptide or polysaccharide antigen via MHC class II);GO:0005764(lysosome);GO:0005765(lysosomal membrane);GO:0005768(endosome);GO:0005783(endoplasmic reticulum);GO:0005789(endoplasmi…	04145(Phagosome);04514(Cell adhesion molecules);04612(Antigen processing and presentation);04640(Hematopoietic cell lineage);04658(Th1 and Th2 cell differentiation);04659(Th17 cell differentiation);04672(Intestinal immune network for IgA production);04940(Type I diabetes mellitus);05140(Leishmaniasis);05145(Toxoplasmosis);05150(Staphylococcus aureus infection);05152(Tuberculosis);05164(Influenza …	yes
ENSG00000196126	HLA-DRB1	0.630698	2.32372e-55	7.79331e-51	0.993	0.938	major histocompatibility complex, class II, DR beta 1 [Source:HGNC Symbol;Acc:HGNC:4948]	GO:0000139(Golgi membrane);GO:0001772(immunological synapse);GO:0001916(positive regulation of T cell mediated cytotoxicity);GO:0001934(positive regulation of protein phosphorylation);GO:0002250(adaptive immune response);GO:0002376(immune system process);GO:0002437(inflammatory response to antigenic stimulus);GO:0002469(myeloid dendritic cell antigen processing and presentation);GO:0002491(antige…	04145(Phagosome);04514(Cell adhesion molecules);04612(Antigen processing and presentation);04640(Hematopoietic cell lineage);04658(Th1 and Th2 cell differentiation);04659(Th17 cell differentiation);04672(Intestinal immune network for IgA production);04940(Type I diabetes mellitus);05140(Leishmaniasis);05145(Toxoplasmosis);05150(Staphylococcus aureus infection);05152(Tuberculosis);05164(Influenza …	yes
ENSG00000196735	HLA-DQA1	0.732346	7.44892e-59	2.49822e-54	0.946	0.792	major histocompatibility complex, class II, DQ alpha 1 [Source:HGNC Symbol;Acc:HGNC:4942]	GO:0000139(Golgi membrane);GO:0002250(adaptive immune response);GO:0002376(immune system process);GO:0002503(peptide antigen assembly with MHC class II protein complex);GO:0002504(antigen processing and presentation of peptide or polysaccharide antigen via MHC class II);GO:0005515(protein binding);GO:0005764(lysosome);GO:0005765(lysosomal membrane);GO:0005768(endosome);GO:0005783(endoplasmic reti…	04145(Phagosome);04514(Cell adhesion molecules);04612(Antigen processing and presentation);04640(Hematopoietic cell lineage);04658(Th1 and Th2 cell differentiation);04659(Th17 cell differentiation);04672(Intestinal immune network for IgA production);04940(Type I diabetes mellitus);05140(Leishmaniasis);05145(Toxoplasmosis);05150(Staphylococcus aureus infection);05152(Tuberculosis);05164(Influenza …	yes
ENSG00000179344	HLA-DQB1	1.04827	5.58424e-104	1.87284e-99	0.971	0.815	major histocompatibility complex, class II, DQ beta 1 [Source:HGNC Symbol;Acc:HGNC:4944]	GO:0002250(adaptive immune response);GO:0002376(immune system process);GO:0002504(antigen processing and presentation of peptide or polysaccharide antigen via MHC class II);GO:0005764(lysosome);GO:0005765(lysosomal membrane);GO:0005768(endosome);GO:0006955(immune response);GO:0010008(endosome membrane);GO:0016020(membrane);GO:0019882(antigen processing and presentation);GO:0042613(MHC class II pr…	04145(Phagosome);04514(Cell adhesion molecules);04612(Antigen processing and presentation);04640(Hematopoietic cell lineage);04658(Th1 and Th2 cell differentiation);04659(Th17 cell differentiation);04672(Intestinal immune network for IgA production);04940(Type I diabetes mellitus);05140(Leishmaniasis);05145(Toxoplasmosis);05150(Staphylococcus aureus infection);05152(Tuberculosis);05164(Influenza …	yes
ENSG00000237541	HLA-DQA2	0.639559	1.31034e-09	4.39461e-05	0.235	0.15	major histocompatibility complex, class II, DQ alpha 2 [Source:HGNC Symbol;Acc:HGNC:4943]	GO:0000139(Golgi membrane);GO:0002250(adaptive immune response);GO:0002376(immune system process);GO:0002503(peptide antigen assembly with MHC class II protein complex);GO:0002504(antigen processing and presentation of peptide or polysaccharide antigen via MHC class II);GO:0005515(protein binding);GO:0005764(lysosome);GO:0005765(lysosomal membrane);GO:0005768(endosome);GO:0005783(endoplasmic reti…	04145(Phagosome);04514(Cell adhesion molecules);04612(Antigen processing and presentation);04640(Hematopoietic cell lineage);04658(Th1 and Th2 cell differentiation);04659(Th17 cell differentiation);04672(Intestinal immune network for IgA production);04940(Type I diabetes mellitus);05140(Leishmaniasis);05145(Toxoplasmosis);05150(Staphylococcus aureus infection);05152(Tuberculosis);05164(Influenza …	yes
ENSG00000232629	HLA-DQB2	0.813409	2.25094e-16	7.54919e-12	0.117	0.043	major histocompatibility complex, class II, DQ beta 2 [Source:HGNC Symbol;Acc:HGNC:4945]	GO:0000139(Golgi membrane);GO:0002250(adaptive immune response);GO:0002344(B cell affinity maturation);GO:0002376(immune system process);GO:0002503(peptide antigen assembly with MHC class II protein complex);GO:0002504(antigen processing and presentation of peptide or polysaccharide antigen via MHC class II);GO:0002579(positive regulation of antigen processing and presentation);GO:0002827(positiv…	NA	yes
ENSG00000204264	PSMB8	0.355191	6.55151e-11	2.19725e-06	0.439	0.337	proteasome 20S subunit beta 8 [Source:HGNC Symbol;Acc:HGNC:9545]	GO:0000502(proteasome complex);GO:0002376(immune system process);GO:0004175(endopeptidase activity);GO:0004298(threonine-type endopeptidase activity);GO:0005515(protein binding);GO:0005634(nucleus);GO:0005654(nucleoplasm);GO:0005737(cytoplasm);GO:0005829(cytosol);GO:0005839(proteasome core complex);GO:0006508(proteolysis);GO:0008233(peptidase activity);GO:0016787(hydrolase activity);GO:0019774(pr…	03050(Proteasome)	yes
ENSG00000240065	PSMB9	0.427299	9.73103e-15	3.26359e-10	0.608	0.477	proteasome 20S subunit beta 9 [Source:HGNC Symbol;Acc:HGNC:9546]	GO:0000502(proteasome complex);GO:0002376(immune system process);GO:0004175(endopeptidase activity);GO:0004298(threonine-type endopeptidase activity);GO:0005515(protein binding);GO:0005634(nucleus);GO:0005654(nucleoplasm);GO:0005737(cytoplasm);GO:0005829(cytosol);GO:0005839(proteasome core complex);GO:0006508(proteolysis);GO:0008233(peptidase activity);GO:0016787(hydrolase activity);GO:0019774(pr…	03050(Proteasome)	yes
ENSG00000168394	TAP1	0.504926	3.90074e-16	1.30823e-11	0.328	0.225	transporter 1, ATP binding cassette subfamily B member [Source:HGNC Symbol;Acc:HGNC:43]	GO:0000166(nucleotide binding);GO:0002250(adaptive immune response);GO:0002376(immune system process);GO:0005515(protein binding);GO:0005524(ATP binding);GO:0005783(endoplasmic reticulum);GO:0005789(endoplasmic reticulum membrane);GO:0006952(defense response);GO:0015031(protein transport);GO:0015433(ABC-type peptide antigen transporter activity);GO:0015833(peptide transport);GO:0016020(membrane);…	02010(ABC transporters);04145(Phagosome);04612(Antigen processing and presentation);05163(Human cytomegalovirus infection);05168(Herpes simplex virus 1 infection);05169(Epstein-Barr virus infection);05170(Human immunodeficiency virus 1 infection);05340(Primary immunodeficiency)	yes
ENSG00000242574	HLA-DMB	0.306519	8.55239e-14	2.8683e-09	0.677	0.53	major histocompatibility complex, class II, DM beta [Source:HGNC Symbol;Acc:HGNC:4935]	GO:0002250(adaptive immune response);GO:0002376(immune system process);GO:0002399(MHC class II protein complex assembly);GO:0002503(peptide antigen assembly with MHC class II protein complex);GO:0002504(antigen processing and presentation of peptide or polysaccharide antigen via MHC class II);GO:0005515(protein binding);GO:0005764(lysosome);GO:0005765(lysosomal membrane);GO:0005768(endosome);GO:0…	04145(Phagosome);04514(Cell adhesion molecules);04612(Antigen processing and presentation);04640(Hematopoietic cell lineage);04658(Th1 and Th2 cell differentiation);04659(Th17 cell differentiation);04672(Intestinal immune network for IgA production);04940(Type I diabetes mellitus);05140(Leishmaniasis);05145(Toxoplasmosis);05150(Staphylococcus aureus infection);05152(Tuberculosis);05164(Influenza …	yes
ENSG00000204257	HLA-DMA	0.4028	1.59942e-22	5.36412e-18	0.845	0.687	major histocompatibility complex, class II, DM alpha [Source:HGNC Symbol;Acc:HGNC:4934]	GO:0002250(adaptive immune response);GO:0002376(immune system process);GO:0002503(peptide antigen assembly with MHC class II protein complex);GO:0002504(antigen processing and presentation of peptide or polysaccharide antigen via MHC class II);GO:0005515(protein binding);GO:0005764(lysosome);GO:0005765(lysosomal membrane);GO:0005768(endosome);GO:0006955(immune response);GO:0009986(cell surface);G…	04145(Phagosome);04514(Cell adhesion molecules);04612(Antigen processing and presentation);04640(Hematopoietic cell lineage);04658(Th1 and Th2 cell differentiation);04659(Th17 cell differentiation);04672(Intestinal immune network for IgA production);04940(Type I diabetes mellitus);05140(Leishmaniasis);05145(Toxoplasmosis);05150(Staphylococcus aureus infection);05152(Tuberculosis);05164(Influenza …	yes
ENSG00000231389	HLA-DPA1	0.981026	8.88964e-128	2.98141e-123	0.991	0.908	major histocompatibility complex, class II, DP alpha 1 [Source:HGNC Symbol;Acc:HGNC:4938]	GO:0000139(Golgi membrane);GO:0002250(adaptive immune response);GO:0002376(immune system process);GO:0002503(peptide antigen assembly with MHC class II protein complex);GO:0002504(antigen processing and presentation of peptide or polysaccharide antigen via MHC class II);GO:0005764(lysosome);GO:0005765(lysosomal membrane);GO:0005768(endosome);GO:0005783(endoplasmic reticulum);GO:0005789(endoplasmi…	04145(Phagosome);04514(Cell adhesion molecules);04612(Antigen processing and presentation);04640(Hematopoietic cell lineage);04658(Th1 and Th2 cell differentiation);04659(Th17 cell differentiation);04672(Intestinal immune network for IgA production);04940(Type I diabetes mellitus);05140(Leishmaniasis);05145(Toxoplasmosis);05150(Staphylococcus aureus infection);05152(Tuberculosis);05164(Influenza …	yes
ENSG00000223865	HLA-DPB1	1.25271	1.3036e-152	4.372e-148	0.99	0.886	major histocompatibility complex, class II, DP beta 1 [Source:HGNC Symbol;Acc:HGNC:4940]	GO:0000139(Golgi membrane);GO:0002250(adaptive immune response);GO:0002376(immune system process);GO:0002503(peptide antigen assembly with MHC class II protein complex);GO:0002504(antigen processing and presentation of peptide or polysaccharide antigen via MHC class II);GO:0005515(protein binding);GO:0005764(lysosome);GO:0005765(lysosomal membrane);GO:0005768(endosome);GO:0005783(endoplasmic reti…	04145(Phagosome);04514(Cell adhesion molecules);04612(Antigen processing and presentation);04640(Hematopoietic cell lineage);04658(Th1 and Th2 cell differentiation);04659(Th17 cell differentiation);04672(Intestinal immune network for IgA production);04940(Type I diabetes mellitus);05140(Leishmaniasis);05145(Toxoplasmosis);05150(Staphylococcus aureus infection);05152(Tuberculosis);05164(Influenza …	yes
ENSG00000231500	RPS18	0.453411	2.65522e-60	8.90507e-56	1	0.979	ribosomal protein S18 [Source:HGNC Symbol;Acc:HGNC:10401]	GO:0002181(cytoplasmic translation);GO:0003676(nucleic acid binding);GO:0003723(RNA binding);GO:0003735(structural constituent of ribosome);GO:0005515(protein binding);GO:0005581(collagen trimer);GO:0005634(nucleus);GO:0005654(nucleoplasm);GO:0005737(cytoplasm);GO:0005829(cytosol);GO:0005840(ribosome);GO:0005925(focal adhesion);GO:0006412(translation);GO:0014069(postsynaptic density);GO:0015935(s…	03010(Ribosome);05171(Coronavirus disease - COVID-19)	yes
ENSG00000137309	HMGA1	0.356452	5.12958e-09	0.000172036	0.337	0.26	high mobility group AT-hook 1 [Source:HGNC Symbol;Acc:HGNC:5010]	GO:0000785(chromatin);GO:0000978(RNA polymerase II cis-regulatory region sequence-specific DNA binding);GO:0000987(cis-regulatory region sequence-specific DNA binding);GO:0001221(transcription coregulator binding);GO:0003677(DNA binding);GO:0003680(minor groove of adenine-thymine-rich DNA binding);GO:0003682(chromatin binding);GO:0003712(transcription coregulator activity);GO:0003713(transcriptio…	NA	yes
ENSG00000124614	RPS10	0.49457	8.33689e-19	2.79603e-14	0.696	0.583	ribosomal protein S10 [Source:HGNC Symbol;Acc:HGNC:10383]	GO:0002181(cytoplasmic translation);GO:0003723(RNA binding);GO:0003735(structural constituent of ribosome);GO:0005515(protein binding);GO:0005634(nucleus);GO:0005654(nucleoplasm);GO:0005730(nucleolus);GO:0005737(cytoplasm);GO:0005829(cytosol);GO:0005840(ribosome);GO:0005925(focal adhesion);GO:0006412(translation);GO:0016020(membrane);GO:0022626(cytosolic ribosome);GO:0022627(cytosolic small ribos…	03010(Ribosome);05171(Coronavirus disease - COVID-19)	yes
ENSG00000023892	DEF6	0.280238	7.27001e-10	2.43821e-05	0.143	0.071	DEF6 guanine nucleotide exchange factor [Source:HGNC Symbol;Acc:HGNC:2760]	GO:0005085(guanyl-nucleotide exchange factor activity);GO:0005515(protein binding);GO:0005634(nucleus);GO:0005654(nucleoplasm);GO:0005737(cytoplasm);GO:0005829(cytosol);GO:0005856(cytoskeleton);GO:0005886(plasma membrane);GO:0016020(membrane);GO:0030175(filopodium);GO:0042995(cell projection);GO:0048471(perinuclear region of cytoplasm);GO:0051056(regulation of small GTPase mediated signal transdu…	NA	yes
ENSG00000198755	RPL10A	0.572893	7.52542e-55	2.52388e-50	0.971	0.862	ribosomal protein L10a [Source:HGNC Symbol;Acc:HGNC:10299]	GO:0002181(cytoplasmic translation);GO:0003723(RNA binding);GO:0003735(structural constituent of ribosome);GO:0005515(protein binding);GO:0005634(nucleus);GO:0005737(cytoplasm);GO:0005829(cytosol);GO:0005840(ribosome);GO:0005925(focal adhesion);GO:0006412(translation);GO:0015934(large ribosomal subunit);GO:0016020(membrane);GO:0022625(cytosolic large ribosomal subunit);GO:0022626(cytosolic riboso…	03010(Ribosome);05171(Coronavirus disease - COVID-19)	yes
ENSG00000096060	FKBP5	0.599152	5.15148e-20	1.7277e-15	0.399	0.259	FKBP prolyl isomerase 5 [Source:HGNC Symbol;Acc:HGNC:3721]	GO:0003755(peptidyl-prolyl cis-trans isomerase activity);GO:0005515(protein binding);GO:0005528(FK506 binding);GO:0005634(nucleus);GO:0005654(nucleoplasm);GO:0005737(cytoplasm);GO:0005829(cytosol);GO:0006457(protein folding);GO:0009617(response to bacterium);GO:0016020(membrane);GO:0016853(isomerase activity);GO:0031072(heat shock protein binding);GO:0061077(chaperone-mediated protein folding);GO…	04915(Estrogen signaling pathway)	yes
ENSG00000112081	SRSF3	0.283854	4.31248e-08	0.00144632	0.656	0.564	serine and arginine rich splicing factor 3 [Source:HGNC Symbol;Acc:HGNC:10785]	GO:0000398(mRNA splicing, via spliceosome);GO:0003676(nucleic acid binding);GO:0003723(RNA binding);GO:0005515(protein binding);GO:0005634(nucleus);GO:0005654(nucleoplasm);GO:0005737(cytoplasm);GO:0006397(mRNA processing);GO:0006406(mRNA export from nucleus);GO:0008380(RNA splicing);GO:0016607(nuclear speck);GO:0031053(primary miRNA processing);GO:0043274(phospholipase binding);GO:0048024(regulat…	03040(Spliceosome);05014(Amyotrophic lateral sclerosis);05168(Herpes simplex virus 1 infection)	yes
ENSG00000124762	CDKN1A	0.354759	7.48988e-08	0.00251196	0.333	0.264	cyclin dependent kinase inhibitor 1A [Source:HGNC Symbol;Acc:HGNC:1784]	GO:0000079(regulation of cyclin-dependent protein serine/threonine kinase activity);GO:0000082(G1/S transition of mitotic cell cycle);GO:0000307(cyclin-dependent protein kinase holoenzyme complex);GO:0001933(negative regulation of protein phosphorylation);GO:0001934(positive regulation of protein phosphorylation);GO:0004860(protein kinase inhibitor activity);GO:0004861(cyclin-dependent protein se…	01522(Endocrine resistance);01524(Platinum drug resistance);04012(ErbB signaling pathway);04066(HIF-1 signaling pathway);04068(FoxO signaling pathway);04110(Cell cycle);04115(p53 signaling pathway);04151(PI3K-Akt signaling pathway);04218(Cellular senescence);04630(JAK-STAT signaling pathway);04921(Oxytocin signaling pathway);04928(Parathyroid hormone synthesis, secretion and action);04934(Cushing…	yes
ENSG00000146192	FGD2	0.283221	1.72723e-05	0.579279	0.192	0.128	FYVE, RhoGEF and PH domain containing 2 [Source:HGNC Symbol;Acc:HGNC:3664]	GO:0001726(ruffle);GO:0005085(guanyl-nucleotide exchange factor activity);GO:0005515(protein binding);GO:0005634(nucleus);GO:0005737(cytoplasm);GO:0005768(endosome);GO:0005769(early endosome);GO:0005794(Golgi apparatus);GO:0005829(cytosol);GO:0005856(cytoskeleton);GO:0005886(plasma membrane);GO:0007010(cytoskeleton organization);GO:0008360(regulation of cell shape);GO:0016020(membrane);GO:0030027…	NA	yes
ENSG00000156508	EEF1A1	0.530712	2.61242e-86	8.76152e-82	1	0.993	eukaryotic translation elongation factor 1 alpha 1 [Source:HGNC Symbol;Acc:HGNC:3189]	GO:0000049(tRNA binding);GO:0000166(nucleotide binding);GO:0003723(RNA binding);GO:0003746(translation elongation factor activity);GO:0003924(GTPase activity);GO:0005515(protein binding);GO:0005525(GTP binding);GO:0005576(extracellular region);GO:0005615(extracellular space);GO:0005634(nucleus);GO:0005730(nucleolus);GO:0005737(cytoplasm);GO:0005829(cytosol);GO:0005853(eukaryotic translation elong…	03013(RNA transport);05134(Legionellosis);05140(Leishmaniasis)	yes
ENSG00000112335	SNX3	0.481856	5.44737e-17	1.82694e-12	0.648	0.601	sorting nexin 3 [Source:HGNC Symbol;Acc:HGNC:11174]	GO:0005515(protein binding);GO:0005737(cytoplasm);GO:0005768(endosome);GO:0005769(early endosome);GO:0005829(cytosol);GO:0008289(lipid binding);GO:0009617(response to bacterium);GO:0010008(endosome membrane);GO:0010314(phosphatidylinositol-5-phosphate binding);GO:0010324(membrane invagination);GO:0010976(positive regulation of neuron projection development);GO:0015031(protein transport);GO:001990…	04144(Endocytosis)	yes
ENSG00000188820	CALHM6	0.396067	5.84033e-12	1.95873e-07	0.269	0.16	calcium homeostasis modulator family member 6 [Source:HGNC Symbol;Acc:HGNC:33391]	GO:0005261(cation channel activity);GO:0005515(protein binding);GO:0006811(ion transport);GO:0016020(membrane);GO:0098655(cation transmembrane transport)	NA	yes
ENSG00000135549	PKIB	0.370022	8.27577e-08	0.00277553	0.275	0.243	cAMP-dependent protein kinase inhibitor beta [Source:HGNC Symbol;Acc:HGNC:9018]	GO:0004860(protein kinase inhibitor activity);GO:0004862(cAMP-dependent protein kinase inhibitor activity);GO:0005515(protein binding);GO:0005634(nucleus);GO:0005737(cytoplasm);GO:0006469(negative regulation of protein kinase activity);GO:0032212(positive regulation of telomere maintenance via telomerase);GO:0051338(regulation of transferase activity);GO:0051973(positive regulation of telomerase …	NA	yes
ENSG00000112306	RPS12	0.583595	1.70274e-88	5.71065e-84	0.998	0.979	ribosomal protein S12 [Source:HGNC Symbol;Acc:HGNC:10385]	GO:0002181(cytoplasmic translation);GO:0003723(RNA binding);GO:0003735(structural constituent of ribosome);GO:0005515(protein binding);GO:0005634(nucleus);GO:0005654(nucleoplasm);GO:0005730(nucleolus);GO:0005737(cytoplasm);GO:0005794(Golgi apparatus);GO:0005829(cytosol);GO:0005840(ribosome);GO:0006412(translation);GO:0016020(membrane);GO:0022626(cytosolic ribosome);GO:0022627(cytosolic small ribo…	03010(Ribosome);05171(Coronavirus disease - COVID-19)	yes
ENSG00000118515	SGK1	0.416116	3.60503e-13	1.20905e-08	0.674	0.587	serum/glucocorticoid regulated kinase 1 [Source:HGNC Symbol;Acc:HGNC:10810]	GO:0000166(nucleotide binding);GO:0001558(regulation of cell growth);GO:0004672(protein kinase activity);GO:0004674(protein serine/threonine kinase activity);GO:0004712(protein serine/threonine/tyrosine kinase activity);GO:0005246(calcium channel regulator activity);GO:0005515(protein binding);GO:0005524(ATP binding);GO:0005634(nucleus);GO:0005654(nucleoplasm);GO:0005737(cytoplasm);GO:0005739(mit…	04068(FoxO signaling pathway);04150(mTOR signaling pathway);04151(PI3K-Akt signaling pathway);04960(Aldosterone-regulated sodium reabsorption)	yes
ENSG00000118503	TNFAIP3	0.33402	1.80749e-06	0.0606196	0.508	0.433	TNF alpha induced protein 3 [Source:HGNC Symbol;Acc:HGNC:11896]	GO:0001922(B-1 B cell homeostasis);GO:0002020(protease binding);GO:0002237(response to molecule of bacterial origin);GO:0002634(regulation of germinal center formation);GO:0002677(negative regulation of chronic inflammatory response);GO:0003677(DNA binding);GO:0003824(catalytic activity);GO:0004842(ubiquitin-protein transferase activity);GO:0004843(cysteine-type deubiquitinase activity);GO:000551…	04064(NF-kappa B signaling pathway);04217(Necroptosis);04621(NOD-like receptor signaling pathway);04657(IL-17 signaling pathway);04668(TNF signaling pathway);05162(Measles);05169(Epstein-Barr virus infection)	yes
ENSG00000118508	RAB32	0.274639	1.16362e-08	0.000390254	0.401	0.336	RAB32, member RAS oncogene family [Source:HGNC Symbol;Acc:HGNC:9772]	GO:0000166(nucleotide binding);GO:0003924(GTPase activity);GO:0005515(protein binding);GO:0005525(GTP binding);GO:0005739(mitochondrion);GO:0005741(mitochondrial outer membrane);GO:0005769(early endosome);GO:0005783(endoplasmic reticulum);GO:0005794(Golgi apparatus);GO:0005802(trans-Golgi network);GO:0005829(cytosol);GO:0006886(intracellular protein transport);GO:0007005(mitochondrion organizatio…	NA	yes
ENSG00000075624	ACTB	0.541298	3.4494e-40	1.15686e-35	1	0.988	actin beta [Source:HGNC Symbol;Acc:HGNC:132]	GO:0000079(regulation of cyclin-dependent protein serine/threonine kinase activity);GO:0000166(nucleotide binding);GO:0000776(kinetochore);GO:0000785(chromatin);GO:0000786(nucleosome);GO:0001738(morphogenesis of a polarized epithelium);GO:0001895(retina homeostasis);GO:0005200(structural constituent of cytoskeleton);GO:0005515(protein binding);GO:0005524(ATP binding);GO:0005615(extracellular spac…	04015(Rap1 signaling pathway);04145(Phagosome);04210(Apoptosis);04390(Hippo signaling pathway);04510(Focal adhesion);04520(Adherens junction);04530(Tight junction);04611(Platelet activation);04670(Leukocyte transendothelial migration);04714(Thermogenesis);04810(Regulation of actin cytoskeleton);04919(Thyroid hormone signaling pathway);04921(Oxytocin signaling pathway);04971(Gastric acid secretion…	yes
ENSG00000048052	HDAC9	0.404365	4.90823e-16	1.64612e-11	0.149	0.052	histone deacetylase 9 [Source:HGNC Symbol;Acc:HGNC:14065]	GO:0000118(histone deacetylase complex);GO:0000122(negative regulation of transcription by RNA polymerase II);GO:0001818(negative regulation of cytokine production);GO:0001975(response to amphetamine);GO:0003714(transcription corepressor activity);GO:0004407(histone deacetylase activity);GO:0005080(protein kinase C binding);GO:0005515(protein binding);GO:0005634(nucleus);GO:0005654(nucleoplasm);G…	05034(Alcoholism);05203(Viral carcinogenesis)	yes
	TWISTNB	0.381054	5.02066e-08	0.00168383	0.159	0.133	NA	NA	NA	yes
ENSG00000196683	TOMM7	0.319245	6.68836e-10	2.24314e-05	0.77	0.689	translocase of outer mitochondrial membrane 7 [Source:HGNC Symbol;Acc:HGNC:21648]	GO:0005515(protein binding);GO:0005739(mitochondrion);GO:0005741(mitochondrial outer membrane);GO:0005742(mitochondrial outer membrane translocase complex);GO:0006626(protein targeting to mitochondrion);GO:0008320(protein transmembrane transporter activity);GO:0015031(protein transport);GO:0016020(membrane);GO:0030150(protein import into mitochondrial matrix);GO:0031647(regulation of protein stab…	04137(Mitophagy - animal)	yes
ENSG00000106066	CPVL	1.07533	1.52094e-41	5.10092e-37	0.428	0.258	carboxypeptidase vitellogenic like [Source:HGNC Symbol;Acc:HGNC:14399]	GO:0004180(carboxypeptidase activity);GO:0004185(serine-type carboxypeptidase activity);GO:0006508(proteolysis);GO:0008233(peptidase activity);GO:0016787(hydrolase activity);GO:0070062(extracellular exosome)	NA	yes
ENSG00000136279	DBNL	0.340519	5.96414e-11	2.00025e-06	0.356	0.278	drebrin like [Source:HGNC Symbol;Acc:HGNC:2696]	GO:0000139(Golgi membrane);GO:0001726(ruffle);GO:0002102(podosome);GO:0002250(adaptive immune response);GO:0002376(immune system process);GO:0003779(actin binding);GO:0005515(protein binding);GO:0005576(extracellular region);GO:0005737(cytoplasm);GO:0005768(endosome);GO:0005769(early endosome);GO:0005794(Golgi apparatus);GO:0005829(cytosol);GO:0005856(cytoskeleton);GO:0005886(plasma membrane);GO:…	NA	yes
ENSG00000127951	FGL2	0.684886	6.9337e-38	2.32542e-33	0.677	0.423	fibrinogen like 2 [Source:HGNC Symbol;Acc:HGNC:3696]	GO:0002291(T cell activation via T cell receptor contact with antigen bound to MHC molecule on antigen presenting cell);GO:0002605(negative regulation of dendritic cell antigen processing and presentation);GO:0002617(negative regulation of macrophage antigen processing and presentation);GO:0005201(extracellular matrix structural constituent);GO:0005576(extracellular region);GO:0005577(fibrinogen …	NA	yes
ENSG00000130429	ARPC1B	0.337921	1.14168e-08	0.000382897	0.62	0.517	actin related protein 2/3 complex subunit 1B [Source:HGNC Symbol;Acc:HGNC:704]	GO:0003779(actin binding);GO:0005200(structural constituent of cytoskeleton);GO:0005515(protein binding);GO:0005634(nucleus);GO:0005737(cytoplasm);GO:0005829(cytosol);GO:0005856(cytoskeleton);GO:0005885(Arp2/3 protein complex);GO:0005925(focal adhesion);GO:0015629(actin cytoskeleton);GO:0032355(response to estradiol);GO:0034314(Arp2/3 complex-mediated actin nucleation);GO:0036284(tubulobulbar com…	04144(Endocytosis);04530(Tight junction);04666(Fc gamma R-mediated phagocytosis);04810(Regulation of actin cytoskeleton);05100(Bacterial invasion of epithelial cells);05130(Pathogenic Escherichia coli infection);05131(Shigellosis);05132(Salmonella infection);05135(Yersinia infection)	yes
	AC058791.1	0.351595	3.12853e-09	0.000104925	0.138	0.068	NA	NA	NA	yes
ENSG00000105939	ZC3HAV1	0.307027	1.04449e-07	0.00350303	0.231	0.169	zinc finger CCCH-type containing, antiviral 1 [Source:HGNC Symbol;Acc:HGNC:23721]	GO:0002376(immune system process);GO:0003723(RNA binding);GO:0003950(NAD+ ADP-ribosyltransferase activity);GO:0005515(protein binding);GO:0005634(nucleus);GO:0005737(cytoplasm);GO:0005829(cytosol);GO:0009615(response to virus);GO:0032727(positive regulation of interferon-alpha production);GO:0032728(positive regulation of interferon-beta production);GO:0043123(positive regulation of I-kappaB kina…	NA	yes
ENSG00000186480	INSIG1	0.402747	5.98048e-11	2.00573e-06	0.28	0.183	insulin induced gene 1 [Source:HGNC Symbol;Acc:HGNC:6083]	GO:0005515(protein binding);GO:0005783(endoplasmic reticulum);GO:0005789(endoplasmic reticulum membrane);GO:0006629(lipid metabolic process);GO:0006641(triglyceride metabolic process);GO:0006695(cholesterol biosynthetic process);GO:0006991(response to sterol depletion);GO:0008142(oxysterol binding);GO:0008202(steroid metabolic process);GO:0008203(cholesterol metabolic process);GO:0008289(lipid bi…	NA	yes
ENSG00000198223	CSF2RA	0.359065	3.39629e-11	1.13905e-06	0.309	0.213	colony stimulating factor 2 receptor subunit alpha [Source:HGNC Symbol;Acc:HGNC:2435]	GO:0004896(cytokine receptor activity);GO:0005515(protein binding);GO:0005576(extracellular region);GO:0005886(plasma membrane);GO:0006468(protein phosphorylation);GO:0007259(receptor signaling pathway via JAK-STAT);GO:0009897(external side of plasma membrane);GO:0016020(membrane);GO:0019221(cytokine-mediated signaling pathway);GO:0019955(cytokine binding);GO:0030526(granulocyte macrophage colony…	04060(Cytokine-cytokine receptor interaction);04630(JAK-STAT signaling pathway);04640(Hematopoietic cell lineage);05200(Pathways in cancer)	yes
ENSG00000169100	SLC25A6	0.341418	5.90945e-10	1.98191e-05	0.736	0.645	solute carrier family 25 member 6 [Source:HGNC Symbol;Acc:HGNC:10992]	GO:0005471(ATP:ADP antiporter activity);GO:0005515(protein binding);GO:0005634(nucleus);GO:0005739(mitochondrion);GO:0005743(mitochondrial inner membrane);GO:0005744(TIM23 mitochondrial import inner membrane translocase complex);GO:0006915(apoptotic process);GO:0015297(antiporter activity);GO:0016020(membrane);GO:0055085(transmembrane transport);GO:0140021(mitochondrial ADP transmembrane transpor…	04020(Calcium signaling pathway);04022(cGMP-PKG signaling pathway);04217(Necroptosis);04218(Cellular senescence);05010(Alzheimer disease);05012(Parkinson disease);05016(Huntington disease);05017(Spinocerebellar ataxia);05020(Prion disease);05022(Pathways of neurodegeneration - multiple diseases);05164(Influenza A);05166(Human T-cell leukemia virus 1 infection)	yes
ENSG00000182287	AP1S2	0.462391	2.38044e-16	7.98353e-12	0.591	0.456	adaptor related protein complex 1 subunit sigma 2 [Source:HGNC Symbol;Acc:HGNC:560]	GO:0000139(Golgi membrane);GO:0005515(protein binding);GO:0005737(cytoplasm);GO:0005765(lysosomal membrane);GO:0005769(early endosome);GO:0005794(Golgi apparatus);GO:0005829(cytosol);GO:0005905(clathrin-coated pit);GO:0006886(intracellular protein transport);GO:0015031(protein transport);GO:0016020(membrane);GO:0016192(vesicle-mediated transport);GO:0030117(membrane coat);GO:0030119(AP-type membr…	04142(Lysosome);05170(Human immunodeficiency virus 1 infection)	yes
ENSG00000169895	SYAP1	0.288806	1.83699e-11	6.16089e-07	0.271	0.215	synapse associated protein 1 [Source:HGNC Symbol;Acc:HGNC:16273]	GO:0005515(protein binding);GO:0005634(nucleus);GO:0005654(nucleoplasm);GO:0005737(cytoplasm);GO:0005794(Golgi apparatus);GO:0005829(cytosol);GO:0005886(plasma membrane);GO:0009898(cytoplasmic side of plasma membrane);GO:0016020(membrane);GO:0030154(cell differentiation);GO:0030424(axon);GO:0030425(dendrite);GO:0030426(growth cone);GO:0032869(cellular response to insulin stimulus);GO:0036120(cell…	NA	yes
	CXorf21	0.292663	1.377e-05	0.46182	0.178	0.118	NA	NA	NA	yes
ENSG00000126759	CFP	0.420233	8.76746e-18	2.94043e-13	0.131	0.036	complement factor properdin [Source:HGNC Symbol;Acc:HGNC:8864]	GO:0002376(immune system process);GO:0005515(protein binding);GO:0005576(extracellular region);GO:0005615(extracellular space);GO:0005788(endoplasmic reticulum lumen);GO:0005886(plasma membrane);GO:0006955(immune response);GO:0006956(complement activation);GO:0006957(complement activation, alternative pathway);GO:0030141(secretory granule);GO:0035580(specific granule lumen);GO:0042742(defense res…	05168(Herpes simplex virus 1 infection)	yes
ENSG00000102317	RBM3	0.421498	1.20038e-16	4.02585e-12	0.598	0.492	RNA binding motif protein 3 [Source:HGNC Symbol;Acc:HGNC:9900]	GO:0003676(nucleic acid binding);GO:0003723(RNA binding);GO:0005515(protein binding);GO:0005634(nucleus);GO:0005654(nucleoplasm);GO:0005681(spliceosomal complex);GO:0005737(cytoplasm);GO:0006396(RNA processing);GO:0006417(regulation of translation);GO:0015934(large ribosomal subunit);GO:0030425(dendrite);GO:0042995(cell projection);GO:0043023(ribosomal large subunit binding);GO:0045727(positive r…	NA	yes
ENSG00000198034	RPS4X	0.500751	8.38226e-54	2.81124e-49	0.998	0.958	ribosomal protein S4 X-linked [Source:HGNC Symbol;Acc:HGNC:10424]	GO:0002181(cytoplasmic translation);GO:0003723(RNA binding);GO:0003735(structural constituent of ribosome);GO:0005515(protein binding);GO:0005634(nucleus);GO:0005654(nucleoplasm);GO:0005730(nucleolus);GO:0005737(cytoplasm);GO:0005829(cytosol);GO:0005840(ribosome);GO:0005844(polysome);GO:0005925(focal adhesion);GO:0006412(translation);GO:0008284(positive regulation of cell population proliferation…	03010(Ribosome);05171(Coronavirus disease - COVID-19)	yes
ENSG00000241343	RPL36A	0.587485	1.09042e-19	3.65705e-15	0.641	0.512	ribosomal protein L36a [Source:HGNC Symbol;Acc:HGNC:10359]	GO:0002181(cytoplasmic translation);GO:0003723(RNA binding);GO:0003735(structural constituent of ribosome);GO:0005515(protein binding);GO:0005737(cytoplasm);GO:0005783(endoplasmic reticulum);GO:0005829(cytosol);GO:0005840(ribosome);GO:0005886(plasma membrane);GO:0006412(translation);GO:0022625(cytosolic large ribosomal subunit);GO:0022626(cytosolic ribosome);GO:0042788(polysomal ribosome);GO:1990…	03010(Ribosome);05171(Coronavirus disease - COVID-19)	yes
ENSG00000157514	TSC22D3	0.480383	3.22009e-14	1.07995e-09	0.629	0.494	TSC22 domain family member 3 [Source:HGNC Symbol;Acc:HGNC:3051]	GO:0005515(protein binding);GO:0005634(nucleus);GO:0005737(cytoplasm);GO:0005829(cytosol);GO:0006357(regulation of transcription by RNA polymerase II);GO:0006970(response to osmotic stress);GO:0070236(negative regulation of activation-induced cell death of T cells)	NA	yes
	SEPT6	0.594013	9.2546e-21	3.10381e-16	0.297	0.151	NA	NA	NA	yes
ENSG00000198918	RPL39	0.559939	1.14061e-80	3.82536e-76	0.995	0.985	ribosomal protein L39 [Source:HGNC Symbol;Acc:HGNC:10350]	GO:0002181(cytoplasmic translation);GO:0002227(innate immune response in mucosa);GO:0003723(RNA binding);GO:0003735(structural constituent of ribosome);GO:0005615(extracellular space);GO:0005730(nucleolus);GO:0005737(cytoplasm);GO:0005829(cytosol);GO:0005840(ribosome);GO:0006396(RNA processing);GO:0006412(translation);GO:0019731(antibacterial humoral response);GO:0022625(cytosolic large ribosomal…	03010(Ribosome);05171(Coronavirus disease - COVID-19)	yes
ENSG00000147403	RPL10	0.59081	8.78453e-99	2.94615e-94	1	0.992	ribosomal protein L10 [Source:HGNC Symbol;Acc:HGNC:10298]	GO:0000027(ribosomal large subunit assembly);GO:0000122(negative regulation of transcription by RNA polymerase II);GO:0002181(cytoplasmic translation);GO:0003723(RNA binding);GO:0003735(structural constituent of ribosome);GO:0005515(protein binding);GO:0005634(nucleus);GO:0005737(cytoplasm);GO:0005783(endoplasmic reticulum);GO:0005790(smooth endoplasmic reticulum);GO:0005829(cytosol);GO:0005840(r…	03010(Ribosome);05171(Coronavirus disease - COVID-19)	yes
ENSG00000147443	DOK2	0.273792	9.99535e-08	0.00335224	0.2	0.154	docking protein 2 [Source:HGNC Symbol;Acc:HGNC:2991]	GO:0005068(transmembrane receptor protein tyrosine kinase adaptor activity);GO:0005515(protein binding);GO:0005737(cytoplasm);GO:0005829(cytosol);GO:0007165(signal transduction);GO:0007166(cell surface receptor signaling pathway);GO:0007169(transmembrane receptor protein tyrosine kinase signaling pathway);GO:0007265(Ras protein signal transduction);GO:0043410(positive regulation of MAPK cascade)	NA	yes
ENSG00000092964	DPYSL2	0.358033	2.33271e-13	7.82345e-09	0.383	0.293	dihydropyrimidinase like 2 [Source:HGNC Symbol;Acc:HGNC:3014]	GO:0004157(dihydropyrimidinase activity);GO:0005515(protein binding);GO:0005737(cytoplasm);GO:0005829(cytosol);GO:0005856(cytoskeleton);GO:0005874(microtubule);GO:0005886(plasma membrane);GO:0006139(nucleobase-containing compound metabolic process);GO:0006897(endocytosis);GO:0007010(cytoskeleton organization);GO:0007165(signal transduction);GO:0007399(nervous system development);GO:0010975(regula…	04360(Axon guidance)	yes
ENSG00000131203	IDO1	0.599215	2.11048e-18	7.07812e-14	0.192	0.068	indoleamine 2,3-dioxygenase 1 [Source:HGNC Symbol;Acc:HGNC:6059]	GO:0002376(immune system process);GO:0002666(positive regulation of T cell tolerance induction);GO:0002678(positive regulation of chronic inflammatory response);GO:0002830(positive regulation of type 2 immune response);GO:0004833(tryptophan 2,3-dioxygenase activity);GO:0005737(cytoplasm);GO:0005829(cytosol);GO:0006569(tryptophan catabolic process);GO:0006954(inflammatory response);GO:0007565(fema…	00380(Tryptophan metabolism);01100(Metabolic pathways);01240(Biosynthesis of cofactors);05143(African trypanosomiasis)	yes
ENSG00000221869	CEBPD	0.553929	5.79441e-14	1.94333e-09	0.509	0.391	CCAAT enhancer binding protein delta [Source:HGNC Symbol;Acc:HGNC:1835]	GO:0000785(chromatin);GO:0000976(transcription cis-regulatory region binding);GO:0000978(RNA polymerase II cis-regulatory region sequence-specific DNA binding);GO:0000981(DNA-binding transcription factor activity, RNA polymerase II-specific);GO:0001228(DNA-binding transcription activator activity, RNA polymerase II-specific);GO:0002244(hematopoietic progenitor cell differentiation);GO:0003677(DNA…	NA	yes
ENSG00000147604	RPL7	0.454597	5.22423e-26	1.7521e-21	0.967	0.895	ribosomal protein L7 [Source:HGNC Symbol;Acc:HGNC:10363]	GO:0000463(maturation of LSU-rRNA from tricistronic rRNA transcript (SSU-rRNA, 5.8S rRNA, LSU-rRNA));GO:0002181(cytoplasmic translation);GO:0003677(DNA binding);GO:0003723(RNA binding);GO:0003729(mRNA binding);GO:0003735(structural constituent of ribosome);GO:0005515(protein binding);GO:0005634(nucleus);GO:0005730(nucleolus);GO:0005737(cytoplasm);GO:0005829(cytosol);GO:0005840(ribosome);GO:000592…	03010(Ribosome);05171(Coronavirus disease - COVID-19)	yes
ENSG00000085719	CPNE3	0.454157	2.06725e-12	6.93313e-08	0.225	0.158	copine 3 [Source:HGNC Symbol;Acc:HGNC:2316]	GO:0003723(RNA binding);GO:0004674(protein serine/threonine kinase activity);GO:0005515(protein binding);GO:0005544(calcium-dependent phospholipid binding);GO:0005634(nucleus);GO:0005654(nucleoplasm);GO:0005730(nucleolus);GO:0005737(cytoplasm);GO:0005739(mitochondrion);GO:0005829(cytosol);GO:0005886(plasma membrane);GO:0005925(focal adhesion);GO:0016020(membrane);GO:0030054(cell junction);GO:0030…	NA	yes
ENSG00000147649	MTDH	0.306705	9.42202e-07	0.0315996	0.649	0.579	metadherin [Source:HGNC Symbol;Acc:HGNC:29608]	GO:0000122(negative regulation of transcription by RNA polymerase II);GO:0001650(fibrillar center);GO:0003712(transcription coregulator activity);GO:0003713(transcription coactivator activity);GO:0003723(RNA binding);GO:0003725(double-stranded RNA binding);GO:0005515(protein binding);GO:0005634(nucleus);GO:0005730(nucleolus);GO:0005737(cytoplasm);GO:0005783(endoplasmic reticulum);GO:0005789(endop…	NA	yes
ENSG00000156482	RPL30	0.641332	7.41913e-74	2.48823e-69	0.984	0.938	ribosomal protein L30 [Source:HGNC Symbol;Acc:HGNC:10333]	GO:0002181(cytoplasmic translation);GO:0003723(RNA binding);GO:0003735(structural constituent of ribosome);GO:0005515(protein binding);GO:0005634(nucleus);GO:0005737(cytoplasm);GO:0005829(cytosol);GO:0005840(ribosome);GO:0005925(focal adhesion);GO:0006412(translation);GO:0014069(postsynaptic density);GO:0016020(membrane);GO:0022625(cytosolic large ribosomal subunit);GO:0022626(cytosolic ribosome)…	03010(Ribosome);05171(Coronavirus disease - COVID-19)	yes
ENSG00000070756	PABPC1	0.448436	3.37699e-22	1.13258e-17	0.777	0.645	poly(A) binding protein cytoplasmic 1 [Source:HGNC Symbol;Acc:HGNC:8554]	GO:0000184(nuclear-transcribed mRNA catabolic process, nonsense-mediated decay);GO:0000398(mRNA splicing, via spliceosome);GO:0003676(nucleic acid binding);GO:0003723(RNA binding);GO:0003729(mRNA binding);GO:0003730(mRNA 3'-UTR binding);GO:0005515(protein binding);GO:0005634(nucleus);GO:0005681(spliceosomal complex);GO:0005737(cytoplasm);GO:0005829(cytosol);GO:0005925(focal adhesion);GO:0006378(m…	03013(RNA transport);03015(mRNA surveillance pathway);03018(RNA degradation)	yes
ENSG00000104408	EIF3E	0.553356	7.98209e-26	2.67703e-21	0.694	0.521	eukaryotic translation initiation factor 3 subunit E [Source:HGNC Symbol;Acc:HGNC:3277]	GO:0000184(nuclear-transcribed mRNA catabolic process, nonsense-mediated decay);GO:0000785(chromatin);GO:0001732(formation of cytoplasmic translation initiation complex);GO:0002183(cytoplasmic translational initiation);GO:0003723(RNA binding);GO:0003743(translation initiation factor activity);GO:0005515(protein binding);GO:0005634(nucleus);GO:0005654(nucleoplasm);GO:0005737(cytoplasm);GO:0005829(…	03013(RNA transport);05160(Hepatitis C)	yes
ENSG00000104529	EEF1D	0.274525	1.57451e-14	5.28058e-10	0.87	0.764	eukaryotic translation elongation factor 1 delta [Source:HGNC Symbol;Acc:HGNC:3211]	GO:0001650(fibrillar center);GO:0003677(DNA binding);GO:0003746(translation elongation factor activity);GO:0005085(guanyl-nucleotide exchange factor activity);GO:0005515(protein binding);GO:0005634(nucleus);GO:0005654(nucleoplasm);GO:0005737(cytoplasm);GO:0005783(endoplasmic reticulum);GO:0005829(cytosol);GO:0005853(eukaryotic translation elongation factor 1 complex);GO:0006412(translation);GO:00…	NA	yes
ENSG00000161016	RPL8	0.462649	2.60816e-47	8.74726e-43	0.993	0.936	ribosomal protein L8 [Source:HGNC Symbol;Acc:HGNC:10368]	GO:0002181(cytoplasmic translation);GO:0003723(RNA binding);GO:0003735(structural constituent of ribosome);GO:0005515(protein binding);GO:0005737(cytoplasm);GO:0005829(cytosol);GO:0005840(ribosome);GO:0005925(focal adhesion);GO:0006412(translation);GO:0014069(postsynaptic density);GO:0015934(large ribosomal subunit);GO:0016020(membrane);GO:0019843(rRNA binding);GO:0022625(cytosolic large ribosoma…	03010(Ribosome);05171(Coronavirus disease - COVID-19)	yes
ENSG00000137154	RPS6	0.47534	2.01382e-54	6.75394e-50	0.991	0.955	ribosomal protein S6 [Source:HGNC Symbol;Acc:HGNC:10429]	GO:0000082(G1/S transition of mitotic cell cycle);GO:0000278(mitotic cell cycle);GO:0001890(placenta development);GO:0002181(cytoplasmic translation);GO:0002309(T cell proliferation involved in immune response);GO:0003723(RNA binding);GO:0003735(structural constituent of ribosome);GO:0005515(protein binding);GO:0005634(nucleus);GO:0005654(nucleoplasm);GO:0005730(nucleolus);GO:0005737(cytoplasm);G…	01521(EGFR tyrosine kinase inhibitor resistance);03010(Ribosome);04066(HIF-1 signaling pathway);04150(mTOR signaling pathway);04151(PI3K-Akt signaling pathway);04371(Apelin signaling pathway);04714(Thermogenesis);04910(Insulin signaling pathway);05171(Coronavirus disease - COVID-19);05205(Proteoglycans in cancer)	yes
ENSG00000086061	DNAJA1	0.32588	6.07718e-08	0.00203816	0.528	0.456	DnaJ heat shock protein family (Hsp40) member A1 [Source:HGNC Symbol;Acc:HGNC:5229]	GO:0001664(G protein-coupled receptor binding);GO:0001671(ATPase activator activity);GO:0005515(protein binding);GO:0005524(ATP binding);GO:0005634(nucleus);GO:0005737(cytoplasm);GO:0005739(mitochondrion);GO:0005783(endoplasmic reticulum);GO:0005829(cytosol);GO:0006457(protein folding);GO:0006986(response to unfolded protein);GO:0007283(spermatogenesis);GO:0009408(response to heat);GO:0015630(mic…	04141(Protein processing in endoplasmic reticulum)	yes
ENSG00000119508	NR4A3	0.769724	2.19852e-32	7.37341e-28	0.33	0.134	nuclear receptor subfamily 4 group A member 3 [Source:HGNC Symbol;Acc:HGNC:7982]	GO:0000122(negative regulation of transcription by RNA polymerase II);GO:0000785(chromatin);GO:0000978(RNA polymerase II cis-regulatory region sequence-specific DNA binding);GO:0000981(DNA-binding transcription factor activity, RNA polymerase II-specific);GO:0001228(DNA-binding transcription activator activity, RNA polymerase II-specific);GO:0003677(DNA binding);GO:0003700(DNA-binding transcripti…	05202(Transcriptional misregulation in cancer)	yes
ENSG00000136826	KLF4	0.490666	2.6604e-16	8.92245e-12	0.397	0.259	KLF transcription factor 4 [Source:HGNC Symbol;Acc:HGNC:6348]	GO:0000122(negative regulation of transcription by RNA polymerase II);GO:0000785(chromatin);GO:0000791(euchromatin);GO:0000976(transcription cis-regulatory region binding);GO:0000978(RNA polymerase II cis-regulatory region sequence-specific DNA binding);GO:0000981(DNA-binding transcription factor activity, RNA polymerase II-specific);GO:0001010(RNA polymerase II sequence-specific DNA-binding tran…	04550(Signaling pathways regulating pluripotency of stem cells)	yes
ENSG00000148180	GSN	0.294941	1.36656e-07	0.00458318	0.696	0.588	gelsolin [Source:HGNC Symbol;Acc:HGNC:4620]	GO:0002102(podosome);GO:0003779(actin binding);GO:0005509(calcium ion binding);GO:0005515(protein binding);GO:0005546(phosphatidylinositol-4,5-bisphosphate binding);GO:0005576(extracellular region);GO:0005615(extracellular space);GO:0005634(nucleus);GO:0005737(cytoplasm);GO:0005829(cytosol);GO:0005856(cytoskeleton);GO:0005886(plasma membrane);GO:0005925(focal adhesion);GO:0006911(phagocytosis, en…	04666(Fc gamma R-mediated phagocytosis);04810(Regulation of actin cytoskeleton);05203(Viral carcinogenesis)	yes
ENSG00000136942	RPL35	0.383266	1.15122e-29	3.86095e-25	0.984	0.954	ribosomal protein L35 [Source:HGNC Symbol;Acc:HGNC:10344]	GO:0000463(maturation of LSU-rRNA from tricistronic rRNA transcript (SSU-rRNA, 5.8S rRNA, LSU-rRNA));GO:0002181(cytoplasmic translation);GO:0003723(RNA binding);GO:0003729(mRNA binding);GO:0003735(structural constituent of ribosome);GO:0005730(nucleolus);GO:0005737(cytoplasm);GO:0005829(cytosol);GO:0005840(ribosome);GO:0006412(translation);GO:0016020(membrane);GO:0022625(cytosolic large ribosomal…	03010(Ribosome);05171(Coronavirus disease - COVID-19)	yes
ENSG00000197958	RPL12	0.389939	1.51406e-46	5.07787e-42	0.995	0.971	ribosomal protein L12 [Source:HGNC Symbol;Acc:HGNC:10302]	GO:0002181(cytoplasmic translation);GO:0003723(RNA binding);GO:0003735(structural constituent of ribosome);GO:0005515(protein binding);GO:0005634(nucleus);GO:0005730(nucleolus);GO:0005737(cytoplasm);GO:0005829(cytosol);GO:0005840(ribosome);GO:0005925(focal adhesion);GO:0006412(translation);GO:0014069(postsynaptic density);GO:0016020(membrane);GO:0022625(cytosolic large ribosomal subunit);GO:00226…	03010(Ribosome);05171(Coronavirus disease - COVID-19)	yes
ENSG00000187239	FNBP1	0.413084	3.10653e-13	1.04187e-08	0.323	0.232	formin binding protein 1 [Source:HGNC Symbol;Acc:HGNC:17069]	GO:0005515(protein binding);GO:0005737(cytoplasm);GO:0005764(lysosome);GO:0005829(cytosol);GO:0005856(cytoskeleton);GO:0005886(plasma membrane);GO:0005905(clathrin-coated pit);GO:0005938(cell cortex);GO:0006897(endocytosis);GO:0007165(signal transduction);GO:0008289(lipid binding);GO:0016020(membrane);GO:0031410(cytoplasmic vesicle);GO:0042802(identical protein binding);GO:0043231(intracellular m…	05131(Shigellosis)	yes
ENSG00000148303	RPL7A	0.459074	1.41987e-33	4.76194e-29	0.964	0.885	ribosomal protein L7a [Source:HGNC Symbol;Acc:HGNC:10364]	GO:0002181(cytoplasmic translation);GO:0003723(RNA binding);GO:0003735(structural constituent of ribosome);GO:0005515(protein binding);GO:0005634(nucleus);GO:0005730(nucleolus);GO:0005737(cytoplasm);GO:0005829(cytosol);GO:0005840(ribosome);GO:0005925(focal adhesion);GO:0006396(RNA processing);GO:0006412(translation);GO:0016020(membrane);GO:0022625(cytosolic large ribosomal subunit);GO:0022626(cyt…	03010(Ribosome);05171(Coronavirus disease - COVID-19)	yes
ENSG00000085265	FCN1	0.414012	5.14559e-16	1.72573e-11	0.223	0.11	ficolin 1 [Source:HGNC Symbol;Acc:HGNC:3623]	GO:0001664(G protein-coupled receptor binding);GO:0001867(complement activation, lectin pathway);GO:0002376(immune system process);GO:0002752(cell surface pattern recognition receptor signaling pathway);GO:0005102(signaling receptor binding);GO:0005515(protein binding);GO:0005576(extracellular region);GO:0005581(collagen trimer);GO:0005615(extracellular space);GO:0005886(plasma membrane);GO:00065…	NA	yes
ENSG00000185201	IFITM2	0.623916	6.64185e-19	2.22754e-14	0.454	0.324	interferon induced transmembrane protein 2 [Source:HGNC Symbol;Acc:HGNC:5413]	GO:0002376(immune system process);GO:0005654(nucleoplasm);GO:0005764(lysosome);GO:0005765(lysosomal membrane);GO:0005768(endosome);GO:0005886(plasma membrane);GO:0006955(immune response);GO:0009615(response to virus);GO:0016020(membrane);GO:0030054(cell junction);GO:0031902(late endosome membrane);GO:0032991(protein-containing complex);GO:0034341(response to interferon-gamma);GO:0035455(response …	NA	yes
ENSG00000142089	IFITM3	0.308589	3.5918e-05	1	0.655	0.622	interferon induced transmembrane protein 3 [Source:HGNC Symbol;Acc:HGNC:5414]	GO:0002376(immune system process);GO:0005515(protein binding);GO:0005737(cytoplasm);GO:0005764(lysosome);GO:0005765(lysosomal membrane);GO:0005768(endosome);GO:0005886(plasma membrane);GO:0006955(immune response);GO:0009615(response to virus);GO:0016020(membrane);GO:0031901(early endosome membrane);GO:0031902(late endosome membrane);GO:0032897(negative regulation of viral transcription);GO:003299…	NA	yes
ENSG00000185507	IRF7	0.292701	3.03095e-06	0.101652	0.214	0.183	interferon regulatory factor 7 [Source:HGNC Symbol;Acc:HGNC:6122]	GO:0000122(negative regulation of transcription by RNA polymerase II);GO:0000785(chromatin);GO:0000976(transcription cis-regulatory region binding);GO:0000978(RNA polymerase II cis-regulatory region sequence-specific DNA binding);GO:0000981(DNA-binding transcription factor activity, RNA polymerase II-specific);GO:0000987(cis-regulatory region sequence-specific DNA binding);GO:0002376(immune syste…	04620(Toll-like receptor signaling pathway);04621(NOD-like receptor signaling pathway);04622(RIG-I-like receptor signaling pathway);04623(Cytosolic DNA-sensing pathway);05160(Hepatitis C);05161(Hepatitis B);05162(Measles);05164(Influenza A);05167(Kaposi sarcoma-associated herpesvirus infection);05168(Herpes simplex virus 1 infection);05169(Epstein-Barr virus infection);05203(Viral carcinogenesis)	yes
ENSG00000177600	RPLP2	0.42797	9.73472e-44	3.26483e-39	1	0.975	ribosomal protein lateral stalk subunit P2 [Source:HGNC Symbol;Acc:HGNC:10377]	GO:0002181(cytoplasmic translation);GO:0002182(cytoplasmic translational elongation);GO:0003735(structural constituent of ribosome);GO:0005515(protein binding);GO:0005737(cytoplasm);GO:0005829(cytosol);GO:0005840(ribosome);GO:0005925(focal adhesion);GO:0006412(translation);GO:0006414(translational elongation);GO:0016020(membrane);GO:0022625(cytosolic large ribosomal subunit);GO:0070062(extracellu…	03010(Ribosome);05171(Coronavirus disease - COVID-19)	yes
ENSG00000130592	LSP1	0.46263	8.8018e-19	2.95195e-14	0.503	0.343	lymphocyte specific protein 1 [Source:HGNC Symbol;Acc:HGNC:6707]	GO:0003779(actin binding);GO:0005886(plasma membrane);GO:0006935(chemotaxis);GO:0006952(defense response);GO:0006968(cellular defense response);GO:0007165(signal transduction);GO:0008092(cytoskeletal protein binding);GO:0015629(actin cytoskeleton);GO:0016020(membrane);GO:0070062(extracellular exosome);GO:0098761(cellular response to interleukin-7)	04625(C-type lectin receptor signaling pathway);05152(Tuberculosis)	yes
ENSG00000132274	TRIM22	0.273459	1.56536e-08	0.000524992	0.34	0.254	tripartite motif containing 22 [Source:HGNC Symbol;Acc:HGNC:16379]	GO:0000209(protein polyubiquitination);GO:0002230(positive regulation of defense response to virus by host);GO:0003713(transcription coactivator activity);GO:0003714(transcription corepressor activity);GO:0005515(protein binding);GO:0005634(nucleus);GO:0005654(nucleoplasm);GO:0005737(cytoplasm);GO:0005794(Golgi apparatus);GO:0005829(cytosol);GO:0006355(regulation of DNA-templated transcription);G…	NA	yes
ENSG00000175390	EIF3F	0.391918	1.49133e-15	5.00162e-11	0.508	0.401	eukaryotic translation initiation factor 3 subunit F [Source:HGNC Symbol;Acc:HGNC:3275]	GO:0001732(formation of cytoplasmic translation initiation complex);GO:0002183(cytoplasmic translational initiation);GO:0003743(translation initiation factor activity);GO:0004843(cysteine-type deubiquitinase activity);GO:0005515(protein binding);GO:0005737(cytoplasm);GO:0005829(cytosol);GO:0005852(eukaryotic translation initiation factor 3 complex);GO:0006412(translation);GO:0006413(translational…	03013(RNA transport)	yes
ENSG00000166441	RPL27A	0.441113	3.84816e-28	1.2906e-23	0.993	0.956	ribosomal protein L27a [Source:HGNC Symbol;Acc:HGNC:10329]	GO:0002181(cytoplasmic translation);GO:0003723(RNA binding);GO:0003735(structural constituent of ribosome);GO:0005515(protein binding);GO:0005737(cytoplasm);GO:0005783(endoplasmic reticulum);GO:0005829(cytosol);GO:0005840(ribosome);GO:0006412(translation);GO:0015934(large ribosomal subunit);GO:0016020(membrane);GO:0022625(cytosolic large ribosomal subunit);GO:0022626(cytosolic ribosome);GO:199090…	03010(Ribosome);05171(Coronavirus disease - COVID-19)	yes
ENSG00000110700	RPS13	0.715398	1.60206e-88	5.37297e-84	0.986	0.932	ribosomal protein S13 [Source:HGNC Symbol;Acc:HGNC:10386]	GO:0002181(cytoplasmic translation);GO:0003723(RNA binding);GO:0003729(mRNA binding);GO:0003735(structural constituent of ribosome);GO:0005515(protein binding);GO:0005634(nucleus);GO:0005654(nucleoplasm);GO:0005730(nucleolus);GO:0005737(cytoplasm);GO:0005829(cytosol);GO:0005840(ribosome);GO:0005925(focal adhesion);GO:0006396(RNA processing);GO:0006412(translation);GO:0014069(postsynaptic density)…	03010(Ribosome);05171(Coronavirus disease - COVID-19)	yes
ENSG00000149100	EIF3M	0.368278	6.29537e-14	2.11134e-09	0.415	0.318	eukaryotic translation initiation factor 3 subunit M [Source:HGNC Symbol;Acc:HGNC:24460]	GO:0001732(formation of cytoplasmic translation initiation complex);GO:0002183(cytoplasmic translational initiation);GO:0003743(translation initiation factor activity);GO:0005515(protein binding);GO:0005737(cytoplasm);GO:0005829(cytosol);GO:0005852(eukaryotic translation initiation factor 3 complex);GO:0006412(translation);GO:0006413(translational initiation);GO:0016282(eukaryotic 43S preinitiati…	NA	yes
ENSG00000149806	FAU	0.614369	1.57274e-82	5.27467e-78	0.998	0.943	FAU ubiquitin like and ribosomal protein S30 fusion [Source:HGNC Symbol;Acc:HGNC:3597]	GO:0002181(cytoplasmic translation);GO:0002227(innate immune response in mucosa);GO:0003723(RNA binding);GO:0003735(structural constituent of ribosome);GO:0005515(protein binding);GO:0005615(extracellular space);GO:0005634(nucleus);GO:0005654(nucleoplasm);GO:0005737(cytoplasm);GO:0005829(cytosol);GO:0005840(ribosome);GO:0006412(translation);GO:0015935(small ribosomal subunit);GO:0019731(antibacte…	03010(Ribosome);05171(Coronavirus disease - COVID-19)	yes
ENSG00000084207	GSTP1	0.354005	1.4819e-09	4.96999e-05	0.765	0.688	glutathione S-transferase pi 1 [Source:HGNC Symbol;Acc:HGNC:4638]	GO:0000302(response to reactive oxygen species);GO:0002674(negative regulation of acute inflammatory response);GO:0004364(glutathione transferase activity);GO:0004602(glutathione peroxidase activity);GO:0005504(fatty acid binding);GO:0005515(protein binding);GO:0005576(extracellular region);GO:0005615(extracellular space);GO:0005634(nucleus);GO:0005737(cytoplasm);GO:0005739(mitochondrion);GO:0005…	00480(Glutathione metabolism);00980(Metabolism of xenobiotics by cytochrome P450);00982(Drug metabolism - cytochrome P450);00983(Drug metabolism - other enzymes);01100(Metabolic pathways);01524(Platinum drug resistance);05200(Pathways in cancer);05204(Chemical carcinogenesis);05215(Prostate cancer);05225(Hepatocellular carcinoma);05418(Fluid shear stress and atherosclerosis)	yes
ENSG00000149273	RPS3	0.451987	2.99249e-43	1.00362e-38	0.983	0.919	ribosomal protein S3 [Source:HGNC Symbol;Acc:HGNC:10420]	GO:0000977(RNA polymerase II transcription regulatory region sequence-specific DNA binding);GO:0002181(cytoplasmic translation);GO:0003677(DNA binding);GO:0003684(damaged DNA binding);GO:0003723(RNA binding);GO:0003729(mRNA binding);GO:0003735(structural constituent of ribosome);GO:0003906(DNA-(apurinic or apyrimidinic site) endonuclease activity);GO:0004520(endodeoxyribonuclease activity);GO:000…	03010(Ribosome);05130(Pathogenic Escherichia coli infection);05132(Salmonella infection);05171(Coronavirus disease - COVID-19)	yes
ENSG00000198382	UVRAG	0.35682	1.33213e-12	4.4677e-08	0.176	0.101	UV radiation resistance associated [Source:HGNC Symbol;Acc:HGNC:12640]	GO:0000149(SNARE binding);GO:0000323(lytic vacuole);GO:0000421(autophagosome membrane);GO:0000775(chromosome, centromeric region);GO:0005515(protein binding);GO:0005694(chromosome);GO:0005737(cytoplasm);GO:0005764(lysosome);GO:0005768(endosome);GO:0005769(early endosome);GO:0005770(late endosome);GO:0005776(autophagosome);GO:0005783(endoplasmic reticulum);GO:0005813(centrosome);GO:0006281(DNA rep…	04140(Autophagy - animal)	yes
ENSG00000149269	PAK1	0.569452	8.8667e-23	2.97371e-18	0.354	0.204	p21 (RAC1) activated kinase 1 [Source:HGNC Symbol;Acc:HGNC:8590]	GO:0000166(nucleotide binding);GO:0001726(ruffle);GO:0001934(positive regulation of protein phosphorylation);GO:0002223(stimulatory C-type lectin receptor signaling pathway);GO:0003824(catalytic activity);GO:0004672(protein kinase activity);GO:0004674(protein serine/threonine kinase activity);GO:0005515(protein binding);GO:0005518(collagen binding);GO:0005524(ATP binding);GO:0005634(nucleus);GO:0…	04010(MAPK signaling pathway);04012(ErbB signaling pathway);04014(Ras signaling pathway);04024(cAMP signaling pathway);04062(Chemokine signaling pathway);04360(Axon guidance);04392(Hippo signaling pathway - multiple species);04510(Focal adhesion);04625(C-type lectin receptor signaling pathway);04650(Natural killer cell mediated cytotoxicity);04660(T cell receptor signaling pathway);04666(Fc gamma…	yes
ENSG00000074201	CLNS1A	0.289777	3.02447e-13	1.01435e-08	0.32	0.242	chloride nucleotide-sensitive channel 1A [Source:HGNC Symbol;Acc:HGNC:2080]	GO:0000387(spliceosomal snRNP assembly);GO:0003723(RNA binding);GO:0005515(protein binding);GO:0005634(nucleus);GO:0005654(nucleoplasm);GO:0005681(spliceosomal complex);GO:0005737(cytoplasm);GO:0005829(cytosol);GO:0005856(cytoskeleton);GO:0005886(plasma membrane);GO:0006397(mRNA processing);GO:0006821(chloride transport);GO:0006884(cell volume homeostasis);GO:0008380(RNA splicing);GO:0034709(meth…	03013(RNA transport)	yes
ENSG00000137509	PRCP	0.371678	4.85606e-12	1.62863e-07	0.339	0.231	prolylcarboxypeptidase [Source:HGNC Symbol;Acc:HGNC:9344]	GO:0002155(regulation of thyroid hormone mediated signaling pathway);GO:0002353(plasma kallikrein-kinin cascade);GO:0003085(negative regulation of systemic arterial blood pressure);GO:0004180(carboxypeptidase activity);GO:0004185(serine-type carboxypeptidase activity);GO:0005515(protein binding);GO:0005764(lysosome);GO:0005886(plasma membrane);GO:0006508(proteolysis);GO:0008233(peptidase activity…	04614(Renin-angiotensin system);04974(Protein digestion and absorption)	yes
ENSG00000166002	SMCO4	0.360156	7.14167e-10	2.39517e-05	0.394	0.292	single-pass membrane protein with coiled-coil domains 4 [Source:HGNC Symbol;Acc:HGNC:24810]	GO:0003674(molecular_function);GO:0005515(protein binding);GO:0005575(cellular_component);GO:0008150(biological_process);GO:0016020(membrane)	NA	yes
ENSG00000204397	CARD16	0.282941	1.94733e-10	6.53095e-06	0.356	0.285	caspase recruitment domain family member 16 [Source:HGNC Symbol;Acc:HGNC:33701]	GO:0004197(cysteine-type endopeptidase activity);GO:0004869(cysteine-type endopeptidase inhibitor activity);GO:0005515(protein binding);GO:0006508(proteolysis);GO:0010466(negative regulation of peptidase activity);GO:0010804(negative regulation of tumor necrosis factor-mediated signaling pathway);GO:0019900(kinase binding);GO:0030414(peptidase inhibitor activity);GO:0031665(negative regulation of…	04621(NOD-like receptor signaling pathway)	yes
ENSG00000160593	JAML	0.841293	6.02584e-37	2.02095e-32	0.313	0.114	junction adhesion molecule like [Source:HGNC Symbol;Acc:HGNC:19084]	GO:0002376(immune system process);GO:0005178(integrin binding);GO:0005515(protein binding);GO:0005654(nucleoplasm);GO:0005886(plasma membrane);GO:0005923(bicellular tight junction);GO:0007155(cell adhesion);GO:0007157(heterophilic cell-cell adhesion via plasma membrane cell adhesion molecules);GO:0016020(membrane);GO:0030593(neutrophil chemotaxis);GO:0035696(monocyte extravasation);GO:0042803(pro…	NA	yes
ENSG00000118181	RPS25	0.36568	4.56943e-23	1.5325e-18	0.988	0.937	ribosomal protein S25 [Source:HGNC Symbol;Acc:HGNC:10413]	GO:0002181(cytoplasmic translation);GO:0003723(RNA binding);GO:0003735(structural constituent of ribosome);GO:0005515(protein binding);GO:0005634(nucleus);GO:0005654(nucleoplasm);GO:0005730(nucleolus);GO:0005737(cytoplasm);GO:0005829(cytosol);GO:0005840(ribosome);GO:0006364(rRNA processing);GO:0006412(translation);GO:0014069(postsynaptic density);GO:0015935(small ribosomal subunit);GO:0022626(cyt…	03010(Ribosome);05171(Coronavirus disease - COVID-19)	yes
ENSG00000057608	GDI2	0.557267	2.46607e-23	8.27071e-19	0.541	0.409	GDP dissociation inhibitor 2 [Source:HGNC Symbol;Acc:HGNC:4227]	GO:0003723(RNA binding);GO:0005092(GDP-dissociation inhibitor activity);GO:0005093(Rab GDP-dissociation inhibitor activity);GO:0005096(GTPase activator activity);GO:0005515(protein binding);GO:0005576(extracellular region);GO:0005737(cytoplasm);GO:0005794(Golgi apparatus);GO:0005829(cytosol);GO:0005925(focal adhesion);GO:0007165(signal transduction);GO:0007264(small GTPase mediated signal transdu…	NA	yes
ENSG00000048740	CELF2	0.285374	3.36731e-10	1.12933e-05	0.423	0.33	CUGBP Elav-like family member 2 [Source:HGNC Symbol;Acc:HGNC:2550]	GO:0000381(regulation of alternative mRNA splicing, via spliceosome);GO:0003676(nucleic acid binding);GO:0003723(RNA binding);GO:0003730(mRNA 3'-UTR binding);GO:0005634(nucleus);GO:0005654(nucleoplasm);GO:0005737(cytoplasm);GO:0006376(mRNA splice site selection);GO:0006396(RNA processing);GO:0006397(mRNA processing);GO:0008016(regulation of heart contraction);GO:0036002(pre-mRNA binding);GO:00432…	NA	yes
ENSG00000165997	ARL5B	0.52661	3.32267e-14	1.11436e-09	0.192	0.102	ADP ribosylation factor like GTPase 5B [Source:HGNC Symbol;Acc:HGNC:23052]	GO:0000166(nucleotide binding);GO:0003924(GTPase activity);GO:0005515(protein binding);GO:0005525(GTP binding);GO:0005802(trans-Golgi network);GO:0006886(intracellular protein transport);GO:0016192(vesicle-mediated transport);GO:1903292(protein localization to Golgi membrane)	NA	yes
ENSG00000136758	YME1L1	0.356256	4.68611e-09	0.000157163	0.359	0.286	YME1 like 1 ATPase [Source:HGNC Symbol;Acc:HGNC:12843]	GO:0000166(nucleotide binding);GO:0004176(ATP-dependent peptidase activity);GO:0004222(metalloendopeptidase activity);GO:0005515(protein binding);GO:0005524(ATP binding);GO:0005739(mitochondrion);GO:0005743(mitochondrial inner membrane);GO:0006508(proteolysis);GO:0006515(protein quality control for misfolded or incompletely synthesized proteins);GO:0007005(mitochondrion organization);GO:0008233(p…	NA	yes
ENSG00000107968	MAP3K8	0.362001	1.47151e-08	0.000493515	0.273	0.195	mitogen-activated protein kinase kinase kinase 8 [Source:HGNC Symbol;Acc:HGNC:6860]	GO:0000165(MAPK cascade);GO:0000166(nucleotide binding);GO:0000287(magnesium ion binding);GO:0002376(immune system process);GO:0004672(protein kinase activity);GO:0004674(protein serine/threonine kinase activity);GO:0004709(MAP kinase kinase kinase activity);GO:0005515(protein binding);GO:0005524(ATP binding);GO:0005737(cytoplasm);GO:0005829(cytosol);GO:0006468(protein phosphorylation);GO:0007049…	04010(MAPK signaling pathway);04620(Toll-like receptor signaling pathway);04660(T cell receptor signaling pathway);04668(TNF signaling pathway)	yes
ENSG00000128815	WDFY4	0.317592	4.6923e-09	0.00015737	0.111	0.06	WDFY family member 4 [Source:HGNC Symbol;Acc:HGNC:29323]	GO:0005515(protein binding);GO:0005768(endosome);GO:0005769(early endosome);GO:0005783(endoplasmic reticulum);GO:0006914(autophagy);GO:0019882(antigen processing and presentation);GO:0036037(CD8-positive, alpha-beta T cell activation);GO:0098586(cellular response to virus)	NA	yes
ENSG00000171988	JMJD1C	0.446475	1.18414e-13	3.97137e-09	0.347	0.234	jumonji domain containing 1C [Source:HGNC Symbol;Acc:HGNC:12313]	GO:0000118(histone deacetylase complex);GO:0000785(chromatin);GO:0003712(transcription coregulator activity);GO:0005515(protein binding);GO:0005634(nucleus);GO:0005654(nucleoplasm);GO:0006325(chromatin organization);GO:0006338(chromatin remodeling);GO:0006351(DNA-templated transcription);GO:0006355(regulation of DNA-templated transcription);GO:0006357(regulation of transcription by RNA polymerase…	05202(Transcriptional misregulation in cancer)	yes
ENSG00000165732	DDX21	0.304147	1.94051e-06	0.0650808	0.413	0.335	DExD-box helicase 21 [Source:HGNC Symbol;Acc:HGNC:2744]	GO:0000166(nucleotide binding);GO:0001649(osteoblast differentiation);GO:0002376(immune system process);GO:0002735(positive regulation of myeloid dendritic cell cytokine production);GO:0003676(nucleic acid binding);GO:0003723(RNA binding);GO:0003724(RNA helicase activity);GO:0003725(double-stranded RNA binding);GO:0004386(helicase activity);GO:0005515(protein binding);GO:0005524(ATP binding);GO:0…	NA	yes
ENSG00000180817	PPA1	1.13568	2.63174e-71	8.82633e-67	0.66	0.344	inorganic pyrophosphatase 1 [Source:HGNC Symbol;Acc:HGNC:9226]	GO:0000287(magnesium ion binding);GO:0004427(inorganic diphosphate phosphatase activity);GO:0005737(cytoplasm);GO:0005829(cytosol);GO:0006796(phosphate-containing compound metabolic process);GO:0016462(pyrophosphatase activity);GO:0016787(hydrolase activity);GO:0046872(metal ion binding);GO:0070062(extracellular exosome)	00190(Oxidative phosphorylation)	yes
ENSG00000107738	VSIR	0.376947	1.8084e-11	6.065e-07	0.326	0.217	V-set immunoregulatory receptor [Source:HGNC Symbol;Acc:HGNC:30085]	GO:0005515(protein binding);GO:0005886(plasma membrane);GO:0010628(positive regulation of gene expression);GO:0010950(positive regulation of endopeptidase activity);GO:0016020(membrane);GO:0019899(enzyme binding);GO:0030335(positive regulation of cell migration);GO:0031638(zymogen activation);GO:0032689(negative regulation of interferon-gamma production);GO:0032693(negative regulation of interleu…	04514(Cell adhesion molecules)	yes
ENSG00000168209	DDIT4	0.54037	1.84243e-11	6.17913e-07	0.439	0.318	DNA damage inducible transcript 4 [Source:HGNC Symbol;Acc:HGNC:24944]	GO:0001666(response to hypoxia);GO:0001764(neuron migration);GO:0005515(protein binding);GO:0005737(cytoplasm);GO:0005739(mitochondrion);GO:0005829(cytosol);GO:0006915(apoptotic process);GO:0007420(brain development);GO:0009968(negative regulation of signal transduction);GO:0030182(neuron differentiation);GO:0032007(negative regulation of TOR signaling);GO:0032984(protein-containing complex disas…	04140(Autophagy - animal);04150(mTOR signaling pathway);04151(PI3K-Akt signaling pathway);05206(MicroRNAs in cancer)	yes
ENSG00000138326	RPS24	0.790742	1.61027e-105	5.40051e-101	0.997	0.958	ribosomal protein S24 [Source:HGNC Symbol;Acc:HGNC:10411]	GO:0002181(cytoplasmic translation);GO:0003723(RNA binding);GO:0003735(structural constituent of ribosome);GO:0005634(nucleus);GO:0005654(nucleoplasm);GO:0005730(nucleolus);GO:0005737(cytoplasm);GO:0005783(endoplasmic reticulum);GO:0005829(cytosol);GO:0005840(ribosome);GO:0006364(rRNA processing);GO:0006412(translation);GO:0015935(small ribosomal subunit);GO:0016020(membrane);GO:0022626(cytosolic…	03010(Ribosome);05171(Coronavirus disease - COVID-19)	yes
ENSG00000152766	ANKRD22	0.518841	1.89576e-13	6.35801e-09	0.207	0.117	ankyrin repeat domain 22 [Source:HGNC Symbol;Acc:HGNC:28321]	GO:0005515(protein binding)	NA	yes
ENSG00000138166	DUSP5	0.269409	2.07781e-07	0.00696856	0.133	0.085	dual specificity phosphatase 5 [Source:HGNC Symbol;Acc:HGNC:3071]	GO:0000165(MAPK cascade);GO:0001706(endoderm formation);GO:0004721(phosphoprotein phosphatase activity);GO:0004722(protein serine/threonine phosphatase activity);GO:0004725(protein tyrosine phosphatase activity);GO:0005515(protein binding);GO:0005634(nucleus);GO:0005654(nucleoplasm);GO:0005737(cytoplasm);GO:0006470(protein dephosphorylation);GO:0008138(protein tyrosine/serine/threonine phosphatas…	04010(MAPK signaling pathway)	yes
ENSG00000148908	RGS10	0.454206	1.41557e-22	4.74755e-18	0.708	0.571	regulator of G protein signaling 10 [Source:HGNC Symbol;Acc:HGNC:9992]	GO:0001965(G-protein alpha-subunit binding);GO:0003924(GTPase activity);GO:0005096(GTPase activator activity);GO:0005515(protein binding);GO:0005634(nucleus);GO:0005654(nucleoplasm);GO:0005737(cytoplasm);GO:0005829(cytosol);GO:0005886(plasma membrane);GO:0007186(G protein-coupled receptor signaling pathway);GO:0007213(G protein-coupled acetylcholine receptor signaling pathway);GO:0008277(regulati…	NA	yes
ENSG00000132334	PTPRE	0.524649	1.30363e-18	4.3721e-14	0.432	0.282	protein tyrosine phosphatase receptor type E [Source:HGNC Symbol;Acc:HGNC:9669]	GO:0004721(phosphoprotein phosphatase activity);GO:0004725(protein tyrosine phosphatase activity);GO:0005001(transmembrane receptor protein tyrosine phosphatase activity);GO:0005515(protein binding);GO:0005634(nucleus);GO:0005737(cytoplasm);GO:0005886(plasma membrane);GO:0006470(protein dephosphorylation);GO:0016020(membrane);GO:0016311(dephosphorylation);GO:0016787(hydrolase activity);GO:0016791…	NA	yes
ENSG00000118971	CCND2	0.416374	6.98698e-12	2.34329e-07	0.169	0.089	cyclin D2 [Source:HGNC Symbol;Acc:HGNC:1583]	GO:0000079(regulation of cyclin-dependent protein serine/threonine kinase activity);GO:0000082(G1/S transition of mitotic cell cycle);GO:0000307(cyclin-dependent protein kinase holoenzyme complex);GO:0000785(chromatin);GO:0001934(positive regulation of protein phosphorylation);GO:0005515(protein binding);GO:0005634(nucleus);GO:0005654(nucleoplasm);GO:0005730(nucleolus);GO:0005737(cytoplasm);GO:00…	04068(FoxO signaling pathway);04110(Cell cycle);04115(p53 signaling pathway);04151(PI3K-Akt signaling pathway);04218(Cellular senescence);04310(Wnt signaling pathway);04340(Hedgehog signaling pathway);04390(Hippo signaling pathway);04510(Focal adhesion);04630(JAK-STAT signaling pathway);04917(Prolactin signaling pathway);05162(Measles);05165(Human papillomavirus infection);05166(Human T-cell leuk…	yes
ENSG00000111679	PTPN6	0.37843	1.55583e-12	5.21796e-08	0.316	0.228	protein tyrosine phosphatase non-receptor type 6 [Source:HGNC Symbol;Acc:HGNC:9658]	GO:0000165(MAPK cascade);GO:0000278(mitotic cell cycle);GO:0001784(phosphotyrosine residue binding);GO:0002244(hematopoietic progenitor cell differentiation);GO:0002924(negative regulation of humoral immune response mediated by circulating immunoglobulin);GO:0004721(phosphoprotein phosphatase activity);GO:0004725(protein tyrosine phosphatase activity);GO:0004726(non-membrane spanning protein tyro…	04520(Adherens junction);04630(JAK-STAT signaling pathway);04650(Natural killer cell mediated cytotoxicity);04660(T cell receptor signaling pathway);04662(B cell receptor signaling pathway);05130(Pathogenic Escherichia coli infection);05140(Leishmaniasis);05205(Proteoglycans in cancer);05235(PD-L1 expression and PD-1 checkpoint pathway in cancer)	yes
ENSG00000059804	SLC2A3	0.378315	1.89148e-12	6.34366e-08	0.33	0.228	solute carrier family 2 member 3 [Source:HGNC Symbol;Acc:HGNC:11007]	GO:0005354(galactose transmembrane transporter activity);GO:0005355(glucose transmembrane transporter activity);GO:0005515(protein binding);GO:0005536(glucose binding);GO:0005886(plasma membrane);GO:0005975(carbohydrate metabolic process);GO:0008643(carbohydrate transport);GO:0015757(galactose transmembrane transport);GO:0016020(membrane);GO:0016235(aggresome);GO:0019852(L-ascorbic acid metabolic…	NA	yes
ENSG00000111729	CLEC4A	0.478719	2.07153e-21	6.94748e-17	0.297	0.16	C-type lectin domain family 4 member A [Source:HGNC Symbol;Acc:HGNC:13257]	GO:0001818(negative regulation of cytokine production);GO:0002250(adaptive immune response);GO:0002376(immune system process);GO:0002470(plasmacytoid dendritic cell antigen processing and presentation);GO:0004888(transmembrane signaling receptor activity);GO:0005509(calcium ion binding);GO:0005537(mannose binding);GO:0005886(plasma membrane);GO:0007155(cell adhesion);GO:0007166(cell surface recep…	NA	yes
	CLECL1	0.309079	2.1288e-06	0.0713956	0.18	0.128	NA	NA	NA	yes
ENSG00000110848	CD69	0.496421	7.54699e-12	2.53111e-07	0.219	0.117	CD69 molecule [Source:HGNC Symbol;Acc:HGNC:1694]	GO:0004888(transmembrane signaling receptor activity);GO:0005515(protein binding);GO:0005886(plasma membrane);GO:0009897(external side of plasma membrane);GO:0009986(cell surface);GO:0016020(membrane);GO:0030246(carbohydrate binding);GO:0032991(protein-containing complex);GO:0042802(identical protein binding);GO:0071466(cellular response to xenobiotic stimulus)	NA	yes
ENSG00000211455	STK38L	0.276426	1.25752e-07	0.00421747	0.207	0.135	serine/threonine kinase 38 like [Source:HGNC Symbol;Acc:HGNC:17848]	GO:0000166(nucleotide binding);GO:0000287(magnesium ion binding);GO:0003779(actin binding);GO:0004672(protein kinase activity);GO:0004674(protein serine/threonine kinase activity);GO:0005515(protein binding);GO:0005524(ATP binding);GO:0005737(cytoplasm);GO:0005829(cytosol);GO:0005856(cytoskeleton);GO:0006468(protein phosphorylation);GO:0010507(negative regulation of autophagy);GO:0015629(actin cy…	NA	yes
ENSG00000111371	SLC38A1	0.334797	1.71025e-08	0.000573584	0.155	0.084	solute carrier family 38 member 1 [Source:HGNC Symbol;Acc:HGNC:13447]	GO:0001504(neurotransmitter uptake);GO:0003333(amino acid transmembrane transport);GO:0005283(amino acid:sodium symporter activity);GO:0005295(neutral amino acid:sodium symporter activity);GO:0005298(proline:sodium symporter activity);GO:0005515(protein binding);GO:0005886(plasma membrane);GO:0006541(glutamine metabolic process);GO:0006811(ion transport);GO:0006814(sodium ion transport);GO:000686…	04724(Glutamatergic synapse);04727(GABAergic synapse)	yes
ENSG00000167552	TUBA1A	0.368808	2.47483e-09	8.3001e-05	0.439	0.349	tubulin alpha 1a [Source:HGNC Symbol;Acc:HGNC:20766]	GO:0000166(nucleotide binding);GO:0000226(microtubule cytoskeleton organization);GO:0000278(mitotic cell cycle);GO:0000793(condensed chromosome);GO:0001764(neuron migration);GO:0001964(startle response);GO:0005198(structural molecule activity);GO:0005200(structural constituent of cytoskeleton);GO:0005515(protein binding);GO:0005525(GTP binding);GO:0005634(nucleus);GO:0005737(cytoplasm);GO:0005829…	04145(Phagosome);04210(Apoptosis);04530(Tight junction);04540(Gap junction);05010(Alzheimer disease);05012(Parkinson disease);05014(Amyotrophic lateral sclerosis);05016(Huntington disease);05020(Prion disease);05022(Pathways of neurodegeneration - multiple diseases);05130(Pathogenic Escherichia coli infection);05132(Salmonella infection)	yes
	GRASP	0.495451	1.12565e-16	3.77519e-12	0.149	0.05	NA	NA	NA	yes
ENSG00000123358	NR4A1	0.43592	3.5715e-14	1.19781e-09	0.333	0.205	nuclear receptor subfamily 4 group A member 1 [Source:HGNC Symbol;Acc:HGNC:7980]	GO:0000785(chromatin);GO:0000978(RNA polymerase II cis-regulatory region sequence-specific DNA binding);GO:0000981(DNA-binding transcription factor activity, RNA polymerase II-specific);GO:0001228(DNA-binding transcription activator activity, RNA polymerase II-specific);GO:0001938(positive regulation of endothelial cell proliferation);GO:0001975(response to amphetamine);GO:0002042(cell migration …	04010(MAPK signaling pathway);04151(PI3K-Akt signaling pathway);04925(Aldosterone synthesis and secretion);04927(Cortisol synthesis and secretion);04934(Cushing syndrome)	yes
ENSG00000123349	PFDN5	0.312994	1.02677e-13	3.44358e-09	0.914	0.842	prefoldin subunit 5 [Source:HGNC Symbol;Acc:HGNC:8869]	GO:0001540(amyloid-beta binding);GO:0003714(transcription corepressor activity);GO:0005515(protein binding);GO:0005634(nucleus);GO:0005737(cytoplasm);GO:0005829(cytosol);GO:0006355(regulation of DNA-templated transcription);GO:0006457(protein folding);GO:0016272(prefoldin complex);GO:0045111(intermediate filament cytoskeleton);GO:0045892(negative regulation of DNA-templated transcription);GO:0050…	NA	yes
ENSG00000135390	ATP5MC2	0.305833	1.56642e-11	5.25345e-07	0.815	0.714	ATP synthase membrane subunit c locus 2 [Source:HGNC Symbol;Acc:HGNC:842]	GO:0000276(mitochondrial proton-transporting ATP synthase complex, coupling factor F(o));GO:0005515(protein binding);GO:0005739(mitochondrion);GO:0005741(mitochondrial outer membrane);GO:0005743(mitochondrial inner membrane);GO:0005753(mitochondrial proton-transporting ATP synthase complex);GO:0006811(ion transport);GO:0008289(lipid binding);GO:0015078(proton transmembrane transporter activity);G…	00190(Oxidative phosphorylation);01100(Metabolic pathways);04714(Thermogenesis);05010(Alzheimer disease);05012(Parkinson disease);05014(Amyotrophic lateral sclerosis);05016(Huntington disease);05020(Prion disease);05022(Pathways of neurodegeneration - multiple diseases)	yes
ENSG00000135486	HNRNPA1	0.462702	7.0941e-16	2.37922e-11	0.769	0.638	heterogeneous nuclear ribonucleoprotein A1 [Source:HGNC Symbol;Acc:HGNC:5031]	GO:0000381(regulation of alternative mRNA splicing, via spliceosome);GO:0000398(mRNA splicing, via spliceosome);GO:0003676(nucleic acid binding);GO:0003677(DNA binding);GO:0003697(single-stranded DNA binding);GO:0003723(RNA binding);GO:0003727(single-stranded RNA binding);GO:0005515(protein binding);GO:0005634(nucleus);GO:0005654(nucleoplasm);GO:0005681(spliceosomal complex);GO:0005737(cytoplasm)…	03040(Spliceosome);05014(Amyotrophic lateral sclerosis)	yes
ENSG00000197728	RPS26	0.403278	3.68103e-21	1.23454e-16	0.915	0.829	ribosomal protein S26 [Source:HGNC Symbol;Acc:HGNC:10414]	GO:0002181(cytoplasmic translation);GO:0003723(RNA binding);GO:0003729(mRNA binding);GO:0003735(structural constituent of ribosome);GO:0005515(protein binding);GO:0005654(nucleoplasm);GO:0005737(cytoplasm);GO:0005783(endoplasmic reticulum);GO:0005791(rough endoplasmic reticulum);GO:0005829(cytosol);GO:0005840(ribosome);GO:0006412(translation);GO:0015935(small ribosomal subunit);GO:0016020(membran…	03010(Ribosome);05171(Coronavirus disease - COVID-19)	yes
ENSG00000229117	RPL41	0.448799	2.63652e-65	8.84236e-61	0.998	0.993	ribosomal protein L41 [Source:HGNC Symbol;Acc:HGNC:10354]	GO:0002181(cytoplasmic translation);GO:0003723(RNA binding);GO:0003730(mRNA 3'-UTR binding);GO:0003735(structural constituent of ribosome);GO:0005515(protein binding);GO:0005737(cytoplasm);GO:0005783(endoplasmic reticulum);GO:0005829(cytosol);GO:0005840(ribosome);GO:0006412(translation);GO:0022625(cytosolic large ribosomal subunit);GO:0042788(polysomal ribosome);GO:0048027(mRNA 5'-UTR binding);GO…	03010(Ribosome);05171(Coronavirus disease - COVID-19)	yes
ENSG00000196531	NACA	0.533018	1.01266e-36	3.39627e-32	0.934	0.846	nascent polypeptide associated complex subunit alpha [Source:HGNC Symbol;Acc:HGNC:7629]	GO:0000122(negative regulation of transcription by RNA polymerase II);GO:0003231(cardiac ventricle development);GO:0003677(DNA binding);GO:0003713(transcription coactivator activity);GO:0005515(protein binding);GO:0005634(nucleus);GO:0005737(cytoplasm);GO:0005854(nascent polypeptide-associated complex);GO:0006412(translation);GO:0006612(protein targeting to membrane);GO:0010664(negative regulatio…	04928(Parathyroid hormone synthesis, secretion and action)	yes
ENSG00000090382	LYZ	0.306962	2.28311e-26	7.6571e-22	0.903	0.779	lysozyme [Source:HGNC Symbol;Acc:HGNC:6740]	GO:0001895(retina homeostasis);GO:0003796(lysozyme activity);GO:0003824(catalytic activity);GO:0005576(extracellular region);GO:0005615(extracellular space);GO:0006954(inflammatory response);GO:0008152(metabolic process);GO:0016787(hydrolase activity);GO:0016798(hydrolase activity, acting on glycosyl bonds);GO:0019730(antimicrobial humoral response);GO:0031640(killing of cells of another organism…	04970(Salivary secretion)	yes
ENSG00000139278	GLIPR1	0.299623	2.60818e-08	0.000874731	0.442	0.364	GLI pathogenesis related 1 [Source:HGNC Symbol;Acc:HGNC:17001]	GO:0005515(protein binding);GO:0005576(extracellular region);GO:0005615(extracellular space);GO:0005886(plasma membrane);GO:0016020(membrane);GO:0035577(azurophil granule membrane)	NA	yes
ENSG00000187109	NAP1L1	0.605403	2.73179e-29	9.16187e-25	0.76	0.629	nucleosome assembly protein 1 like 1 [Source:HGNC Symbol;Acc:HGNC:7637]	GO:0000785(chromatin);GO:0003682(chromatin binding);GO:0003723(RNA binding);GO:0005515(protein binding);GO:0005634(nucleus);GO:0005737(cytoplasm);GO:0006260(DNA replication);GO:0006334(nucleosome assembly);GO:0007399(nervous system development);GO:0008284(positive regulation of cell population proliferation);GO:0016020(membrane);GO:0042393(histone binding);GO:0042470(melanosome);GO:0050769(positi…	NA	yes
ENSG00000271614	ATP2B1-AS1	0.275988	3.89025e-10	1.30471e-05	0.266	0.188	ATP2B1 antisense RNA 1 [Source:HGNC Symbol;Acc:HGNC:27883]	NA	NA	yes
	C12orf45	0.501532	2.17197e-13	7.28436e-09	0.261	0.17	NA	NA	NA	yes
ENSG00000235162	C12orf75	0.330559	2.62148e-08	0.000879193	0.136	0.079	chromosome 12 open reading frame 75 [Source:HGNC Symbol;Acc:HGNC:35164]	NA	NA	yes
ENSG00000111275	ALDH2	0.528038	2.29385e-22	7.69311e-18	0.504	0.352	aldehyde dehydrogenase 2 family member [Source:HGNC Symbol;Acc:HGNC:404]	GO:0004029(aldehyde dehydrogenase (NAD+) activity);GO:0004030(aldehyde dehydrogenase [NAD(P)+] activity);GO:0005739(mitochondrion);GO:0005759(mitochondrial matrix);GO:0005975(carbohydrate metabolic process);GO:0006066(alcohol metabolic process);GO:0006068(ethanol catabolic process);GO:0008957(phenylacetaldehyde dehydrogenase activity);GO:0009055(electron transfer activity);GO:0016491(oxidoreducta…	00010(Glycolysis / Gluconeogenesis);00053(Ascorbate and aldarate metabolism);00071(Fatty acid degradation);00280(Valine, leucine and isoleucine degradation);00310(Lysine degradation);00330(Arginine and proline metabolism);00340(Histidine metabolism);00380(Tryptophan metabolism);00410(beta-Alanine metabolism);00561(Glycerolipid metabolism);00620(Pyruvate metabolism);00770(Pantothenate and CoA bios…	yes
ENSG00000089009	RPL6	0.631662	7.5026e-55	2.51622e-50	0.971	0.871	ribosomal protein L6 [Source:HGNC Symbol;Acc:HGNC:10362]	GO:0000027(ribosomal large subunit assembly);GO:0002181(cytoplasmic translation);GO:0003677(DNA binding);GO:0003723(RNA binding);GO:0003735(structural constituent of ribosome);GO:0005515(protein binding);GO:0005634(nucleus);GO:0005737(cytoplasm);GO:0005783(endoplasmic reticulum);GO:0005791(rough endoplasmic reticulum);GO:0005829(cytosol);GO:0005840(ribosome);GO:0005925(focal adhesion);GO:0006355(…	03010(Ribosome);05171(Coronavirus disease - COVID-19)	yes
ENSG00000122026	RPL21	0.582442	7.79211e-73	2.61332e-68	0.998	0.963	ribosomal protein L21 [Source:HGNC Symbol;Acc:HGNC:10313]	GO:0002181(cytoplasmic translation);GO:0003723(RNA binding);GO:0003735(structural constituent of ribosome);GO:0005515(protein binding);GO:0005730(nucleolus);GO:0005737(cytoplasm);GO:0005783(endoplasmic reticulum);GO:0005829(cytosol);GO:0005840(ribosome);GO:0006396(RNA processing);GO:0006412(translation);GO:0016020(membrane);GO:0022625(cytosolic large ribosomal subunit);GO:0022626(cytosolic riboso…	03010(Ribosome);05171(Coronavirus disease - COVID-19)	yes
ENSG00000102760	RGCC	0.541317	7.64562e-13	2.56419e-08	0.344	0.21	regulator of cell cycle [Source:HGNC Symbol;Acc:HGNC:20369]	GO:0001100(negative regulation of exit from mitosis);GO:0001818(negative regulation of cytokine production);GO:0001819(positive regulation of cytokine production);GO:0001937(negative regulation of endothelial cell proliferation);GO:0003331(positive regulation of extracellular matrix constituent secretion);GO:0005515(protein binding);GO:0005634(nucleus);GO:0005654(nucleoplasm);GO:0005730(nucleolus…	NA	yes
ENSG00000133112	TPT1	0.545003	1.37513e-35	4.61191e-31	0.99	0.963	tumor protein, translationally-controlled 1 [Source:HGNC Symbol;Acc:HGNC:12022]	GO:0000922(spindle pole);GO:0003723(RNA binding);GO:0005509(calcium ion binding);GO:0005515(protein binding);GO:0005615(extracellular space);GO:0005634(nucleus);GO:0005654(nucleoplasm);GO:0005737(cytoplasm);GO:0005771(multivesicular body);GO:0005829(cytosol);GO:0005881(cytoplasmic microtubule);GO:0006816(calcium ion transport);GO:0006874(cellular calcium ion homeostasis);GO:0009615(response to vi…	NA	yes
ENSG00000136167	LCP1	0.548981	1.54119e-27	5.16886e-23	0.656	0.46	lymphocyte cytosolic protein 1 [Source:HGNC Symbol;Acc:HGNC:6528]	GO:0001725(stress fiber);GO:0001726(ruffle);GO:0001891(phagocytic cup);GO:0002102(podosome);GO:0002286(T cell activation involved in immune response);GO:0003779(actin binding);GO:0005178(integrin binding);GO:0005509(calcium ion binding);GO:0005515(protein binding);GO:0005615(extracellular space);GO:0005737(cytoplasm);GO:0005829(cytosol);GO:0005856(cytoskeleton);GO:0005884(actin filament);GO:00058…	NA	yes
ENSG00000188243	COMMD6	0.503086	7.43286e-23	2.49283e-18	0.739	0.605	COMM domain containing 6 [Source:HGNC Symbol;Acc:HGNC:24015]	GO:0005515(protein binding);GO:0005634(nucleus);GO:0005737(cytoplasm);GO:0032088(negative regulation of NF-kappaB transcription factor activity);GO:0051059(NF-kappaB binding)	NA	yes
ENSG00000169508	GPR183	0.675136	6.38077e-28	2.13998e-23	0.632	0.429	G protein-coupled receptor 183 [Source:HGNC Symbol;Acc:HGNC:3128]	GO:0002250(adaptive immune response);GO:0002312(B cell activation involved in immune response);GO:0002313(mature B cell differentiation involved in immune response);GO:0002376(immune system process);GO:0002407(dendritic cell chemotaxis);GO:0004930(G protein-coupled receptor activity);GO:0005886(plasma membrane);GO:0006955(immune response);GO:0006959(humoral immune response);GO:0007165(signal tran…	NA	yes
ENSG00000100823	APEX1	0.309429	2.99234e-09	0.000100357	0.363	0.292	apurinic/apyrimidinic endodeoxyribonuclease 1 [Source:HGNC Symbol;Acc:HGNC:587]	GO:0000723(telomere maintenance);GO:0000781(chromosome, telomeric region);GO:0003677(DNA binding);GO:0003684(damaged DNA binding);GO:0003691(double-stranded telomeric DNA binding);GO:0003713(transcription coactivator activity);GO:0003714(transcription corepressor activity);GO:0003723(RNA binding);GO:0003824(catalytic activity);GO:0003906(DNA-(apurinic or apyrimidinic site) endonuclease activity);…	03410(Base excision repair)	yes
ENSG00000165795	NDRG2	0.54779	4.6153e-20	1.54788e-15	0.211	0.086	NDRG family member 2 [Source:HGNC Symbol;Acc:HGNC:14460]	GO:0001818(negative regulation of cytokine production);GO:0003674(molecular_function);GO:0005515(protein binding);GO:0005634(nucleus);GO:0005737(cytoplasm);GO:0005794(Golgi apparatus);GO:0005829(cytosol);GO:0007165(signal transduction);GO:0007399(nervous system development);GO:0010574(regulation of vascular endothelial growth factor production);GO:0016020(membrane);GO:0016055(Wnt signaling pathwa…	NA	yes
ENSG00000092010	PSME1	0.481518	5.99609e-19	2.01097e-14	0.642	0.517	proteasome activator subunit 1 [Source:HGNC Symbol;Acc:HGNC:9568]	GO:0000502(proteasome complex);GO:0005515(protein binding);GO:0005654(nucleoplasm);GO:0005737(cytoplasm);GO:0005829(cytosol);GO:0008537(proteasome activator complex);GO:0010950(positive regulation of endopeptidase activity);GO:0019884(antigen processing and presentation of exogenous antigen);GO:0061133(endopeptidase activator activity);GO:0061136(regulation of proteasomal protein catabolic proces…	03050(Proteasome);04612(Antigen processing and presentation)	yes
ENSG00000100911	PSME2	0.454782	1.50245e-15	5.03891e-11	0.731	0.614	proteasome activator subunit 2 [Source:HGNC Symbol;Acc:HGNC:9569]	GO:0000502(proteasome complex);GO:0005515(protein binding);GO:0005654(nucleoplasm);GO:0005737(cytoplasm);GO:0005829(cytosol);GO:0008537(proteasome activator complex);GO:0010950(positive regulation of endopeptidase activity);GO:0016020(membrane);GO:0042802(identical protein binding);GO:0061133(endopeptidase activator activity);GO:0061136(regulation of proteasomal protein catabolic process);GO:0070…	03050(Proteasome);04612(Antigen processing and presentation)	yes
ENSG00000198604	BAZ1A	0.462997	1.11388e-15	3.73571e-11	0.358	0.258	bromodomain adjacent to zinc finger domain 1A [Source:HGNC Symbol;Acc:HGNC:960]	GO:0000228(nuclear chromosome);GO:0000785(chromatin);GO:0003677(DNA binding);GO:0005515(protein binding);GO:0005634(nucleus);GO:0005721(pericentric heterochromatin);GO:0006261(DNA-templated DNA replication);GO:0006275(regulation of DNA replication);GO:0006334(nucleosome assembly);GO:0006338(chromatin remodeling);GO:0006355(regulation of DNA-templated transcription);GO:0006357(regulation of transc…	NA	yes
ENSG00000129534	MIS18BP1	0.336196	7.51189e-08	0.00251934	0.23	0.149	MIS18 binding protein 1 [Source:HGNC Symbol;Acc:HGNC:20190]	GO:0000775(chromosome, centromeric region);GO:0003677(DNA binding);GO:0005515(protein binding);GO:0005634(nucleus);GO:0005654(nucleoplasm);GO:0005694(chromosome);GO:0007049(cell cycle);GO:0051301(cell division)	NA	yes
ENSG00000213741	RPS29	0.581101	6.10113e-60	2.0462e-55	0.979	0.938	ribosomal protein S29 [Source:HGNC Symbol;Acc:HGNC:10419]	GO:0002181(cytoplasmic translation);GO:0003723(RNA binding);GO:0003735(structural constituent of ribosome);GO:0005654(nucleoplasm);GO:0005737(cytoplasm);GO:0005783(endoplasmic reticulum);GO:0005791(rough endoplasmic reticulum);GO:0005829(cytosol);GO:0005840(ribosome);GO:0005925(focal adhesion);GO:0006412(translation);GO:0008270(zinc ion binding);GO:0015935(small ribosomal subunit);GO:0022627(cyto…	03010(Ribosome);05171(Coronavirus disease - COVID-19)	yes
	AL627171.1	0.72456	4.17012e-16	1.39858e-11	0.145	0.052	NA	NA	NA	yes
ENSG00000165527	ARF6	0.433147	1.70092e-13	5.70454e-09	0.56	0.469	ADP ribosylation factor 6 [Source:HGNC Symbol;Acc:HGNC:659]	GO:0000166(nucleotide binding);GO:0001726(ruffle);GO:0001889(liver development);GO:0003924(GTPase activity);GO:0003925(G protein activity);GO:0005515(protein binding);GO:0005525(GTP binding);GO:0005737(cytoplasm);GO:0005768(endosome);GO:0005769(early endosome);GO:0005794(Golgi apparatus);GO:0005829(cytosol);GO:0005886(plasma membrane);GO:0005925(focal adhesion);GO:0005938(cell cortex);GO:0006886(…	04014(Ras signaling pathway);04072(Phospholipase D signaling pathway);04144(Endocytosis);04666(Fc gamma R-mediated phagocytosis);05130(Pathogenic Escherichia coli infection);05131(Shigellosis);05132(Salmonella infection);05135(Yersinia infection)	yes
ENSG00000170345	FOS	0.583381	1.64718e-28	5.52431e-24	0.926	0.834	Fos proto-oncogene, AP-1 transcription factor subunit [Source:HGNC Symbol;Acc:HGNC:3796]	GO:0000785(chromatin);GO:0000976(transcription cis-regulatory region binding);GO:0000978(RNA polymerase II cis-regulatory region sequence-specific DNA binding);GO:0000979(RNA polymerase II core promoter sequence-specific DNA binding);GO:0000981(DNA-binding transcription factor activity, RNA polymerase II-specific);GO:0001221(transcription coregulator binding);GO:0001228(DNA-binding transcription …	01522(Endocrine resistance);04010(MAPK signaling pathway);04024(cAMP signaling pathway);04210(Apoptosis);04380(Osteoclast differentiation);04620(Toll-like receptor signaling pathway);04657(IL-17 signaling pathway);04658(Th1 and Th2 cell differentiation);04659(Th17 cell differentiation);04660(T cell receptor signaling pathway);04662(B cell receptor signaling pathway);04668(TNF signaling pathway);0…	yes
ENSG00000197249	SERPINA1	0.338102	1.10662e-09	3.71137e-05	0.399	0.331	serpin family A member 1 [Source:HGNC Symbol;Acc:HGNC:8941]	GO:0002020(protease binding);GO:0004867(serine-type endopeptidase inhibitor activity);GO:0005515(protein binding);GO:0005576(extracellular region);GO:0005615(extracellular space);GO:0005783(endoplasmic reticulum);GO:0005788(endoplasmic reticulum lumen);GO:0005794(Golgi apparatus);GO:0006953(acute-phase response);GO:0007596(blood coagulation);GO:0007599(hemostasis);GO:0010466(negative regulation o…	04610(Complement and coagulation cascades)	yes
	WARS	0.619884	2.82602e-18	9.47791e-14	0.292	0.188	NA	NA	NA	yes
ENSG00000166428	PLD4	0.420066	9.06667e-14	3.04078e-09	0.219	0.11	phospholipase D family member 4 [Source:HGNC Symbol;Acc:HGNC:23792]	GO:0002244(hematopoietic progenitor cell differentiation);GO:0002376(immune system process);GO:0003824(catalytic activity);GO:0004518(nuclease activity);GO:0004527(exonuclease activity);GO:0005634(nucleus);GO:0005737(cytoplasm);GO:0005768(endosome);GO:0005769(early endosome);GO:0005783(endoplasmic reticulum);GO:0005789(endoplasmic reticulum membrane);GO:0005794(Golgi apparatus);GO:0006259(DNA met…	00564(Glycerophospholipid metabolism);00565(Ether lipid metabolism);01100(Metabolic pathways)	yes
ENSG00000166920	C15orf48	0.794635	3.87032e-16	1.29803e-11	0.649	0.605	chromosome 15 open reading frame 48 [Source:HGNC Symbol;Acc:HGNC:29898]	GO:0005515(protein binding);GO:0005634(nucleus);GO:0005751(mitochondrial respiratory chain complex IV);GO:0009617(response to bacterium);GO:0016020(membrane)	NA	yes
ENSG00000104164	BLOC1S6	0.360547	8.33822e-11	2.79647e-06	0.249	0.166	biogenesis of lysosomal organelles complex 1 subunit 6 [Source:HGNC Symbol;Acc:HGNC:8549]	GO:0005515(protein binding);GO:0005737(cytoplasm);GO:0005768(endosome);GO:0005829(cytosol);GO:0007596(blood coagulation);GO:0008089(anterograde axonal transport);GO:0016020(membrane);GO:0016081(synaptic vesicle docking);GO:0019905(syntaxin binding);GO:0030133(transport vesicle);GO:0030318(melanocyte differentiation);GO:0031083(BLOC-1 complex);GO:0031175(neuron projection development);GO:0031201(S…	NA	yes
ENSG00000140280	LYSMD2	0.297026	8.1579e-08	0.002736	0.23	0.176	LysM domain containing 2 [Source:HGNC Symbol;Acc:HGNC:28571]	GO:0005515(protein binding)	NA	yes
ENSG00000174444	RPL4	0.663113	6.43376e-44	2.15776e-39	0.876	0.724	ribosomal protein L4 [Source:HGNC Symbol;Acc:HGNC:10353]	GO:0002181(cytoplasmic translation);GO:0003723(RNA binding);GO:0003735(structural constituent of ribosome);GO:0005515(protein binding);GO:0005634(nucleus);GO:0005730(nucleolus);GO:0005737(cytoplasm);GO:0005791(rough endoplasmic reticulum);GO:0005829(cytosol);GO:0005840(ribosome);GO:0005925(focal adhesion);GO:0006396(RNA processing);GO:0006412(translation);GO:0016020(membrane);GO:0022625(cytosolic…	03010(Ribosome);05171(Coronavirus disease - COVID-19)	yes
ENSG00000137818	RPLP1	0.295721	1.17564e-51	3.94285e-47	1	0.997	ribosomal protein lateral stalk subunit P1 [Source:HGNC Symbol;Acc:HGNC:10372]	GO:0002181(cytoplasmic translation);GO:0003735(structural constituent of ribosome);GO:0005515(protein binding);GO:0005737(cytoplasm);GO:0005829(cytosol);GO:0005840(ribosome);GO:0005925(focal adhesion);GO:0006412(translation);GO:0006414(translational elongation);GO:0022625(cytosolic large ribosomal subunit);GO:0022626(cytosolic ribosome);GO:0030295(protein kinase activator activity);GO:0043021(rib…	03010(Ribosome);05171(Coronavirus disease - COVID-19)	yes
ENSG00000103653	CSK	0.342652	1.83485e-11	6.15373e-07	0.269	0.176	C-terminal Src kinase [Source:HGNC Symbol;Acc:HGNC:2444]	GO:0000166(nucleotide binding);GO:0002250(adaptive immune response);GO:0002376(immune system process);GO:0004672(protein kinase activity);GO:0004713(protein tyrosine kinase activity);GO:0004715(non-membrane spanning protein tyrosine kinase activity);GO:0005515(protein binding);GO:0005524(ATP binding);GO:0005737(cytoplasm);GO:0005829(cytosol);GO:0005886(plasma membrane);GO:0005911(cell-cell juncti…	05120(Epithelial cell signaling in Helicobacter pylori infection)	yes
ENSG00000103811	CTSH	0.394162	7.84734e-11	2.63184e-06	0.639	0.542	cathepsin H [Source:HGNC Symbol;Acc:HGNC:2535]	GO:0001656(metanephros development);GO:0001913(T cell mediated cytotoxicity);GO:0002250(adaptive immune response);GO:0002764(immune response-regulating signaling pathway);GO:0004175(endopeptidase activity);GO:0004177(aminopeptidase activity);GO:0004197(cysteine-type endopeptidase activity);GO:0004252(serine-type endopeptidase activity);GO:0005515(protein binding);GO:0005576(extracellular region);…	04142(Lysosome);04210(Apoptosis)	yes
ENSG00000140612	SEC11A	0.260653	2.33285e-08	0.000782392	0.61	0.534	SEC11 homolog A, signal peptidase complex subunit [Source:HGNC Symbol;Acc:HGNC:17718]	GO:0004252(serine-type endopeptidase activity);GO:0005515(protein binding);GO:0005783(endoplasmic reticulum);GO:0005787(signal peptidase complex);GO:0005789(endoplasmic reticulum membrane);GO:0006465(signal peptide processing);GO:0006508(proteolysis);GO:0008233(peptidase activity);GO:0016020(membrane);GO:0016787(hydrolase activity)	03060(Protein export)	yes
ENSG00000172183	ISG20	0.348731	0.000125856	1	0.261	0.196	interferon stimulated exonuclease gene 20 [Source:HGNC Symbol;Acc:HGNC:6130]	GO:0000175(3'-5'-exoribonuclease activity);GO:0002376(immune system process);GO:0003676(nucleic acid binding);GO:0003723(RNA binding);GO:0004518(nuclease activity);GO:0004527(exonuclease activity);GO:0005634(nucleus);GO:0005654(nucleoplasm);GO:0005730(nucleolus);GO:0005737(cytoplasm);GO:0006308(DNA catabolic process);GO:0006364(rRNA processing);GO:0006401(RNA catabolic process);GO:0008310(single-…	NA	yes
ENSG00000140511	HAPLN3	0.274906	1.75148e-07	0.0058741	0.116	0.067	hyaluronan and proteoglycan link protein 3 [Source:HGNC Symbol;Acc:HGNC:21446]	GO:0002052(positive regulation of neuroblast proliferation);GO:0005540(hyaluronic acid binding);GO:0005576(extracellular region);GO:0005615(extracellular space);GO:0007155(cell adhesion);GO:0010001(glial cell differentiation);GO:0045202(synapse);GO:0072534(perineuronal net)	NA	yes
ENSG00000185043	CIB1	0.444488	2.0611e-13	6.91252e-09	0.554	0.457	calcium and integrin binding 1 [Source:HGNC Symbol;Acc:HGNC:16920]	GO:0000287(magnesium ion binding);GO:0001525(angiogenesis);GO:0001933(negative regulation of protein phosphorylation);GO:0001934(positive regulation of protein phosphorylation);GO:0001954(positive regulation of cell-matrix adhesion);GO:0002931(response to ischemia);GO:0005509(calcium ion binding);GO:0005515(protein binding);GO:0005634(nucleus);GO:0005654(nucleoplasm);GO:0005737(cytoplasm);GO:0005…	NA	yes
ENSG00000068305	MEF2A	0.316822	2.16205e-09	7.25109e-05	0.333	0.26	myocyte enhancer factor 2A [Source:HGNC Symbol;Acc:HGNC:6993]	GO:0000002(mitochondrial genome maintenance);GO:0000122(negative regulation of transcription by RNA polymerase II);GO:0000165(MAPK cascade);GO:0000785(chromatin);GO:0000977(RNA polymerase II transcription regulatory region sequence-specific DNA binding);GO:0000978(RNA polymerase II cis-regulatory region sequence-specific DNA binding);GO:0000981(DNA-binding transcription factor activity, RNA polym…	04022(cGMP-PKG signaling pathway);04371(Apelin signaling pathway);04928(Parathyroid hormone synthesis, secretion and action);05418(Fluid shear stress and atherosclerosis)	yes
ENSG00000140988	RPS2	0.517869	1.63547e-81	5.48503e-77	0.997	0.978	ribosomal protein S2 [Source:HGNC Symbol;Acc:HGNC:10404]	GO:0002181(cytoplasmic translation);GO:0003723(RNA binding);GO:0003729(mRNA binding);GO:0003735(structural constituent of ribosome);GO:0005515(protein binding);GO:0005634(nucleus);GO:0005654(nucleoplasm);GO:0005737(cytoplasm);GO:0005829(cytosol);GO:0005840(ribosome);GO:0005925(focal adhesion);GO:0006412(translation);GO:0015935(small ribosomal subunit);GO:0016020(membrane);GO:0017134(fibroblast gr…	03010(Ribosome);05171(Coronavirus disease - COVID-19)	yes
ENSG00000179583	CIITA	0.409767	2.10483e-14	7.05917e-10	0.264	0.161	class II major histocompatibility complex transactivator [Source:HGNC Symbol;Acc:HGNC:7067]	GO:0000122(negative regulation of transcription by RNA polymerase II);GO:0000166(nucleotide binding);GO:0000976(transcription cis-regulatory region binding);GO:0003713(transcription coactivator activity);GO:0004674(protein serine/threonine kinase activity);GO:0005515(protein binding);GO:0005524(ATP binding);GO:0005525(GTP binding);GO:0005634(nucleus);GO:0005654(nucleoplasm);GO:0005829(cytosol);GO…	04612(Antigen processing and presentation);05145(Toxoplasmosis);05152(Tuberculosis);05164(Influenza A);05340(Primary immunodeficiency)	yes
ENSG00000189067	LITAF	0.375925	1.03284e-07	0.00346393	0.677	0.587	lipopolysaccharide induced TNF factor [Source:HGNC Symbol;Acc:HGNC:16841]	GO:0000139(Golgi membrane);GO:0000978(RNA polymerase II cis-regulatory region sequence-specific DNA binding);GO:0001228(DNA-binding transcription activator activity, RNA polymerase II-specific);GO:0001817(regulation of cytokine production);GO:0003677(DNA binding);GO:0005515(protein binding);GO:0005634(nucleus);GO:0005654(nucleoplasm);GO:0005737(cytoplasm);GO:0005764(lysosome);GO:0005765(lysosomal…	04142(Lysosome)	yes
ENSG00000134419	RPS15A	0.606035	1.53463e-71	5.14684e-67	0.998	0.959	ribosomal protein S15a [Source:HGNC Symbol;Acc:HGNC:10389]	GO:0002181(cytoplasmic translation);GO:0003723(RNA binding);GO:0003735(structural constituent of ribosome);GO:0005515(protein binding);GO:0005634(nucleus);GO:0005654(nucleoplasm);GO:0005730(nucleolus);GO:0005737(cytoplasm);GO:0005829(cytosol);GO:0005840(ribosome);GO:0006412(translation);GO:0008284(positive regulation of cell population proliferation);GO:0009615(response to virus);GO:0016020(membr…	03010(Ribosome);05171(Coronavirus disease - COVID-19)	yes
ENSG00000166501	PRKCB	0.463926	2.87941e-17	9.65697e-13	0.244	0.12	protein kinase C beta [Source:HGNC Symbol;Acc:HGNC:9395]	GO:0000166(nucleotide binding);GO:0002250(adaptive immune response);GO:0002376(immune system process);GO:0003682(chromatin binding);GO:0004672(protein kinase activity);GO:0004674(protein serine/threonine kinase activity);GO:0004697(protein kinase C activity);GO:0004698(calcium-dependent protein kinase C activity);GO:0005080(protein kinase C binding);GO:0005246(calcium channel regulator activity);…	01521(EGFR tyrosine kinase inhibitor resistance);04010(MAPK signaling pathway);04012(ErbB signaling pathway);04014(Ras signaling pathway);04015(Rap1 signaling pathway);04020(Calcium signaling pathway);04062(Chemokine signaling pathway);04064(NF-kappa B signaling pathway);04066(HIF-1 signaling pathway);04070(Phosphatidylinositol signaling system);04071(Sphingolipid signaling pathway);04150(mTOR si…	yes
ENSG00000102879	CORO1A	0.533051	1.03401e-23	3.46786e-19	0.587	0.398	coronin 1A [Source:HGNC Symbol;Acc:HGNC:2252]	GO:0001772(immunological synapse);GO:0001845(phagolysosome assembly);GO:0001891(phagocytic cup);GO:0003723(RNA binding);GO:0003779(actin binding);GO:0003785(actin monomer binding);GO:0005515(protein binding);GO:0005737(cytoplasm);GO:0005769(early endosome);GO:0005829(cytosol);GO:0005856(cytoskeleton);GO:0005884(actin filament);GO:0005886(plasma membrane);GO:0005911(cell-cell junction);GO:0005938(…	04145(Phagosome);05152(Tuberculosis)	yes
ENSG00000103490	PYCARD	0.297386	9.46427e-09	0.000317413	0.625	0.525	PYD and CARD domain containing [Source:HGNC Symbol;Acc:HGNC:16608]	GO:0000139(Golgi membrane);GO:0001773(myeloid dendritic cell activation);GO:0002020(protease binding);GO:0002218(activation of innate immune response);GO:0002221(pattern recognition receptor signaling pathway);GO:0002230(positive regulation of defense response to virus by host);GO:0002277(myeloid dendritic cell activation involved in immune response);GO:0002376(immune system process);GO:0002588(p…	04217(Necroptosis);04621(NOD-like receptor signaling pathway);04623(Cytosolic DNA-sensing pathway);04625(C-type lectin receptor signaling pathway);05130(Pathogenic Escherichia coli infection);05131(Shigellosis);05132(Salmonella infection);05133(Pertussis);05134(Legionellosis);05135(Yersinia infection);05164(Influenza A)	yes
ENSG00000087253	LPCAT2	0.264524	1.96691e-08	0.000659662	0.259	0.201	lysophosphatidylcholine acyltransferase 2 [Source:HGNC Symbol;Acc:HGNC:26032]	GO:0000139(Golgi membrane);GO:0003841(1-acylglycerol-3-phosphate O-acyltransferase activity);GO:0005509(calcium ion binding);GO:0005515(protein binding);GO:0005783(endoplasmic reticulum);GO:0005789(endoplasmic reticulum membrane);GO:0005794(Golgi apparatus);GO:0005795(Golgi stack);GO:0005811(lipid droplet);GO:0005886(plasma membrane);GO:0006629(lipid metabolic process);GO:0006644(phospholipid met…	00564(Glycerophospholipid metabolism);00565(Ether lipid metabolism);01100(Metabolic pathways)	yes
ENSG00000051108	HERPUD1	0.540466	1.68677e-16	5.65708e-12	0.67	0.566	homocysteine inducible ER protein with ubiquitin like domain 1 [Source:HGNC Symbol;Acc:HGNC:13744]	GO:0003674(molecular_function);GO:0005515(protein binding);GO:0005783(endoplasmic reticulum);GO:0005789(endoplasmic reticulum membrane);GO:0006511(ubiquitin-dependent protein catabolic process);GO:0006874(cellular calcium ion homeostasis);GO:0006986(response to unfolded protein);GO:0016020(membrane);GO:0030433(ubiquitin-dependent ERAD pathway);GO:0030968(endoplasmic reticulum unfolded protein res…	04141(Protein processing in endoplasmic reticulum)	yes
ENSG00000217555	CKLF	0.281833	2.00007e-09	6.70785e-05	0.585	0.463	chemokine like factor [Source:HGNC Symbol;Acc:HGNC:13253]	GO:0005125(cytokine activity);GO:0005515(protein binding);GO:0005576(extracellular region);GO:0005615(extracellular space);GO:0006935(chemotaxis);GO:0007165(signal transduction);GO:0008009(chemokine activity);GO:0016020(membrane);GO:0030593(neutrophil chemotaxis);GO:0030595(leukocyte chemotaxis);GO:0032940(secretion by cell);GO:0048246(macrophage chemotaxis);GO:0048247(lymphocyte chemotaxis)	NA	yes
ENSG00000034713	GABARAPL2	0.522006	1.61023e-15	5.40039e-11	0.499	0.371	GABA type A receptor associated protein like 2 [Source:HGNC Symbol;Acc:HGNC:13291]	GO:0000045(autophagosome assembly);GO:0000139(Golgi membrane);GO:0000149(SNARE binding);GO:0000421(autophagosome membrane);GO:0000422(autophagy of mitochondrion);GO:0005515(protein binding);GO:0005737(cytoplasm);GO:0005776(autophagosome);GO:0005783(endoplasmic reticulum);GO:0005789(endoplasmic reticulum membrane);GO:0005794(Golgi apparatus);GO:0005829(cytosol);GO:0006891(intra-Golgi vesicle-media…	04068(FoxO signaling pathway);04136(Autophagy - other);04137(Mitophagy - animal);04140(Autophagy - animal);04371(Apelin signaling pathway);04621(NOD-like receptor signaling pathway);04727(GABAergic synapse);05014(Amyotrophic lateral sclerosis);05022(Pathways of neurodegeneration - multiple diseases);05131(Shigellosis);05167(Kaposi sarcoma-associated herpesvirus infection)	yes
ENSG00000103187	COTL1	0.943995	2.92107e-71	9.7967e-67	0.853	0.639	coactosin like F-actin binding protein 1 [Source:HGNC Symbol;Acc:HGNC:18304]	GO:0003779(actin binding);GO:0005515(protein binding);GO:0005576(extracellular region);GO:0005634(nucleus);GO:0005737(cytoplasm);GO:0005829(cytosol);GO:0005856(cytoskeleton);GO:0005884(actin filament);GO:0008150(biological_process);GO:0019899(enzyme binding);GO:0030427(site of polarized growth);GO:0030833(regulation of actin filament polymerization);GO:0030864(cortical actin cytoskeleton);GO:0034…	NA	yes
ENSG00000140968	IRF8	0.589339	5.50335e-15	1.84571e-10	0.257	0.203	interferon regulatory factor 8 [Source:HGNC Symbol;Acc:HGNC:5358]	GO:0000122(negative regulation of transcription by RNA polymerase II);GO:0000785(chromatin);GO:0000976(transcription cis-regulatory region binding);GO:0000977(RNA polymerase II transcription regulatory region sequence-specific DNA binding);GO:0000978(RNA polymerase II cis-regulatory region sequence-specific DNA binding);GO:0000981(DNA-binding transcription factor activity, RNA polymerase II-speci…	05133(Pertussis)	yes
ENSG00000167526	RPL13	0.572901	2.48952e-92	8.34937e-88	0.998	0.987	ribosomal protein L13 [Source:HGNC Symbol;Acc:HGNC:10303]	GO:0001824(blastocyst development);GO:0002181(cytoplasmic translation);GO:0003723(RNA binding);GO:0003735(structural constituent of ribosome);GO:0005515(protein binding);GO:0005634(nucleus);GO:0005730(nucleolus);GO:0005737(cytoplasm);GO:0005783(endoplasmic reticulum);GO:0005829(cytosol);GO:0005840(ribosome);GO:0006412(translation);GO:0016020(membrane);GO:0022625(cytosolic large ribosomal subunit)…	03010(Ribosome);05171(Coronavirus disease - COVID-19)	yes
ENSG00000132514	CLEC10A	1.53273	3.34512e-85	1.12189e-80	0.359	0.068	C-type lectin domain containing 10A [Source:HGNC Symbol;Acc:HGNC:16916]	GO:0002250(adaptive immune response);GO:0002376(immune system process);GO:0005515(protein binding);GO:0005537(mannose binding);GO:0005886(plasma membrane);GO:0006897(endocytosis);GO:0009897(external side of plasma membrane);GO:0016020(membrane);GO:0030246(carbohydrate binding);GO:0042806(fucose binding);GO:0045087(innate immune response)	NA	yes
ENSG00000132510	KDM6B	0.646455	3.11471e-24	1.04461e-19	0.38	0.211	lysine demethylase 6B [Source:HGNC Symbol;Acc:HGNC:29012]	GO:0000978(RNA polymerase II cis-regulatory region sequence-specific DNA binding);GO:0002437(inflammatory response to antigenic stimulus);GO:0003682(chromatin binding);GO:0005515(protein binding);GO:0005634(nucleus);GO:0005654(nucleoplasm);GO:0006325(chromatin organization);GO:0006338(chromatin remodeling);GO:0006807(nitrogen compound metabolic process);GO:0006954(inflammatory response);GO:000801…	NA	yes
ENSG00000179029	TMEM107	0.313283	5.84131e-07	0.0195906	0.214	0.16	transmembrane protein 107 [Source:HGNC Symbol;Acc:HGNC:28128]	GO:0003127(detection of nodal flow);GO:0003674(molecular_function);GO:0005515(protein binding);GO:0005929(cilium);GO:0007368(determination of left/right symmetry);GO:0010468(regulation of gene expression);GO:0016020(membrane);GO:0021532(neural tube patterning);GO:0030030(cell projection organization);GO:0035869(ciliary transition zone);GO:0036038(MKS complex);GO:0042733(embryonic digit morphogene…	NA	yes
ENSG00000161970	RPL26	0.695305	2.47536e-76	8.30186e-72	0.995	0.937	ribosomal protein L26 [Source:HGNC Symbol;Acc:HGNC:10327]	GO:0002181(cytoplasmic translation);GO:0003723(RNA binding);GO:0003735(structural constituent of ribosome);GO:0005515(protein binding);GO:0005654(nucleoplasm);GO:0005730(nucleolus);GO:0005737(cytoplasm);GO:0005829(cytosol);GO:0005840(ribosome);GO:0006364(rRNA processing);GO:0006412(translation);GO:0006977(DNA damage response, signal transduction by p53 class mediator resulting in cell cycle arres…	03010(Ribosome);05171(Coronavirus disease - COVID-19)	yes
	AC007952.4	0.358487	2.28611e-09	7.66714e-05	0.211	0.14	NA	NA	NA	yes
ENSG00000109083	IFT20	0.26339	1.06586e-10	3.57469e-06	0.216	0.151	intraflagellar transport 20 [Source:HGNC Symbol;Acc:HGNC:30989]	GO:0000139(Golgi membrane);GO:0001669(acrosomal vesicle);GO:0001736(establishment of planar polarity);GO:0001750(photoreceptor outer segment);GO:0001822(kidney development);GO:0002046(opsin binding);GO:0002177(manchette);GO:0005515(protein binding);GO:0005737(cytoplasm);GO:0005794(Golgi apparatus);GO:0005801(cis-Golgi network);GO:0005813(centrosome);GO:0005814(centriole);GO:0005856(cytoskeleton);…	NA	yes
ENSG00000198242	RPL23A	0.346846	7.25897e-14	2.43451e-09	0.96	0.895	ribosomal protein L23a [Source:HGNC Symbol;Acc:HGNC:10317]	GO:0000027(ribosomal large subunit assembly);GO:0002181(cytoplasmic translation);GO:0003723(RNA binding);GO:0003735(structural constituent of ribosome);GO:0005515(protein binding);GO:0005634(nucleus);GO:0005730(nucleolus);GO:0005737(cytoplasm);GO:0005829(cytosol);GO:0005840(ribosome);GO:0006396(RNA processing);GO:0006412(translation);GO:0019843(rRNA binding);GO:0022625(cytosolic large ribosomal s…	03010(Ribosome);05171(Coronavirus disease - COVID-19)	yes
ENSG00000125691	RPL23	0.277535	1.45691e-17	4.88619e-13	0.962	0.892	ribosomal protein L23 [Source:HGNC Symbol;Acc:HGNC:10316]	GO:0000122(negative regulation of transcription by RNA polymerase II);GO:0001223(transcription coactivator binding);GO:0002181(cytoplasmic translation);GO:0003723(RNA binding);GO:0003735(structural constituent of ribosome);GO:0005515(protein binding);GO:0005654(nucleoplasm);GO:0005730(nucleolus);GO:0005737(cytoplasm);GO:0005829(cytosol);GO:0005840(ribosome);GO:0005925(focal adhesion);GO:0006396(R…	03010(Ribosome);05171(Coronavirus disease - COVID-19)	yes
ENSG00000108298	RPL19	0.424275	6.6958e-53	2.24564e-48	0.998	0.969	ribosomal protein L19 [Source:HGNC Symbol;Acc:HGNC:10312]	GO:0002181(cytoplasmic translation);GO:0003723(RNA binding);GO:0003735(structural constituent of ribosome);GO:0005515(protein binding);GO:0005730(nucleolus);GO:0005737(cytoplasm);GO:0005829(cytosol);GO:0005840(ribosome);GO:0005925(focal adhesion);GO:0006412(translation);GO:0016020(membrane);GO:0022625(cytosolic large ribosomal subunit);GO:0022626(cytosolic ribosome);GO:0042788(polysomal ribosome)…	03010(Ribosome);05171(Coronavirus disease - COVID-19)	yes
ENSG00000173812	EIF1	0.411859	6.40619e-28	2.14851e-23	0.969	0.899	eukaryotic translation initiation factor 1 [Source:HGNC Symbol;Acc:HGNC:3249]	GO:0003723(RNA binding);GO:0003743(translation initiation factor activity);GO:0005515(protein binding);GO:0005634(nucleus);GO:0005737(cytoplasm);GO:0006412(translation);GO:0006413(translational initiation);GO:0006446(regulation of translational initiation);GO:0008135(translation factor activity, RNA binding);GO:0009048(dosage compensation by inactivation of X chromosome);GO:0016282(eukaryotic 43S…	03013(RNA transport)	yes
ENSG00000131469	RPL27	0.496566	3.5427e-28	1.18815e-23	0.941	0.866	ribosomal protein L27 [Source:HGNC Symbol;Acc:HGNC:10328]	GO:0002181(cytoplasmic translation);GO:0003723(RNA binding);GO:0003735(structural constituent of ribosome);GO:0005515(protein binding);GO:0005634(nucleus);GO:0005654(nucleoplasm);GO:0005730(nucleolus);GO:0005737(cytoplasm);GO:0005783(endoplasmic reticulum);GO:0005791(rough endoplasmic reticulum);GO:0005829(cytosol);GO:0005840(ribosome);GO:0005925(focal adhesion);GO:0006364(rRNA processing);GO:000…	03010(Ribosome);05171(Coronavirus disease - COVID-19)	yes
ENSG00000141232	TOB1	0.293426	3.2033e-08	0.00107432	0.211	0.15	transducer of ERBB2, 1 [Source:HGNC Symbol;Acc:HGNC:11979]	GO:0003714(transcription corepressor activity);GO:0005515(protein binding);GO:0005634(nucleus);GO:0005737(cytoplasm);GO:0008285(negative regulation of cell population proliferation);GO:0010468(regulation of gene expression);GO:0017148(negative regulation of translation);GO:0030014(CCR4-NOT complex);GO:0030514(negative regulation of BMP signaling pathway);GO:0030971(receptor tyrosine kinase bindin…	03018(RNA degradation)	yes
	AC004687.1	0.593039	6.09972e-27	2.04573e-22	0.25	0.103	NA	NA	NA	yes
ENSG00000213246	SUPT4H1	0.324175	9.85402e-12	3.30484e-07	0.382	0.318	SPT4 homolog, DSIF elongation factor subunit [Source:HGNC Symbol;Acc:HGNC:11467]	GO:0000122(negative regulation of transcription by RNA polymerase II);GO:0000993(RNA polymerase II complex binding);GO:0005515(protein binding);GO:0005634(nucleus);GO:0005654(nucleoplasm);GO:0006325(chromatin organization);GO:0006355(regulation of DNA-templated transcription);GO:0006368(transcription elongation by RNA polymerase II promoter);GO:0008270(zinc ion binding);GO:0032044(DSIF complex);G…	NA	yes
ENSG00000136490	LIMD2	0.677879	6.2973e-35	2.11199e-30	0.401	0.216	LIM domain containing 2 [Source:HGNC Symbol;Acc:HGNC:28142]	GO:0005515(protein binding);GO:0005634(nucleus);GO:0005654(nucleoplasm);GO:0005737(cytoplasm);GO:0005829(cytosol);GO:0005886(plasma membrane);GO:0015629(actin cytoskeleton);GO:0046872(metal ion binding);GO:0051015(actin filament binding);GO:0051017(actin filament bundle assembly)	NA	yes
	H3F3B	0.424208	1.75829e-26	5.89697e-22	0.974	0.9	NA	NA	NA	yes
ENSG00000184557	SOCS3	0.353376	5.37379e-13	1.80226e-08	0.268	0.173	suppressor of cytokine signaling 3 [Source:HGNC Symbol;Acc:HGNC:19391]	GO:0001784(phosphotyrosine residue binding);GO:0001932(regulation of protein phosphorylation);GO:0004860(protein kinase inhibitor activity);GO:0005515(protein binding);GO:0005829(cytosol);GO:0005942(phosphatidylinositol 3-kinase complex);GO:0007165(signal transduction);GO:0009898(cytoplasmic side of plasma membrane);GO:0009968(negative regulation of signal transduction);GO:0016567(protein ubiquit…	04120(Ubiquitin mediated proteolysis);04380(Osteoclast differentiation);04630(JAK-STAT signaling pathway);04668(TNF signaling pathway);04910(Insulin signaling pathway);04917(Prolactin signaling pathway);04920(Adipocytokine signaling pathway);04930(Type II diabetes mellitus);04931(Insulin resistance);04932(Non-alcoholic fatty liver disease);04935(Growth hormone synthesis, secretion and action);051…	yes
ENSG00000184009	ACTG1	0.441193	6.70827e-20	2.24982e-15	0.952	0.891	actin gamma 1 [Source:HGNC Symbol;Acc:HGNC:144]	GO:0000166(nucleotide binding);GO:0001525(angiogenesis);GO:0001738(morphogenesis of a polarized epithelium);GO:0001895(retina homeostasis);GO:0005200(structural constituent of cytoskeleton);GO:0005515(protein binding);GO:0005522(profilin binding);GO:0005524(ATP binding);GO:0005615(extracellular space);GO:0005634(nucleus);GO:0005737(cytoplasm);GO:0005829(cytosol);GO:0005856(cytoskeleton);GO:000588…	04015(Rap1 signaling pathway);04145(Phagosome);04210(Apoptosis);04390(Hippo signaling pathway);04510(Focal adhesion);04520(Adherens junction);04530(Tight junction);04611(Platelet activation);04670(Leukocyte transendothelial migration);04714(Thermogenesis);04810(Regulation of actin cytoskeleton);04919(Thyroid hormone signaling pathway);04921(Oxytocin signaling pathway);04971(Gastric acid secretion…	yes
ENSG00000255112	CHMP1B	0.570035	2.76077e-17	9.25906e-13	0.437	0.327	charged multivesicular body protein 1B [Source:HGNC Symbol;Acc:HGNC:24287]	GO:0000421(autophagosome membrane);GO:0000776(kinetochore);GO:0000815(ESCRT III complex);GO:0001778(plasma membrane repair);GO:0005515(protein binding);GO:0005643(nuclear pore);GO:0005654(nucleoplasm);GO:0005737(cytoplasm);GO:0005765(lysosomal membrane);GO:0005768(endosome);GO:0005771(multivesicular body);GO:0005828(kinetochore microtubule);GO:0005829(cytosol);GO:0005886(plasma membrane);GO:00069…	04144(Endocytosis);04217(Necroptosis)	yes
ENSG00000152229	PSTPIP2	0.31615	1.2878e-08	0.000431901	0.176	0.113	proline-serine-threonine phosphatase interacting protein 2 [Source:HGNC Symbol;Acc:HGNC:9581]	GO:0005737(cytoplasm);GO:0005829(cytosol);GO:0005856(cytoskeleton);GO:0005884(actin filament);GO:0005886(plasma membrane);GO:0016020(membrane);GO:0030041(actin filament polymerization);GO:0051015(actin filament binding)	NA	yes
	C20orf27	0.319037	8.47007e-10	2.84069e-05	0.192	0.155	NA	NA	NA	yes
ENSG00000101439	CST3	0.964817	4.19843e-82	1.40807e-77	0.984	0.934	cystatin C [Source:HGNC Symbol;Acc:HGNC:2475]	GO:0001540(amyloid-beta binding);GO:0002020(protease binding);GO:0004866(endopeptidase inhibitor activity);GO:0004869(cysteine-type endopeptidase inhibitor activity);GO:0005515(protein binding);GO:0005576(extracellular region);GO:0005615(extracellular space);GO:0005737(cytoplasm);GO:0005783(endoplasmic reticulum);GO:0005788(endoplasmic reticulum lumen);GO:0005794(Golgi apparatus);GO:0005886(plasm…	04970(Salivary secretion)	yes
ENSG00000077984	CST7	0.386049	8.8908e-13	2.9818e-08	0.15	0.061	cystatin F [Source:HGNC Symbol;Acc:HGNC:2479]	GO:0004866(endopeptidase inhibitor activity);GO:0004869(cysteine-type endopeptidase inhibitor activity);GO:0005515(protein binding);GO:0005576(extracellular region);GO:0005615(extracellular space);GO:0005737(cytoplasm);GO:0005764(lysosome);GO:0005768(endosome);GO:0005770(late endosome);GO:0005771(multivesicular body);GO:0005783(endoplasmic reticulum);GO:0005794(Golgi apparatus);GO:0006955(immune …	NA	yes
ENSG00000196562	SULF2	0.267538	1.89423e-07	0.00635287	0.107	0.049	sulfatase 2 [Source:HGNC Symbol;Acc:HGNC:20392]	GO:0001822(kidney development);GO:0002063(chondrocyte development);GO:0003094(glomerular filtration);GO:0004065(arylsulfatase activity);GO:0005509(calcium ion binding);GO:0005539(glycosaminoglycan binding);GO:0005576(extracellular region);GO:0005615(extracellular space);GO:0005783(endoplasmic reticulum);GO:0005794(Golgi apparatus);GO:0005795(Golgi stack);GO:0005886(plasma membrane);GO:0008449(N-a…	NA	yes
ENSG00000171858	RPS21	0.594641	4.81691e-36	1.61549e-31	0.912	0.777	ribosomal protein S21 [Source:HGNC Symbol;Acc:HGNC:10409]	GO:0000447(endonucleolytic cleavage in ITS1 to separate SSU-rRNA from 5.8S rRNA and LSU-rRNA from tricistronic rRNA transcript (SSU-rRNA, 5.8S rRNA, LSU-rRNA));GO:0000461(endonucleolytic cleavage to generate mature 3'-end of SSU-rRNA from (SSU-rRNA, 5.8S rRNA, LSU-rRNA));GO:0002181(cytoplasmic translation);GO:0003723(RNA binding);GO:0003735(structural constituent of ribosome);GO:0005515(protein b…	03010(Ribosome);05171(Coronavirus disease - COVID-19)	yes
ENSG00000064666	CNN2	0.581406	9.76554e-25	3.27517e-20	0.25	0.11	calponin 2 [Source:HGNC Symbol;Acc:HGNC:2156]	GO:0001725(stress fiber);GO:0003779(actin binding);GO:0005515(protein binding);GO:0005516(calmodulin binding);GO:0005576(extracellular region);GO:0005856(cytoskeleton);GO:0005911(cell-cell junction);GO:0005925(focal adhesion);GO:0006909(phagocytosis);GO:0007010(cytoskeleton organization);GO:0007015(actin filament organization);GO:0010628(positive regulation of gene expression);GO:0015629(actin cy…	NA	yes
ENSG00000115268	RPS15	0.419146	3.27872e-55	1.09962e-50	0.998	0.98	ribosomal protein S15 [Source:HGNC Symbol;Acc:HGNC:10388]	GO:0000028(ribosomal small subunit assembly);GO:0000056(ribosomal small subunit export from nucleus);GO:0001649(osteoblast differentiation);GO:0002181(cytoplasmic translation);GO:0003677(DNA binding);GO:0003723(RNA binding);GO:0003735(structural constituent of ribosome);GO:0005515(protein binding);GO:0005634(nucleus);GO:0005654(nucleoplasm);GO:0005737(cytoplasm);GO:0005829(cytosol);GO:0005840(rib…	03010(Ribosome);05171(Coronavirus disease - COVID-19)	yes
ENSG00000099860	GADD45B	0.391105	4.57681e-09	0.000153497	0.527	0.462	growth arrest and DNA damage inducible beta [Source:HGNC Symbol;Acc:HGNC:4096]	GO:0005515(protein binding);GO:0005634(nucleus);GO:0005737(cytoplasm);GO:0006469(negative regulation of protein kinase activity);GO:0006915(apoptotic process);GO:0030154(cell differentiation);GO:0043065(positive regulation of apoptotic process);GO:0043410(positive regulation of MAPK cascade);GO:0046330(positive regulation of JNK cascade);GO:0051726(regulation of cell cycle);GO:1900745(positive re…	04010(MAPK signaling pathway);04064(NF-kappa B signaling pathway);04068(FoxO signaling pathway);04110(Cell cycle);04115(p53 signaling pathway);04210(Apoptosis);04218(Cellular senescence);05169(Epstein-Barr virus infection);05200(Pathways in cancer);05202(Transcriptional misregulation in cancer);05210(Colorectal cancer);05212(Pancreatic cancer);05213(Endometrial cancer);05214(Glioma);05216(Thyroid…	yes
ENSG00000130255	RPL36	0.294657	4.75406e-21	1.59442e-16	0.978	0.939	ribosomal protein L36 [Source:HGNC Symbol;Acc:HGNC:13631]	GO:0002181(cytoplasmic translation);GO:0003723(RNA binding);GO:0003735(structural constituent of ribosome);GO:0005730(nucleolus);GO:0005737(cytoplasm);GO:0005829(cytosol);GO:0005840(ribosome);GO:0006412(translation);GO:0016020(membrane);GO:0022625(cytosolic large ribosomal subunit);GO:0022626(cytosolic ribosome);GO:0042788(polysomal ribosome);GO:1990904(ribonucleoprotein complex)	03010(Ribosome);05171(Coronavirus disease - COVID-19)	yes
ENSG00000233927	RPS28	0.467154	2.09554e-47	7.02803e-43	0.998	0.976	ribosomal protein S28 [Source:HGNC Symbol;Acc:HGNC:10418]	GO:0000028(ribosomal small subunit assembly);GO:0002181(cytoplasmic translation);GO:0003723(RNA binding);GO:0003735(structural constituent of ribosome);GO:0005515(protein binding);GO:0005634(nucleus);GO:0005654(nucleoplasm);GO:0005730(nucleolus);GO:0005737(cytoplasm);GO:0005783(endoplasmic reticulum);GO:0005791(rough endoplasmic reticulum);GO:0005829(cytosol);GO:0005840(ribosome);GO:0006364(rRNA …	03010(Ribosome);05171(Coronavirus disease - COVID-19)	yes
ENSG00000130811	EIF3G	0.357467	1.08647e-12	3.64381e-08	0.451	0.359	eukaryotic translation initiation factor 3 subunit G [Source:HGNC Symbol;Acc:HGNC:3274]	GO:0001732(formation of cytoplasmic translation initiation complex);GO:0002183(cytoplasmic translational initiation);GO:0003676(nucleic acid binding);GO:0003723(RNA binding);GO:0003743(translation initiation factor activity);GO:0005515(protein binding);GO:0005737(cytoplasm);GO:0005829(cytosol);GO:0005852(eukaryotic translation initiation factor 3 complex);GO:0006412(translation);GO:0006413(transl…	03013(RNA transport)	yes
ENSG00000076662	ICAM3	0.417698	4.73949e-14	1.58953e-09	0.13	0.053	intercellular adhesion molecule 3 [Source:HGNC Symbol;Acc:HGNC:5346]	GO:0005102(signaling receptor binding);GO:0005178(integrin binding);GO:0005515(protein binding);GO:0005886(plasma membrane);GO:0006909(phagocytosis);GO:0007155(cell adhesion);GO:0016020(membrane);GO:0070062(extracellular exosome);GO:0098609(cell-cell adhesion)	04514(Cell adhesion molecules)	yes
ENSG00000267100	ILF3-DT	0.558532	4.28074e-12	1.43567e-07	0.221	0.151	ILF3 divergent transcript [Source:HGNC Symbol;Acc:HGNC:27115]	NA	NA	yes
ENSG00000171223	JUNB	0.768469	1.67902e-41	5.63109e-37	0.827	0.659	JunB proto-oncogene, AP-1 transcription factor subunit [Source:HGNC Symbol;Acc:HGNC:6205]	GO:0000785(chromatin);GO:0000977(RNA polymerase II transcription regulatory region sequence-specific DNA binding);GO:0000978(RNA polymerase II cis-regulatory region sequence-specific DNA binding);GO:0000981(DNA-binding transcription factor activity, RNA polymerase II-specific);GO:0001228(DNA-binding transcription activator activity, RNA polymerase II-specific);GO:0001570(vasculogenesis);GO:000164…	04380(Osteoclast differentiation);04668(TNF signaling pathway);04935(Growth hormone synthesis, secretion and action)	yes
ENSG00000160888	IER2	0.387042	4.67812e-12	1.56895e-07	0.655	0.512	immediate early response 2 [Source:HGNC Symbol;Acc:HGNC:28871]	GO:0003677(DNA binding);GO:0005515(protein binding);GO:0005634(nucleus);GO:0005654(nucleoplasm);GO:0005737(cytoplasm);GO:0030182(neuron differentiation);GO:0045944(positive regulation of transcription by RNA polymerase II);GO:0048870(cell motility);GO:0071774(response to fibroblast growth factor)	NA	yes
	AC020916.1	0.274026	1.49375e-06	0.0500975	0.259	0.185	NA	NA	NA	yes
ENSG00000130313	PGLS	0.419122	1.40792e-14	4.72188e-10	0.458	0.362	6-phosphogluconolactonase [Source:HGNC Symbol;Acc:HGNC:8903]	GO:0005515(protein binding);GO:0005737(cytoplasm);GO:0005829(cytosol);GO:0005975(carbohydrate metabolic process);GO:0006098(pentose-phosphate shunt);GO:0009051(pentose-phosphate shunt, oxidative branch);GO:0016787(hydrolase activity);GO:0017057(6-phosphogluconolactonase activity);GO:0070062(extracellular exosome)	00030(Pentose phosphate pathway);01100(Metabolic pathways);01200(Carbon metabolism)	yes
ENSG00000105640	RPL18A	0.652751	1.63065e-93	5.46887e-89	0.997	0.957	ribosomal protein L18a [Source:HGNC Symbol;Acc:HGNC:10311]	GO:0002181(cytoplasmic translation);GO:0003723(RNA binding);GO:0003735(structural constituent of ribosome);GO:0005515(protein binding);GO:0005737(cytoplasm);GO:0005829(cytosol);GO:0005840(ribosome);GO:0006412(translation);GO:0016020(membrane);GO:0022625(cytosolic large ribosomal subunit);GO:0022626(cytosolic ribosome);GO:0042788(polysomal ribosome);GO:1990904(ribonucleoprotein complex)	03010(Ribosome);05171(Coronavirus disease - COVID-19)	yes
ENSG00000216490	IFI30	0.625123	9.99933e-21	3.35358e-16	0.47	0.322	IFI30 lysosomal thiol reductase [Source:HGNC Symbol;Acc:HGNC:5398]	GO:0002376(immune system process);GO:0005515(protein binding);GO:0005576(extracellular region);GO:0005764(lysosome);GO:0005829(cytosol);GO:0016491(oxidoreductase activity);GO:0016667(oxidoreductase activity, acting on a sulfur group of donors);GO:0016671(oxidoreductase activity, acting on a sulfur group of donors, disulfide as acceptor);GO:0019886(antigen processing and presentation of exogenous …	04612(Antigen processing and presentation)	yes
ENSG00000221983	UBA52	0.527151	9.88708e-55	3.31593e-50	0.993	0.939	ubiquitin A-52 residue ribosomal protein fusion product 1 [Source:HGNC Symbol;Acc:HGNC:12458]	GO:0002181(cytoplasmic translation);GO:0003735(structural constituent of ribosome);GO:0005515(protein binding);GO:0005615(extracellular space);GO:0005634(nucleus);GO:0005654(nucleoplasm);GO:0005737(cytoplasm);GO:0005741(mitochondrial outer membrane);GO:0005765(lysosomal membrane);GO:0005783(endoplasmic reticulum);GO:0005789(endoplasmic reticulum membrane);GO:0005829(cytosol);GO:0005840(ribosome);…	03010(Ribosome);04120(Ubiquitin mediated proteolysis);04137(Mitophagy - animal);05012(Parkinson disease);05022(Pathways of neurodegeneration - multiple diseases);05131(Shigellosis);05167(Kaposi sarcoma-associated herpesvirus infection);05171(Coronavirus disease - COVID-19)	yes
ENSG00000167604	NFKBID	0.658069	3.86512e-22	1.29629e-17	0.301	0.156	NFKB inhibitor delta [Source:HGNC Symbol;Acc:HGNC:15671]	GO:0005515(protein binding);GO:0005634(nucleus);GO:0006954(inflammatory response);GO:0010468(regulation of gene expression);GO:0050852(T cell receptor signaling pathway);GO:2000321(positive regulation of T-helper 17 cell differentiation)	NA	yes
ENSG00000126264	HCST	0.351618	2.25176e-11	7.55195e-07	0.522	0.421	hematopoietic cell signal transducer [Source:HGNC Symbol;Acc:HGNC:16977]	GO:0005102(signaling receptor binding);GO:0005515(protein binding);GO:0005886(plasma membrane);GO:0006468(protein phosphorylation);GO:0009986(cell surface);GO:0014068(positive regulation of phosphatidylinositol 3-kinase signaling);GO:0016020(membrane);GO:0043548(phosphatidylinositol 3-kinase binding);GO:0050776(regulation of immune response)	04650(Natural killer cell mediated cytotoxicity)	yes
ENSG00000178982	EIF3K	0.473349	2.74316e-20	9.20002e-16	0.767	0.608	eukaryotic translation initiation factor 3 subunit K [Source:HGNC Symbol;Acc:HGNC:24656]	GO:0001732(formation of cytoplasmic translation initiation complex);GO:0002183(cytoplasmic translational initiation);GO:0003723(RNA binding);GO:0003743(translation initiation factor activity);GO:0005515(protein binding);GO:0005634(nucleus);GO:0005737(cytoplasm);GO:0005829(cytosol);GO:0005852(eukaryotic translation initiation factor 3 complex);GO:0006412(translation);GO:0006413(translational initi…	NA	yes
ENSG00000128016	ZFP36	0.493385	4.02189e-15	1.34886e-10	0.67	0.531	ZFP36 ring finger protein [Source:HGNC Symbol;Acc:HGNC:12862]	GO:0000122(negative regulation of transcription by RNA polymerase II);GO:0000165(MAPK cascade);GO:0000288(nuclear-transcribed mRNA catabolic process, deadenylation-dependent decay);GO:0000289(nuclear-transcribed mRNA poly(A) tail shortening);GO:0000932(P-body);GO:0003677(DNA binding);GO:0003723(RNA binding);GO:0003729(mRNA binding);GO:0003730(mRNA 3'-UTR binding);GO:0005515(protein binding);GO:00…	05166(Human T-cell leukemia virus 1 infection);05167(Kaposi sarcoma-associated herpesvirus infection)	yes
ENSG00000105193	RPS16	0.510963	2.35004e-54	7.88156e-50	0.986	0.94	ribosomal protein S16 [Source:HGNC Symbol;Acc:HGNC:10396]	GO:0000462(maturation of SSU-rRNA from tricistronic rRNA transcript (SSU-rRNA, 5.8S rRNA, LSU-rRNA));GO:0002181(cytoplasmic translation);GO:0003723(RNA binding);GO:0003735(structural constituent of ribosome);GO:0005515(protein binding);GO:0005634(nucleus);GO:0005654(nucleoplasm);GO:0005730(nucleolus);GO:0005737(cytoplasm);GO:0005829(cytosol);GO:0005840(ribosome);GO:0005925(focal adhesion);GO:0006…	03010(Ribosome);05171(Coronavirus disease - COVID-19)	yes
ENSG00000105202	FBL	0.36777	9.60465e-11	3.22121e-06	0.29	0.207	fibrillarin [Source:HGNC Symbol;Acc:HGNC:3599]	GO:0000494(box C/D RNA 3'-end processing);GO:0001094(TFIID-class transcription factor complex binding);GO:0001649(osteoblast differentiation);GO:0001650(fibrillar center);GO:0001652(granular component);GO:0003723(RNA binding);GO:0005515(protein binding);GO:0005634(nucleus);GO:0005654(nucleoplasm);GO:0005730(nucleolus);GO:0006338(chromatin remodeling);GO:0006364(rRNA processing);GO:0008168(methylt…	03008(Ribosome biogenesis in eukaryotes)	yes
ENSG00000167601	AXL	0.39347	4.17128e-07	0.0139896	0.352	0.266	AXL receptor tyrosine kinase [Source:HGNC Symbol;Acc:HGNC:905]	GO:0000166(nucleotide binding);GO:0001618(virus receptor activity);GO:0001764(neuron migration);GO:0001779(natural killer cell differentiation);GO:0001786(phosphatidylserine binding);GO:0001818(negative regulation of cytokine production);GO:0001961(positive regulation of cytokine-mediated signaling pathway);GO:0001974(blood vessel remodeling);GO:0002376(immune system process);GO:0004672(protein k…	01521(EGFR tyrosine kinase inhibitor resistance)	yes
ENSG00000105329	TGFB1	0.26204	2.8169e-08	0.000944733	0.32	0.258	transforming growth factor beta 1 [Source:HGNC Symbol;Acc:HGNC:11766]	GO:0000122(negative regulation of transcription by RNA polymerase II);GO:0000902(cell morphogenesis);GO:0001570(vasculogenesis);GO:0001657(ureteric bud development);GO:0001666(response to hypoxia);GO:0001763(morphogenesis of a branching structure);GO:0001775(cell activation);GO:0001837(epithelial to mesenchymal transition);GO:0001843(neural tube closure);GO:0002028(regulation of sodium ion transp…	04010(MAPK signaling pathway);04060(Cytokine-cytokine receptor interaction);04068(FoxO signaling pathway);04110(Cell cycle);04218(Cellular senescence);04350(TGF-beta signaling pathway);04380(Osteoclast differentiation);04390(Hippo signaling pathway);04659(Th17 cell differentiation);04672(Intestinal immune network for IgA production);04926(Relaxin signaling pathway);04932(Non-alcoholic fatty liver…	yes
ENSG00000105372	RPS19	0.507296	1.96992e-61	6.60672e-57	1	0.987	ribosomal protein S19 [Source:HGNC Symbol;Acc:HGNC:10402]	GO:0000028(ribosomal small subunit assembly);GO:0000462(maturation of SSU-rRNA from tricistronic rRNA transcript (SSU-rRNA, 5.8S rRNA, LSU-rRNA));GO:0002181(cytoplasmic translation);GO:0002548(monocyte chemotaxis);GO:0003723(RNA binding);GO:0003735(structural constituent of ribosome);GO:0005515(protein binding);GO:0005634(nucleus);GO:0005654(nucleoplasm);GO:0005730(nucleolus);GO:0005737(cytoplasm…	03010(Ribosome);05171(Coronavirus disease - COVID-19)	yes
ENSG00000125740	FOSB	0.552054	2.7634e-14	9.26789e-10	0.591	0.434	FosB proto-oncogene, AP-1 transcription factor subunit [Source:HGNC Symbol;Acc:HGNC:3797]	GO:0000122(negative regulation of transcription by RNA polymerase II);GO:0000785(chromatin);GO:0000978(RNA polymerase II cis-regulatory region sequence-specific DNA binding);GO:0000981(DNA-binding transcription factor activity, RNA polymerase II-specific);GO:0001228(DNA-binding transcription activator activity, RNA polymerase II-specific);GO:0003677(DNA binding);GO:0003690(double-stranded DNA bin…	04380(Osteoclast differentiation);04657(IL-17 signaling pathway);05030(Cocaine addiction);05031(Amphetamine addiction);05034(Alcoholism)	yes
ENSG00000125753	VASP	0.489089	9.00593e-15	3.02041e-10	0.382	0.266	vasodilator stimulated phosphoprotein [Source:HGNC Symbol;Acc:HGNC:12652]	GO:0001843(neural tube closure);GO:0003779(actin binding);GO:0005515(protein binding);GO:0005522(profilin binding);GO:0005737(cytoplasm);GO:0005829(cytosol);GO:0005856(cytoskeleton);GO:0005886(plasma membrane);GO:0005923(bicellular tight junction);GO:0005925(focal adhesion);GO:0007411(axon guidance);GO:0008154(actin polymerization or depolymerization);GO:0015629(actin cytoskeleton);GO:0016020(mem…	04015(Rap1 signaling pathway);04022(cGMP-PKG signaling pathway);04510(Focal adhesion);04530(Tight junction);04611(Platelet activation);04666(Fc gamma R-mediated phagocytosis);04670(Leukocyte transendothelial migration)	yes
ENSG00000105373	NOP53	0.425543	3.23623e-11	1.08537e-06	0.447	0.352	NOP53 ribosome biogenesis factor [Source:HGNC Symbol;Acc:HGNC:4333]	GO:0000027(ribosomal large subunit assembly);GO:0000122(negative regulation of transcription by RNA polymerase II);GO:0001650(fibrillar center);GO:0001932(regulation of protein phosphorylation);GO:0002039(p53 binding);GO:0003723(RNA binding);GO:0005515(protein binding);GO:0005634(nucleus);GO:0005654(nucleoplasm);GO:0005730(nucleolus);GO:0005829(cytosol);GO:0006281(DNA repair);GO:0006364(rRNA proc…	NA	yes
ENSG00000063177	RPL18	0.600486	1.25678e-53	4.215e-49	0.978	0.921	ribosomal protein L18 [Source:HGNC Symbol;Acc:HGNC:10310]	GO:0002181(cytoplasmic translation);GO:0003723(RNA binding);GO:0003735(structural constituent of ribosome);GO:0005515(protein binding);GO:0005634(nucleus);GO:0005730(nucleolus);GO:0005737(cytoplasm);GO:0005783(endoplasmic reticulum);GO:0005791(rough endoplasmic reticulum);GO:0005829(cytosol);GO:0005840(ribosome);GO:0005925(focal adhesion);GO:0006412(translation);GO:0016020(membrane);GO:0022625(cy…	03010(Ribosome);05171(Coronavirus disease - COVID-19)	yes
ENSG00000087074	PPP1R15A	0.369854	1.12265e-10	3.76515e-06	0.528	0.431	protein phosphatase 1 regulatory subunit 15A [Source:HGNC Symbol;Acc:HGNC:14375]	GO:0000164(protein phosphatase type 1 complex);GO:0005515(protein binding);GO:0005737(cytoplasm);GO:0005739(mitochondrion);GO:0005741(mitochondrial outer membrane);GO:0005783(endoplasmic reticulum);GO:0005789(endoplasmic reticulum membrane);GO:0005794(Golgi apparatus);GO:0005829(cytosol);GO:0006417(regulation of translation);GO:0006915(apoptotic process);GO:0006974(cellular response to DNA damage…	04141(Protein processing in endoplasmic reticulum)	yes
ENSG00000104894	CD37	0.404206	1.11004e-12	3.72287e-08	0.501	0.378	CD37 molecule [Source:HGNC Symbol;Acc:HGNC:1666]	GO:0001772(immunological synapse);GO:0005515(protein binding);GO:0016020(membrane);GO:0070062(extracellular exosome)	04640(Hematopoietic cell lineage)	yes
ENSG00000142541	RPL13A	0.287059	1.64494e-09	5.51681e-05	0.99	0.976	ribosomal protein L13a [Source:HGNC Symbol;Acc:HGNC:10304]	GO:0002181(cytoplasmic translation);GO:0003723(RNA binding);GO:0003729(mRNA binding);GO:0003735(structural constituent of ribosome);GO:0005634(nucleus);GO:0005730(nucleolus);GO:0005737(cytoplasm);GO:0005829(cytosol);GO:0005840(ribosome);GO:0005925(focal adhesion);GO:0006412(translation);GO:0006417(regulation of translation);GO:0015934(large ribosomal subunit);GO:0016020(membrane);GO:0017148(negat…	03010(Ribosome);05171(Coronavirus disease - COVID-19)	yes
ENSG00000142534	RPS11	0.720583	3.06728e-86	1.02871e-81	0.993	0.935	ribosomal protein S11 [Source:HGNC Symbol;Acc:HGNC:10384]	GO:0002181(cytoplasmic translation);GO:0003723(RNA binding);GO:0003735(structural constituent of ribosome);GO:0005515(protein binding);GO:0005634(nucleus);GO:0005654(nucleoplasm);GO:0005730(nucleolus);GO:0005737(cytoplasm);GO:0005829(cytosol);GO:0005840(ribosome);GO:0005925(focal adhesion);GO:0006412(translation);GO:0016020(membrane);GO:0019843(rRNA binding);GO:0022626(cytosolic ribosome);GO:0022…	03010(Ribosome);05171(Coronavirus disease - COVID-19)	yes
ENSG00000269404	SPIB	0.550406	3.06296e-24	1.02725e-19	0.107	0.018	Spi-B transcription factor [Source:HGNC Symbol;Acc:HGNC:11242]	GO:0000785(chromatin);GO:0000978(RNA polymerase II cis-regulatory region sequence-specific DNA binding);GO:0000981(DNA-binding transcription factor activity, RNA polymerase II-specific);GO:0001228(DNA-binding transcription activator activity, RNA polymerase II-specific);GO:0003677(DNA binding);GO:0003700(DNA-binding transcription factor activity);GO:0005515(protein binding);GO:0005634(nucleus);GO…	NA	yes
ENSG00000171051	FPR1	0.311074	1.49346e-09	5.00876e-05	0.221	0.145	formyl peptide receptor 1 [Source:HGNC Symbol;Acc:HGNC:3826]	GO:0001664(G protein-coupled receptor binding);GO:0002430(complement receptor mediated signaling pathway);GO:0004875(complement receptor activity);GO:0004930(G protein-coupled receptor activity);GO:0004982(N-formyl peptide receptor activity);GO:0005124(scavenger receptor binding);GO:0005515(protein binding);GO:0005737(cytoplasm);GO:0005886(plasma membrane);GO:0006935(chemotaxis);GO:0006954(inflam…	04015(Rap1 signaling pathway);04080(Neuroactive ligand-receptor interaction);05150(Staphylococcus aureus infection)	yes
ENSG00000130844	ZNF331	0.80472	2.5901e-26	8.68667e-22	0.389	0.215	zinc finger protein 331 [Source:HGNC Symbol;Acc:HGNC:15489]	GO:0000978(RNA polymerase II cis-regulatory region sequence-specific DNA binding);GO:0000981(DNA-binding transcription factor activity, RNA polymerase II-specific);GO:0003677(DNA binding);GO:0005634(nucleus);GO:0006355(regulation of DNA-templated transcription);GO:0006357(regulation of transcription by RNA polymerase II);GO:0008270(zinc ion binding);GO:0046872(metal ion binding)	05168(Herpes simplex virus 1 infection)	yes
ENSG00000170889	RPS9	0.570612	8.73663e-68	2.93009e-63	0.995	0.946	ribosomal protein S9 [Source:HGNC Symbol;Acc:HGNC:10442]	GO:0002181(cytoplasmic translation);GO:0003723(RNA binding);GO:0003735(structural constituent of ribosome);GO:0005515(protein binding);GO:0005634(nucleus);GO:0005654(nucleoplasm);GO:0005730(nucleolus);GO:0005737(cytoplasm);GO:0005829(cytosol);GO:0005840(ribosome);GO:0005925(focal adhesion);GO:0006412(translation);GO:0006417(regulation of translation);GO:0008284(positive regulation of cell populat…	03010(Ribosome);05171(Coronavirus disease - COVID-19)	yes
ENSG00000108107	RPL28	0.562429	4.16106e-97	1.39554e-92	0.998	0.977	ribosomal protein L28 [Source:HGNC Symbol;Acc:HGNC:10330]	GO:0002181(cytoplasmic translation);GO:0003723(RNA binding);GO:0003735(structural constituent of ribosome);GO:0005515(protein binding);GO:0005737(cytoplasm);GO:0005829(cytosol);GO:0005840(ribosome);GO:0006412(translation);GO:0016020(membrane);GO:0022625(cytosolic large ribosomal subunit);GO:0022626(cytosolic ribosome);GO:0030425(dendrite);GO:0036464(cytoplasmic ribonucleoprotein granule);GO:00442…	03010(Ribosome);05171(Coronavirus disease - COVID-19)	yes
ENSG00000083845	RPS5	0.427867	7.06549e-38	2.36962e-33	0.979	0.889	ribosomal protein S5 [Source:HGNC Symbol;Acc:HGNC:10426]	GO:0000028(ribosomal small subunit assembly);GO:0002181(cytoplasmic translation);GO:0003723(RNA binding);GO:0003729(mRNA binding);GO:0003735(structural constituent of ribosome);GO:0005515(protein binding);GO:0005634(nucleus);GO:0005654(nucleoplasm);GO:0005730(nucleolus);GO:0005737(cytoplasm);GO:0005829(cytosol);GO:0005840(ribosome);GO:0005925(focal adhesion);GO:0006412(translation);GO:0006413(tra…	03010(Ribosome);05171(Coronavirus disease - COVID-19)	yes
ENSG00000128245	YWHAH	0.408433	1.47412e-12	4.9439e-08	0.717	0.628	tyrosine 3-monooxygenase/tryptophan 5-monooxygenase activation protein eta [Source:HGNC Symbol;Acc:HGNC:12853]	GO:0002028(regulation of sodium ion transport);GO:0003779(actin binding);GO:0004497(monooxygenase activity);GO:0005159(insulin-like growth factor receptor binding);GO:0005515(protein binding);GO:0005737(cytoplasm);GO:0005829(cytosol);GO:0005886(plasma membrane);GO:0006713(glucocorticoid catabolic process);GO:0006886(intracellular protein transport);GO:0007165(signal transduction);GO:0014704(inter…	04110(Cell cycle);04114(Oocyte meiosis);04151(PI3K-Akt signaling pathway);04390(Hippo signaling pathway);05160(Hepatitis C);05203(Viral carcinogenesis)	yes
ENSG00000100079	LGALS2	1.38561	9.93992e-76	3.33365e-71	0.466	0.133	galectin 2 [Source:HGNC Symbol;Acc:HGNC:6562]	GO:0005515(protein binding);GO:0016936(galactoside binding);GO:0030246(carbohydrate binding);GO:0043029(T cell homeostasis);GO:0043065(positive regulation of apoptotic process);GO:0050729(positive regulation of inflammatory response);GO:0098609(cell-cell adhesion);GO:1990724(galectin complex)	NA	yes
ENSG00000100129	EIF3L	0.477585	8.4628e-18	2.83825e-13	0.459	0.323	eukaryotic translation initiation factor 3 subunit L [Source:HGNC Symbol;Acc:HGNC:18138]	GO:0001650(fibrillar center);GO:0001732(formation of cytoplasmic translation initiation complex);GO:0002183(cytoplasmic translational initiation);GO:0003723(RNA binding);GO:0003743(translation initiation factor activity);GO:0005515(protein binding);GO:0005654(nucleoplasm);GO:0005730(nucleolus);GO:0005737(cytoplasm);GO:0005829(cytosol);GO:0005852(eukaryotic translation initiation factor 3 complex)…	NA	yes
ENSG00000185022	MAFF	0.314213	4.62116e-09	0.000154985	0.202	0.129	MAF bZIP transcription factor F [Source:HGNC Symbol;Acc:HGNC:6780]	GO:0000122(negative regulation of transcription by RNA polymerase II);GO:0000785(chromatin);GO:0000978(RNA polymerase II cis-regulatory region sequence-specific DNA binding);GO:0000981(DNA-binding transcription factor activity, RNA polymerase II-specific);GO:0001228(DNA-binding transcription activator activity, RNA polymerase II-specific);GO:0001701(in utero embryonic development);GO:0003677(DNA …	NA	yes
ENSG00000100316	RPL3	0.517026	1.64272e-50	5.50934e-46	0.988	0.93	ribosomal protein L3 [Source:HGNC Symbol;Acc:HGNC:10332]	GO:0002181(cytoplasmic translation);GO:0003723(RNA binding);GO:0003735(structural constituent of ribosome);GO:0005515(protein binding);GO:0005634(nucleus);GO:0005730(nucleolus);GO:0005737(cytoplasm);GO:0005829(cytosol);GO:0005840(ribosome);GO:0005925(focal adhesion);GO:0006412(translation);GO:0022625(cytosolic large ribosomal subunit);GO:0022626(cytosolic ribosome);GO:0032991(protein-containing c…	03010(Ribosome);05171(Coronavirus disease - COVID-19)	yes
ENSG00000183172	SMDT1	0.340682	5.37141e-11	1.80146e-06	0.449	0.352	single-pass membrane protein with aspartate rich tail 1 [Source:HGNC Symbol;Acc:HGNC:25055]	GO:0005515(protein binding);GO:0005654(nucleoplasm);GO:0005739(mitochondrion);GO:0005743(mitochondrial inner membrane);GO:0005759(mitochondrial matrix);GO:0006811(ion transport);GO:0006816(calcium ion transport);GO:0006851(mitochondrial calcium ion transmembrane transport);GO:0016020(membrane);GO:0036444(calcium import into the mitochondrion);GO:0051560(mitochondrial calcium ion homeostasis);GO:1…	NA	yes
ENSG00000160255	ITGB2	0.423977	2.43409e-17	8.16345e-13	0.727	0.566	integrin subunit beta 2 [Source:HGNC Symbol;Acc:HGNC:6155]	GO:0001540(amyloid-beta binding);GO:0001774(microglial cell activation);GO:0001851(complement component C3b binding);GO:0002523(leukocyte migration involved in inflammatory response);GO:0005178(integrin binding);GO:0005515(protein binding);GO:0005886(plasma membrane);GO:0005925(focal adhesion);GO:0006898(receptor-mediated endocytosis);GO:0006909(phagocytosis);GO:0006911(phagocytosis, engulfment);…	04015(Rap1 signaling pathway);04145(Phagosome);04390(Hippo signaling pathway);04514(Cell adhesion molecules);04610(Complement and coagulation cascades);04650(Natural killer cell mediated cytotoxicity);04670(Leukocyte transendothelial migration);04810(Regulation of actin cytoskeleton);05133(Pertussis);05134(Legionellosis);05140(Leishmaniasis);05144(Malaria);05146(Amoebiasis);05150(Staphylococcus a…	yes
ENSG00000160307	S100B	1.33453	6.38697e-27	2.14206e-22	0.112	0.033	S100 calcium binding protein B [Source:HGNC Symbol;Acc:HGNC:10500]	GO:0001726(ruffle);GO:0005509(calcium ion binding);GO:0005515(protein binding);GO:0005576(extracellular region);GO:0005615(extracellular space);GO:0005634(nucleus);GO:0005654(nucleoplasm);GO:0005737(cytoplasm);GO:0005829(cytosol);GO:0007155(cell adhesion);GO:0007409(axonogenesis);GO:0007417(central nervous system development);GO:0007611(learning or memory);GO:0007613(memory);GO:0008270(zinc ion b…	NA	yes
