# Supplementary material for: Single-cell profiling identifies heterogeneity of the immune microenvironment in healthy, primary and lymph node metastatic BC
Source: Front Immunol. 2025 Nov 27;16:1690992. doi: 10.3389/fimmu.2025.1690992 (PMC12695843; doi:10.3389/fimmu.2025.1690992)
Supplement: Supplementary file 2 [file SupplementaryFile2.zip › Supplementary Table 11.xlsx]

## Sheet: Sheet1
GeneID	gene_id	log2FC	Pvalue	Qvalue	pct.1	pct.2	Description	GO	KEGG	significant
ENSG00000157873	TNFRSF14	0.302952	2.46975e-10	8.28304e-06	0.299	0.202	TNF receptor superfamily member 14 [Source:HGNC Symbol;Acc:HGNC:11912]	GO:0001618(virus receptor activity);GO:0002250(adaptive immune response);GO:0002376(immune system process);GO:0002720(positive regulation of cytokine production involved in immune response);GO:0005031(tumor necrosis factor receptor activity);GO:0005515(protein binding);GO:0005886(plasma membrane);GO:0006955(immune response);GO:0007166(cell surface receptor signaling pathway);GO:0009897(external s…	04060(Cytokine-cytokine receptor interaction);04061(Viral protein interaction with cytokine and cytokine receptor);05168(Herpes simplex virus 1 infection)	yes
ENSG00000162496	DHRS3	0.293016	1.77253e-15	5.94471e-11	0.193	0.096	dehydrogenase/reductase 3 [Source:HGNC Symbol;Acc:HGNC:17693]	GO:0000166(nucleotide binding);GO:0001523(retinoid metabolic process);GO:0003151(outflow tract morphogenesis);GO:0004745(NAD-retinol dehydrogenase activity);GO:0005789(endoplasmic reticulum membrane);GO:0005811(lipid droplet);GO:0006629(lipid metabolic process);GO:0007601(visual perception);GO:0009055(electron transfer activity);GO:0016020(membrane);GO:0016491(oxidoreductase activity);GO:0022900(…	00830(Retinol metabolism);01100(Metabolic pathways);01240(Biosynthesis of cofactors)	yes
ENSG00000116786	PLEKHM2	0.299598	3.6566e-13	1.22635e-08	0.161	0.08	pleckstrin homology and RUN domain containing M2 [Source:HGNC Symbol;Acc:HGNC:29131]	GO:0005515(protein binding);GO:0005737(cytoplasm);GO:0005764(lysosome);GO:0005765(lysosomal membrane);GO:0007030(Golgi organization);GO:0010008(endosome membrane);GO:0016020(membrane);GO:0019894(kinesin binding);GO:0032418(lysosome localization);GO:0032880(regulation of protein localization);GO:0042267(natural killer cell mediated cytotoxicity)	05132(Salmonella infection)	yes
ENSG00000173372	C1QA	1.56058	4.66721e-217	1.56529e-212	0.921	0.549	complement C1q A chain [Source:HGNC Symbol;Acc:HGNC:1241]	GO:0001540(amyloid-beta binding);GO:0001774(microglial cell activation);GO:0002376(immune system process);GO:0005515(protein binding);GO:0005576(extracellular region);GO:0005581(collagen trimer);GO:0005602(complement component C1 complex);GO:0006956(complement activation);GO:0006958(complement activation, classical pathway);GO:0007267(cell-cell signaling);GO:0016322(neuron remodeling);GO:0045087(…	04610(Complement and coagulation cascades);05020(Prion disease);05133(Pertussis);05142(Chagas disease);05150(Staphylococcus aureus infection);05171(Coronavirus disease - COVID-19);05322(Systemic lupus erythematosus)	yes
ENSG00000159189	C1QC	1.18417	5.6412e-160	1.89195e-155	0.901	0.528	complement C1q C chain [Source:HGNC Symbol;Acc:HGNC:1245]	GO:0002376(immune system process);GO:0005515(protein binding);GO:0005576(extracellular region);GO:0005581(collagen trimer);GO:0005602(complement component C1 complex);GO:0005615(extracellular space);GO:0006955(immune response);GO:0006958(complement activation, classical pathway);GO:0030853(negative regulation of granulocyte differentiation);GO:0045087(innate immune response);GO:0045202(synapse);G…	04610(Complement and coagulation cascades);05020(Prion disease);05133(Pertussis);05142(Chagas disease);05150(Staphylococcus aureus infection);05171(Coronavirus disease - COVID-19);05322(Systemic lupus erythematosus)	yes
ENSG00000173369	C1QB	1.42234	5.45627e-198	1.82992e-193	0.931	0.584	complement C1q B chain [Source:HGNC Symbol;Acc:HGNC:1242]	GO:0005515(protein binding);GO:0005576(extracellular region);GO:0016020(membrane);GO:0042802(identical protein binding);GO:0045202(synapse);GO:0048839(inner ear development);GO:0098794(postsynapse);GO:0098883(synapse pruning)	04610(Complement and coagulation cascades);05020(Prion disease);05133(Pertussis);05142(Chagas disease);05150(Staphylococcus aureus infection);05171(Coronavirus disease - COVID-19);05322(Systemic lupus erythematosus)	yes
ENSG00000179163	FUCA1	1.0845	4.86223e-102	1.6307e-97	0.354	0.08	alpha-L-fucosidase 1 [Source:HGNC Symbol;Acc:HGNC:4006]	GO:0004560(alpha-L-fucosidase activity);GO:0005515(protein binding);GO:0005576(extracellular region);GO:0005737(cytoplasm);GO:0005764(lysosome);GO:0005975(carbohydrate metabolic process);GO:0006004(fucose metabolic process);GO:0006027(glycosaminoglycan catabolic process);GO:0006629(lipid metabolic process);GO:0008152(metabolic process);GO:0016139(glycoside catabolic process);GO:0016787(hydrolase …	00511(Other glycan degradation);04142(Lysosome)	yes
ENSG00000188060	RAB42	0.487805	2.69412e-33	9.03555e-29	0.204	0.07	RAB42, member RAS oncogene family [Source:HGNC Symbol;Acc:HGNC:28702]	GO:0000166(nucleotide binding);GO:0003924(GTPase activity);GO:0005515(protein binding);GO:0005525(GTP binding);GO:0005886(plasma membrane);GO:0016020(membrane);GO:0019003(GDP binding)	NA	yes
ENSG00000162512	SDC3	1.03366	3.51248e-92	1.17801e-87	0.326	0.077	syndecan 3 [Source:HGNC Symbol;Acc:HGNC:10660]	GO:0005515(protein binding);GO:0005796(Golgi lumen);GO:0005886(plasma membrane);GO:0009986(cell surface);GO:0016020(membrane);GO:0016477(cell migration);GO:0042802(identical protein binding);GO:0043202(lysosomal lumen);GO:0044393(microspike);GO:0062023(collagen-containing extracellular matrix)	04514(Cell adhesion molecules)	yes
ENSG00000121769	FABP3	0.487715	2.99632e-47	1.00491e-42	0.176	0.036	fatty acid binding protein 3 [Source:HGNC Symbol;Acc:HGNC:3557]	GO:0005515(protein binding);GO:0005615(extracellular space);GO:0005634(nucleus);GO:0005737(cytoplasm);GO:0005829(cytosol);GO:0008092(cytoskeletal protein binding);GO:0008285(negative regulation of cell population proliferation);GO:0008289(lipid binding);GO:0015909(long-chain fatty acid transport);GO:0032365(intracellular lipid transport);GO:0036041(long-chain fatty acid binding);GO:0042632(choles…	03320(PPAR signaling pathway)	yes
ENSG00000117410	ATP6V0B	0.283314	3.90786e-13	1.31062e-08	0.763	0.672	ATPase H+ transporting V0 subunit b [Source:HGNC Symbol;Acc:HGNC:861]	GO:0000220(vacuolar proton-transporting V-type ATPase, V0 domain);GO:0005515(protein binding);GO:0005765(lysosomal membrane);GO:0005768(endosome);GO:0006811(ion transport);GO:0007035(vacuolar acidification);GO:0007042(lysosomal lumen acidification);GO:0010008(endosome membrane);GO:0015078(proton transmembrane transporter activity);GO:0016020(membrane);GO:0016241(regulation of macroautophagy);GO:0…	00190(Oxidative phosphorylation);01100(Metabolic pathways);04142(Lysosome);04145(Phagosome);04721(Synaptic vesicle cycle);05110(Vibrio cholerae infection);05120(Epithelial cell signaling in Helicobacter pylori infection);05152(Tuberculosis);05165(Human papillomavirus infection);05323(Rheumatoid arthritis)	yes
ENSG00000117450	PRDX1	0.769353	4.78184e-79	1.60373e-74	0.88	0.719	peroxiredoxin 1 [Source:HGNC Symbol;Acc:HGNC:9352]	GO:0000302(response to reactive oxygen species);GO:0001501(skeletal system development);GO:0001895(retina homeostasis);GO:0003723(RNA binding);GO:0004601(peroxidase activity);GO:0005515(protein binding);GO:0005615(extracellular space);GO:0005634(nucleus);GO:0005737(cytoplasm);GO:0005829(cytosol);GO:0006979(response to oxidative stress);GO:0008283(cell population proliferation);GO:0008379(thioredo…	04146(Peroxisome);05146(Amoebiasis)	yes
ENSG00000117448	AKR1A1	0.331273	1.15106e-13	3.86041e-09	0.531	0.419	aldo-keto reductase family 1 member A1 [Source:HGNC Symbol;Acc:HGNC:380]	GO:0004032(alditol:NADP+ 1-oxidoreductase activity);GO:0004033(aldo-keto reductase (NADP) activity);GO:0005515(protein binding);GO:0005615(extracellular space);GO:0005737(cytoplasm);GO:0005829(cytosol);GO:0005886(plasma membrane);GO:0006629(lipid metabolic process);GO:0008106(alcohol dehydrogenase (NADP+) activity);GO:0016020(membrane);GO:0016324(apical plasma membrane);GO:0016491(oxidoreductase …	00010(Glycolysis / Gluconeogenesis);00040(Pentose and glucuronate interconversions);00053(Ascorbate and aldarate metabolism);00561(Glycerolipid metabolism);01100(Metabolic pathways);01240(Biosynthesis of cofactors)	yes
ENSG00000085832	EPS15	0.369945	4.56456e-12	1.53086e-07	0.226	0.137	epidermal growth factor receptor pathway substrate 15 [Source:HGNC Symbol;Acc:HGNC:3419]	GO:0001921(positive regulation of receptor recycling);GO:0005509(calcium ion binding);GO:0005515(protein binding);GO:0005737(cytoplasm);GO:0005768(endosome);GO:0005769(early endosome);GO:0005829(cytosol);GO:0005886(plasma membrane);GO:0005905(clathrin-coated pit);GO:0006895(Golgi to endosome transport);GO:0006897(endocytosis);GO:0009925(basal plasma membrane);GO:0015031(protein transport);GO:0016…	04144(Endocytosis)	yes
ENSG00000116171	SCP2	0.264813	1.33428e-08	0.000447489	0.457	0.357	sterol carrier protein 2 [Source:HGNC Symbol;Acc:HGNC:10606]	GO:0000062(fatty-acyl-CoA binding);GO:0003988(acetyl-CoA C-acyltransferase activity);GO:0005102(signaling receptor binding);GO:0005515(protein binding);GO:0005654(nucleoplasm);GO:0005737(cytoplasm);GO:0005739(mitochondrion);GO:0005777(peroxisome);GO:0005782(peroxisomal matrix);GO:0005783(endoplasmic reticulum);GO:0005829(cytosol);GO:0006629(lipid metabolic process);GO:0006635(fatty acid beta-oxid…	00120(Primary bile acid biosynthesis);01040(Biosynthesis of unsaturated fatty acids);01100(Metabolic pathways);01212(Fatty acid metabolism);03320(PPAR signaling pathway);04146(Peroxisome)	yes
ENSG00000116209	TMEM59	0.304705	4.43536e-13	1.48753e-08	0.605	0.477	transmembrane protein 59 [Source:HGNC Symbol;Acc:HGNC:1239]	GO:0000137(Golgi cis cisterna);GO:0000138(Golgi trans cisterna);GO:0000139(Golgi membrane);GO:0004175(endopeptidase activity);GO:0005515(protein binding);GO:0005764(lysosome);GO:0005765(lysosomal membrane);GO:0005768(endosome);GO:0005770(late endosome);GO:0005794(Golgi apparatus);GO:0005797(Golgi medial cisterna);GO:0005886(plasma membrane);GO:0006486(protein glycosylation);GO:0006914(autophagy);…	NA	yes
ENSG00000142875	PRKACB	0.309312	9.86654e-12	3.30904e-07	0.186	0.104	protein kinase cAMP-activated catalytic subunit beta [Source:HGNC Symbol;Acc:HGNC:9381]	GO:0000166(nucleotide binding);GO:0000287(magnesium ion binding);GO:0001843(neural tube closure);GO:0003091(renal water homeostasis);GO:0004672(protein kinase activity);GO:0004674(protein serine/threonine kinase activity);GO:0004679(AMP-activated protein kinase activity);GO:0004691(cAMP-dependent protein kinase activity);GO:0005515(protein binding);GO:0005524(ATP binding);GO:0005634(nucleus);GO:0…	01522(Endocrine resistance);04010(MAPK signaling pathway);04014(Ras signaling pathway);04020(Calcium signaling pathway);04024(cAMP signaling pathway);04062(Chemokine signaling pathway);04114(Oocyte meiosis);04140(Autophagy - animal);04211(Longevity regulating pathway);04213(Longevity regulating pathway - multiple species);04261(Adrenergic signaling in cardiomyocytes);04270(Vascular smooth muscle …	yes
ENSG00000156171	DRAM2	0.395885	1.61984e-25	5.43263e-21	0.363	0.204	DNA damage regulated autophagy modulator 2 [Source:HGNC Symbol;Acc:HGNC:28769]	GO:0001917(photoreceptor inner segment);GO:0005737(cytoplasm);GO:0005764(lysosome);GO:0005765(lysosomal membrane);GO:0005794(Golgi apparatus);GO:0005886(plasma membrane);GO:0006914(autophagy);GO:0006915(apoptotic process);GO:0007601(visual perception);GO:0010506(regulation of autophagy);GO:0016020(membrane);GO:0016324(apical plasma membrane);GO:0043231(intracellular membrane-bounded organelle);GO…	NA	yes
ENSG00000134255	CEPT1	0.263418	9.67934e-08	0.00324626	0.145	0.087	choline/ethanolamine phosphotransferase 1 [Source:HGNC Symbol;Acc:HGNC:24289]	GO:0004142(diacylglycerol cholinephosphotransferase activity);GO:0004307(ethanolaminephosphotransferase activity);GO:0005515(protein binding);GO:0005634(nucleus);GO:0005783(endoplasmic reticulum);GO:0005789(endoplasmic reticulum membrane);GO:0005794(Golgi apparatus);GO:0006629(lipid metabolic process);GO:0006646(phosphatidylethanolamine biosynthetic process);GO:0006656(phosphatidylcholine biosynt…	00440(Phosphonate and phosphinate metabolism);00564(Glycerophospholipid metabolism);00565(Ether lipid metabolism);01100(Metabolic pathways)	yes
ENSG00000121933	TMIGD3	0.279478	2.50552e-12	8.40302e-08	0.106	0.043	transmembrane and immunoglobulin domain containing 3 [Source:HGNC Symbol;Acc:HGNC:51375]	GO:0004888(transmembrane signaling receptor activity);GO:0004930(G protein-coupled receptor activity);GO:0005886(plasma membrane);GO:0006954(inflammatory response);GO:0007165(signal transduction);GO:0007186(G protein-coupled receptor signaling pathway);GO:0007190(activation of adenylate cyclase activity);GO:0008016(regulation of heart contraction);GO:0008285(negative regulation of cell population…	NA	yes
ENSG00000282608	ADORA3	0.368156	5.33753e-16	1.7901e-11	0.183	0.087	adenosine A3 receptor [Source:HGNC Symbol;Acc:HGNC:268]	GO:0001609(G protein-coupled adenosine receptor activity);GO:0001973(G protein-coupled adenosine receptor signaling pathway);GO:0004930(G protein-coupled receptor activity);GO:0005886(plasma membrane);GO:0006954(inflammatory response);GO:0007165(signal transduction);GO:0007186(G protein-coupled receptor signaling pathway);GO:0007190(activation of adenylate cyclase activity);GO:0008016(regulation …	04022(cGMP-PKG signaling pathway);04071(Sphingolipid signaling pathway);04080(Neuroactive ligand-receptor interaction)	yes
ENSG00000265972	TXNIP	0.514608	4.47545e-30	1.50098e-25	0.767	0.611	thioredoxin interacting protein [Source:HGNC Symbol;Acc:HGNC:16952]	GO:0000122(negative regulation of transcription by RNA polymerase II);GO:0004857(enzyme inhibitor activity);GO:0005515(protein binding);GO:0005737(cytoplasm);GO:0005829(cytosol);GO:0006606(protein import into nucleus);GO:0006979(response to oxidative stress);GO:0007049(cell cycle);GO:0009410(response to xenobiotic stimulus);GO:0009612(response to mechanical stimulus);GO:0009749(response to glucos…	04621(NOD-like receptor signaling pathway)	yes
ENSG00000118292	C1orf54	0.308661	1.37997e-11	4.62814e-07	0.367	0.255	chromosome 1 open reading frame 54 [Source:HGNC Symbol;Acc:HGNC:26258]	GO:0005576(extracellular region)	NA	yes
ENSG00000163131	CTSS	0.916733	1.07946e-127	3.6203e-123	0.884	0.695	cathepsin S [Source:HGNC Symbol;Acc:HGNC:2545]	GO:0001968(fibronectin binding);GO:0002224(toll-like receptor signaling pathway);GO:0002250(adaptive immune response);GO:0004197(cysteine-type endopeptidase activity);GO:0004252(serine-type endopeptidase activity);GO:0005518(collagen binding);GO:0005576(extracellular region);GO:0005615(extracellular space);GO:0005764(lysosome);GO:0005770(late endosome);GO:0006508(proteolysis);GO:0006915(apoptotic…	04142(Lysosome);04145(Phagosome);04210(Apoptosis);04612(Antigen processing and presentation);05152(Tuberculosis)	yes
ENSG00000158714	SLAMF8	0.323962	1.58535e-16	5.31695e-12	0.237	0.128	SLAM family member 8 [Source:HGNC Symbol;Acc:HGNC:21391]	GO:0002232(leukocyte chemotaxis involved in inflammatory response);GO:0002336(B-1 B cell lineage commitment);GO:0005515(protein binding);GO:0009986(cell surface);GO:0010760(negative regulation of macrophage chemotaxis);GO:0016020(membrane);GO:0033860(regulation of NAD(P)H oxidase activity);GO:0038023(signaling receptor activity);GO:0042742(defense response to bacterium);GO:0042802(identical prote…	NA	yes
ENSG00000066294	CD84	0.49511	1.07672e-29	3.6111e-25	0.456	0.271	CD84 molecule [Source:HGNC Symbol;Acc:HGNC:1704]	GO:0002250(adaptive immune response);GO:0002376(immune system process);GO:0005515(protein binding);GO:0005886(plasma membrane);GO:0006914(autophagy);GO:0006952(defense response);GO:0007155(cell adhesion);GO:0007156(homophilic cell adhesion via plasma membrane adhesion molecules);GO:0009897(external side of plasma membrane);GO:0016020(membrane);GO:0032685(negative regulation of granulocyte macroph…	NA	yes
ENSG00000143226	FCGR2A	0.577483	2.3297e-27	7.81334e-23	0.515	0.34	Fc gamma receptor IIa [Source:HGNC Symbol;Acc:HGNC:3616]	GO:0002376(immune system process);GO:0004888(transmembrane signaling receptor activity);GO:0005515(protein binding);GO:0005794(Golgi apparatus);GO:0005886(plasma membrane);GO:0007166(cell surface receptor signaling pathway);GO:0016020(membrane);GO:0019864(IgG binding);GO:0030667(secretory granule membrane)	04145(Phagosome);04380(Osteoclast differentiation);04611(Platelet activation);04666(Fc gamma R-mediated phagocytosis);05130(Pathogenic Escherichia coli infection);05135(Yersinia infection);05140(Leishmaniasis);05150(Staphylococcus aureus infection);05152(Tuberculosis);05171(Coronavirus disease - COVID-19);05322(Systemic lupus erythematosus)	yes
ENSG00000203747	FCGR3A	0.580903	1.09711e-43	3.67948e-39	0.614	0.378	Fc gamma receptor IIIa [Source:HGNC Symbol;Acc:HGNC:3619]	GO:0001788(antibody-dependent cellular cytotoxicity);GO:0002376(immune system process);GO:0004888(transmembrane signaling receptor activity);GO:0005515(protein binding);GO:0005576(extracellular region);GO:0005615(extracellular space);GO:0005886(plasma membrane);GO:0006955(immune response);GO:0007166(cell surface receptor signaling pathway);GO:0009897(external side of plasma membrane);GO:0014065(p…	04145(Phagosome);04380(Osteoclast differentiation);04650(Natural killer cell mediated cytotoxicity);04666(Fc gamma R-mediated phagocytosis);05140(Leishmaniasis);05150(Staphylococcus aureus infection);05152(Tuberculosis);05322(Systemic lupus erythematosus)	yes
ENSG00000072694	FCGR2B	0.273195	8.38717e-07	0.0281289	0.255	0.18	Fc gamma receptor IIb [Source:HGNC Symbol;Acc:HGNC:3618]	GO:0001540(amyloid-beta binding);GO:0001811(negative regulation of type I hypersensitivity);GO:0001814(negative regulation of antibody-dependent cellular cytotoxicity);GO:0001818(negative regulation of cytokine production);GO:0002266(follicular dendritic cell activation);GO:0002313(mature B cell differentiation involved in immune response);GO:0002316(follicular B cell differentiation);GO:0002436(…	04145(Phagosome);04380(Osteoclast differentiation);04662(B cell receptor signaling pathway);04666(Fc gamma R-mediated phagocytosis);05150(Staphylococcus aureus infection);05152(Tuberculosis);05162(Measles)	yes
ENSG00000143198	MGST3	0.418339	1.76102e-18	5.90611e-14	0.622	0.492	microsomal glutathione S-transferase 3 [Source:HGNC Symbol;Acc:HGNC:7064]	GO:0004364(glutathione transferase activity);GO:0004464(leukotriene-C4 synthase activity);GO:0004602(glutathione peroxidase activity);GO:0005515(protein binding);GO:0005635(nuclear envelope);GO:0005741(mitochondrial outer membrane);GO:0005783(endoplasmic reticulum);GO:0005789(endoplasmic reticulum membrane);GO:0006629(lipid metabolic process);GO:0006692(prostanoid metabolic process);GO:0016020(me…	00480(Glutathione metabolism);00980(Metabolism of xenobiotics by cytochrome P450);00982(Drug metabolism - cytochrome P450);00983(Drug metabolism - other enzymes);01100(Metabolic pathways);01524(Platinum drug resistance);05200(Pathways in cancer);05204(Chemical carcinogenesis);05225(Hepatocellular carcinoma);05418(Fluid shear stress and atherosclerosis)	yes
ENSG00000143162	CREG1	0.520599	1.25242e-43	4.20038e-39	0.538	0.317	cellular repressor of E1A stimulated genes 1 [Source:HGNC Symbol;Acc:HGNC:2351]	GO:0003714(transcription corepressor activity);GO:0005576(extracellular region);GO:0005615(extracellular space);GO:0005667(transcription regulator complex);GO:0005764(lysosome);GO:0005768(endosome);GO:0006355(regulation of DNA-templated transcription);GO:0006357(regulation of transcription by RNA polymerase II);GO:0006897(endocytosis);GO:0006914(autophagy);GO:0007040(lysosome organization);GO:000…	NA	yes
ENSG00000057252	SOAT1	0.272358	1.52324e-14	5.10863e-10	0.34	0.225	sterol O-acyltransferase 1 [Source:HGNC Symbol;Acc:HGNC:11177]	GO:0000062(fatty-acyl-CoA binding);GO:0004772(sterol O-acyltransferase activity);GO:0005515(protein binding);GO:0005783(endoplasmic reticulum);GO:0005789(endoplasmic reticulum membrane);GO:0006629(lipid metabolic process);GO:0008202(steroid metabolic process);GO:0008203(cholesterol metabolic process);GO:0008374(O-acyltransferase activity);GO:0010742(macrophage derived foam cell differentiation);G…	00100(Steroid biosynthesis);04979(Cholesterol metabolism)	yes
ENSG00000135821	GLUL	0.755126	1.69276e-86	5.67717e-82	0.851	0.63	glutamate-ammonia ligase [Source:HGNC Symbol;Acc:HGNC:4341]	GO:0000166(nucleotide binding);GO:0001525(angiogenesis);GO:0003824(catalytic activity);GO:0004356(glutamate-ammonia ligase activity);GO:0005515(protein binding);GO:0005524(ATP binding);GO:0005634(nucleus);GO:0005737(cytoplasm);GO:0005739(mitochondrion);GO:0005783(endoplasmic reticulum);GO:0005829(cytosol);GO:0005886(plasma membrane);GO:0006538(glutamate catabolic process);GO:0006542(glutamine bio…	00220(Arginine biosynthesis);00250(Alanine, aspartate and glutamate metabolism);00630(Glyoxylate and dicarboxylate metabolism);00910(Nitrogen metabolism);01100(Metabolic pathways);01230(Biosynthesis of amino acids);04217(Necroptosis);04724(Glutamatergic synapse);04727(GABAergic synapse)	yes
ENSG00000135838	NPL	0.958373	3.0065e-100	1.00832e-95	0.445	0.136	N-acetylneuraminate pyruvate lyase [Source:HGNC Symbol;Acc:HGNC:16781]	GO:0005515(protein binding);GO:0005737(cytoplasm);GO:0005829(cytosol);GO:0005975(carbohydrate metabolic process);GO:0008747(N-acetylneuraminate lyase activity);GO:0016829(lyase activity);GO:0016833(oxo-acid-lyase activity);GO:0019262(N-acetylneuraminate catabolic process);GO:0042802(identical protein binding)	00520(Amino sugar and nucleotide sugar metabolism);01100(Metabolic pathways)	yes
ENSG00000143344	RGL1	0.338921	1.06092e-12	3.55811e-08	0.13	0.058	ral guanine nucleotide dissociation stimulator like 1 [Source:HGNC Symbol;Acc:HGNC:30281]	GO:0005085(guanyl-nucleotide exchange factor activity);GO:0005515(protein binding);GO:0005575(cellular_component);GO:0005829(cytosol);GO:0005886(plasma membrane);GO:0007165(signal transduction);GO:0007264(small GTPase mediated signal transduction);GO:0007265(Ras protein signal transduction);GO:0043547(positive regulation of GTPase activity)	04014(Ras signaling pathway)	yes
ENSG00000133048	CHI3L1	1.22069	7.67244e-45	2.57318e-40	0.178	0.047	chitinase 3 like 1 [Source:HGNC Symbol;Acc:HGNC:1932]	GO:0005201(extracellular matrix structural constituent);GO:0005515(protein binding);GO:0005576(extracellular region);GO:0005615(extracellular space);GO:0005737(cytoplasm);GO:0005783(endoplasmic reticulum);GO:0005975(carbohydrate metabolic process);GO:0006032(chitin catabolic process);GO:0006915(apoptotic process);GO:0006954(inflammatory response);GO:0007250(activation of NF-kappaB-inducing kinase…	NA	yes
ENSG00000143353	LYPLAL1	0.301677	6.84748e-10	2.29651e-05	0.186	0.113	lysophospholipase like 1 [Source:HGNC Symbol;Acc:HGNC:20440]	GO:0002084(protein depalmitoylation);GO:0004622(lysophospholipase activity);GO:0005515(protein binding);GO:0005737(cytoplasm);GO:0005829(cytosol);GO:0008150(biological_process);GO:0008474(palmitoyl-(protein) hydrolase activity);GO:0016787(hydrolase activity);GO:0052689(carboxylic ester hydrolase activity)	NA	yes
ENSG00000143819	EPHX1	0.396575	1.02313e-31	3.43136e-27	0.135	0.033	epoxide hydrolase 1 [Source:HGNC Symbol;Acc:HGNC:3401]	GO:0003824(catalytic activity);GO:0004301(epoxide hydrolase activity);GO:0005515(protein binding);GO:0005783(endoplasmic reticulum);GO:0005789(endoplasmic reticulum membrane);GO:0006629(lipid metabolic process);GO:0006725(cellular aromatic compound metabolic process);GO:0006805(xenobiotic metabolic process);GO:0009636(response to toxic substance);GO:0014070(response to organic cyclic compound);GO…	00980(Metabolism of xenobiotics by cytochrome P450);04976(Bile secretion);05204(Chemical carcinogenesis)	yes
ENSG00000143653	SCCPDH	0.301099	7.43933e-14	2.495e-09	0.181	0.092	saccharopine dehydrogenase (putative) [Source:HGNC Symbol;Acc:HGNC:24275]	GO:0005576(extracellular region);GO:0005634(nucleus);GO:0005739(mitochondrion);GO:0005811(lipid droplet);GO:0009247(glycolipid biosynthetic process);GO:0016020(membrane);GO:0016491(oxidoreductase activity);GO:0030496(midbody);GO:0031093(platelet alpha granule lumen)	NA	yes
	PQLC3	0.323075	2.41676e-11	8.10532e-07	0.259	0.162	NA	NA	NA	yes
ENSG00000068697	LAPTM4A	0.301323	8.36678e-13	2.80605e-08	0.631	0.504	lysosomal protein transmembrane 4 alpha [Source:HGNC Symbol;Acc:HGNC:6924]	GO:0005515(protein binding);GO:0005765(lysosomal membrane);GO:0005794(Golgi apparatus);GO:0012505(endomembrane system);GO:0016020(membrane);GO:0031902(late endosome membrane);GO:0110165(cellular anatomical entity)	04142(Lysosome)	yes
ENSG00000213699	SLC35F6	0.317258	1.25245e-14	4.20046e-10	0.183	0.092	solute carrier family 35 member F6 [Source:HGNC Symbol;Acc:HGNC:26055]	GO:0005515(protein binding);GO:0005654(nucleoplasm);GO:0005739(mitochondrion);GO:0005764(lysosome);GO:0005765(lysosomal membrane);GO:0005829(cytosol);GO:0008284(positive regulation of cell population proliferation);GO:0016020(membrane);GO:0022857(transmembrane transporter activity);GO:0043231(intracellular membrane-bounded organelle);GO:0055085(transmembrane transport);GO:0070062(extracellular ex…	NA	yes
ENSG00000171055	FEZ2	0.345915	1.73627e-13	5.82312e-09	0.294	0.187	fasciculation and elongation protein zeta 2 [Source:HGNC Symbol;Acc:HGNC:3660]	GO:0005515(protein binding);GO:0005737(cytoplasm);GO:0007165(signal transduction);GO:0007399(nervous system development);GO:0007411(axon guidance);GO:0030424(axon);GO:1902902(negative regulation of autophagosome assembly)	NA	yes
ENSG00000143933	CALM2	0.386272	3.36371e-24	1.12812e-19	0.901	0.811	calmodulin 2 [Source:HGNC Symbol;Acc:HGNC:1445]	GO:0000086(G2/M transition of mitotic cell cycle);GO:0000922(spindle pole);GO:0002027(regulation of heart rate);GO:0005509(calcium ion binding);GO:0005513(detection of calcium ion);GO:0005515(protein binding);GO:0005634(nucleus);GO:0005737(cytoplasm);GO:0005813(centrosome);GO:0005815(microtubule organizing center);GO:0005819(spindle);GO:0005856(cytoskeleton);GO:0005876(spindle microtubule);GO:000…	04014(Ras signaling pathway);04015(Rap1 signaling pathway);04020(Calcium signaling pathway);04022(cGMP-PKG signaling pathway);04024(cAMP signaling pathway);04070(Phosphatidylinositol signaling system);04114(Oocyte meiosis);04218(Cellular senescence);04261(Adrenergic signaling in cardiomyocytes);04270(Vascular smooth muscle contraction);04371(Apelin signaling pathway);04625(C-type lectin receptor …	yes
ENSG00000014641	MDH1	0.345774	1.22914e-14	4.12229e-10	0.351	0.227	malate dehydrogenase 1 [Source:HGNC Symbol;Acc:HGNC:6970]	GO:0003824(catalytic activity);GO:0004470(malic enzyme activity);GO:0005515(protein binding);GO:0005615(extracellular space);GO:0005737(cytoplasm);GO:0005813(centrosome);GO:0005829(cytosol);GO:0006094(gluconeogenesis);GO:0006099(tricarboxylic acid cycle);GO:0006107(oxaloacetate metabolic process);GO:0006108(malate metabolic process);GO:0006734(NADH metabolic process);GO:0006739(NADP metabolic pro…	00020(Citrate cycle (TCA cycle));00270(Cysteine and methionine metabolism);00620(Pyruvate metabolism);00630(Glyoxylate and dicarboxylate metabolism);01100(Metabolic pathways);01200(Carbon metabolism);04964(Proximal tubule bicarbonate reclamation)	yes
ENSG00000138069	RAB1A	0.28606	2.80308e-11	9.40099e-07	0.446	0.343	RAB1A, member RAS oncogene family [Source:HGNC Symbol;Acc:HGNC:9758]	GO:0000045(autophagosome assembly);GO:0000139(Golgi membrane);GO:0000166(nucleotide binding);GO:0003924(GTPase activity);GO:0003925(G protein activity);GO:0005515(protein binding);GO:0005525(GTP binding);GO:0005737(cytoplasm);GO:0005768(endosome);GO:0005769(early endosome);GO:0005783(endoplasmic reticulum);GO:0005794(Golgi apparatus);GO:0005829(cytosol);GO:0006886(intracellular protein transport)…	04140(Autophagy - animal);05014(Amyotrophic lateral sclerosis);05022(Pathways of neurodegeneration - multiple diseases);05130(Pathogenic Escherichia coli infection);05134(Legionellosis)	yes
ENSG00000196975	ANXA4	0.335755	3.33461e-14	1.11836e-09	0.31	0.194	annexin A4 [Source:HGNC Symbol;Acc:HGNC:542]	GO:0004859(phospholipase inhibitor activity);GO:0005509(calcium ion binding);GO:0005515(protein binding);GO:0005544(calcium-dependent phospholipid binding);GO:0005634(nucleus);GO:0005737(cytoplasm);GO:0005886(plasma membrane);GO:0006357(regulation of transcription by RNA polymerase II);GO:0007165(signal transduction);GO:0007219(Notch signaling pathway);GO:0009986(cell surface);GO:0012506(vesicle …	NA	yes
ENSG00000124357	NAGK	0.278856	4.1389e-13	1.38811e-08	0.45	0.326	N-acetylglucosamine kinase [Source:HGNC Symbol;Acc:HGNC:17174]	GO:0000166(nucleotide binding);GO:0005515(protein binding);GO:0005524(ATP binding);GO:0005829(cytosol);GO:0006044(N-acetylglucosamine metabolic process);GO:0006051(N-acetylmannosamine metabolic process);GO:0016301(kinase activity);GO:0016310(phosphorylation);GO:0016740(transferase activity);GO:0019262(N-acetylneuraminate catabolic process);GO:0045127(N-acetylglucosamine kinase activity);GO:004683…	00520(Amino sugar and nucleotide sugar metabolism);01100(Metabolic pathways)	yes
ENSG00000152291	TGOLN2	0.310904	2.68439e-11	9.0029e-07	0.431	0.319	trans-golgi network protein 2 [Source:HGNC Symbol;Acc:HGNC:15450]	GO:0005515(protein binding);GO:0005654(nucleoplasm);GO:0005768(endosome);GO:0005788(endoplasmic reticulum lumen);GO:0005794(Golgi apparatus);GO:0005802(trans-Golgi network);GO:0005886(plasma membrane);GO:0016020(membrane);GO:0030133(transport vesicle);GO:0030140(trans-Golgi network transport vesicle);GO:0030669(clathrin-coated endocytic vesicle membrane)	NA	yes
ENSG00000042493	CAPG	0.597088	2.22283e-39	7.45492e-35	0.742	0.614	capping actin protein, gelsolin like [Source:HGNC Symbol;Acc:HGNC:1474]	GO:0001726(ruffle);GO:0003779(actin binding);GO:0005515(protein binding);GO:0005546(phosphatidylinositol-4,5-bisphosphate binding);GO:0005634(nucleus);GO:0005654(nucleoplasm);GO:0005730(nucleolus);GO:0005737(cytoplasm);GO:0005814(centriole);GO:0007417(central nervous system development);GO:0008154(actin polymerization or depolymerization);GO:0008290(F-actin capping protein complex);GO:0015629(act…	NA	yes
ENSG00000118640	VAMP8	0.27644	2.14516e-16	7.19445e-12	0.818	0.702	vesicle associated membrane protein 8 [Source:HGNC Symbol;Acc:HGNC:12647]	GO:0005484(SNAP receptor activity);GO:0005515(protein binding);GO:0005737(cytoplasm);GO:0005764(lysosome);GO:0005765(lysosomal membrane);GO:0005768(endosome);GO:0005769(early endosome);GO:0005829(cytosol);GO:0005886(plasma membrane);GO:0006906(vesicle fusion);GO:0006914(autophagy);GO:0015031(protein transport);GO:0016020(membrane);GO:0016192(vesicle-mediated transport);GO:0016240(autophagosome me…	04130(SNARE interactions in vesicular transport);04140(Autophagy - animal);04611(Platelet activation)	yes
ENSG00000168899	VAMP5	0.310256	2.29925e-09	7.71121e-05	0.428	0.322	vesicle associated membrane protein 5 [Source:HGNC Symbol;Acc:HGNC:12646]	GO:0005515(protein binding);GO:0005770(late endosome);GO:0005794(Golgi apparatus);GO:0005886(plasma membrane);GO:0007517(muscle organ development);GO:0007519(skeletal muscle tissue development);GO:0009986(cell surface);GO:0012505(endomembrane system);GO:0014704(intercalated disc);GO:0016020(membrane);GO:0016192(vesicle-mediated transport);GO:0030154(cell differentiation);GO:0030659(cytoplasmic ve…	04130(SNARE interactions in vesicular transport)	yes
ENSG00000071073	MGAT4A	0.41193	1.83055e-19	6.13931e-15	0.37	0.226	alpha-1,3-mannosyl-glycoprotein 4-beta-N-acetylglucosaminyltransferase A [Source:HGNC Symbol;Acc:HGNC:7047]	GO:0000139(Golgi membrane);GO:0005576(extracellular region);GO:0005777(peroxisome);GO:0005783(endoplasmic reticulum);GO:0005788(endoplasmic reticulum lumen);GO:0005793(endoplasmic reticulum-Golgi intermediate compartment);GO:0005794(Golgi apparatus);GO:0005795(Golgi stack);GO:0006486(protein glycosylation);GO:0006487(protein N-linked glycosylation);GO:0006491(N-glycan processing);GO:0008375(acety…	00510(N-Glycan biosynthesis);00513(Various types of N-glycan biosynthesis);01100(Metabolic pathways)	yes
ENSG00000153208	MERTK	0.329047	5.1827e-16	1.73817e-11	0.163	0.072	MER proto-oncogene, tyrosine kinase [Source:HGNC Symbol;Acc:HGNC:7027]	GO:0000166(nucleotide binding);GO:0001750(photoreceptor outer segment);GO:0001779(natural killer cell differentiation);GO:0001818(negative regulation of cytokine production);GO:0004672(protein kinase activity);GO:0004713(protein tyrosine kinase activity);GO:0004714(transmembrane receptor protein tyrosine kinase activity);GO:0005515(protein binding);GO:0005524(ATP binding);GO:0005615(extracellular…	NA	yes
ENSG00000019169	MARCO	0.730365	2.63974e-20	8.85316e-16	0.222	0.12	macrophage receptor with collagenous structure [Source:HGNC Symbol;Acc:HGNC:6895]	GO:0001540(amyloid-beta binding);GO:0001664(G protein-coupled receptor binding);GO:0001934(positive regulation of protein phosphorylation);GO:0002376(immune system process);GO:0004888(transmembrane signaling receptor activity);GO:0005044(scavenger receptor activity);GO:0005581(collagen trimer);GO:0005737(cytoplasm);GO:0005886(plasma membrane);GO:0006897(endocytosis);GO:0006898(receptor-mediated e…	04145(Phagosome)	yes
ENSG00000155368	DBI	0.436027	1.02039e-28	3.4222e-24	0.808	0.673	diazepam binding inhibitor, acyl-CoA binding protein [Source:HGNC Symbol;Acc:HGNC:2690]	GO:0000062(fatty-acyl-CoA binding);GO:0005515(protein binding);GO:0005783(endoplasmic reticulum);GO:0005788(endoplasmic reticulum lumen);GO:0005794(Golgi apparatus);GO:0006631(fatty acid metabolic process);GO:0008289(lipid binding);GO:0030156(benzodiazepine receptor binding);GO:0032994(protein-lipid complex);GO:0036042(long-chain fatty acyl-CoA binding);GO:0036151(phosphatidylcholine acyl-chain r…	03320(PPAR signaling pathway)	yes
ENSG00000171227	TMEM37	0.493637	1.2595e-48	4.22412e-44	0.153	0.025	transmembrane protein 37 [Source:HGNC Symbol;Acc:HGNC:18216]	GO:0005244(voltage-gated ion channel activity);GO:0005262(calcium channel activity);GO:0006811(ion transport);GO:0006816(calcium ion transport);GO:0016020(membrane);GO:0034220(ion transmembrane transport);GO:0034765(regulation of ion transmembrane transport);GO:0070588(calcium ion transmembrane transport)	NA	yes
ENSG00000136732	GYPC	0.397165	7.99964e-15	2.68292e-10	0.326	0.207	glycophorin C (Gerbich blood group) [Source:HGNC Symbol;Acc:HGNC:4704]	GO:0005515(protein binding);GO:0005886(plasma membrane);GO:0016020(membrane);GO:0030863(cortical cytoskeleton)	05144(Malaria)	yes
ENSG00000150540	HNMT	0.700487	1.26878e-47	4.25525e-43	0.514	0.284	histamine N-methyltransferase [Source:HGNC Symbol;Acc:HGNC:5028]	GO:0001692(histamine metabolic process);GO:0001695(histamine catabolic process);GO:0005654(nucleoplasm);GO:0005737(cytoplasm);GO:0005813(centrosome);GO:0005829(cytosol);GO:0006548(histidine catabolic process);GO:0007585(respiratory gaseous exchange by respiratory system);GO:0008168(methyltransferase activity);GO:0008170(N-methyltransferase activity);GO:0016740(transferase activity);GO:0032259(met…	00340(Histidine metabolism);01100(Metabolic pathways)	yes
ENSG00000157827	FMNL2	0.287016	1.74827e-12	5.86336e-08	0.268	0.165	formin like 2 [Source:HGNC Symbol;Acc:HGNC:18267]	GO:0003779(actin binding);GO:0005737(cytoplasm);GO:0005829(cytosol);GO:0007010(cytoskeleton organization);GO:0008360(regulation of cell shape);GO:0016043(cellular component organization);GO:0016477(cell migration);GO:0022604(regulation of cell morphogenesis);GO:0030036(actin cytoskeleton organization);GO:0030866(cortical actin cytoskeleton organization);GO:0031267(small GTPase binding);GO:0045296…	NA	yes
ENSG00000241399	CD302	0.321995	1.52957e-08	0.000512988	0.237	0.157	CD302 molecule [Source:HGNC Symbol;Acc:HGNC:30843]	GO:0005515(protein binding);GO:0005737(cytoplasm);GO:0005902(microvillus);GO:0005938(cell cortex);GO:0006909(phagocytosis);GO:0009897(external side of plasma membrane);GO:0016020(membrane);GO:0030175(filopodium);GO:0030246(carbohydrate binding);GO:0038023(signaling receptor activity);GO:0042995(cell projection)	NA	yes
ENSG00000153250	RBMS1	0.367561	3.9305e-13	1.31821e-08	0.314	0.204	RNA binding motif single stranded interacting protein 1 [Source:HGNC Symbol;Acc:HGNC:9907]	GO:0003676(nucleic acid binding);GO:0003677(DNA binding);GO:0003690(double-stranded DNA binding);GO:0003697(single-stranded DNA binding);GO:0003723(RNA binding);GO:0003730(mRNA 3'-UTR binding);GO:0005515(protein binding);GO:0005634(nucleus);GO:0005829(cytosol);GO:0006260(DNA replication);GO:0006396(RNA processing);GO:0008143(poly(A) binding);GO:0008266(poly(U) RNA binding);GO:1990904(ribonucleopr…	NA	yes
ENSG00000163328	GPR155	0.502727	1.89509e-23	6.35574e-19	0.161	0.06	G protein-coupled receptor 155 [Source:HGNC Symbol;Acc:HGNC:22951]	GO:0003674(molecular_function);GO:0016020(membrane);GO:0030514(negative regulation of BMP signaling pathway);GO:0035556(intracellular signal transduction);GO:0050890(cognition);GO:0055085(transmembrane transport);GO:0070062(extracellular exosome)	NA	yes
ENSG00000138449	SLC40A1	2.12069	5.17307e-139	1.73494e-134	0.456	0.142	solute carrier family 40 member 1 [Source:HGNC Symbol;Acc:HGNC:10909]	GO:0002260(lymphocyte homeostasis);GO:0003158(endothelium development);GO:0005381(iron ion transmembrane transporter activity);GO:0005515(protein binding);GO:0005654(nucleoplasm);GO:0005737(cytoplasm);GO:0005829(cytosol);GO:0005886(plasma membrane);GO:0006366(transcription by RNA polymerase II);GO:0006811(ion transport);GO:0006826(iron ion transport);GO:0006879(cellular iron ion homeostasis);GO:0…	04216(Ferroptosis);04978(Mineral absorption)	yes
ENSG00000115415	STAT1	0.621108	2.19643e-32	7.36638e-28	0.64	0.49	signal transducer and activator of transcription 1 [Source:HGNC Symbol;Acc:HGNC:11362]	GO:0000122(negative regulation of transcription by RNA polymerase II);GO:0000785(chromatin);GO:0000977(RNA polymerase II transcription regulatory region sequence-specific DNA binding);GO:0000978(RNA polymerase II cis-regulatory region sequence-specific DNA binding);GO:0000979(RNA polymerase II core promoter sequence-specific DNA binding);GO:0000981(DNA-binding transcription factor activity, RNA p…	04062(Chemokine signaling pathway);04217(Necroptosis);04380(Osteoclast differentiation);04620(Toll-like receptor signaling pathway);04621(NOD-like receptor signaling pathway);04625(C-type lectin receptor signaling pathway);04630(JAK-STAT signaling pathway);04658(Th1 and Th2 cell differentiation);04659(Th17 cell differentiation);04917(Prolactin signaling pathway);04919(Thyroid hormone signaling pa…	yes
ENSG00000224137	LINC01857	0.379592	1.42979e-31	4.79523e-27	0.127	0.028	long intergenic non-protein coding RNA 1857 [Source:HGNC Symbol;Acc:HGNC:52673]	NA	NA	yes
ENSG00000138413	IDH1	0.687514	9.09087e-44	3.04889e-39	0.344	0.156	isocitrate dehydrogenase (NADP(+)) 1 [Source:HGNC Symbol;Acc:HGNC:5382]	GO:0000287(magnesium ion binding);GO:0004450(isocitrate dehydrogenase (NADP+) activity);GO:0005515(protein binding);GO:0005576(extracellular region);GO:0005737(cytoplasm);GO:0005739(mitochondrion);GO:0005777(peroxisome);GO:0005782(peroxisomal matrix);GO:0005829(cytosol);GO:0006097(glyoxylate cycle);GO:0006099(tricarboxylic acid cycle);GO:0006102(isocitrate metabolic process);GO:0006103(2-oxogluta…	00020(Citrate cycle (TCA cycle));00480(Glutathione metabolism);01100(Metabolic pathways);01200(Carbon metabolism);01210(2-Oxocarboxylic acid metabolism);01230(Biosynthesis of amino acids);04146(Peroxisome);05230(Central carbon metabolism in cancer)	yes
ENSG00000115414	FN1	0.409752	3.50779e-05	1	0.498	0.446	fibronectin 1 [Source:HGNC Symbol;Acc:HGNC:3778]	GO:0001525(angiogenesis);GO:0001932(regulation of protein phosphorylation);GO:0002020(protease binding);GO:0005102(signaling receptor binding);GO:0005178(integrin binding);GO:0005201(extracellular matrix structural constituent);GO:0005515(protein binding);GO:0005518(collagen binding);GO:0005576(extracellular region);GO:0005577(fibrinogen complex);GO:0005604(basement membrane);GO:0005615(extracell…	04151(PI3K-Akt signaling pathway);04510(Focal adhesion);04512(ECM-receptor interaction);04810(Regulation of actin cytoskeleton);04933(AGE-RAGE signaling pathway in diabetic complications);05100(Bacterial invasion of epithelial cells);05135(Yersinia infection);05146(Amoebiasis);05165(Human papillomavirus infection);05200(Pathways in cancer);05205(Proteoglycans in cancer);05222(Small cell lung canc…	yes
ENSG00000135929	CYP27A1	0.762273	7.39981e-69	2.48175e-64	0.249	0.053	cytochrome P450 family 27 subfamily A member 1 [Source:HGNC Symbol;Acc:HGNC:2605]	GO:0004497(monooxygenase activity);GO:0005506(iron ion binding);GO:0005739(mitochondrion);GO:0005743(mitochondrial inner membrane);GO:0005759(mitochondrial matrix);GO:0006629(lipid metabolic process);GO:0006694(steroid biosynthetic process);GO:0006699(bile acid biosynthetic process);GO:0006707(cholesterol catabolic process);GO:0008202(steroid metabolic process);GO:0008203(cholesterol metabolic pr…	00120(Primary bile acid biosynthesis);01100(Metabolic pathways);03320(PPAR signaling pathway);04979(Cholesterol metabolism)	yes
ENSG00000163513	TGFBR2	0.378552	2.76158e-14	9.26179e-10	0.259	0.153	transforming growth factor beta receptor 2 [Source:HGNC Symbol;Acc:HGNC:11773]	GO:0000166(nucleotide binding);GO:0001568(blood vessel development);GO:0001569(branching involved in blood vessel morphogenesis);GO:0001570(vasculogenesis);GO:0001701(in utero embryonic development);GO:0001947(heart looping);GO:0002053(positive regulation of mesenchymal cell proliferation);GO:0002088(lens development in camera-type eye);GO:0002651(positive regulation of tolerance induction to sel…	04010(MAPK signaling pathway);04060(Cytokine-cytokine receptor interaction);04068(FoxO signaling pathway);04144(Endocytosis);04218(Cellular senescence);04350(TGF-beta signaling pathway);04380(Osteoclast differentiation);04390(Hippo signaling pathway);04520(Adherens junction);04659(Th17 cell differentiation);04926(Relaxin signaling pathway);04933(AGE-RAGE signaling pathway in diabetic complication…	yes
ENSG00000163823	CCR1	0.29225	7.57519e-14	2.54057e-09	0.319	0.204	C-C motif chemokine receptor 1 [Source:HGNC Symbol;Acc:HGNC:1602]	GO:0002407(dendritic cell chemotaxis);GO:0004435(phosphatidylinositol phospholipase C activity);GO:0004930(G protein-coupled receptor activity);GO:0004950(chemokine receptor activity);GO:0005515(protein binding);GO:0005737(cytoplasm);GO:0005886(plasma membrane);GO:0006816(calcium ion transport);GO:0006874(cellular calcium ion homeostasis);GO:0006887(exocytosis);GO:0006935(chemotaxis);GO:0006954(i…	04060(Cytokine-cytokine receptor interaction);04061(Viral protein interaction with cytokine and cytokine receptor);04062(Chemokine signaling pathway);05163(Human cytomegalovirus infection);05167(Kaposi sarcoma-associated herpesvirus infection)	yes
ENSG00000185909	KLHDC8B	0.348341	8.07384e-31	2.7078e-26	0.15	0.042	kelch domain containing 8B [Source:HGNC Symbol;Acc:HGNC:28557]	GO:0005515(protein binding);GO:0005737(cytoplasm);GO:0005829(cytosol);GO:0007049(cell cycle);GO:0030496(midbody);GO:0045171(intercellular bridge);GO:0051301(cell division);GO:0098813(nuclear chromosome segregation);GO:0110070(cellularization cleavage furrow);GO:0140014(mitotic nuclear division);GO:1902410(mitotic cytokinetic process)	NA	yes
ENSG00000010327	STAB1	0.892994	3.73549e-41	1.25281e-36	0.246	0.116	stabilin 1 [Source:HGNC Symbol;Acc:HGNC:18628]	GO:0005041(low-density lipoprotein particle receptor activity);GO:0005044(scavenger receptor activity);GO:0005509(calcium ion binding);GO:0005515(protein binding);GO:0005540(hyaluronic acid binding);GO:0005886(plasma membrane);GO:0006898(receptor-mediated endocytosis);GO:0006954(inflammatory response);GO:0007155(cell adhesion);GO:0007267(cell-cell signaling);GO:0015035(protein-disulfide reductase…	NA	yes
ENSG00000114541	FRMD4B	0.343189	4.99619e-14	1.67562e-09	0.276	0.165	FERM domain containing 4B [Source:HGNC Symbol;Acc:HGNC:24886]	GO:0001726(ruffle);GO:0005615(extracellular space);GO:0005737(cytoplasm);GO:0005856(cytoskeleton);GO:0005912(adherens junction);GO:0005923(bicellular tight junction);GO:0070161(anchoring junction);GO:0090162(establishment of epithelial cell polarity)	NA	yes
ENSG00000187098	MITF	0.260584	1.14531e-19	3.84113e-15	0.192	0.089	melanocyte inducing transcription factor [Source:HGNC Symbol;Acc:HGNC:7105]	GO:0000122(negative regulation of transcription by RNA polymerase II);GO:0000785(chromatin);GO:0000978(RNA polymerase II cis-regulatory region sequence-specific DNA binding);GO:0000981(DNA-binding transcription factor activity, RNA polymerase II-specific);GO:0001227(DNA-binding transcription repressor activity, RNA polymerase II-specific);GO:0001228(DNA-binding transcription activator activity, R…	04137(Mitophagy - animal);04380(Osteoclast differentiation);04916(Melanogenesis);05200(Pathways in cancer);05202(Transcriptional misregulation in cancer);05218(Melanoma)	yes
ENSG00000082781	ITGB5	0.260399	9.67505e-09	0.000324482	0.128	0.072	integrin subunit beta 5 [Source:HGNC Symbol;Acc:HGNC:6160]	GO:0001618(virus receptor activity);GO:0005102(signaling receptor binding);GO:0005178(integrin binding);GO:0005515(protein binding);GO:0005886(plasma membrane);GO:0005925(focal adhesion);GO:0007155(cell adhesion);GO:0007160(cell-matrix adhesion);GO:0007179(transforming growth factor beta receptor signaling pathway);GO:0007229(integrin-mediated signaling pathway);GO:0008305(integrin complex);GO:00…	04145(Phagosome);04151(PI3K-Akt signaling pathway);04510(Focal adhesion);04512(ECM-receptor interaction);04810(Regulation of actin cytoskeleton);05165(Human papillomavirus infection);05205(Proteoglycans in cancer);05410(Hypertrophic cardiomyopathy);05412(Arrhythmogenic right ventricular cardiomyopathy);05414(Dilated cardiomyopathy)	yes
ENSG00000159685	CHCHD6	0.482655	7.54967e-23	2.53201e-18	0.147	0.057	coiled-coil-helix-coiled-coil-helix domain containing 6 [Source:HGNC Symbol;Acc:HGNC:28184]	GO:0001401(SAM complex);GO:0005515(protein binding);GO:0005739(mitochondrion);GO:0005743(mitochondrial inner membrane);GO:0005829(cytosol);GO:0006974(cellular response to DNA damage stimulus);GO:0007007(inner mitochondrial membrane organization);GO:0016020(membrane);GO:0042407(cristae formation);GO:0044284(mitochondrial crista junction);GO:0061617(MICOS complex);GO:0140275(MIB complex)	NA	yes
ENSG00000074416	MGLL	0.264212	1.36496e-24	4.5778e-20	0.224	0.108	monoglyceride lipase [Source:HGNC Symbol;Acc:HGNC:17038]	GO:0004622(lysophospholipase activity);GO:0005515(protein binding);GO:0005654(nucleoplasm);GO:0005737(cytoplasm);GO:0005789(endoplasmic reticulum membrane);GO:0005829(cytosol);GO:0005886(plasma membrane);GO:0006629(lipid metabolic process);GO:0006631(fatty acid metabolic process);GO:0006633(fatty acid biosynthetic process);GO:0006954(inflammatory response);GO:0009966(regulation of signal transduc…	00561(Glycerolipid metabolism);01100(Metabolic pathways);04714(Thermogenesis);04723(Retrograde endocannabinoid signaling);04923(Regulation of lipolysis in adipocytes)	yes
ENSG00000163902	RPN1	0.294391	6.08434e-12	2.04057e-07	0.377	0.265	ribophorin I [Source:HGNC Symbol;Acc:HGNC:10381]	GO:0003723(RNA binding);GO:0004579(dolichyl-diphosphooligosaccharide-protein glycotransferase activity);GO:0005515(protein binding);GO:0005783(endoplasmic reticulum);GO:0005789(endoplasmic reticulum membrane);GO:0005791(rough endoplasmic reticulum);GO:0005829(cytosol);GO:0006486(protein glycosylation);GO:0006487(protein N-linked glycosylation);GO:0008250(oligosaccharyltransferase complex);GO:0016…	00510(N-Glycan biosynthesis);00513(Various types of N-glycan biosynthesis);01100(Metabolic pathways);04141(Protein processing in endoplasmic reticulum)	yes
ENSG00000004399	PLXND1	0.405158	3.8466e-27	1.29007e-22	0.242	0.105	plexin D1 [Source:HGNC Symbol;Acc:HGNC:9107]	GO:0001525(angiogenesis);GO:0001569(branching involved in blood vessel morphogenesis);GO:0001822(kidney development);GO:0002116(semaphorin receptor complex);GO:0003151(outflow tract morphogenesis);GO:0003279(cardiac septum development);GO:0005515(protein binding);GO:0005886(plasma membrane);GO:0007162(negative regulation of cell adhesion);GO:0007416(synapse assembly);GO:0008039(synaptic target re…	NA	yes
ENSG00000082996	RNF13	0.520356	2.89742e-29	9.71736e-25	0.498	0.325	ring finger protein 13 [Source:HGNC Symbol;Acc:HGNC:10057]	GO:0004842(ubiquitin-protein transferase activity);GO:0005515(protein binding);GO:0005634(nucleus);GO:0005637(nuclear inner membrane);GO:0005654(nucleoplasm);GO:0005737(cytoplasm);GO:0005764(lysosome);GO:0005765(lysosomal membrane);GO:0005768(endosome);GO:0005783(endoplasmic reticulum);GO:0005789(endoplasmic reticulum membrane);GO:0005829(cytosol);GO:0006511(ubiquitin-dependent protein catabolic …	NA	yes
ENSG00000181467	RAP2B	0.646936	3.47249e-43	1.1646e-38	0.511	0.287	RAP2B, member of RAS oncogene family [Source:HGNC Symbol;Acc:HGNC:9862]	GO:0000166(nucleotide binding);GO:0003924(GTPase activity);GO:0003925(G protein activity);GO:0005515(protein binding);GO:0005525(GTP binding);GO:0005768(endosome);GO:0005829(cytosol);GO:0005886(plasma membrane);GO:0005923(bicellular tight junction);GO:0007165(signal transduction);GO:0016020(membrane);GO:0016787(hydrolase activity);GO:0019003(GDP binding);GO:0019904(protein domain specific binding…	NA	yes
ENSG00000118849	RARRES1	0.883238	1.30958e-70	4.39206e-66	0.226	0.042	retinoic acid receptor responder 1 [Source:HGNC Symbol;Acc:HGNC:9867]	GO:0005515(protein binding);GO:0005576(extracellular region);GO:0005615(extracellular space);GO:0008191(metalloendopeptidase inhibitor activity);GO:0008285(negative regulation of cell population proliferation);GO:0016020(membrane);GO:0070062(extracellular exosome)	NA	yes
ENSG00000118855	MFSD1	0.727926	2.56203e-55	8.59253e-51	0.617	0.375	major facilitator superfamily domain containing 1 [Source:HGNC Symbol;Acc:HGNC:25874]	GO:0005764(lysosome);GO:0005765(lysosomal membrane);GO:0016020(membrane);GO:0022857(transmembrane transporter activity);GO:0042803(protein homodimerization activity);GO:0050821(protein stabilization);GO:0055085(transmembrane transport);GO:0061462(protein localization to lysosome)	NA	yes
ENSG00000144959	NCEH1	0.523466	8.35441e-32	2.8019e-27	0.276	0.123	neutral cholesterol ester hydrolase 1 [Source:HGNC Symbol;Acc:HGNC:29260]	GO:0003824(catalytic activity);GO:0004771(sterol esterase activity);GO:0005783(endoplasmic reticulum);GO:0005789(endoplasmic reticulum membrane);GO:0005886(plasma membrane);GO:0006470(protein dephosphorylation);GO:0006629(lipid metabolic process);GO:0006805(xenobiotic metabolic process);GO:0016020(membrane);GO:0016042(lipid catabolic process);GO:0016787(hydrolase activity);GO:0017171(serine hydro…	04927(Cortisol synthesis and secretion);04934(Cushing syndrome);04976(Bile secretion);04979(Cholesterol metabolism)	yes
ENSG00000072274	TFRC	0.637405	9.57628e-26	3.21169e-21	0.314	0.174	transferrin receptor [Source:HGNC Symbol;Acc:HGNC:11763]	GO:0001618(virus receptor activity);GO:0001666(response to hypoxia);GO:0001934(positive regulation of protein phosphorylation);GO:0003723(RNA binding);GO:0003725(double-stranded RNA binding);GO:0004998(transferrin receptor activity);GO:0005515(protein binding);GO:0005576(extracellular region);GO:0005615(extracellular space);GO:0005768(endosome);GO:0005769(early endosome);GO:0005886(plasma membran…	04066(HIF-1 signaling pathway);04144(Endocytosis);04145(Phagosome);04216(Ferroptosis);04640(Hematopoietic cell lineage)	yes
ENSG00000163956	LRPAP1	0.464124	2.79697e-20	9.38047e-16	0.401	0.266	LDL receptor related protein associated protein 1 [Source:HGNC Symbol;Acc:HGNC:6701]	GO:0001540(amyloid-beta binding);GO:0002091(negative regulation of receptor internalization);GO:0005102(signaling receptor binding);GO:0005515(protein binding);GO:0005576(extracellular region);GO:0005768(endosome);GO:0005783(endoplasmic reticulum);GO:0005793(endoplasmic reticulum-Golgi intermediate compartment);GO:0005794(Golgi apparatus);GO:0005796(Golgi lumen);GO:0005801(cis-Golgi network);GO:0…	04979(Cholesterol metabolism)	yes
ENSG00000163694	RBM47	0.423235	5.40713e-18	1.81344e-13	0.403	0.264	RNA binding motif protein 47 [Source:HGNC Symbol;Acc:HGNC:30358]	GO:0000381(regulation of alternative mRNA splicing, via spliceosome);GO:0002244(hematopoietic progenitor cell differentiation);GO:0003676(nucleic acid binding);GO:0003723(RNA binding);GO:0003729(mRNA binding);GO:0003730(mRNA 3'-UTR binding);GO:0005515(protein binding);GO:0005634(nucleus);GO:0005737(cytoplasm);GO:0006397(mRNA processing);GO:0008380(RNA splicing);GO:0016554(cytidine to uridine edit…	NA	yes
ENSG00000138755	CXCL9	0.629361	4.51365e-13	1.51379e-08	0.287	0.179	C-X-C motif chemokine ligand 9 [Source:HGNC Symbol;Acc:HGNC:7098]	GO:0005125(cytokine activity);GO:0005515(protein binding);GO:0005576(extracellular region);GO:0005615(extracellular space);GO:0006935(chemotaxis);GO:0006952(defense response);GO:0006954(inflammatory response);GO:0006955(immune response);GO:0006968(cellular defense response);GO:0007165(signal transduction);GO:0007186(G protein-coupled receptor signaling pathway);GO:0007189(adenylate cyclase-activa…	04060(Cytokine-cytokine receptor interaction);04061(Viral protein interaction with cytokine and cytokine receptor);04062(Chemokine signaling pathway);04620(Toll-like receptor signaling pathway)	yes
ENSG00000138760	SCARB2	0.461371	6.39621e-32	2.14516e-27	0.414	0.231	scavenger receptor class B member 2 [Source:HGNC Symbol;Acc:HGNC:1665]	GO:0000139(Golgi membrane);GO:0001618(virus receptor activity);GO:0001786(phosphatidylserine binding);GO:0004888(transmembrane signaling receptor activity);GO:0005044(scavenger receptor activity);GO:0005515(protein binding);GO:0005737(cytoplasm);GO:0005764(lysosome);GO:0005765(lysosomal membrane);GO:0005789(endoplasmic reticulum membrane);GO:0005886(plasma membrane);GO:0005925(focal adhesion);GO:…	04142(Lysosome)	yes
ENSG00000138756	BMP2K	0.560483	2.6026e-26	8.7286e-22	0.391	0.234	BMP2 inducible kinase [Source:HGNC Symbol;Acc:HGNC:18041]	GO:0000166(nucleotide binding);GO:0004672(protein kinase activity);GO:0004674(protein serine/threonine kinase activity);GO:0005524(ATP binding);GO:0005634(nucleus);GO:0005737(cytoplasm);GO:0006468(protein phosphorylation);GO:0016301(kinase activity);GO:0016310(phosphorylation);GO:0016607(nuclear speck);GO:0016740(transferase activity);GO:0019208(phosphatase regulator activity);GO:0030500(regulati…	05202(Transcriptional misregulation in cancer)	yes
ENSG00000145431	PDGFC	0.606164	9.37699e-38	3.14486e-33	0.138	0.029	platelet derived growth factor C [Source:HGNC Symbol;Acc:HGNC:8801]	GO:0000139(Golgi membrane);GO:0005161(platelet-derived growth factor receptor binding);GO:0005515(protein binding);GO:0005576(extracellular region);GO:0005615(extracellular space);GO:0005634(nucleus);GO:0005737(cytoplasm);GO:0005788(endoplasmic reticulum lumen);GO:0005829(cytosol);GO:0005886(plasma membrane);GO:0007171(activation of transmembrane receptor protein tyrosine kinase activity);GO:0007…	01521(EGFR tyrosine kinase inhibitor resistance);04010(MAPK signaling pathway);04014(Ras signaling pathway);04015(Rap1 signaling pathway);04020(Calcium signaling pathway);04072(Phospholipase D signaling pathway);04151(PI3K-Akt signaling pathway);04510(Focal adhesion);04540(Gap junction);04810(Regulation of actin cytoskeleton);05215(Prostate cancer);05218(Melanoma);05231(Choline metabolism in canc…	yes
ENSG00000079215	SLC1A3	0.465022	4.94565e-26	1.65867e-21	0.391	0.225	solute carrier family 1 member 3 [Source:HGNC Symbol;Acc:HGNC:10941]	GO:0001504(neurotransmitter uptake);GO:0005313(L-glutamate transmembrane transporter activity);GO:0005314(high-affinity L-glutamate transmembrane transporter activity);GO:0005515(protein binding);GO:0005886(plasma membrane);GO:0006811(ion transport);GO:0006836(neurotransmitter transport);GO:0006865(amino acid transport);GO:0006883(cellular sodium ion homeostasis);GO:0007268(chemical synaptic tran…	04721(Synaptic vesicle cycle);04724(Glutamatergic synapse);05016(Huntington disease)	yes
ENSG00000082074	FYB1	0.517058	2.2675e-28	7.60473e-24	0.647	0.472	FYN binding protein 1 [Source:HGNC Symbol;Acc:HGNC:4036]	GO:0005102(signaling receptor binding);GO:0005515(protein binding);GO:0005634(nucleus);GO:0005737(cytoplasm);GO:0005829(cytosol);GO:0005886(plasma membrane);GO:0006955(immune response);GO:0007229(integrin-mediated signaling pathway);GO:0008150(biological_process);GO:0008289(lipid binding);GO:0015629(actin cytoskeleton);GO:0032991(protein-containing complex);GO:0044877(protein-containing complex b…	04015(Rap1 signaling pathway);05135(Yersinia infection)	yes
ENSG00000153071	DAB2	1.45624	3.01822e-154	1.01225e-149	0.681	0.289	DAB adaptor protein 2 [Source:HGNC Symbol;Acc:HGNC:2662]	GO:0000122(negative regulation of transcription by RNA polymerase II);GO:0001650(fibrillar center);GO:0001934(positive regulation of protein phosphorylation);GO:0005515(protein binding);GO:0005737(cytoplasm);GO:0005765(lysosomal membrane);GO:0005829(cytosol);GO:0005886(plasma membrane);GO:0005905(clathrin-coated pit);GO:0005925(focal adhesion);GO:0006897(endocytosis);GO:0006898(receptor-mediated …	04144(Endocytosis)	yes
ENSG00000250722	SELENOP	2.53745	1.06698e-165	3.57844e-161	0.466	0.125	selenoprotein P [Source:HGNC Symbol;Acc:HGNC:10751]	GO:0001887(selenium compound metabolic process);GO:0005576(extracellular region);GO:0005615(extracellular space);GO:0006979(response to oxidative stress);GO:0007420(brain development);GO:0007626(locomotory behavior);GO:0008430(selenium binding);GO:0009791(post-embryonic development);GO:0016020(membrane);GO:0019953(sexual reproduction);GO:0031089(platelet dense granule lumen);GO:0040008(regulation…	NA	yes
ENSG00000170571	EMB	0.285442	2.78272e-08	0.00093327	0.138	0.109	embigin [Source:HGNC Symbol;Acc:HGNC:30465]	GO:0005515(protein binding);GO:0005886(plasma membrane);GO:0007155(cell adhesion);GO:0007156(homophilic cell adhesion via plasma membrane adhesion molecules);GO:0007411(axon guidance);GO:0016020(membrane);GO:0030424(axon);GO:0035879(plasma membrane lactate transport);GO:0045202(synapse);GO:0070593(dendrite self-avoidance);GO:0098632(cell-cell adhesion mediator activity)	NA	yes
ENSG00000178996	SNX18	0.291902	1.00287e-13	3.36344e-09	0.152	0.07	sorting nexin 18 [Source:HGNC Symbol;Acc:HGNC:19245]	GO:0000278(mitotic cell cycle);GO:0000281(mitotic cytokinesis);GO:0005515(protein binding);GO:0005546(phosphatidylinositol-4,5-bisphosphate binding);GO:0005768(endosome);GO:0005886(plasma membrane);GO:0006897(endocytosis);GO:0007049(cell cycle);GO:0008289(lipid binding);GO:0009898(cytoplasmic side of plasma membrane);GO:0010008(endosome membrane);GO:0012505(endomembrane system);GO:0015031(protein…	05132(Salmonella infection)	yes
ENSG00000249437	NAIP	0.330604	1.21946e-09	4.08981e-05	0.213	0.133	NLR family apoptosis inhibitory protein [Source:HGNC Symbol;Acc:HGNC:7634]	GO:0000166(nucleotide binding);GO:0002221(pattern recognition receptor signaling pathway);GO:0002376(immune system process);GO:0004869(cysteine-type endopeptidase inhibitor activity);GO:0005515(protein binding);GO:0005524(ATP binding);GO:0005737(cytoplasm);GO:0006915(apoptotic process);GO:0006954(inflammatory response);GO:0007399(nervous system development);GO:0010466(negative regulation of pepti…	04621(NOD-like receptor signaling pathway);05130(Pathogenic Escherichia coli infection);05131(Shigellosis);05132(Salmonella infection);05134(Legionellosis)	yes
ENSG00000157107	FCHO2	0.598566	6.803e-44	2.28159e-39	0.229	0.071	FCH and mu domain containing endocytic adaptor 2 [Source:HGNC Symbol;Acc:HGNC:25180]	GO:0001786(phosphatidylserine binding);GO:0005515(protein binding);GO:0005546(phosphatidylinositol-4,5-bisphosphate binding);GO:0005737(cytoplasm);GO:0005829(cytosol);GO:0005886(plasma membrane);GO:0005905(clathrin-coated pit);GO:0006897(endocytosis);GO:0010324(membrane invagination);GO:0016020(membrane);GO:0030136(clathrin-coated vesicle);GO:0035091(phosphatidylinositol binding);GO:0042802(ident…	NA	yes
ENSG00000049860	HEXB	0.508808	5.17375e-32	1.73517e-27	0.489	0.309	hexosaminidase subunit beta [Source:HGNC Symbol;Acc:HGNC:4879]	GO:0001501(skeletal system development);GO:0001669(acrosomal vesicle);GO:0004553(hydrolase activity, hydrolyzing O-glycosyl compounds);GO:0004563(beta-N-acetylhexosaminidase activity);GO:0005515(protein binding);GO:0005576(extracellular region);GO:0005615(extracellular space);GO:0005764(lysosome);GO:0005975(carbohydrate metabolic process);GO:0006629(lipid metabolic process);GO:0006687(glycosphing…	00511(Other glycan degradation);00513(Various types of N-glycan biosynthesis);00520(Amino sugar and nucleotide sugar metabolism);00531(Glycosaminoglycan degradation);00603(Glycosphingolipid biosynthesis - globo and isoglobo series);00604(Glycosphingolipid biosynthesis - ganglio series);01100(Metabolic pathways);04142(Lysosome)	yes
ENSG00000145703	IQGAP2	0.392564	1.14091e-18	3.82638e-14	0.288	0.16	IQ motif containing GTPase activating protein 2 [Source:HGNC Symbol;Acc:HGNC:6111]	GO:0003779(actin binding);GO:0005095(GTPase inhibitor activity);GO:0005096(GTPase activator activity);GO:0005515(protein binding);GO:0005516(calmodulin binding);GO:0005547(phosphatidylinositol-3,4,5-trisphosphate binding);GO:0005737(cytoplasm);GO:0005829(cytosol);GO:0005874(microtubule);GO:0005886(plasma membrane);GO:0005902(microvillus);GO:0005938(cell cortex);GO:0007165(signal transduction);GO:…	04810(Regulation of actin cytoskeleton)	yes
ENSG00000145685	LHFPL2	0.385278	2.93331e-19	9.83773e-15	0.293	0.162	LHFPL tetraspan subfamily member 2 [Source:HGNC Symbol;Acc:HGNC:6588]	GO:0003674(molecular_function);GO:0005515(protein binding);GO:0005575(cellular_component);GO:0005886(plasma membrane);GO:0007338(single fertilization);GO:0008150(biological_process);GO:0016020(membrane);GO:0031092(platelet alpha granule membrane);GO:0046545(development of primary female sexual characteristics);GO:0046546(development of primary male sexual characteristics);GO:1905516(positive regu…	NA	yes
ENSG00000205302	SNX2	0.392693	1.12728e-17	3.78067e-13	0.382	0.245	sorting nexin 2 [Source:HGNC Symbol;Acc:HGNC:11173]	GO:0005154(epidermal growth factor receptor binding);GO:0005158(insulin receptor binding);GO:0005515(protein binding);GO:0005737(cytoplasm);GO:0005764(lysosome);GO:0005768(endosome);GO:0005829(cytosol);GO:0006886(intracellular protein transport);GO:0008289(lipid binding);GO:0010008(endosome membrane);GO:0015031(protein transport);GO:0016020(membrane);GO:0030027(lamellipodium);GO:0030904(retromer …	04144(Endocytosis)	yes
ENSG00000064652	SNX24	0.32445	6.46038e-20	2.16668e-15	0.157	0.061	sorting nexin 24 [Source:HGNC Symbol;Acc:HGNC:21533]	GO:0005515(protein binding);GO:0008289(lipid binding);GO:0010314(phosphatidylinositol-5-phosphate binding);GO:0015031(protein transport);GO:0016020(membrane);GO:0030659(cytoplasmic vesicle membrane);GO:0031410(cytoplasmic vesicle);GO:0032266(phosphatidylinositol-3-phosphate binding);GO:0035091(phosphatidylinositol binding);GO:0070273(phosphatidylinositol-4-phosphate binding);GO:1901981(phosphatid…	NA	yes
ENSG00000168938	PPIC	0.40855	5.1113e-18	1.71423e-13	0.163	0.075	peptidylprolyl isomerase C [Source:HGNC Symbol;Acc:HGNC:9256]	GO:0000413(protein peptidyl-prolyl isomerization);GO:0003755(peptidyl-prolyl cis-trans isomerase activity);GO:0005515(protein binding);GO:0005737(cytoplasm);GO:0006457(protein folding);GO:0006807(nitrogen compound metabolic process);GO:0016018(cyclosporin A binding);GO:0016853(isomerase activity);GO:0043170(macromolecule metabolic process);GO:0043231(intracellular membrane-bounded organelle);GO:0…	NA	yes
ENSG00000170458	CD14	0.588881	1.78664e-42	5.99203e-38	0.65	0.416	CD14 molecule [Source:HGNC Symbol;Acc:HGNC:1628]	GO:0001530(lipopolysaccharide binding);GO:0001819(positive regulation of cytokine production);GO:0001847(opsonin receptor activity);GO:0001875(lipopolysaccharide immune receptor activity);GO:0002237(response to molecule of bacterial origin);GO:0002376(immune system process);GO:0002752(cell surface pattern recognition receptor signaling pathway);GO:0005515(protein binding);GO:0005576(extracellular…	04010(MAPK signaling pathway);04064(NF-kappa B signaling pathway);04145(Phagosome);04620(Toll-like receptor signaling pathway);04640(Hematopoietic cell lineage);05131(Shigellosis);05132(Salmonella infection);05133(Pertussis);05134(Legionellosis);05146(Amoebiasis);05152(Tuberculosis);05202(Transcriptional misregulation in cancer);05221(Acute myeloid leukemia)	yes
ENSG00000113552	GNPDA1	0.28419	1.41179e-09	4.73486e-05	0.218	0.136	glucosamine-6-phosphate deaminase 1 [Source:HGNC Symbol;Acc:HGNC:4417]	GO:0004342(glucosamine-6-phosphate deaminase activity);GO:0005515(protein binding);GO:0005737(cytoplasm);GO:0005829(cytosol);GO:0005975(carbohydrate metabolic process);GO:0006043(glucosamine catabolic process);GO:0006044(N-acetylglucosamine metabolic process);GO:0006046(N-acetylglucosamine catabolic process);GO:0006048(UDP-N-acetylglucosamine biosynthetic process);GO:0006091(generation of precurs…	00520(Amino sugar and nucleotide sugar metabolism);01100(Metabolic pathways)	yes
ENSG00000019582	CD74	0.456275	1.45558e-45	4.88173e-41	0.995	0.968	CD74 molecule [Source:HGNC Symbol;Acc:HGNC:1697]	GO:0000139(Golgi membrane);GO:0001516(prostaglandin biosynthetic process);GO:0001540(amyloid-beta binding);GO:0001934(positive regulation of protein phosphorylation);GO:0001961(positive regulation of cytokine-mediated signaling pathway);GO:0002250(adaptive immune response);GO:0002286(T cell activation involved in immune response);GO:0002376(immune system process);GO:0002606(positive regulation of…	04612(Antigen processing and presentation);05152(Tuberculosis);05168(Herpes simplex virus 1 infection)	yes
ENSG00000211445	GPX3	0.375042	1.83723e-19	6.16171e-15	0.156	0.062	glutathione peroxidase 3 [Source:HGNC Symbol;Acc:HGNC:4555]	GO:0004601(peroxidase activity);GO:0004602(glutathione peroxidase activity);GO:0005515(protein binding);GO:0005576(extracellular region);GO:0005615(extracellular space);GO:0006979(response to oxidative stress);GO:0006982(response to lipid hydroperoxide);GO:0008430(selenium binding);GO:0016491(oxidoreductase activity);GO:0042744(hydrogen peroxide catabolic process);GO:0042802(identical protein bin…	00480(Glutathione metabolism);00590(Arachidonic acid metabolism);01100(Metabolic pathways);04918(Thyroid hormone synthesis);05014(Amyotrophic lateral sclerosis);05016(Huntington disease);05022(Pathways of neurodegeneration - multiple diseases)	yes
ENSG00000196743	GM2A	0.719603	7.18674e-49	2.41029e-44	0.433	0.211	ganglioside GM2 activator [Source:HGNC Symbol;Acc:HGNC:4367]	GO:0001573(ganglioside metabolic process);GO:0004563(beta-N-acetylhexosaminidase activity);GO:0005319(lipid transporter activity);GO:0005576(extracellular region);GO:0005764(lysosome);GO:0005829(cytosol);GO:0006629(lipid metabolic process);GO:0006665(sphingolipid metabolic process);GO:0006687(glycosphingolipid metabolic process);GO:0006689(ganglioside catabolic process);GO:0006869(lipid transport…	04142(Lysosome)	yes
ENSG00000177556	ATOX1	0.633512	7.31882e-49	2.45459e-44	0.751	0.57	antioxidant 1 copper chaperone [Source:HGNC Symbol;Acc:HGNC:798]	GO:0005507(copper ion binding);GO:0005515(protein binding);GO:0005829(cytosol);GO:0006811(ion transport);GO:0006825(copper ion transport);GO:0006878(cellular copper ion homeostasis);GO:0006979(response to oxidative stress);GO:0016530(metallochaperone activity);GO:0016531(copper chaperone activity);GO:0032767(copper-dependent protein binding);GO:0046872(metal ion binding);GO:1903136(cuprous ion bi…	04978(Mineral absorption)	yes
ENSG00000113732	ATP6V0E1	0.343	3.31962e-19	1.11333e-14	0.809	0.716	ATPase H+ transporting V0 subunit e1 [Source:HGNC Symbol;Acc:HGNC:863]	GO:0005515(protein binding);GO:0005765(lysosomal membrane);GO:0006811(ion transport);GO:0007035(vacuolar acidification);GO:0010008(endosome membrane);GO:0016020(membrane);GO:0016241(regulation of macroautophagy);GO:0030670(phagocytic vesicle membrane);GO:0033179(proton-transporting V-type ATPase, V0 domain);GO:0042625(ATPase-coupled ion transmembrane transporter activity);GO:0046961(proton-transp…	00190(Oxidative phosphorylation);01100(Metabolic pathways);04145(Phagosome);04721(Synaptic vesicle cycle);04966(Collecting duct acid secretion);05110(Vibrio cholerae infection);05120(Epithelial cell signaling in Helicobacter pylori infection);05165(Human papillomavirus infection);05323(Rheumatoid arthritis)	yes
ENSG00000113742	CPEB4	0.311766	4.54719e-11	1.52504e-06	0.266	0.168	cytoplasmic polyadenylation element binding protein 4 [Source:HGNC Symbol;Acc:HGNC:21747]	GO:0000900(mRNA regulatory element binding translation repressor activity);GO:0002931(response to ischemia);GO:0003676(nucleic acid binding);GO:0003723(RNA binding);GO:0003730(mRNA 3'-UTR binding);GO:0005515(protein binding);GO:0005634(nucleus);GO:0005737(cytoplasm);GO:0005783(endoplasmic reticulum);GO:0006412(translation);GO:0006417(regulation of translation);GO:0008135(translation factor activi…	04114(Oocyte meiosis);04914(Progesterone-mediated oocyte maturation)	yes
ENSG00000113269	RNF130	0.427894	7.96449e-21	2.67113e-16	0.543	0.387	ring finger protein 130 [Source:HGNC Symbol;Acc:HGNC:18280]	GO:0004842(ubiquitin-protein transferase activity);GO:0005737(cytoplasm);GO:0006511(ubiquitin-dependent protein catabolic process);GO:0006915(apoptotic process);GO:0012501(programmed cell death);GO:0016020(membrane);GO:0016567(protein ubiquitination);GO:0016740(transferase activity);GO:0046872(metal ion binding);GO:0061630(ubiquitin protein ligase activity)	NA	yes
ENSG00000124491	F13A1	1.27137	8.82792e-48	2.96071e-43	0.161	0.065	coagulation factor XIII A chain [Source:HGNC Symbol;Acc:HGNC:3531]	GO:0003810(protein-glutamine gamma-glutamyltransferase activity);GO:0005515(protein binding);GO:0005576(extracellular region);GO:0005615(extracellular space);GO:0005737(cytoplasm);GO:0007596(blood coagulation);GO:0007599(hemostasis);GO:0016740(transferase activity);GO:0016746(acyltransferase activity);GO:0018149(peptide cross-linking);GO:0031093(platelet alpha granule lumen);GO:0046872(metal ion …	04610(Complement and coagulation cascades);05171(Coronavirus disease - COVID-19)	yes
ENSG00000111802	TDP2	0.264811	2.33452e-15	7.82952e-11	0.191	0.095	tyrosyl-DNA phosphodiesterase 2 [Source:HGNC Symbol;Acc:HGNC:17768]	GO:0000287(magnesium ion binding);GO:0003697(single-stranded DNA binding);GO:0003714(transcription corepressor activity);GO:0003824(catalytic activity);GO:0004518(nuclease activity);GO:0005515(protein binding);GO:0005634(nucleus);GO:0005654(nucleoplasm);GO:0005730(nucleolus);GO:0005737(cytoplasm);GO:0006281(DNA repair);GO:0006302(double-strand break repair);GO:0006974(cellular response to DNA dam…	NA	yes
ENSG00000206503	HLA-A	0.360471	1.79494e-31	6.01986e-27	0.962	0.928	major histocompatibility complex, class I, A [Source:HGNC Symbol;Acc:HGNC:4931]	GO:0000139(Golgi membrane);GO:0001913(T cell mediated cytotoxicity);GO:0001916(positive regulation of T cell mediated cytotoxicity);GO:0002250(adaptive immune response);GO:0002376(immune system process);GO:0002419(T cell mediated cytotoxicity directed against tumor cell target);GO:0002474(antigen processing and presentation of peptide antigen via MHC class I);GO:0002476(antigen processing and pre…	04144(Endocytosis);04145(Phagosome);04218(Cellular senescence);04514(Cell adhesion molecules);04612(Antigen processing and presentation);04650(Natural killer cell mediated cytotoxicity);04940(Type I diabetes mellitus);05163(Human cytomegalovirus infection);05165(Human papillomavirus infection);05166(Human T-cell leukemia virus 1 infection);05167(Kaposi sarcoma-associated herpesvirus infection);05…	yes
ENSG00000204592	HLA-E	0.358258	8.61196e-24	2.88828e-19	0.843	0.747	major histocompatibility complex, class I, E [Source:HGNC Symbol;Acc:HGNC:4962]	GO:0000139(Golgi membrane);GO:0001815(positive regulation of antibody-dependent cellular cytotoxicity);GO:0001916(positive regulation of T cell mediated cytotoxicity);GO:0002250(adaptive immune response);GO:0002376(immune system process);GO:0002474(antigen processing and presentation of peptide antigen via MHC class I);GO:0002476(antigen processing and presentation of endogenous peptide antigen v…	04144(Endocytosis);04145(Phagosome);04218(Cellular senescence);04514(Cell adhesion molecules);04612(Antigen processing and presentation);04650(Natural killer cell mediated cytotoxicity);04940(Type I diabetes mellitus);05163(Human cytomegalovirus infection);05165(Human papillomavirus infection);05166(Human T-cell leukemia virus 1 infection);05167(Kaposi sarcoma-associated herpesvirus infection);05…	yes
ENSG00000204525	HLA-C	0.330783	7.93378e-26	2.66083e-21	0.955	0.912	major histocompatibility complex, class I, C [Source:HGNC Symbol;Acc:HGNC:4933]	GO:0000139(Golgi membrane);GO:0001916(positive regulation of T cell mediated cytotoxicity);GO:0002250(adaptive immune response);GO:0002376(immune system process);GO:0002474(antigen processing and presentation of peptide antigen via MHC class I);GO:0002476(antigen processing and presentation of endogenous peptide antigen via MHC class Ib);GO:0002486(antigen processing and presentation of endogenou…	04144(Endocytosis);04145(Phagosome);04218(Cellular senescence);04514(Cell adhesion molecules);04612(Antigen processing and presentation);04650(Natural killer cell mediated cytotoxicity);04940(Type I diabetes mellitus);05163(Human cytomegalovirus infection);05165(Human papillomavirus infection);05166(Human T-cell leukemia virus 1 infection);05167(Kaposi sarcoma-associated herpesvirus infection);05…	yes
ENSG00000234745	HLA-B	0.395401	2.77793e-46	9.31662e-42	0.984	0.964	major histocompatibility complex, class I, B [Source:HGNC Symbol;Acc:HGNC:4932]	GO:0000139(Golgi membrane);GO:0001916(positive regulation of T cell mediated cytotoxicity);GO:0002250(adaptive immune response);GO:0002376(immune system process);GO:0002474(antigen processing and presentation of peptide antigen via MHC class I);GO:0002476(antigen processing and presentation of endogenous peptide antigen via MHC class Ib);GO:0002486(antigen processing and presentation of endogenou…	04144(Endocytosis);04145(Phagosome);04218(Cellular senescence);04514(Cell adhesion molecules);04612(Antigen processing and presentation);04650(Natural killer cell mediated cytotoxicity);04940(Type I diabetes mellitus);05163(Human cytomegalovirus infection);05165(Human papillomavirus infection);05166(Human T-cell leukemia virus 1 infection);05167(Kaposi sarcoma-associated herpesvirus infection);05…	yes
ENSG00000204472	AIF1	0.371811	2.56133e-24	8.59018e-20	0.903	0.781	allograft inflammatory factor 1 [Source:HGNC Symbol;Acc:HGNC:352]	GO:0001726(ruffle);GO:0001774(microglial cell activation);GO:0001891(phagocytic cup);GO:0003674(molecular_function);GO:0003779(actin binding);GO:0005509(calcium ion binding);GO:0005515(protein binding);GO:0005634(nucleus);GO:0005737(cytoplasm);GO:0005829(cytosol);GO:0005856(cytoskeleton);GO:0005884(actin filament);GO:0005886(plasma membrane);GO:0006911(phagocytosis, engulfment);GO:0006954(inflamm…	NA	yes
ENSG00000166278	C2	0.83374	1.98358e-69	6.65254e-65	0.287	0.077	complement C2 [Source:HGNC Symbol;Acc:HGNC:1248]	GO:0002376(immune system process);GO:0004252(serine-type endopeptidase activity);GO:0005515(protein binding);GO:0005576(extracellular region);GO:0005601(classical-complement-pathway C3/C5 convertase complex);GO:0005615(extracellular space);GO:0006508(proteolysis);GO:0006956(complement activation);GO:0006958(complement activation, classical pathway);GO:0007584(response to nutrient);GO:0008233(pept…	04610(Complement and coagulation cascades);05133(Pertussis);05150(Staphylococcus aureus infection);05171(Coronavirus disease - COVID-19);05322(Systemic lupus erythematosus)	yes
ENSG00000204287	HLA-DRA	0.368327	3.05088e-25	1.02321e-20	0.992	0.969	major histocompatibility complex, class II, DR alpha [Source:HGNC Symbol;Acc:HGNC:4947]	GO:0000139(Golgi membrane);GO:0001772(immunological synapse);GO:0001916(positive regulation of T cell mediated cytotoxicity);GO:0002250(adaptive immune response);GO:0002376(immune system process);GO:0002469(myeloid dendritic cell antigen processing and presentation);GO:0002491(antigen processing and presentation of endogenous peptide antigen via MHC class II);GO:0002503(peptide antigen assembly w…	04145(Phagosome);04514(Cell adhesion molecules);04612(Antigen processing and presentation);04640(Hematopoietic cell lineage);04658(Th1 and Th2 cell differentiation);04659(Th17 cell differentiation);04672(Intestinal immune network for IgA production);04940(Type I diabetes mellitus);05140(Leishmaniasis);05145(Toxoplasmosis);05150(Staphylococcus aureus infection);05152(Tuberculosis);05164(Influenza …	yes
ENSG00000196126	HLA-DRB1	0.454326	1.6738e-23	5.61359e-19	0.972	0.935	major histocompatibility complex, class II, DR beta 1 [Source:HGNC Symbol;Acc:HGNC:4948]	GO:0000139(Golgi membrane);GO:0001772(immunological synapse);GO:0001916(positive regulation of T cell mediated cytotoxicity);GO:0001934(positive regulation of protein phosphorylation);GO:0002250(adaptive immune response);GO:0002376(immune system process);GO:0002437(inflammatory response to antigenic stimulus);GO:0002469(myeloid dendritic cell antigen processing and presentation);GO:0002491(antige…	04145(Phagosome);04514(Cell adhesion molecules);04612(Antigen processing and presentation);04640(Hematopoietic cell lineage);04658(Th1 and Th2 cell differentiation);04659(Th17 cell differentiation);04672(Intestinal immune network for IgA production);04940(Type I diabetes mellitus);05140(Leishmaniasis);05145(Toxoplasmosis);05150(Staphylococcus aureus infection);05152(Tuberculosis);05164(Influenza …	yes
ENSG00000196735	HLA-DQA1	0.72502	4.1493e-44	1.39159e-39	0.894	0.782	major histocompatibility complex, class II, DQ alpha 1 [Source:HGNC Symbol;Acc:HGNC:4942]	GO:0000139(Golgi membrane);GO:0002250(adaptive immune response);GO:0002376(immune system process);GO:0002503(peptide antigen assembly with MHC class II protein complex);GO:0002504(antigen processing and presentation of peptide or polysaccharide antigen via MHC class II);GO:0005515(protein binding);GO:0005764(lysosome);GO:0005765(lysosomal membrane);GO:0005768(endosome);GO:0005783(endoplasmic reti…	04145(Phagosome);04514(Cell adhesion molecules);04612(Antigen processing and presentation);04640(Hematopoietic cell lineage);04658(Th1 and Th2 cell differentiation);04659(Th17 cell differentiation);04672(Intestinal immune network for IgA production);04940(Type I diabetes mellitus);05140(Leishmaniasis);05145(Toxoplasmosis);05150(Staphylococcus aureus infection);05152(Tuberculosis);05164(Influenza …	yes
ENSG00000179344	HLA-DQB1	0.298633	9.08395e-17	3.04658e-12	0.901	0.811	major histocompatibility complex, class II, DQ beta 1 [Source:HGNC Symbol;Acc:HGNC:4944]	GO:0002250(adaptive immune response);GO:0002376(immune system process);GO:0002504(antigen processing and presentation of peptide or polysaccharide antigen via MHC class II);GO:0005764(lysosome);GO:0005765(lysosomal membrane);GO:0005768(endosome);GO:0006955(immune response);GO:0010008(endosome membrane);GO:0016020(membrane);GO:0019882(antigen processing and presentation);GO:0042613(MHC class II pr…	04145(Phagosome);04514(Cell adhesion molecules);04612(Antigen processing and presentation);04640(Hematopoietic cell lineage);04658(Th1 and Th2 cell differentiation);04659(Th17 cell differentiation);04672(Intestinal immune network for IgA production);04940(Type I diabetes mellitus);05140(Leishmaniasis);05145(Toxoplasmosis);05150(Staphylococcus aureus infection);05152(Tuberculosis);05164(Influenza …	yes
ENSG00000242574	HLA-DMB	0.790997	2.30777e-61	7.73981e-57	0.706	0.49	major histocompatibility complex, class II, DM beta [Source:HGNC Symbol;Acc:HGNC:4935]	GO:0002250(adaptive immune response);GO:0002376(immune system process);GO:0002399(MHC class II protein complex assembly);GO:0002503(peptide antigen assembly with MHC class II protein complex);GO:0002504(antigen processing and presentation of peptide or polysaccharide antigen via MHC class II);GO:0005515(protein binding);GO:0005764(lysosome);GO:0005765(lysosomal membrane);GO:0005768(endosome);GO:0…	04145(Phagosome);04514(Cell adhesion molecules);04612(Antigen processing and presentation);04640(Hematopoietic cell lineage);04658(Th1 and Th2 cell differentiation);04659(Th17 cell differentiation);04672(Intestinal immune network for IgA production);04940(Type I diabetes mellitus);05140(Leishmaniasis);05145(Toxoplasmosis);05150(Staphylococcus aureus infection);05152(Tuberculosis);05164(Influenza …	yes
ENSG00000204257	HLA-DMA	0.601256	2.32466e-46	7.79645e-42	0.823	0.665	major histocompatibility complex, class II, DM alpha [Source:HGNC Symbol;Acc:HGNC:4934]	GO:0002250(adaptive immune response);GO:0002376(immune system process);GO:0002503(peptide antigen assembly with MHC class II protein complex);GO:0002504(antigen processing and presentation of peptide or polysaccharide antigen via MHC class II);GO:0005515(protein binding);GO:0005764(lysosome);GO:0005765(lysosomal membrane);GO:0005768(endosome);GO:0006955(immune response);GO:0009986(cell surface);G…	04145(Phagosome);04514(Cell adhesion molecules);04612(Antigen processing and presentation);04640(Hematopoietic cell lineage);04658(Th1 and Th2 cell differentiation);04659(Th17 cell differentiation);04672(Intestinal immune network for IgA production);04940(Type I diabetes mellitus);05140(Leishmaniasis);05145(Toxoplasmosis);05150(Staphylococcus aureus infection);05152(Tuberculosis);05164(Influenza …	yes
ENSG00000204252	HLA-DOA	0.369769	1.20119e-17	4.02856e-13	0.256	0.137	major histocompatibility complex, class II, DO alpha [Source:HGNC Symbol;Acc:HGNC:4936]	GO:0002250(adaptive immune response);GO:0002376(immune system process);GO:0002503(peptide antigen assembly with MHC class II protein complex);GO:0002504(antigen processing and presentation of peptide or polysaccharide antigen via MHC class II);GO:0002587(negative regulation of antigen processing and presentation of peptide antigen via MHC class II);GO:0005515(protein binding);GO:0005764(lysosome)…	04145(Phagosome);04514(Cell adhesion molecules);04612(Antigen processing and presentation);04640(Hematopoietic cell lineage);04658(Th1 and Th2 cell differentiation);04659(Th17 cell differentiation);04672(Intestinal immune network for IgA production);04940(Type I diabetes mellitus);05140(Leishmaniasis);05145(Toxoplasmosis);05150(Staphylococcus aureus infection);05152(Tuberculosis);05164(Influenza …	yes
ENSG00000095970	TREM2	0.644681	3.10851e-38	1.04253e-33	0.559	0.343	triggering receptor expressed on myeloid cells 2 [Source:HGNC Symbol;Acc:HGNC:17761]	GO:0001530(lipopolysaccharide binding);GO:0001540(amyloid-beta binding);GO:0001774(microglial cell activation);GO:0001786(phosphatidylserine binding);GO:0001934(positive regulation of protein phosphorylation);GO:0002282(microglial cell activation involved in immune response);GO:0002588(positive regulation of antigen processing and presentation of peptide antigen via MHC class II);GO:0002862(negat…	04380(Osteoclast differentiation)	yes
ENSG00000146070	PLA2G7	0.550997	1.62787e-33	5.45955e-29	0.309	0.143	phospholipase A2 group VII [Source:HGNC Symbol;Acc:HGNC:9040]	GO:0003847(1-alkyl-2-acetylglycerophosphocholine esterase activity);GO:0005543(phospholipid binding);GO:0005576(extracellular region);GO:0005615(extracellular space);GO:0006629(lipid metabolic process);GO:0009395(phospholipid catabolic process);GO:0016042(lipid catabolic process);GO:0016486(peptide hormone processing);GO:0016787(hydrolase activity);GO:0016788(hydrolase activity, acting on ester b…	00565(Ether lipid metabolism);01100(Metabolic pathways)	yes
ENSG00000151914	DST	0.330601	1.4069e-10	4.71846e-06	0.232	0.149	dystonin [Source:HGNC Symbol;Acc:HGNC:1090]	GO:0003779(actin binding);GO:0005178(integrin binding);GO:0005198(structural molecule activity);GO:0005509(calcium ion binding);GO:0005515(protein binding);GO:0005604(basement membrane);GO:0005634(nucleus);GO:0005635(nuclear envelope);GO:0005654(nucleoplasm);GO:0005737(cytoplasm);GO:0005783(endoplasmic reticulum);GO:0005789(endoplasmic reticulum membrane);GO:0005829(cytosol);GO:0005856(cytoskelet…	NA	yes
ENSG00000168216	LMBRD1	0.292848	1.31286e-10	4.40308e-06	0.209	0.123	LMBR1 domain containing 1 [Source:HGNC Symbol;Acc:HGNC:23038]	GO:0005158(insulin receptor binding);GO:0005515(protein binding);GO:0005764(lysosome);GO:0005765(lysosomal membrane);GO:0005783(endoplasmic reticulum);GO:0005789(endoplasmic reticulum membrane);GO:0005886(plasma membrane);GO:0006897(endocytosis);GO:0007369(gastrulation);GO:0016020(membrane);GO:0030136(clathrin-coated vesicle);GO:0031410(cytoplasmic vesicle);GO:0031419(cobalamin binding);GO:003205…	04977(Vitamin digestion and absorption)	yes
ENSG00000119899	SLC17A5	0.26275	3.37986e-11	1.13354e-06	0.196	0.11	solute carrier family 17 member 5 [Source:HGNC Symbol;Acc:HGNC:10933]	GO:0005351(carbohydrate:proton symporter activity);GO:0005764(lysosome);GO:0005765(lysosomal membrane);GO:0005829(cytosol);GO:0005886(plasma membrane);GO:0006811(ion transport);GO:0006820(anion transport);GO:0006865(amino acid transport);GO:0009617(response to bacterium);GO:0015136(sialic acid transmembrane transporter activity);GO:0015293(symporter activity);GO:0015538(sialic acid:proton symport…	04142(Lysosome)	yes
ENSG00000065833	ME1	0.550613	2.5459e-46	8.53844e-42	0.171	0.036	malic enzyme 1 [Source:HGNC Symbol;Acc:HGNC:6983]	GO:0000287(magnesium ion binding);GO:0004470(malic enzyme activity);GO:0004471(malate dehydrogenase (decarboxylating) (NAD+) activity);GO:0004473(malate dehydrogenase (decarboxylating) (NADP+) activity);GO:0005515(protein binding);GO:0005737(cytoplasm);GO:0005739(mitochondrion);GO:0005829(cytosol);GO:0005975(carbohydrate metabolic process);GO:0006090(pyruvate metabolic process);GO:0006108(malate …	00620(Pyruvate metabolism);01100(Metabolic pathways);01200(Carbon metabolism);03320(PPAR signaling pathway)	yes
ENSG00000025039	RRAGD	0.281919	5.29091e-18	1.77447e-13	0.155	0.063	Ras related GTP binding D [Source:HGNC Symbol;Acc:HGNC:19903]	GO:0000166(nucleotide binding);GO:0003924(GTPase activity);GO:0005515(protein binding);GO:0005525(GTP binding);GO:0005634(nucleus);GO:0005654(nucleoplasm);GO:0005737(cytoplasm);GO:0005764(lysosome);GO:0005813(centrosome);GO:0005829(cytosol);GO:0008104(protein localization);GO:0009267(cellular response to starvation);GO:0010507(negative regulation of autophagy);GO:0016787(hydrolase activity);GO:00…	04140(Autophagy - animal);04150(mTOR signaling pathway);05131(Shigellosis)	yes
ENSG00000277443	MARCKS	0.763849	1.20259e-83	4.03324e-79	0.886	0.652	myristoylated alanine rich protein kinase C substrate [Source:HGNC Symbol;Acc:HGNC:6759]	GO:0003779(actin binding);GO:0005080(protein kinase C binding);GO:0005516(calmodulin binding);GO:0005737(cytoplasm);GO:0005813(centrosome);GO:0005856(cytoskeleton);GO:0005886(plasma membrane);GO:0005925(focal adhesion);GO:0005938(cell cortex);GO:0006915(apoptotic process);GO:0007005(mitochondrion organization);GO:0007015(actin filament organization);GO:0007417(central nervous system development);…	04666(Fc gamma R-mediated phagocytosis);05206(MicroRNAs in cancer)	yes
ENSG00000111885	MAN1A1	0.521776	1.32782e-22	4.45323e-18	0.207	0.103	mannosidase alpha class 1A member 1 [Source:HGNC Symbol;Acc:HGNC:6821]	GO:0000139(Golgi membrane);GO:0004571(mannosyl-oligosaccharide 1,2-alpha-mannosidase activity);GO:0005509(calcium ion binding);GO:0005783(endoplasmic reticulum);GO:0005793(endoplasmic reticulum-Golgi intermediate compartment);GO:0005794(Golgi apparatus);GO:0005829(cytosol);GO:0005975(carbohydrate metabolic process);GO:0006486(protein glycosylation);GO:0006491(N-glycan processing);GO:0008152(metab…	00510(N-Glycan biosynthesis);00513(Various types of N-glycan biosynthesis);01100(Metabolic pathways);04141(Protein processing in endoplasmic reticulum)	yes
ENSG00000111897	SERINC1	0.411862	2.63974e-19	8.85315e-15	0.357	0.217	serine incorporator 1 [Source:HGNC Symbol;Acc:HGNC:13464]	GO:0005515(protein binding);GO:0005783(endoplasmic reticulum);GO:0005789(endoplasmic reticulum membrane);GO:0005886(plasma membrane);GO:0006629(lipid metabolic process);GO:0006658(phosphatidylserine metabolic process);GO:0006665(sphingolipid metabolic process);GO:0008654(phospholipid biosynthetic process);GO:0016020(membrane);GO:0030674(protein-macromolecule adaptor activity);GO:0044091(membrane …	NA	yes
ENSG00000172594	SMPDL3A	0.604833	4.30371e-43	1.44338e-38	0.22	0.068	sphingomyelin phosphodiesterase acid like 3A [Source:HGNC Symbol;Acc:HGNC:17389]	GO:0004767(sphingomyelin phosphodiesterase activity);GO:0005515(protein binding);GO:0005576(extracellular region);GO:0005615(extracellular space);GO:0006685(sphingomyelin catabolic process);GO:0008081(phosphoric diester hydrolase activity);GO:0008270(zinc ion binding);GO:0009143(nucleoside triphosphate catabolic process);GO:0016787(hydrolase activity);GO:0046872(metal ion binding);GO:0070062(extr…	NA	yes
ENSG00000146376	ARHGAP18	0.345929	1.94965e-15	6.53874e-11	0.438	0.301	Rho GTPase activating protein 18 [Source:HGNC Symbol;Acc:HGNC:21035]	GO:0001726(ruffle);GO:0005096(GTPase activator activity);GO:0005737(cytoplasm);GO:0005829(cytosol);GO:0005881(cytoplasmic microtubule);GO:0005886(plasma membrane);GO:0007165(signal transduction);GO:0007264(small GTPase mediated signal transduction);GO:0008360(regulation of cell shape);GO:0016607(nuclear speck);GO:0030833(regulation of actin filament polymerization);GO:0032956(regulation of actin …	NA	yes
ENSG00000146409	SLC18B1	0.405217	2.11806e-20	7.10354e-16	0.131	0.048	solute carrier family 18 member B1 [Source:HGNC Symbol;Acc:HGNC:21573]	GO:0000296(spermine transport);GO:0015311(monoamine:proton antiporter activity);GO:0015312(polyamine:proton antiporter activity);GO:0015848(spermidine transport);GO:0016020(membrane);GO:0022857(transmembrane transporter activity);GO:0030658(transport vesicle membrane);GO:0030667(secretory granule membrane);GO:0030672(synaptic vesicle membrane);GO:0031410(cytoplasmic vesicle);GO:0045202(synapse);G…	NA	yes
ENSG00000136295	TTYH3	0.345161	3.99696e-15	1.3405e-10	0.229	0.125	tweety family member 3 [Source:HGNC Symbol;Acc:HGNC:22222]	GO:0005229(intracellular calcium activated chloride channel activity);GO:0005254(chloride channel activity);GO:0005886(plasma membrane);GO:0006811(ion transport);GO:0006821(chloride transport);GO:0016020(membrane);GO:0034220(ion transmembrane transport);GO:0034707(chloride channel complex);GO:0070062(extracellular exosome);GO:0072320(volume-sensitive chloride channel activity);GO:1902476(chloride…	NA	yes
ENSG00000136235	GPNMB	1.97922	2.31077e-281	7.74987e-277	0.827	0.347	glycoprotein nmb [Source:HGNC Symbol;Acc:HGNC:4462]	GO:0001818(negative regulation of cytokine production);GO:0001934(positive regulation of protein phosphorylation);GO:0005178(integrin binding);GO:0005515(protein binding);GO:0005768(endosome);GO:0005886(plasma membrane);GO:0007155(cell adhesion);GO:0007165(signal transduction);GO:0007267(cell-cell signaling);GO:0008201(heparin binding);GO:0008285(negative regulation of cell population proliferati…	NA	yes
ENSG00000086300	SNX10	0.351811	6.74127e-13	2.26089e-08	0.516	0.391	sorting nexin 10 [Source:HGNC Symbol;Acc:HGNC:14974]	GO:0001696(gastric acid secretion);GO:0005515(protein binding);GO:0005545(1-phosphatidylinositol binding);GO:0005634(nucleus);GO:0005737(cytoplasm);GO:0005768(endosome);GO:0005783(endoplasmic reticulum);GO:0005813(centrosome);GO:0005815(microtubule organizing center);GO:0005856(cytoskeleton);GO:0006886(intracellular protein transport);GO:0006897(endocytosis);GO:0007032(endosome organization);GO:0…	NA	yes
ENSG00000106605	BLVRA	0.385309	1.00816e-16	3.38117e-12	0.365	0.232	biliverdin reductase A [Source:HGNC Symbol;Acc:HGNC:1062]	GO:0000166(nucleotide binding);GO:0004074(biliverdin reductase (NAD(P)+) activity);GO:0005515(protein binding);GO:0005737(cytoplasm);GO:0005829(cytosol);GO:0008270(zinc ion binding);GO:0016491(oxidoreductase activity);GO:0042167(heme catabolic process);GO:0046872(metal ion binding);GO:0070062(extracellular exosome);GO:0106276(biliberdin reductase NAD+ activity);GO:0106277(biliverdin reductase (NA…	00860(Porphyrin and chlorophyll metabolism);01100(Metabolic pathways)	yes
ENSG00000136205	TNS3	0.353318	1.30683e-19	4.38285e-15	0.254	0.134	tensin 3 [Source:HGNC Symbol;Acc:HGNC:21616]	GO:0002102(podosome);GO:0004721(phosphoprotein phosphatase activity);GO:0005515(protein binding);GO:0005829(cytosol);GO:0005925(focal adhesion);GO:0016311(dephosphorylation);GO:0016787(hydrolase activity);GO:0016791(phosphatase activity);GO:0042995(cell projection);GO:0046872(metal ion binding);GO:0070161(anchoring junction);GO:0110165(cellular anatomical entity)	NA	yes
ENSG00000154978	VOPP1	0.281397	1.17109e-06	0.039276	0.343	0.267	VOPP1 WW domain binding protein [Source:HGNC Symbol;Acc:HGNC:34518]	GO:0005768(endosome);GO:0016020(membrane);GO:0030659(cytoplasmic vesicle membrane);GO:0031090(organelle membrane);GO:0031410(cytoplasmic vesicle)	NA	yes
ENSG00000135218	CD36	0.438768	7.89958e-09	0.000264936	0.193	0.122	CD36 molecule [Source:HGNC Symbol;Acc:HGNC:1663]	GO:0000122(negative regulation of transcription by RNA polymerase II);GO:0000165(MAPK cascade);GO:0001540(amyloid-beta binding);GO:0001954(positive regulation of cell-matrix adhesion);GO:0002532(production of molecular mediator involved in inflammatory response);GO:0005041(low-density lipoprotein particle receptor activity);GO:0005044(scavenger receptor activity);GO:0005324(long-chain fatty acid …	03320(PPAR signaling pathway);04145(Phagosome);04152(AMPK signaling pathway);04512(ECM-receptor interaction);04640(Hematopoietic cell lineage);04920(Adipocytokine signaling pathway);04931(Insulin resistance);04975(Fat digestion and absorption);04979(Cholesterol metabolism);05144(Malaria)	yes
ENSG00000004799	PDK4	1.72971	2.6806e-82	8.9902e-78	0.362	0.127	pyruvate dehydrogenase kinase 4 [Source:HGNC Symbol;Acc:HGNC:8812]	GO:0000166(nucleotide binding);GO:0004672(protein kinase activity);GO:0004740(pyruvate dehydrogenase (acetyl-transferring) kinase activity);GO:0005515(protein binding);GO:0005524(ATP binding);GO:0005739(mitochondrion);GO:0005759(mitochondrial matrix);GO:0005975(carbohydrate metabolic process);GO:0006006(glucose metabolic process);GO:0006468(protein phosphorylation);GO:0006885(regulation of pH);GO…	NA	yes
ENSG00000164713	BRI3	0.504669	2.54305e-20	8.52887e-16	0.584	0.466	brain protein I3 [Source:HGNC Symbol;Acc:HGNC:1109]	GO:0005515(protein binding);GO:0005634(nucleus);GO:0005737(cytoplasm);GO:0005764(lysosome);GO:0005765(lysosomal membrane);GO:0005886(plasma membrane);GO:0016020(membrane);GO:0035577(azurophil granule membrane);GO:0042802(identical protein binding);GO:0048471(perinuclear region of cytoplasm)	NA	yes
ENSG00000197093	GAL3ST4	0.315837	2.11478e-16	7.09255e-12	0.173	0.079	galactose-3-O-sulfotransferase 4 [Source:HGNC Symbol;Acc:HGNC:24145]	GO:0001733(galactosylceramide sulfotransferase activity);GO:0003824(catalytic activity);GO:0005794(Golgi apparatus);GO:0006790(sulfur compound metabolic process);GO:0007267(cell-cell signaling);GO:0008146(sulfotransferase activity);GO:0009100(glycoprotein metabolic process);GO:0009101(glycoprotein biosynthetic process);GO:0009247(glycolipid biosynthetic process);GO:0009311(oligosaccharide metabol…	NA	yes
ENSG00000214194	SMIM30	0.424047	2.15356e-14	7.22259e-10	0.36	0.253	small integral membrane protein 30 [Source:HGNC Symbol;Acc:HGNC:48953]	GO:0016020(membrane)	NA	yes
ENSG00000105967	TFEC	0.300997	4.48218e-11	1.50323e-06	0.306	0.202	transcription factor EC [Source:HGNC Symbol;Acc:HGNC:11754]	GO:0000122(negative regulation of transcription by RNA polymerase II);GO:0000785(chromatin);GO:0000978(RNA polymerase II cis-regulatory region sequence-specific DNA binding);GO:0000981(DNA-binding transcription factor activity, RNA polymerase II-specific);GO:0001227(DNA-binding transcription repressor activity, RNA polymerase II-specific);GO:0001228(DNA-binding transcription activator activity, R…	NA	yes
ENSG00000198898	CAPZA2	0.305817	2.03082e-09	6.81098e-05	0.538	0.44	capping actin protein of muscle Z-line subunit alpha 2 [Source:HGNC Symbol;Acc:HGNC:1490]	GO:0003779(actin binding);GO:0005515(protein binding);GO:0005576(extracellular region);GO:0005829(cytosol);GO:0005903(brush border);GO:0008290(F-actin capping protein complex);GO:0015629(actin cytoskeleton);GO:0016020(membrane);GO:0030036(actin cytoskeleton organization);GO:0030863(cortical cytoskeleton);GO:0051015(actin filament binding);GO:0051016(barbed-end actin filament capping);GO:0051693(a…	04144(Endocytosis)	yes
ENSG00000085662	AKR1B1	0.717663	1.15249e-41	3.86521e-37	0.463	0.267	aldo-keto reductase family 1 member B [Source:HGNC Symbol;Acc:HGNC:381]	GO:0001523(retinoid metabolic process);GO:0001758(retinal dehydrogenase activity);GO:0002070(epithelial cell maturation);GO:0003091(renal water homeostasis);GO:0004032(alditol:NADP+ 1-oxidoreductase activity);GO:0005515(protein binding);GO:0005615(extracellular space);GO:0005654(nucleoplasm);GO:0005737(cytoplasm);GO:0005829(cytosol);GO:0005975(carbohydrate metabolic process);GO:0006629(lipid meta…	00040(Pentose and glucuronate interconversions);00051(Fructose and mannose metabolism);00052(Galactose metabolism);00561(Glycerolipid metabolism);00790(Folate biosynthesis);01100(Metabolic pathways)	yes
ENSG00000133574	GIMAP4	0.465359	5.29509e-22	1.77587e-17	0.394	0.239	GTPase, IMAP family member 4 [Source:HGNC Symbol;Acc:HGNC:21872]	GO:0000166(nucleotide binding);GO:0005525(GTP binding);GO:0005737(cytoplasm);GO:0005829(cytosol);GO:0043231(intracellular membrane-bounded organelle)	NA	yes
ENSG00000106565	TMEM176B	1.13567	4.39529e-115	1.47409e-110	0.682	0.351	transmembrane protein 176B [Source:HGNC Symbol;Acc:HGNC:29596]	GO:0005515(protein binding);GO:0005634(nucleus);GO:0009887(animal organ morphogenesis);GO:0016020(membrane);GO:0030154(cell differentiation);GO:0031965(nuclear membrane);GO:0097028(dendritic cell differentiation);GO:2001199(negative regulation of dendritic cell differentiation)	NA	yes
ENSG00000002933	TMEM176A	0.905701	8.50927e-83	2.85384e-78	0.542	0.241	transmembrane protein 176A [Source:HGNC Symbol;Acc:HGNC:24930]	GO:0005515(protein binding);GO:0016020(membrane);GO:2001199(negative regulation of dendritic cell differentiation)	NA	yes
ENSG00000002586	CD99	0.296127	1.31557e-10	4.41217e-06	0.398	0.289	CD99 molecule (Xg blood group) [Source:HGNC Symbol;Acc:HGNC:7082]	GO:0005515(protein binding);GO:0005737(cytoplasm);GO:0005886(plasma membrane);GO:0005925(focal adhesion);GO:0007155(cell adhesion);GO:0016020(membrane);GO:0034109(homotypic cell-cell adhesion);GO:0072683(T cell extravasation);GO:0110165(cellular anatomical entity);GO:2000391(positive regulation of neutrophil extravasation)	04514(Cell adhesion molecules);04670(Leukocyte transendothelial migration)	yes
ENSG00000205542	TMSB4X	0.295145	3.57859e-28	1.20019e-23	0.999	0.995	thymosin beta 4 X-linked [Source:HGNC Symbol;Acc:HGNC:11881]	GO:0003723(RNA binding);GO:0003779(actin binding);GO:0003785(actin monomer binding);GO:0005515(protein binding);GO:0005576(extracellular region);GO:0005634(nucleus);GO:0005737(cytoplasm);GO:0005829(cytosol);GO:0005856(cytoskeleton);GO:0007015(actin filament organization);GO:0007253(cytoplasmic sequestering of NF-kappaB);GO:0019899(enzyme binding);GO:0030334(regulation of cell migration);GO:003109…	04810(Regulation of actin cytoskeleton)	yes
ENSG00000102172	SMS	0.446087	7.52823e-25	2.52482e-20	0.485	0.321	spermine synthase [Source:HGNC Symbol;Acc:HGNC:11123]	GO:0005829(cytosol);GO:0006555(methionine metabolic process);GO:0006595(polyamine metabolic process);GO:0006596(polyamine biosynthetic process);GO:0006597(spermine biosynthetic process);GO:0008215(spermine metabolic process);GO:0016740(transferase activity);GO:0016768(spermine synthase activity);GO:0070062(extracellular exosome)	00270(Cysteine and methionine metabolism);00330(Arginine and proline metabolism);00480(Glutathione metabolism);01100(Metabolic pathways)	yes
ENSG00000165168	CYBB	0.555739	4.31365e-27	1.44671e-22	0.605	0.439	cytochrome b-245 beta chain [Source:HGNC Symbol;Acc:HGNC:2578]	GO:0005244(voltage-gated ion channel activity);GO:0005515(protein binding);GO:0005635(nuclear envelope);GO:0005737(cytoplasm);GO:0005789(endoplasmic reticulum membrane);GO:0005886(plasma membrane);GO:0006801(superoxide metabolic process);GO:0006811(ion transport);GO:0006952(defense response);GO:0006954(inflammatory response);GO:0007584(response to nutrient);GO:0009055(electron transfer activity);…	04066(HIF-1 signaling pathway);04145(Phagosome);04216(Ferroptosis);04217(Necroptosis);04621(NOD-like receptor signaling pathway);04670(Leukocyte transendothelial migration);04933(AGE-RAGE signaling pathway in diabetic complications);05010(Alzheimer disease);05020(Prion disease);05022(Pathways of neurodegeneration - multiple diseases);05140(Leishmaniasis);05171(Coronavirus disease - COVID-19)	yes
ENSG00000182220	ATP6AP2	0.349313	5.79446e-15	1.94335e-10	0.552	0.418	ATPase H+ transporting accessory protein 2 [Source:HGNC Symbol;Acc:HGNC:18305]	GO:0000220(vacuolar proton-transporting V-type ATPase, V0 domain);GO:0000421(autophagosome membrane);GO:0002003(angiotensin maturation);GO:0005515(protein binding);GO:0005737(cytoplasm);GO:0005764(lysosome);GO:0005765(lysosomal membrane);GO:0005768(endosome);GO:0005783(endoplasmic reticulum);GO:0005789(endoplasmic reticulum membrane);GO:0005886(plasma membrane);GO:0007035(vacuolar acidification);…	04614(Renin-angiotensin system)	yes
ENSG00000171659	GPR34	0.621865	6.81647e-29	2.28611e-24	0.285	0.134	G protein-coupled receptor 34 [Source:HGNC Symbol;Acc:HGNC:4490]	GO:0004930(G protein-coupled receptor activity);GO:0005886(plasma membrane);GO:0007165(signal transduction);GO:0007186(G protein-coupled receptor signaling pathway);GO:0016020(membrane);GO:0035589(G protein-coupled purinergic nucleotide receptor signaling pathway);GO:0045028(G protein-coupled purinergic nucleotide receptor activity)	NA	yes
ENSG00000155659	VSIG4	0.559585	1.17648e-21	3.94569e-17	0.314	0.173	V-set and immunoglobulin domain containing 4 [Source:HGNC Symbol;Acc:HGNC:17032]	GO:0001851(complement component C3b binding);GO:0002376(immune system process);GO:0005515(protein binding);GO:0006957(complement activation, alternative pathway);GO:0016020(membrane);GO:0032703(negative regulation of interleukin-2 production);GO:0032991(protein-containing complex);GO:0042130(negative regulation of T cell proliferation);GO:0043031(negative regulation of macrophage activation);GO:0…	04610(Complement and coagulation cascades)	yes
ENSG00000005893	LAMP2	0.738184	2.84119e-52	9.52878e-48	0.521	0.298	lysosomal associated membrane protein 2 [Source:HGNC Symbol;Acc:HGNC:6501]	GO:0000421(autophagosome membrane);GO:0005515(protein binding);GO:0005615(extracellular space);GO:0005737(cytoplasm);GO:0005764(lysosome);GO:0005765(lysosomal membrane);GO:0005768(endosome);GO:0005770(late endosome);GO:0005802(trans-Golgi network);GO:0005886(plasma membrane);GO:0006605(protein targeting);GO:0006914(autophagy);GO:0009267(cellular response to starvation);GO:0010008(endosome membran…	04140(Autophagy - animal);04142(Lysosome);04145(Phagosome);05152(Tuberculosis)	yes
ENSG00000185825	BCAP31	0.503673	3.77135e-28	1.26484e-23	0.559	0.389	B cell receptor associated protein 31 [Source:HGNC Symbol;Acc:HGNC:16695]	GO:0000139(Golgi membrane);GO:0005515(protein binding);GO:0005739(mitochondrion);GO:0005783(endoplasmic reticulum);GO:0005789(endoplasmic reticulum membrane);GO:0005811(lipid droplet);GO:0005829(cytosol);GO:0005886(plasma membrane);GO:0006626(protein targeting to mitochondrion);GO:0006886(intracellular protein transport);GO:0006888(endoplasmic reticulum to Golgi vesicle-mediated transport);GO:000…	04141(Protein processing in endoplasmic reticulum);05165(Human papillomavirus infection)	yes
ENSG00000102032	RENBP	0.326494	2.34925e-16	7.8789e-12	0.184	0.088	renin binding protein [Source:HGNC Symbol;Acc:HGNC:9959]	GO:0004866(endopeptidase inhibitor activity);GO:0005515(protein binding);GO:0005829(cytosol);GO:0005975(carbohydrate metabolic process);GO:0006044(N-acetylglucosamine metabolic process);GO:0006051(N-acetylmannosamine metabolic process);GO:0008217(regulation of blood pressure);GO:0016853(isomerase activity);GO:0019262(N-acetylneuraminate catabolic process);GO:0030414(peptidase inhibitor activity);…	00520(Amino sugar and nucleotide sugar metabolism);01100(Metabolic pathways)	yes
ENSG00000130830	MPP1	0.410243	2.14921e-21	7.20803e-17	0.328	0.185	MAGUK p55 scaffold protein 1 [Source:HGNC Symbol;Acc:HGNC:7219]	GO:0004385(guanylate kinase activity);GO:0005102(signaling receptor binding);GO:0005515(protein binding);GO:0005886(plasma membrane);GO:0005911(cell-cell junction);GO:0007165(signal transduction);GO:0016020(membrane);GO:0030863(cortical cytoskeleton);GO:0032420(stereocilium);GO:0034451(centriolar satellite);GO:0042995(cell projection);GO:0046037(GMP metabolic process);GO:0046710(GDP metabolic pro…	NA	yes
ENSG00000164733	CTSB	1.18782	2.79003e-193	9.35721e-189	0.942	0.738	cathepsin B [Source:HGNC Symbol;Acc:HGNC:2527]	GO:0004175(endopeptidase activity);GO:0004197(cysteine-type endopeptidase activity);GO:0005515(protein binding);GO:0005518(collagen binding);GO:0005576(extracellular region);GO:0005615(extracellular space);GO:0005764(lysosome);GO:0005886(plasma membrane);GO:0006508(proteolysis);GO:0006590(thyroid hormone generation);GO:0008233(peptidase activity);GO:0008234(cysteine-type peptidase activity);GO:00…	04140(Autophagy - animal);04142(Lysosome);04210(Apoptosis);04612(Antigen processing and presentation);04621(NOD-like receptor signaling pathway);04924(Renin secretion)	yes
ENSG00000038945	MSR1	0.630358	8.58847e-45	2.8804e-40	0.602	0.363	macrophage scavenger receptor 1 [Source:HGNC Symbol;Acc:HGNC:7376]	GO:0001540(amyloid-beta binding);GO:0005044(scavenger receptor activity);GO:0005515(protein binding);GO:0005581(collagen trimer);GO:0005886(plasma membrane);GO:0006897(endocytosis);GO:0006898(receptor-mediated endocytosis);GO:0006911(phagocytosis, engulfment);GO:0010629(negative regulation of gene expression);GO:0010744(positive regulation of macrophage derived foam cell differentiation);GO:00108…	04145(Phagosome)	yes
ENSG00000104763	ASAH1	1.16752	2.58449e-165	8.66785e-161	0.82	0.487	N-acylsphingosine amidohydrolase 1 [Source:HGNC Symbol;Acc:HGNC:735]	GO:0003714(transcription corepressor activity);GO:0005515(protein binding);GO:0005576(extracellular region);GO:0005615(extracellular space);GO:0005634(nucleus);GO:0005737(cytoplasm);GO:0005764(lysosome);GO:0006629(lipid metabolic process);GO:0006631(fatty acid metabolic process);GO:0006665(sphingolipid metabolic process);GO:0016020(membrane);GO:0016787(hydrolase activity);GO:0016810(hydrolase act…	00600(Sphingolipid metabolism);01100(Metabolic pathways);04071(Sphingolipid signaling pathway);04142(Lysosome)	yes
ENSG00000134028	ADAMDEC1	0.893921	5.56495e-51	1.86637e-46	0.275	0.099	ADAM like decysin 1 [Source:HGNC Symbol;Acc:HGNC:16299]	GO:0004222(metalloendopeptidase activity);GO:0005576(extracellular region);GO:0006508(proteolysis);GO:0006955(immune response);GO:0007162(negative regulation of cell adhesion);GO:0008233(peptidase activity);GO:0008237(metallopeptidase activity);GO:0008270(zinc ion binding);GO:0016787(hydrolase activity);GO:0046872(metal ion binding);GO:0062023(collagen-containing extracellular matrix)	NA	yes
ENSG00000168615	ADAM9	0.281759	1.46304e-10	4.90675e-06	0.208	0.124	ADAM metallopeptidase domain 9 [Source:HGNC Symbol;Acc:HGNC:216]	GO:0004222(metalloendopeptidase activity);GO:0005080(protein kinase C binding);GO:0005178(integrin binding);GO:0005515(protein binding);GO:0005518(collagen binding);GO:0005576(extracellular region);GO:0005615(extracellular space);GO:0005886(plasma membrane);GO:0005925(focal adhesion);GO:0006508(proteolysis);GO:0006509(membrane protein ectodomain proteolysis);GO:0007155(cell adhesion);GO:0007160(c…	NA	yes
ENSG00000137575	SDCBP	0.693313	3.36478e-80	1.12848e-75	0.842	0.628	syndecan binding protein [Source:HGNC Symbol;Acc:HGNC:10662]	GO:0000122(negative regulation of transcription by RNA polymerase II);GO:0002091(negative regulation of receptor internalization);GO:0005109(frizzled binding);GO:0005137(interleukin-5 receptor binding);GO:0005515(protein binding);GO:0005546(phosphatidylinositol-4,5-bisphosphate binding);GO:0005576(extracellular region);GO:0005615(extracellular space);GO:0005634(nucleus);GO:0005654(nucleoplasm);GO…	NA	yes
ENSG00000175606	TMEM70	0.337855	1.7674e-11	5.92751e-07	0.304	0.202	transmembrane protein 70 [Source:HGNC Symbol;Acc:HGNC:26050]	GO:0005515(protein binding);GO:0005654(nucleoplasm);GO:0005739(mitochondrion);GO:0005743(mitochondrial inner membrane);GO:0016020(membrane);GO:0030061(mitochondrial crista);GO:0031966(mitochondrial membrane);GO:0033615(mitochondrial proton-transporting ATP synthase complex assembly);GO:0051259(protein complex oligomerization);GO:0051260(protein homooligomerization);GO:0140260(mitochondrial proton…	NA	yes
ENSG00000154589	LY96	0.976925	1.49907e-89	5.02758e-85	0.717	0.447	lymphocyte antigen 96 [Source:HGNC Symbol;Acc:HGNC:17156]	GO:0001530(lipopolysaccharide binding);GO:0001875(lipopolysaccharide immune receptor activity);GO:0002224(toll-like receptor signaling pathway);GO:0002376(immune system process);GO:0005515(protein binding);GO:0005576(extracellular region);GO:0005615(extracellular space);GO:0005886(plasma membrane);GO:0006954(inflammatory response);GO:0006968(cellular defense response);GO:0007166(cell surface rece…	04064(NF-kappa B signaling pathway);04620(Toll-like receptor signaling pathway);05132(Salmonella infection);05133(Pertussis);05145(Toxoplasmosis)	yes
ENSG00000164687	FABP5	0.382428	1.48699e-06	0.0498707	0.589	0.544	fatty acid binding protein 5 [Source:HGNC Symbol;Acc:HGNC:3560]	GO:0001972(retinoic acid binding);GO:0005324(long-chain fatty acid transporter activity);GO:0005504(fatty acid binding);GO:0005515(protein binding);GO:0005576(extracellular region);GO:0005615(extracellular space);GO:0005634(nucleus);GO:0005654(nucleoplasm);GO:0005737(cytoplasm);GO:0005829(cytosol);GO:0005886(plasma membrane);GO:0006006(glucose metabolic process);GO:0006629(lipid metabolic process…	03320(PPAR signaling pathway)	yes
ENSG00000123124	WWP1	0.337718	6.13857e-11	2.05875e-06	0.143	0.078	WW domain containing E3 ubiquitin protein ligase 1 [Source:HGNC Symbol;Acc:HGNC:17004]	GO:0000151(ubiquitin ligase complex);GO:0004842(ubiquitin-protein transferase activity);GO:0005515(protein binding);GO:0005634(nucleus);GO:0005737(cytoplasm);GO:0005829(cytosol);GO:0005886(plasma membrane);GO:0006511(ubiquitin-dependent protein catabolic process);GO:0007165(signal transduction);GO:0007417(central nervous system development);GO:0016020(membrane);GO:0016567(protein ubiquitination);…	04120(Ubiquitin mediated proteolysis);04144(Endocytosis)	yes
ENSG00000170873	MTSS1	0.320221	1.17926e-09	3.95501e-05	0.149	0.084	MTSS I-BAR domain containing 1 [Source:HGNC Symbol;Acc:HGNC:20443]	GO:0001726(ruffle);GO:0003779(actin binding);GO:0003785(actin monomer binding);GO:0005102(signaling receptor binding);GO:0005515(protein binding);GO:0005543(phospholipid binding);GO:0005737(cytoplasm);GO:0005856(cytoskeleton);GO:0007009(plasma membrane organization);GO:0007155(cell adhesion);GO:0007169(transmembrane receptor protein tyrosine kinase signaling pathway);GO:0015629(actin cytoskeleton…	NA	yes
ENSG00000132294	EFR3A	0.335683	1.56473e-14	5.24779e-10	0.293	0.178	EFR3 homolog A [Source:HGNC Symbol;Acc:HGNC:28970]	GO:0005737(cytoplasm);GO:0005829(cytosol);GO:0005886(plasma membrane);GO:0016020(membrane);GO:0046854(phosphatidylinositol phosphate biosynthetic process);GO:0072659(protein localization to plasma membrane)	NA	yes
ENSG00000178719	GRINA	0.340037	1.6326e-14	5.47543e-10	0.446	0.316	glutamate ionotropic receptor NMDA type subunit associated protein 1 [Source:HGNC Symbol;Acc:HGNC:4589]	GO:0005515(protein binding);GO:0005783(endoplasmic reticulum);GO:0005794(Golgi apparatus);GO:0016020(membrane);GO:0032469(endoplasmic reticulum calcium ion homeostasis);GO:0044325(transmembrane transporter binding);GO:1902236(negative regulation of endoplasmic reticulum stress-induced intrinsic apoptotic signaling pathway);GO:2001234(negative regulation of apoptotic signaling pathway)	NA	yes
ENSG00000147872	PLIN2	0.335096	8.54366e-15	2.86537e-10	0.508	0.379	perilipin 2 [Source:HGNC Symbol;Acc:HGNC:248]	GO:0005515(protein binding);GO:0005576(extracellular region);GO:0005634(nucleus);GO:0005737(cytoplasm);GO:0005783(endoplasmic reticulum);GO:0005811(lipid droplet);GO:0005829(cytosol);GO:0005886(plasma membrane);GO:0009410(response to xenobiotic stimulus);GO:0010890(positive regulation of sequestering of triglyceride);GO:0014070(response to organic cyclic compound);GO:0015909(long-chain fatty acid…	03320(PPAR signaling pathway)	yes
ENSG00000165092	ALDH1A1	1.05404	1.06517e-116	3.57237e-112	0.306	0.043	aldehyde dehydrogenase 1 family member A1 [Source:HGNC Symbol;Acc:HGNC:402]	GO:0000166(nucleotide binding);GO:0001523(retinoid metabolic process);GO:0001758(retinal dehydrogenase activity);GO:0004029(aldehyde dehydrogenase (NAD+) activity);GO:0005096(GTPase activator activity);GO:0005497(androgen binding);GO:0005515(protein binding);GO:0005737(cytoplasm);GO:0005829(cytosol);GO:0006081(cellular aldehyde metabolic process);GO:0006629(lipid metabolic process);GO:0009449(gam…	00830(Retinol metabolism);01100(Metabolic pathways)	yes
ENSG00000134996	OSTF1	0.286663	5.78508e-08	0.0019402	0.402	0.312	osteoclast stimulating factor 1 [Source:HGNC Symbol;Acc:HGNC:8510]	GO:0001503(ossification);GO:0005515(protein binding);GO:0005576(extracellular region);GO:0005737(cytoplasm);GO:0007165(signal transduction);GO:0017124(SH3 domain binding);GO:0034774(secretory granule lumen);GO:1904813(ficolin-1-rich granule lumen)	NA	yes
ENSG00000196730	DAPK1	0.466837	1.54731e-22	5.18936e-18	0.239	0.114	death associated protein kinase 1 [Source:HGNC Symbol;Acc:HGNC:2674]	GO:0000166(nucleotide binding);GO:0002357(defense response to tumor cell);GO:0002834(regulation of response to tumor cell);GO:0004672(protein kinase activity);GO:0004674(protein serine/threonine kinase activity);GO:0004683(calmodulin-dependent protein kinase activity);GO:0005515(protein binding);GO:0005516(calmodulin binding);GO:0005524(ATP binding);GO:0005525(GTP binding);GO:0005634(nucleus);GO:…	04140(Autophagy - animal);05200(Pathways in cancer);05219(Bladder cancer)	yes
ENSG00000135047	CTSL	0.57736	2.83642e-74	9.51278e-70	0.697	0.414	cathepsin L [Source:HGNC Symbol;Acc:HGNC:2537]	GO:0001968(fibronectin binding);GO:0002250(adaptive immune response);GO:0004197(cysteine-type endopeptidase activity);GO:0005515(protein binding);GO:0005518(collagen binding);GO:0005576(extracellular region);GO:0005615(extracellular space);GO:0005634(nucleus);GO:0005764(lysosome);GO:0005771(multivesicular body);GO:0005794(Golgi apparatus);GO:0005886(plasma membrane);GO:0006508(proteolysis);GO:000…	04140(Autophagy - animal);04142(Lysosome);04145(Phagosome);04210(Apoptosis);04612(Antigen processing and presentation);05205(Proteoglycans in cancer);05323(Rheumatoid arthritis);05418(Fluid shear stress and atherosclerosis)	yes
ENSG00000106723	SPIN1	0.284919	7.99878e-11	2.68263e-06	0.16	0.086	spindlin 1 [Source:HGNC Symbol;Acc:HGNC:11243]	GO:0005515(protein binding);GO:0005634(nucleus);GO:0005654(nucleoplasm);GO:0005730(nucleolus);GO:0005819(spindle);GO:0005829(cytosol);GO:0006325(chromatin organization);GO:0006355(regulation of DNA-templated transcription);GO:0007049(cell cycle);GO:0007276(gamete generation);GO:0009303(rRNA transcription);GO:0016055(Wnt signaling pathway);GO:0030177(positive regulation of Wnt signaling pathway);G…	NA	yes
ENSG00000130222	GADD45G	0.30131	2.66275e-11	8.93035e-07	0.245	0.151	growth arrest and DNA damage inducible gamma [Source:HGNC Symbol;Acc:HGNC:4097]	GO:0005515(protein binding);GO:0005634(nucleus);GO:0005737(cytoplasm);GO:0006915(apoptotic process);GO:0030154(cell differentiation);GO:0043065(positive regulation of apoptotic process);GO:0046330(positive regulation of JNK cascade);GO:0051726(regulation of cell cycle);GO:0120162(positive regulation of cold-induced thermogenesis);GO:1900745(positive regulation of p38MAPK cascade)	04010(MAPK signaling pathway);04064(NF-kappa B signaling pathway);04068(FoxO signaling pathway);04110(Cell cycle);04115(p53 signaling pathway);04210(Apoptosis);04218(Cellular senescence);05169(Epstein-Barr virus infection);05200(Pathways in cancer);05202(Transcriptional misregulation in cancer);05210(Colorectal cancer);05212(Pancreatic cancer);05213(Endometrial cancer);05214(Glioma);05216(Thyroid…	yes
ENSG00000106785	TRIM14	0.281524	3.21707e-11	1.07894e-06	0.165	0.087	tripartite motif containing 14 [Source:HGNC Symbol;Acc:HGNC:16283]	GO:0002376(immune system process);GO:0003713(transcription coactivator activity);GO:0005515(protein binding);GO:0005737(cytoplasm);GO:0005739(mitochondrion);GO:0005741(mitochondrial outer membrane);GO:0008270(zinc ion binding);GO:0016020(membrane);GO:0016567(protein ubiquitination);GO:0031410(cytoplasmic vesicle);GO:0032897(negative regulation of viral transcription);GO:0045087(innate immune resp…	NA	yes
ENSG00000165029	ABCA1	0.467068	5.34432e-25	1.79238e-20	0.382	0.218	ATP binding cassette subfamily A member 1 [Source:HGNC Symbol;Acc:HGNC:29]	GO:0000166(nucleotide binding);GO:0002790(peptide secretion);GO:0005102(signaling receptor binding);GO:0005515(protein binding);GO:0005524(ATP binding);GO:0005548(phospholipid transporter activity);GO:0005768(endosome);GO:0005789(endoplasmic reticulum membrane);GO:0005794(Golgi apparatus);GO:0005886(plasma membrane);GO:0006497(protein lipidation);GO:0006629(lipid metabolic process);GO:0006869(lip…	02010(ABC transporters);04975(Fat digestion and absorption);04979(Cholesterol metabolism)	yes
ENSG00000136869	TLR4	0.442782	1.19473e-25	4.00689e-21	0.237	0.104	toll like receptor 4 [Source:HGNC Symbol;Acc:HGNC:11850]	GO:0001530(lipopolysaccharide binding);GO:0001540(amyloid-beta binding);GO:0001726(ruffle);GO:0001875(lipopolysaccharide immune receptor activity);GO:0001891(phagocytic cup);GO:0002218(activation of innate immune response);GO:0002224(toll-like receptor signaling pathway);GO:0002246(wound healing involved in inflammatory response);GO:0002322(B cell proliferation involved in immune response);GO:000…	04064(NF-kappa B signaling pathway);04066(HIF-1 signaling pathway);04145(Phagosome);04151(PI3K-Akt signaling pathway);04217(Necroptosis);04620(Toll-like receptor signaling pathway);04621(NOD-like receptor signaling pathway);05130(Pathogenic Escherichia coli infection);05131(Shigellosis);05132(Salmonella infection);05133(Pertussis);05134(Legionellosis);05135(Yersinia infection);05140(Leishmaniasis…	yes
ENSG00000148175	STOM	0.29341	4.84439e-11	1.62471e-06	0.352	0.243	stomatin [Source:HGNC Symbol;Acc:HGNC:3383]	GO:0005515(protein binding);GO:0005615(extracellular space);GO:0005737(cytoplasm);GO:0005739(mitochondrion);GO:0005783(endoplasmic reticulum);GO:0005856(cytoskeleton);GO:0005886(plasma membrane);GO:0016020(membrane);GO:0031410(cytoplasmic vesicle);GO:0031982(vesicle);GO:0034765(regulation of ion transmembrane transport);GO:0035577(azurophil granule membrane);GO:0035579(specific granule membrane);…	NA	yes
ENSG00000214063	TSPAN4	0.880003	2.06786e-75	6.93519e-71	0.421	0.163	tetraspanin 4 [Source:HGNC Symbol;Acc:HGNC:11859]	GO:0003823(antigen binding);GO:0005178(integrin binding);GO:0005515(protein binding);GO:0005886(plasma membrane);GO:0005925(focal adhesion);GO:0016020(membrane);GO:0031982(vesicle);GO:0065003(protein-containing complex assembly)	NA	yes
ENSG00000183020	AP2A2	0.532883	6.62324e-27	2.2213e-22	0.214	0.094	adaptor related protein complex 2 subunit alpha 2 [Source:HGNC Symbol;Acc:HGNC:562]	GO:0003674(molecular_function);GO:0005515(protein binding);GO:0005794(Golgi apparatus);GO:0005829(cytosol);GO:0005886(plasma membrane);GO:0005905(clathrin-coated pit);GO:0006886(intracellular protein transport);GO:0006897(endocytosis);GO:0008289(lipid binding);GO:0009898(cytoplasmic side of plasma membrane);GO:0015031(protein transport);GO:0016020(membrane);GO:0016192(vesicle-mediated transport);…	04144(Endocytosis);04721(Synaptic vesicle cycle);04961(Endocrine and other factor-regulated calcium reabsorption);05016(Huntington disease)	yes
ENSG00000117984	CTSD	1.50832	7.82635e-202	2.6248e-197	0.919	0.636	cathepsin D [Source:HGNC Symbol;Acc:HGNC:2529]	GO:0000045(autophagosome assembly);GO:0004175(endopeptidase activity);GO:0004190(aspartic-type endopeptidase activity);GO:0004197(cysteine-type endopeptidase activity);GO:0005515(protein binding);GO:0005576(extracellular region);GO:0005615(extracellular space);GO:0005764(lysosome);GO:0005765(lysosomal membrane);GO:0006508(proteolysis);GO:0008233(peptidase activity);GO:0010008(endosome membrane);G…	04071(Sphingolipid signaling pathway);04140(Autophagy - animal);04142(Lysosome);04210(Apoptosis);04915(Estrogen signaling pathway);05152(Tuberculosis)	yes
ENSG00000110651	CD81	0.725372	3.06802e-55	1.02895e-50	0.702	0.472	CD81 molecule [Source:HGNC Symbol;Acc:HGNC:1701]	GO:0001618(virus receptor activity);GO:0001771(immunological synapse formation);GO:0001772(immunological synapse);GO:0002250(adaptive immune response);GO:0002376(immune system process);GO:0002455(humoral immune response mediated by circulating immunoglobulin);GO:0002863(positive regulation of inflammatory response to antigenic stimulus);GO:0005178(integrin binding);GO:0005515(protein binding);GO:…	04662(B cell receptor signaling pathway);05144(Malaria);05160(Hepatitis C)	yes
ENSG00000166340	TPP1	0.465751	1.55889e-23	5.22821e-19	0.528	0.367	tripeptidyl peptidase 1 [Source:HGNC Symbol;Acc:HGNC:2073]	GO:0004175(endopeptidase activity);GO:0004252(serine-type endopeptidase activity);GO:0005515(protein binding);GO:0005764(lysosome);GO:0005794(Golgi apparatus);GO:0006508(proteolysis);GO:0006629(lipid metabolic process);GO:0007040(lysosome organization);GO:0007399(nervous system development);GO:0007417(central nervous system development);GO:0008233(peptidase activity);GO:0008236(serine-type peptid…	04142(Lysosome)	yes
	MTRNR2L8	0.457401	2.76741e-15	9.28134e-11	0.351	0.231	NA	NA	NA	yes
ENSG00000085063	CD59	0.550422	1.20139e-32	4.02923e-28	0.438	0.249	CD59 molecule (CD59 blood group) [Source:HGNC Symbol;Acc:HGNC:1689]	GO:0000139(Golgi membrane);GO:0001848(complement binding);GO:0001971(negative regulation of activation of membrane attack complex);GO:0005515(protein binding);GO:0005576(extracellular region);GO:0005615(extracellular space);GO:0005789(endoplasmic reticulum membrane);GO:0005886(plasma membrane);GO:0005925(focal adhesion);GO:0007166(cell surface receptor signaling pathway);GO:0007596(blood coagulat…	04610(Complement and coagulation cascades);04640(Hematopoietic cell lineage)	yes
ENSG00000134575	ACP2	0.5644	2.53145e-38	8.48998e-34	0.302	0.131	acid phosphatase 2, lysosomal [Source:HGNC Symbol;Acc:HGNC:123]	GO:0003993(acid phosphatase activity);GO:0005515(protein binding);GO:0005764(lysosome);GO:0005765(lysosomal membrane);GO:0007040(lysosome organization);GO:0016020(membrane);GO:0016311(dephosphorylation);GO:0016787(hydrolase activity);GO:0043202(lysosomal lumen);GO:0070062(extracellular exosome)	00740(Riboflavin metabolism);01100(Metabolic pathways);04142(Lysosome)	yes
ENSG00000025434	NR1H3	0.650502	2.67935e-54	8.98601e-50	0.296	0.096	nuclear receptor subfamily 1 group H member 3 [Source:HGNC Symbol;Acc:HGNC:7966]	GO:0000122(negative regulation of transcription by RNA polymerase II);GO:0000785(chromatin);GO:0000976(transcription cis-regulatory region binding);GO:0000978(RNA polymerase II cis-regulatory region sequence-specific DNA binding);GO:0000981(DNA-binding transcription factor activity, RNA polymerase II-specific);GO:0001228(DNA-binding transcription activator activity, RNA polymerase II-specific);GO…	03320(PPAR signaling pathway);04931(Insulin resistance);04932(Non-alcoholic fatty liver disease);05160(Hepatitis C)	yes
ENSG00000149131	SERPING1	0.94956	1.8015e-67	6.04187e-63	0.43	0.19	serpin family G member 1 [Source:HGNC Symbol;Acc:HGNC:1228]	GO:0001869(negative regulation of complement activation, lectin pathway);GO:0002376(immune system process);GO:0004867(serine-type endopeptidase inhibitor activity);GO:0005515(protein binding);GO:0005576(extracellular region);GO:0005615(extracellular space);GO:0005788(endoplasmic reticulum lumen);GO:0006958(complement activation, classical pathway);GO:0007596(blood coagulation);GO:0007599(hemostas…	04610(Complement and coagulation cascades);05133(Pertussis)	yes
ENSG00000197629	MPEG1	0.39543	6.73995e-14	2.26044e-09	0.263	0.156	macrophage expressed 1 [Source:HGNC Symbol;Acc:HGNC:29619]	GO:0002376(immune system process);GO:0005576(extracellular region);GO:0016020(membrane);GO:0030659(cytoplasmic vesicle membrane);GO:0031410(cytoplasmic vesicle);GO:0042742(defense response to bacterium);GO:0045087(innate immune response);GO:0045335(phagocytic vesicle);GO:0050829(defense response to Gram-negative bacterium);GO:0050830(defense response to Gram-positive bacterium);GO:0140367(antibac…	NA	yes
ENSG00000110077	MS4A6A	0.886625	2.03149e-66	6.81321e-62	0.759	0.533	membrane spanning 4-domains A6A [Source:HGNC Symbol;Acc:HGNC:13375]	GO:0005515(protein binding);GO:0005802(trans-Golgi network);GO:0005886(plasma membrane);GO:0007166(cell surface receptor signaling pathway);GO:0016020(membrane)	NA	yes
ENSG00000110079	MS4A4A	1.36837	1.80225e-135	6.0444e-131	0.609	0.248	membrane spanning 4-domains A4A [Source:HGNC Symbol;Acc:HGNC:13371]	GO:0005515(protein binding);GO:0005783(endoplasmic reticulum);GO:0005794(Golgi apparatus);GO:0005886(plasma membrane);GO:0016020(membrane);GO:0044853(plasma membrane raft)	NA	yes
ENSG00000166927	MS4A7	0.973067	1.31165e-82	4.39901e-78	0.753	0.51	membrane spanning 4-domains A7 [Source:HGNC Symbol;Acc:HGNC:13378]	GO:0005515(protein binding);GO:0005802(trans-Golgi network);GO:0005886(plasma membrane);GO:0007166(cell surface receptor signaling pathway);GO:0016020(membrane)	NA	yes
ENSG00000110446	SLC15A3	0.387713	6.27838e-21	2.10564e-16	0.316	0.178	solute carrier family 15 member 3 [Source:HGNC Symbol;Acc:HGNC:18068]	GO:0002376(immune system process);GO:0005515(protein binding);GO:0005764(lysosome);GO:0005765(lysosomal membrane);GO:0005768(endosome);GO:0006811(ion transport);GO:0010008(endosome membrane);GO:0015031(protein transport);GO:0015293(symporter activity);GO:0015333(peptide:proton symporter activity);GO:0015647(peptidoglycan transmembrane transporter activity);GO:0015833(peptide transport);GO:0015835…	NA	yes
ENSG00000167996	FTH1	0.319558	5.60352e-55	1.87931e-50	1	1	ferritin heavy chain 1 [Source:HGNC Symbol;Acc:HGNC:3976]	GO:0004322(ferroxidase activity);GO:0005506(iron ion binding);GO:0005515(protein binding);GO:0005576(extracellular region);GO:0005634(nucleus);GO:0005737(cytoplasm);GO:0005829(cytosol);GO:0006826(iron ion transport);GO:0006879(cellular iron ion homeostasis);GO:0006880(intracellular sequestering of iron ion);GO:0006955(immune response);GO:0008043(intracellular ferritin complex);GO:0008198(ferrous …	04216(Ferroptosis);04217(Necroptosis);04978(Mineral absorption)	yes
ENSG00000124942	AHNAK	0.296598	1.63664e-07	0.00548897	0.44	0.355	AHNAK nucleoprotein [Source:HGNC Symbol;Acc:HGNC:347]	GO:0003723(RNA binding);GO:0005515(protein binding);GO:0005634(nucleus);GO:0005737(cytoplasm);GO:0005765(lysosomal membrane);GO:0005829(cytosol);GO:0005886(plasma membrane);GO:0005925(focal adhesion);GO:0015629(actin cytoskeleton);GO:0016020(membrane);GO:0030315(T-tubule);GO:0031982(vesicle);GO:0042383(sarcolemma);GO:0042802(identical protein binding);GO:0043034(costamere);GO:0043484(regulation o…	05132(Salmonella infection)	yes
ENSG00000133318	RTN3	0.286678	1.92738e-08	0.000646406	0.355	0.262	reticulon 3 [Source:HGNC Symbol;Acc:HGNC:10469]	GO:0000139(Golgi membrane);GO:0005515(protein binding);GO:0005615(extracellular space);GO:0005783(endoplasmic reticulum);GO:0005789(endoplasmic reticulum membrane);GO:0005794(Golgi apparatus);GO:0005886(plasma membrane);GO:0006915(apoptotic process);GO:0007420(brain development);GO:0014069(postsynaptic density);GO:0016020(membrane);GO:0016192(vesicle-mediated transport);GO:0030182(neuron differen…	05010(Alzheimer disease)	yes
ENSG00000165457	FOLR2	1.40629	1.14443e-98	3.83819e-94	0.273	0.046	folate receptor beta [Source:HGNC Symbol;Acc:HGNC:3793]	GO:0005542(folic acid binding);GO:0005576(extracellular region);GO:0005886(plasma membrane);GO:0006954(inflammatory response);GO:0007155(cell adhesion);GO:0007342(fusion of sperm to egg plasma membrane involved in single fertilization);GO:0008284(positive regulation of cell population proliferation);GO:0009897(external side of plasma membrane);GO:0009986(cell surface);GO:0015884(folic acid transp…	01523(Antifolate resistance);04144(Endocytosis)	yes
ENSG00000137491	SLCO2B1	1.0185	2.61269e-83	8.76243e-79	0.47	0.18	solute carrier organic anion transporter family member 2B1 [Source:HGNC Symbol;Acc:HGNC:10962]	GO:0005515(protein binding);GO:0005886(plasma membrane);GO:0006805(xenobiotic metabolic process);GO:0006811(ion transport);GO:0008514(organic anion transmembrane transporter activity);GO:0009925(basal plasma membrane);GO:0015125(bile acid transmembrane transporter activity);GO:0015132(prostaglandin transmembrane transporter activity);GO:0015347(sodium-independent organic anion transmembrane trans…	NA	yes
ENSG00000109861	CTSC	1.47164	1.60521e-173	5.38355e-169	0.758	0.452	cathepsin C [Source:HGNC Symbol;Acc:HGNC:2528]	GO:0001913(T cell mediated cytotoxicity);GO:0004197(cysteine-type endopeptidase activity);GO:0004252(serine-type endopeptidase activity);GO:0005515(protein binding);GO:0005576(extracellular region);GO:0005615(extracellular space);GO:0005654(nucleoplasm);GO:0005737(cytoplasm);GO:0005764(lysosome);GO:0005788(endoplasmic reticulum lumen);GO:0005813(centrosome);GO:0006508(proteolysis);GO:0006915(apop…	04142(Lysosome);04210(Apoptosis)	yes
ENSG00000137714	FDX1	0.288512	2.20258e-07	0.00738701	0.253	0.195	ferredoxin 1 [Source:HGNC Symbol;Acc:HGNC:3638]	GO:0005506(iron ion binding);GO:0005739(mitochondrion);GO:0005759(mitochondrial matrix);GO:0006629(lipid metabolic process);GO:0006694(steroid biosynthetic process);GO:0008202(steroid metabolic process);GO:0008203(cholesterol metabolic process);GO:0009055(electron transfer activity);GO:0042446(hormone biosynthetic process);GO:0046872(metal ion binding);GO:0051353(positive regulation of oxidoreduc…	NA	yes
ENSG00000150782	IL18	0.448065	1.66334e-17	5.5785e-13	0.372	0.241	interleukin 18 [Source:HGNC Symbol;Acc:HGNC:5986]	GO:0000165(MAPK cascade);GO:0001525(angiogenesis);GO:0005125(cytokine activity);GO:0005515(protein binding);GO:0005576(extracellular region);GO:0005615(extracellular space);GO:0005737(cytoplasm);GO:0005829(cytosol);GO:0006954(inflammatory response);GO:0006955(immune response);GO:0007165(signal transduction);GO:0007267(cell-cell signaling);GO:0008283(cell population proliferation);GO:0010468(regul…	04060(Cytokine-cytokine receptor interaction);04061(Viral protein interaction with cytokine and cytokine receptor);04621(NOD-like receptor signaling pathway);04623(Cytosolic DNA-sensing pathway);05130(Pathogenic Escherichia coli infection);05131(Shigellosis);05132(Salmonella infection);05134(Legionellosis);05135(Yersinia infection);05143(African trypanosomiasis);05144(Malaria);05152(Tuberculosis)…	yes
ENSG00000084234	APLP2	0.518526	2.92045e-32	9.79459e-28	0.657	0.479	amyloid beta precursor like protein 2 [Source:HGNC Symbol;Acc:HGNC:598]	GO:0003677(DNA binding);GO:0004867(serine-type endopeptidase inhibitor activity);GO:0005515(protein binding);GO:0005634(nucleus);GO:0005788(endoplasmic reticulum lumen);GO:0005886(plasma membrane);GO:0007186(G protein-coupled receptor signaling pathway);GO:0007409(axonogenesis);GO:0007417(central nervous system development);GO:0008201(heparin binding);GO:0010466(negative regulation of peptidase a…	NA	yes
ENSG00000260314	MRC1	1.18256	2.31547e-68	7.76563e-64	0.294	0.093	mannose receptor C-type 1 [Source:HGNC Symbol;Acc:HGNC:7228]	GO:0001618(virus receptor activity);GO:0004888(transmembrane signaling receptor activity);GO:0005515(protein binding);GO:0005537(mannose binding);GO:0005768(endosome);GO:0005886(plasma membrane);GO:0006897(endocytosis);GO:0006898(receptor-mediated endocytosis);GO:0009986(cell surface);GO:0010008(endosome membrane);GO:0016020(membrane);GO:0030246(carbohydrate binding);GO:0038023(signaling receptor…	04145(Phagosome);05152(Tuberculosis)	yes
ENSG00000099250	NRP1	0.556005	2.63929e-26	8.85164e-22	0.25	0.117	neuropilin 1 [Source:HGNC Symbol;Acc:HGNC:8004]	GO:0001525(angiogenesis);GO:0001569(branching involved in blood vessel morphogenesis);GO:0001570(vasculogenesis);GO:0001755(neural crest cell migration);GO:0001764(neuron migration);GO:0001938(positive regulation of endothelial cell proliferation);GO:0002040(sprouting angiogenesis);GO:0002042(cell migration involved in sprouting angiogenesis);GO:0002116(semaphorin receptor complex);GO:0003148(out…	04360(Axon guidance);05166(Human T-cell leukemia virus 1 infection);05171(Coronavirus disease - COVID-19)	yes
ENSG00000107551	RASSF4	0.321994	4.17305e-13	1.39956e-08	0.417	0.294	Ras association domain family member 4 [Source:HGNC Symbol;Acc:HGNC:20793]	GO:0005515(protein binding);GO:0007049(cell cycle);GO:0007165(signal transduction)	04392(Hippo signaling pathway - multiple species)	yes
ENSG00000266412	NCOA4	0.528101	6.51316e-26	2.18438e-21	0.454	0.292	nuclear receptor coactivator 4 [Source:HGNC Symbol;Acc:HGNC:7671]	GO:0003713(transcription coactivator activity);GO:0005515(protein binding);GO:0005634(nucleus);GO:0006622(protein targeting to lysosome);GO:0006879(cellular iron ion homeostasis);GO:0008584(male gonad development);GO:0009725(response to hormone);GO:0030520(intracellular estrogen receptor signaling pathway);GO:0044754(autolysosome);GO:0045893(positive regulation of DNA-templated transcription);GO:…	04216(Ferroptosis);05200(Pathways in cancer);05216(Thyroid cancer)	yes
ENSG00000197746	PSAP	1.21182	7.69e-248	2.57907e-243	0.991	0.872	prosaposin [Source:HGNC Symbol;Acc:HGNC:9498]	GO:0002020(protease binding);GO:0005515(protein binding);GO:0005543(phospholipid binding);GO:0005576(extracellular region);GO:0005615(extracellular space);GO:0005737(cytoplasm);GO:0005764(lysosome);GO:0005765(lysosomal membrane);GO:0005770(late endosome);GO:0005886(plasma membrane);GO:0006629(lipid metabolic process);GO:0006665(sphingolipid metabolic process);GO:0007041(lysosomal transport);GO:00…	00600(Sphingolipid metabolism);04142(Lysosome)	yes
ENSG00000122861	PLAU	0.343221	7.16051e-11	2.40149e-06	0.243	0.151	plasminogen activator, urokinase [Source:HGNC Symbol;Acc:HGNC:9052]	GO:0001666(response to hypoxia);GO:0004252(serine-type endopeptidase activity);GO:0005515(protein binding);GO:0005576(extracellular region);GO:0005615(extracellular space);GO:0005886(plasma membrane);GO:0005925(focal adhesion);GO:0006508(proteolysis);GO:0006935(chemotaxis);GO:0007165(signal transduction);GO:0007596(blood coagulation);GO:0007599(hemostasis);GO:0008233(peptidase activity);GO:000823…	04064(NF-kappa B signaling pathway);04610(Complement and coagulation cascades);05202(Transcriptional misregulation in cancer);05205(Proteoglycans in cancer);05206(MicroRNAs in cancer);05215(Prostate cancer)	yes
ENSG00000156113	KCNMA1	0.761338	3.78128e-63	1.26817e-58	0.322	0.103	potassium calcium-activated channel subfamily M alpha 1 [Source:HGNC Symbol;Acc:HGNC:6284]	GO:0001666(response to hypoxia);GO:0003779(actin binding);GO:0005216(ion channel activity);GO:0005244(voltage-gated ion channel activity);GO:0005249(voltage-gated potassium channel activity);GO:0005267(potassium channel activity);GO:0005515(protein binding);GO:0005886(plasma membrane);GO:0005901(caveola);GO:0006811(ion transport);GO:0006813(potassium ion transport);GO:0006970(response to osmotic …	04022(cGMP-PKG signaling pathway);04270(Vascular smooth muscle contraction);04911(Insulin secretion);04924(Renin secretion);04970(Salivary secretion);04972(Pancreatic secretion)	yes
	FAM213A	0.337931	5.00819e-15	1.67965e-10	0.2	0.105	NA	NA	NA	yes
ENSG00000107798	LIPA	1.60239	3.68494e-194	1.23586e-189	0.696	0.271	lipase A, lysosomal acid type [Source:HGNC Symbol;Acc:HGNC:6617]	GO:0000278(mitotic cell cycle);GO:0000902(cell morphogenesis);GO:0001523(retinoid metabolic process);GO:0001650(fibrillar center);GO:0001889(liver development);GO:0001935(endothelial cell proliferation);GO:0002021(response to dietary excess);GO:0002244(hematopoietic progenitor cell differentiation);GO:0002526(acute inflammatory response);GO:0002536(respiratory burst involved in inflammatory respo…	00100(Steroid biosynthesis);04142(Lysosome);04979(Cholesterol metabolism)	yes
ENSG00000099194	SCD	0.856097	1.51004e-46	5.06438e-42	0.343	0.151	stearoyl-CoA desaturase [Source:HGNC Symbol;Acc:HGNC:10571]	GO:0004768(stearoyl-CoA 9-desaturase activity);GO:0005506(iron ion binding);GO:0005515(protein binding);GO:0005730(nucleolus);GO:0005783(endoplasmic reticulum);GO:0005789(endoplasmic reticulum membrane);GO:0006629(lipid metabolic process);GO:0006631(fatty acid metabolic process);GO:0006633(fatty acid biosynthetic process);GO:0006636(unsaturated fatty acid biosynthetic process);GO:0016020(membrane…	01040(Biosynthesis of unsaturated fatty acids);01100(Metabolic pathways);01212(Fatty acid metabolism);03320(PPAR signaling pathway);04152(AMPK signaling pathway)	yes
ENSG00000010278	CD9	0.67646	1.25466e-39	4.2079e-35	0.702	0.538	CD9 molecule [Source:HGNC Symbol;Acc:HGNC:1709]	GO:0005178(integrin binding);GO:0005515(protein binding);GO:0005576(extracellular region);GO:0005615(extracellular space);GO:0005886(plasma membrane);GO:0005925(focal adhesion);GO:0007155(cell adhesion);GO:0007338(single fertilization);GO:0007342(fusion of sperm to egg plasma membrane involved in single fertilization);GO:0008283(cell population proliferation);GO:0008285(negative regulation of cel…	04640(Hematopoietic cell lineage)	yes
ENSG00000010610	CD4	0.37761	3.65657e-14	1.22634e-09	0.387	0.266	CD4 molecule [Source:HGNC Symbol;Acc:HGNC:1678]	GO:0001618(virus receptor activity);GO:0001934(positive regulation of protein phosphorylation);GO:0002250(adaptive immune response);GO:0002376(immune system process);GO:0004888(transmembrane signaling receptor activity);GO:0005201(extracellular matrix structural constituent);GO:0005515(protein binding);GO:0005769(early endosome);GO:0005788(endoplasmic reticulum lumen);GO:0005789(endoplasmic retic…	04060(Cytokine-cytokine receptor interaction);04514(Cell adhesion molecules);04612(Antigen processing and presentation);04640(Hematopoietic cell lineage);04658(Th1 and Th2 cell differentiation);04659(Th17 cell differentiation);04660(T cell receptor signaling pathway);05135(Yersinia infection);05166(Human T-cell leukemia virus 1 infection);05170(Human immunodeficiency virus 1 infection);05235(PD-L…	yes
ENSG00000177575	CD163	0.896506	2.33997e-55	7.84778e-51	0.463	0.223	CD163 molecule [Source:HGNC Symbol;Acc:HGNC:1631]	GO:0005044(scavenger receptor activity);GO:0005515(protein binding);GO:0005576(extracellular region);GO:0005829(cytosol);GO:0005886(plasma membrane);GO:0006897(endocytosis);GO:0006953(acute-phase response);GO:0006954(inflammatory response);GO:0009897(external side of plasma membrane);GO:0016020(membrane);GO:0030666(endocytic vesicle membrane);GO:0097110(scaffold protein binding)	NA	yes
ENSG00000171860	C3AR1	0.401449	2.95247e-18	9.90198e-14	0.376	0.235	complement C3a receptor 1 [Source:HGNC Symbol;Acc:HGNC:1319]	GO:0002430(complement receptor mediated signaling pathway);GO:0002682(regulation of immune system process);GO:0004875(complement receptor activity);GO:0004876(complement component C3a receptor activity);GO:0004878(complement component C5a receptor activity);GO:0004930(G protein-coupled receptor activity);GO:0005886(plasma membrane);GO:0006935(chemotaxis);GO:0006954(inflammatory response);GO:00071…	04080(Neuroactive ligand-receptor interaction);04610(Complement and coagulation cascades);05150(Staphylococcus aureus infection);05171(Coronavirus disease - COVID-19)	yes
ENSG00000175899	A2M	0.994841	1.76139e-71	5.90736e-67	0.559	0.295	alpha-2-macroglobulin [Source:HGNC Symbol;Acc:HGNC:7]	GO:0001553(luteinization);GO:0001869(negative regulation of complement activation, lectin pathway);GO:0002020(protease binding);GO:0002438(acute inflammatory response to antigenic stimulus);GO:0004866(endopeptidase inhibitor activity);GO:0004867(serine-type endopeptidase inhibitor activity);GO:0005102(signaling receptor binding);GO:0005515(protein binding);GO:0005576(extracellular region);GO:0005…	04610(Complement and coagulation cascades)	yes
ENSG00000111269	CREBL2	0.520929	2.76328e-24	9.26748e-20	0.305	0.166	cAMP responsive element binding protein like 2 [Source:HGNC Symbol;Acc:HGNC:2350]	GO:0000785(chromatin);GO:0000981(DNA-binding transcription factor activity, RNA polymerase II-specific);GO:0003677(DNA binding);GO:0003700(DNA-binding transcription factor activity);GO:0005515(protein binding);GO:0005634(nucleus);GO:0006351(DNA-templated transcription);GO:0006355(regulation of DNA-templated transcription);GO:0006357(regulation of transcription by RNA polymerase II);GO:0007049(cel…	NA	yes
ENSG00000013583	HEBP1	0.264617	1.68942e-10	5.66599e-06	0.219	0.134	heme binding protein 1 [Source:HGNC Symbol;Acc:HGNC:17176]	GO:0005576(extracellular region);GO:0005737(cytoplasm);GO:0007623(circadian rhythm);GO:0020037(heme binding);GO:0070062(extracellular exosome);GO:0110165(cellular anatomical entity)	NA	yes
ENSG00000134531	EMP1	0.436061	2.91338e-12	9.77088e-08	0.163	0.112	epithelial membrane protein 1 [Source:HGNC Symbol;Acc:HGNC:3333]	GO:0005515(protein binding);GO:0005886(plasma membrane);GO:0006915(apoptotic process);GO:0008544(epidermis development);GO:0016020(membrane);GO:0032060(bleb assembly)	NA	yes
ENSG00000139644	TMBIM6	0.296668	2.11576e-13	7.09584e-09	0.76	0.663	transmembrane BAX inhibitor motif containing 6 [Source:HGNC Symbol;Acc:HGNC:11723]	GO:0002638(negative regulation of immunoglobulin production);GO:0005515(protein binding);GO:0005634(nucleus);GO:0005737(cytoplasm);GO:0005783(endoplasmic reticulum);GO:0005789(endoplasmic reticulum membrane);GO:0005886(plasma membrane);GO:0006914(autophagy);GO:0006915(apoptotic process);GO:0006986(response to unfolded protein);GO:0010523(negative regulation of calcium ion transport into cytosol);…	05130(Pathogenic Escherichia coli infection)	yes
ENSG00000185432	METTL7A	0.324269	6.64149e-09	0.000222742	0.208	0.137	methyltransferase like 7A [Source:HGNC Symbol;Acc:HGNC:24550]	GO:0001649(osteoblast differentiation);GO:0001734(mRNA (N6-adenosine)-methyltransferase activity);GO:0005515(protein binding);GO:0005576(extracellular region);GO:0005783(endoplasmic reticulum);GO:0005811(lipid droplet);GO:0006306(DNA methylation);GO:0008168(methyltransferase activity);GO:0016020(membrane);GO:0016740(transferase activity);GO:0032259(methylation);GO:0042476(odontogenesis);GO:008000…	NA	yes
ENSG00000135404	CD63	0.696755	1.35067e-91	4.52989e-87	0.941	0.817	CD63 molecule [Source:HGNC Symbol;Acc:HGNC:1692]	GO:0002092(positive regulation of receptor internalization);GO:0005515(protein binding);GO:0005576(extracellular region);GO:0005615(extracellular space);GO:0005654(nucleoplasm);GO:0005764(lysosome);GO:0005765(lysosomal membrane);GO:0005768(endosome);GO:0005770(late endosome);GO:0005771(multivesicular body);GO:0005886(plasma membrane);GO:0007160(cell-matrix adhesion);GO:0009986(cell surface);GO:00…	04142(Lysosome);05205(Proteoglycans in cancer)	yes
ENSG00000123384	LRP1	0.524142	7.39476e-31	2.48005e-26	0.306	0.143	LDL receptor related protein 1 [Source:HGNC Symbol;Acc:HGNC:6692]	GO:0001523(retinoid metabolic process);GO:0001540(amyloid-beta binding);GO:0002265(astrocyte activation involved in immune response);GO:0003723(RNA binding);GO:0005041(low-density lipoprotein particle receptor activity);GO:0005044(scavenger receptor activity);GO:0005509(calcium ion binding);GO:0005515(protein binding);GO:0005634(nucleus);GO:0005737(cytoplasm);GO:0005765(lysosomal membrane);GO:000…	04979(Cholesterol metabolism);05010(Alzheimer disease);05144(Malaria)	yes
ENSG00000135677	GNS	0.506911	2.45543e-29	8.23502e-25	0.382	0.208	glucosamine (N-acetyl)-6-sulfatase [Source:HGNC Symbol;Acc:HGNC:4422]	GO:0005515(protein binding);GO:0005539(glycosaminoglycan binding);GO:0005576(extracellular region);GO:0005764(lysosome);GO:0006027(glycosaminoglycan catabolic process);GO:0008449(N-acetylglucosamine-6-sulfatase activity);GO:0008484(sulfuric ester hydrolase activity);GO:0016787(hydrolase activity);GO:0030203(glycosaminoglycan metabolic process);GO:0035578(azurophil granule lumen);GO:0042340(kerata…	00531(Glycosaminoglycan degradation);01100(Metabolic pathways);04142(Lysosome)	yes
ENSG00000135678	CPM	1.06676	4.65355e-96	1.56071e-91	0.462	0.169	carboxypeptidase M [Source:HGNC Symbol;Acc:HGNC:2311]	GO:0004180(carboxypeptidase activity);GO:0004181(metallocarboxypeptidase activity);GO:0005576(extracellular region);GO:0005615(extracellular space);GO:0005886(plasma membrane);GO:0006508(proteolysis);GO:0006518(peptide metabolic process);GO:0008233(peptidase activity);GO:0008237(metallopeptidase activity);GO:0008270(zinc ion binding);GO:0009653(anatomical structure morphogenesis);GO:0009986(cell …	NA	yes
ENSG00000090382	LYZ	0.651437	3.93258e-35	1.31891e-30	0.884	0.762	lysozyme [Source:HGNC Symbol;Acc:HGNC:6740]	GO:0001895(retina homeostasis);GO:0003796(lysozyme activity);GO:0003824(catalytic activity);GO:0005576(extracellular region);GO:0005615(extracellular space);GO:0006954(inflammatory response);GO:0008152(metabolic process);GO:0016787(hydrolase activity);GO:0016798(hydrolase activity, acting on glycosyl bonds);GO:0019730(antimicrobial humoral response);GO:0031640(killing of cells of another organism…	04970(Salivary secretion)	yes
	AC020656.1	0.687045	6.87963e-23	2.30729e-18	0.599	0.443	NA	NA	NA	yes
ENSG00000111144	LTA4H	0.492535	1.34944e-27	4.52574e-23	0.389	0.22	leukotriene A4 hydrolase [Source:HGNC Symbol;Acc:HGNC:6710]	GO:0003723(RNA binding);GO:0004177(aminopeptidase activity);GO:0004301(epoxide hydrolase activity);GO:0004463(leukotriene-A4 hydrolase activity);GO:0005515(protein binding);GO:0005576(extracellular region);GO:0005634(nucleus);GO:0005654(nucleoplasm);GO:0005737(cytoplasm);GO:0005829(cytosol);GO:0006508(proteolysis);GO:0006629(lipid metabolic process);GO:0006691(leukotriene metabolic process);GO:00…	00590(Arachidonic acid metabolism);01100(Metabolic pathways)	yes
ENSG00000111670	GNPTAB	0.27046	6.6022e-10	2.21425e-05	0.229	0.142	N-acetylglucosamine-1-phosphate transferase subunits alpha and beta [Source:HGNC Symbol;Acc:HGNC:29670]	GO:0000139(Golgi membrane);GO:0003976(UDP-N-acetylglucosamine-lysosomal-enzyme N-acetylglucosaminephosphotransferase activity);GO:0005509(calcium ion binding);GO:0005515(protein binding);GO:0005794(Golgi apparatus);GO:0007040(lysosome organization);GO:0009306(protein secretion);GO:0016020(membrane);GO:0016256(N-glycan processing to lysosome);GO:0016740(transferase activity);GO:0016772(transferase…	04142(Lysosome)	yes
ENSG00000136048	DRAM1	0.312333	1.82085e-14	6.10677e-10	0.257	0.149	DNA damage regulated autophagy modulator 1 [Source:HGNC Symbol;Acc:HGNC:25645]	GO:0005515(protein binding);GO:0005737(cytoplasm);GO:0005764(lysosome);GO:0005765(lysosomal membrane);GO:0006914(autophagy);GO:0006915(apoptotic process);GO:0010506(regulation of autophagy);GO:0016020(membrane);GO:0110165(cellular anatomical entity)	NA	yes
ENSG00000017427	IGF1	0.504268	1.22953e-20	4.1236e-16	0.139	0.05	insulin like growth factor 1 [Source:HGNC Symbol;Acc:HGNC:5464]	GO:0001501(skeletal system development);GO:0001775(cell activation);GO:0001837(epithelial to mesenchymal transition);GO:0001932(regulation of protein phosphorylation);GO:0005158(insulin receptor binding);GO:0005159(insulin-like growth factor receptor binding);GO:0005178(integrin binding);GO:0005179(hormone activity);GO:0005515(protein binding);GO:0005576(extracellular region);GO:0005615(extracell…	01521(EGFR tyrosine kinase inhibitor resistance);01522(Endocrine resistance);04010(MAPK signaling pathway);04014(Ras signaling pathway);04015(Rap1 signaling pathway);04066(HIF-1 signaling pathway);04068(FoxO signaling pathway);04114(Oocyte meiosis);04115(p53 signaling pathway);04150(mTOR signaling pathway);04151(PI3K-Akt signaling pathway);04152(AMPK signaling pathway);04211(Longevity regulating …	yes
ENSG00000174600	CMKLR1	0.518718	2.2924e-42	7.68824e-38	0.172	0.041	chemerin chemokine-like receptor 1 [Source:HGNC Symbol;Acc:HGNC:2121]	GO:0001501(skeletal system development);GO:0002430(complement receptor mediated signaling pathway);GO:0004875(complement receptor activity);GO:0004930(G protein-coupled receptor activity);GO:0004950(chemokine receptor activity);GO:0005515(protein binding);GO:0005886(plasma membrane);GO:0006935(chemotaxis);GO:0006954(inflammatory response);GO:0006955(immune response);GO:0007165(signal transduction…	NA	yes
ENSG00000135094	SDS	0.382415	3.11741e-15	1.04552e-10	0.273	0.16	serine dehydratase [Source:HGNC Symbol;Acc:HGNC:10691]	GO:0003941(L-serine ammonia-lyase activity);GO:0004794(L-threonine ammonia-lyase activity);GO:0005515(protein binding);GO:0005737(cytoplasm);GO:0005739(mitochondrion);GO:0005829(cytosol);GO:0006094(gluconeogenesis);GO:0006520(cellular amino acid metabolic process);GO:0006565(L-serine catabolic process);GO:0006567(threonine catabolic process);GO:0006629(lipid metabolic process);GO:0009097(isoleuci…	00260(Glycine, serine and threonine metabolism);00270(Cysteine and methionine metabolism);00290(Valine, leucine and isoleucine biosynthesis);01100(Metabolic pathways);01200(Carbon metabolism);01230(Biosynthesis of amino acids)	yes
ENSG00000136156	ITM2B	0.754331	7.33743e-76	2.46083e-71	0.954	0.819	integral membrane protein 2B [Source:HGNC Symbol;Acc:HGNC:6174]	GO:0000139(Golgi membrane);GO:0001540(amyloid-beta binding);GO:0005515(protein binding);GO:0005524(ATP binding);GO:0005576(extracellular region);GO:0005615(extracellular space);GO:0005768(endosome);GO:0005794(Golgi apparatus);GO:0005886(plasma membrane);GO:0007399(nervous system development);GO:0010008(endosome membrane);GO:0016020(membrane);GO:0030660(Golgi-associated vesicle membrane);GO:003109…	NA	yes
ENSG00000178695	KCTD12	0.507296	3.92122e-22	1.3151e-17	0.566	0.438	potassium channel tetramerization domain containing 12 [Source:HGNC Symbol;Acc:HGNC:14678]	GO:0003723(RNA binding);GO:0005515(protein binding);GO:0005886(plasma membrane);GO:0008277(regulation of G protein-coupled receptor signaling pathway);GO:0016020(membrane);GO:0042734(presynaptic membrane);GO:0042802(identical protein binding);GO:0042995(cell projection);GO:0045202(synapse);GO:0045211(postsynaptic membrane);GO:0051260(protein homooligomerization)	NA	yes
ENSG00000125249	RAP2A	0.354285	5.2986e-13	1.77704e-08	0.183	0.105	RAP2A, member of RAS oncogene family [Source:HGNC Symbol;Acc:HGNC:9861]	GO:0000166(nucleotide binding);GO:0000287(magnesium ion binding);GO:0001934(positive regulation of protein phosphorylation);GO:0003924(GTPase activity);GO:0003925(G protein activity);GO:0005515(protein binding);GO:0005525(GTP binding);GO:0005768(endosome);GO:0005829(cytosol);GO:0005886(plasma membrane);GO:0007165(signal transduction);GO:0008104(protein localization);GO:0016020(membrane);GO:001678…	NA	yes
ENSG00000102524	TNFSF13B	0.383494	9.26276e-19	3.10654e-14	0.578	0.43	TNF superfamily member 13b [Source:HGNC Symbol;Acc:HGNC:11929]	GO:0001782(B cell homeostasis);GO:0002376(immune system process);GO:0002467(germinal center formation);GO:0002636(positive regulation of germinal center formation);GO:0005102(signaling receptor binding);GO:0005125(cytokine activity);GO:0005164(tumor necrosis factor receptor binding);GO:0005515(protein binding);GO:0005576(extracellular region);GO:0005615(extracellular space);GO:0005737(cytoplasm);…	04060(Cytokine-cytokine receptor interaction);04064(NF-kappa B signaling pathway);04672(Intestinal immune network for IgA production);05323(Rheumatoid arthritis)	yes
ENSG00000185896	LAMP1	0.806401	1.26355e-68	4.2377e-64	0.534	0.264	lysosomal associated membrane protein 1 [Source:HGNC Symbol;Acc:HGNC:6499]	GO:0000421(autophagosome membrane);GO:0001618(virus receptor activity);GO:0005515(protein binding);GO:0005737(cytoplasm);GO:0005764(lysosome);GO:0005765(lysosomal membrane);GO:0005768(endosome);GO:0005770(late endosome);GO:0005771(multivesicular body);GO:0005829(cytosol);GO:0005886(plasma membrane);GO:0008021(synaptic vesicle);GO:0009897(external side of plasma membrane);GO:0009986(cell surface);…	04140(Autophagy - animal);04142(Lysosome);04145(Phagosome);05152(Tuberculosis)	yes
ENSG00000129538	RNASE1	1.68188	2.57983e-131	8.65224e-127	0.666	0.283	ribonuclease A family member 1, pancreatic [Source:HGNC Symbol;Acc:HGNC:10044]	GO:0003676(nucleic acid binding);GO:0004518(nuclease activity);GO:0004519(endonuclease activity);GO:0004522(ribonuclease A activity);GO:0004540(ribonuclease activity);GO:0005515(protein binding);GO:0005576(extracellular region);GO:0016070(RNA metabolic process);GO:0016787(hydrolase activity);GO:0016829(lyase activity);GO:0050830(defense response to Gram-positive bacterium);GO:0070062(extracellula…	NA	yes
ENSG00000155465	SLC7A7	0.342512	1.44068e-22	4.83174e-18	0.41	0.254	solute carrier family 7 member 7 [Source:HGNC Symbol;Acc:HGNC:11065]	GO:0000821(regulation of arginine metabolic process);GO:0003333(amino acid transmembrane transport);GO:0005886(plasma membrane);GO:0006865(amino acid transport);GO:0015174(basic amino acid transmembrane transporter activity);GO:0015179(L-amino acid transmembrane transporter activity);GO:0015820(leucine transport);GO:0016020(membrane);GO:0016323(basolateral plasma membrane);GO:0022857(transmembran…	04974(Protein digestion and absorption)	yes
ENSG00000092068	SLC7A8	0.417932	4.12412e-25	1.38315e-20	0.153	0.053	solute carrier family 7 member 8 [Source:HGNC Symbol;Acc:HGNC:11066]	GO:0003333(amino acid transmembrane transport);GO:0005515(protein binding);GO:0005737(cytoplasm);GO:0005886(plasma membrane);GO:0006865(amino acid transport);GO:0009925(basal plasma membrane);GO:0015101(organic cation transmembrane transporter activity);GO:0015171(amino acid transmembrane transporter activity);GO:0015175(neutral amino acid transmembrane transporter activity);GO:0015179(L-amino ac…	04974(Protein digestion and absorption)	yes
ENSG00000129515	SNX6	0.41658	5.78078e-16	1.93876e-11	0.452	0.324	sorting nexin 6 [Source:HGNC Symbol;Acc:HGNC:14970]	GO:0005515(protein binding);GO:0005634(nucleus);GO:0005737(cytoplasm);GO:0005764(lysosome);GO:0005768(endosome);GO:0005769(early endosome);GO:0005829(cytosol);GO:0006886(intracellular protein transport);GO:0007175(negative regulation of epidermal growth factor-activated receptor activity);GO:0008289(lipid binding);GO:0015031(protein transport);GO:0016020(membrane);GO:0016241(regulation of macroau…	04144(Endocytosis)	yes
ENSG00000131981	LGALS3	0.99392	7.27744e-93	2.44071e-88	0.76	0.538	galectin 3 [Source:HGNC Symbol;Acc:HGNC:6563]	GO:0001772(immunological synapse);GO:0002376(immune system process);GO:0002548(monocyte chemotaxis);GO:0003723(RNA binding);GO:0004864(protein phosphatase inhibitor activity);GO:0005515(protein binding);GO:0005576(extracellular region);GO:0005615(extracellular space);GO:0005634(nucleus);GO:0005654(nucleoplasm);GO:0005681(spliceosomal complex);GO:0005737(cytoplasm);GO:0005743(mitochondrial inner m…	NA	yes
ENSG00000139974	SLC38A6	0.584019	8.05886e-49	2.70278e-44	0.268	0.086	solute carrier family 38 member 6 [Source:HGNC Symbol;Acc:HGNC:19863]	GO:0003333(amino acid transmembrane transport);GO:0005515(protein binding);GO:0005886(plasma membrane);GO:0006811(ion transport);GO:0006814(sodium ion transport);GO:0006865(amino acid transport);GO:0006868(glutamine transport);GO:0015186(L-glutamine transmembrane transporter activity);GO:0016020(membrane)	NA	yes
ENSG00000126821	SGPP1	0.311568	6.72443e-13	2.25524e-08	0.168	0.084	sphingosine-1-phosphate phosphatase 1 [Source:HGNC Symbol;Acc:HGNC:17720]	GO:0005783(endoplasmic reticulum);GO:0005789(endoplasmic reticulum membrane);GO:0005886(plasma membrane);GO:0006629(lipid metabolic process);GO:0006665(sphingolipid metabolic process);GO:0006668(sphinganine-1-phosphate metabolic process);GO:0006670(sphingosine metabolic process);GO:0016020(membrane);GO:0016787(hydrolase activity);GO:0030148(sphingolipid biosynthetic process);GO:0035621(ER to Golg…	00600(Sphingolipid metabolism);01100(Metabolic pathways);04071(Sphingolipid signaling pathway)	yes
ENSG00000119655	NPC2	0.529676	2.34948e-84	7.87967e-80	0.977	0.874	NPC intracellular cholesterol transporter 2 [Source:HGNC Symbol;Acc:HGNC:14537]	GO:0005515(protein binding);GO:0005576(extracellular region);GO:0005615(extracellular space);GO:0005764(lysosome);GO:0005783(endoplasmic reticulum);GO:0006629(lipid metabolic process);GO:0006869(lipid transport);GO:0008202(steroid metabolic process);GO:0008203(cholesterol metabolic process);GO:0009615(response to virus);GO:0010467(gene expression);GO:0010878(cholesterol storage);GO:0015485(choles…	04142(Lysosome);04979(Cholesterol metabolism)	yes
ENSG00000054983	GALC	0.286465	1.16713e-12	3.91434e-08	0.156	0.076	galactosylceramidase [Source:HGNC Symbol;Acc:HGNC:4115]	GO:0004336(galactosylceramidase activity);GO:0004553(hydrolase activity, hydrolyzing O-glycosyl compounds);GO:0005764(lysosome);GO:0006629(lipid metabolic process);GO:0006665(sphingolipid metabolic process);GO:0006683(galactosylceramide catabolic process);GO:0006687(glycosphingolipid metabolic process);GO:0008152(metabolic process);GO:0016042(lipid catabolic process);GO:0016787(hydrolase activity…	00600(Sphingolipid metabolism);01100(Metabolic pathways);04142(Lysosome)	yes
ENSG00000100600	LGMN	1.89568	2.94238e-220	9.86817e-216	0.758	0.313	legumain [Source:HGNC Symbol;Acc:HGNC:9472]	GO:0003014(renal system process);GO:0004175(endopeptidase activity);GO:0004197(cysteine-type endopeptidase activity);GO:0005576(extracellular region);GO:0005737(cytoplasm);GO:0005764(lysosome);GO:0005770(late endosome);GO:0006508(proteolysis);GO:0006624(vacuolar protein processing);GO:0007613(memory);GO:0008233(peptidase activity);GO:0008234(cysteine-type peptidase activity);GO:0008284(positive r…	04142(Lysosome);04612(Antigen processing and presentation)	yes
ENSG00000165949	IFI27	1.08074	1.21769e-65	4.08388e-61	0.639	0.379	interferon alpha inducible protein 27 [Source:HGNC Symbol;Acc:HGNC:5397]	GO:0000122(negative regulation of transcription by RNA polymerase II);GO:0002376(immune system process);GO:0003674(molecular_function);GO:0005515(protein binding);GO:0005521(lamin binding);GO:0005634(nucleus);GO:0005635(nuclear envelope);GO:0005637(nuclear inner membrane);GO:0005739(mitochondrion);GO:0005741(mitochondrial outer membrane);GO:0005783(endoplasmic reticulum);GO:0005789(endoplasmic re…	NA	yes
ENSG00000119632	IFI27L2	0.268252	5.63526e-09	0.000188995	0.395	0.294	interferon alpha inducible protein 27 like 2 [Source:HGNC Symbol;Acc:HGNC:19753]	GO:0005739(mitochondrion);GO:0006915(apoptotic process);GO:0016020(membrane);GO:0031966(mitochondrial membrane);GO:0097190(apoptotic signaling pathway)	NA	yes
ENSG00000100697	DICER1	0.310783	7.83949e-16	2.62921e-11	0.273	0.161	dicer 1, ribonuclease III [Source:HGNC Symbol;Acc:HGNC:17098]	GO:0000122(negative regulation of transcription by RNA polymerase II);GO:0000166(nucleotide binding);GO:0003677(DNA binding);GO:0003723(RNA binding);GO:0003725(double-stranded RNA binding);GO:0004386(helicase activity);GO:0004518(nuclease activity);GO:0004519(endonuclease activity);GO:0004521(endoribonuclease activity);GO:0004525(ribonuclease III activity);GO:0004530(deoxyribonuclease I activity)…	05206(MicroRNAs in cancer)	yes
ENSG00000211896	IGHG1	0.579246	6.49654e-16	2.17881e-11	0.378	0.25	immunoglobulin heavy constant gamma 1 (G1m marker) [Source:HGNC Symbol;Acc:HGNC:5525]	GO:0001788(antibody-dependent cellular cytotoxicity);GO:0002250(adaptive immune response);GO:0002376(immune system process);GO:0003823(antigen binding);GO:0005515(protein binding);GO:0005576(extracellular region);GO:0005615(extracellular space);GO:0005886(plasma membrane);GO:0016020(membrane);GO:0019814(immunoglobulin complex);GO:0034988(Fc-gamma receptor I complex binding);GO:0050853(B cell rece…	NA	yes
ENSG00000211899	IGHM	0.387287	6.54199e-10	2.19405e-05	0.233	0.147	immunoglobulin heavy constant mu [Source:HGNC Symbol;Acc:HGNC:5541]	GO:0002250(adaptive immune response);GO:0002376(immune system process);GO:0003697(single-stranded DNA binding);GO:0003823(antigen binding);GO:0005576(extracellular region);GO:0005615(extracellular space);GO:0005886(plasma membrane);GO:0009986(cell surface);GO:0016020(membrane);GO:0019731(antibacterial humoral response);GO:0019814(immunoglobulin complex);GO:0031210(phosphatidylcholine binding);GO:…	NA	yes
ENSG00000273749	CYFIP1	0.400338	8.72964e-18	2.92775e-13	0.334	0.206	cytoplasmic FMR1 interacting protein 1 [Source:HGNC Symbol;Acc:HGNC:13759]	GO:0000340(RNA 7-methylguanosine cap binding);GO:0000902(cell morphogenesis);GO:0001726(ruffle);GO:0003779(actin binding);GO:0005515(protein binding);GO:0005576(extracellular region);GO:0005737(cytoplasm);GO:0005829(cytosol);GO:0005845(mRNA cap binding complex);GO:0005925(focal adhesion);GO:0006417(regulation of translation);GO:0007399(nervous system development);GO:0007411(axon guidance);GO:0008…	03013(RNA transport);04810(Regulation of actin cytoskeleton);05130(Pathogenic Escherichia coli infection);05132(Salmonella infection)	yes
ENSG00000166068	SPRED1	0.664146	1.79478e-31	6.01934e-27	0.324	0.171	sprouty related EVH1 domain containing 1 [Source:HGNC Symbol;Acc:HGNC:20249]	GO:0005173(stem cell factor receptor binding);GO:0005515(protein binding);GO:0005634(nucleus);GO:0005654(nucleoplasm);GO:0005829(cytosol);GO:0005886(plasma membrane);GO:0005901(caveola);GO:0006469(negative regulation of protein kinase activity);GO:0007275(multicellular organism development);GO:0009966(regulation of signal transduction);GO:0010719(negative regulation of epithelial to mesenchymal t…	NA	yes
ENSG00000137824	RMDN3	0.39557	1.09482e-24	3.67181e-20	0.212	0.09	regulator of microtubule dynamics 3 [Source:HGNC Symbol;Acc:HGNC:25550]	GO:0000922(spindle pole);GO:0005515(protein binding);GO:0005634(nucleus);GO:0005737(cytoplasm);GO:0005739(mitochondrion);GO:0005741(mitochondrial outer membrane);GO:0005819(spindle);GO:0005856(cytoskeleton);GO:0005874(microtubule);GO:0005876(spindle microtubule);GO:0006874(cellular calcium ion homeostasis);GO:0006915(apoptotic process);GO:0008017(microtubule binding);GO:0016020(membrane);GO:00301…	NA	yes
ENSG00000137880	GCHFR	1.06083	4.6481e-57	1.55888e-52	0.416	0.209	GTP cyclohydrolase I feedback regulator [Source:HGNC Symbol;Acc:HGNC:4194]	GO:0005515(protein binding);GO:0005634(nucleus);GO:0005654(nucleoplasm);GO:0005737(cytoplasm);GO:0005829(cytosol);GO:0006809(nitric oxide biosynthetic process);GO:0009890(negative regulation of biosynthetic process);GO:0016020(membrane);GO:0016787(hydrolase activity);GO:0030425(dendrite);GO:0031965(nuclear membrane);GO:0042133(neurotransmitter metabolic process);GO:0042470(melanosome);GO:0043105(…	NA	yes
ENSG00000166710	B2M	0.471825	5.03281e-79	1.6879e-74	1	0.999	beta-2-microglobulin [Source:HGNC Symbol;Acc:HGNC:914]	GO:0000139(Golgi membrane);GO:0001895(retina homeostasis);GO:0001913(T cell mediated cytotoxicity);GO:0001916(positive regulation of T cell mediated cytotoxicity);GO:0002237(response to molecule of bacterial origin);GO:0002376(immune system process);GO:0002474(antigen processing and presentation of peptide antigen via MHC class I);GO:0002481(antigen processing and presentation of exogenous protei…	04612(Antigen processing and presentation);05163(Human cytomegalovirus infection);05166(Human T-cell leukemia virus 1 infection);05168(Herpes simplex virus 1 infection);05169(Epstein-Barr virus infection);05170(Human immunodeficiency virus 1 infection)	yes
ENSG00000104093	DMXL2	0.469882	5.89525e-35	1.97715e-30	0.292	0.125	Dmx like 2 [Source:HGNC Symbol;Acc:HGNC:2938]	GO:0005515(protein binding);GO:0005615(extracellular space);GO:0007035(vacuolar acidification);GO:0008021(synaptic vesicle);GO:0016020(membrane);GO:0030672(synaptic vesicle membrane);GO:0031267(small GTPase binding);GO:0031410(cytoplasmic vesicle);GO:0043291(RAVE complex);GO:0045202(synapse);GO:0098992(neuronal dense core vesicle)	NA	yes
ENSG00000197535	MYO5A	0.276282	1.02788e-13	3.44729e-09	0.179	0.09	myosin VA [Source:HGNC Symbol;Acc:HGNC:7602]	GO:0000146(microfilament motor activity);GO:0000166(nucleotide binding);GO:0001726(ruffle);GO:0003723(RNA binding);GO:0003774(cytoskeletal motor activity);GO:0003779(actin binding);GO:0005096(GTPase activator activity);GO:0005515(protein binding);GO:0005516(calmodulin binding);GO:0005524(ATP binding);GO:0005737(cytoplasm);GO:0005764(lysosome);GO:0005769(early endosome);GO:0005770(late endosome);G…	05130(Pathogenic Escherichia coli infection)	yes
ENSG00000185088	RPS27L	0.328328	1.66756e-14	5.59266e-10	0.717	0.605	ribosomal protein S27 like [Source:HGNC Symbol;Acc:HGNC:18476]	GO:0000028(ribosomal small subunit assembly);GO:0003723(RNA binding);GO:0003735(structural constituent of ribosome);GO:0005515(protein binding);GO:0005634(nucleus);GO:0005840(ribosome);GO:0006412(translation);GO:0006919(activation of cysteine-type endopeptidase activity involved in apoptotic process);GO:0006978(DNA damage response, signal transduction by p53 class mediator resulting in transcript…	03010(Ribosome);05171(Coronavirus disease - COVID-19)	yes
ENSG00000090487	SPG21	0.306204	5.27173e-18	1.76803e-13	0.447	0.307	SPG21 abhydrolase domain containing, maspardin [Source:HGNC Symbol;Acc:HGNC:20373]	GO:0005515(protein binding);GO:0005737(cytoplasm);GO:0005768(endosome);GO:0005794(Golgi apparatus);GO:0005829(cytosol);GO:0010008(endosome membrane);GO:0016020(membrane);GO:0030140(trans-Golgi network transport vesicle);GO:0042609(CD4 receptor binding);GO:0043231(intracellular membrane-bounded organelle);GO:0050851(antigen receptor-mediated signaling pathway)	04144(Endocytosis)	yes
ENSG00000213614	HEXA	0.529969	3.21752e-31	1.07909e-26	0.42	0.237	hexosaminidase subunit alpha [Source:HGNC Symbol;Acc:HGNC:4878]	GO:0001501(skeletal system development);GO:0004553(hydrolase activity, hydrolyzing O-glycosyl compounds);GO:0004563(beta-N-acetylhexosaminidase activity);GO:0005515(protein binding);GO:0005764(lysosome);GO:0005829(cytosol);GO:0005975(carbohydrate metabolic process);GO:0006024(glycosaminoglycan biosynthetic process);GO:0006629(lipid metabolic process);GO:0006689(ganglioside catabolic process);GO:0…	00511(Other glycan degradation);00513(Various types of N-glycan biosynthesis);00520(Amino sugar and nucleotide sugar metabolism);00531(Glycosaminoglycan degradation);00603(Glycosphingolipid biosynthesis - globo and isoglobo series);00604(Glycosphingolipid biosynthesis - ganglio series);01100(Metabolic pathways);04142(Lysosome)	yes
ENSG00000162066	AMDHD2	0.309405	4.68652e-15	1.57176e-10	0.154	0.069	amidohydrolase domain containing 2 [Source:HGNC Symbol;Acc:HGNC:24262]	GO:0005515(protein binding);GO:0005634(nucleus);GO:0005829(cytosol);GO:0005975(carbohydrate metabolic process);GO:0006040(amino sugar metabolic process);GO:0006044(N-acetylglucosamine metabolic process);GO:0006046(N-acetylglucosamine catabolic process);GO:0006048(UDP-N-acetylglucosamine biosynthetic process);GO:0008448(N-acetylglucosamine-6-phosphate deacetylase activity);GO:0016787(hydrolase act…	00520(Amino sugar and nucleotide sugar metabolism);01100(Metabolic pathways)	yes
ENSG00000008517	IL32	0.285022	4.62246e-09	0.000155028	0.202	0.124	interleukin 32 [Source:HGNC Symbol;Acc:HGNC:16830]	GO:0005125(cytokine activity);GO:0005515(protein binding);GO:0005576(extracellular region);GO:0005615(extracellular space);GO:0005829(cytosol);GO:0006952(defense response);GO:0006955(immune response);GO:0007155(cell adhesion);GO:0007165(signal transduction);GO:0010628(positive regulation of gene expression);GO:0016020(membrane);GO:0034346(positive regulation of type III interferon production);GO:…	04060(Cytokine-cytokine receptor interaction)	yes
ENSG00000048471	SNX29	0.265084	4.13827e-09	0.000138789	0.131	0.069	sorting nexin 29 [Source:HGNC Symbol;Acc:HGNC:30542]	GO:0035091(phosphatidylinositol binding)	NA	yes
ENSG00000157045	NTAN1	0.278665	5.29796e-14	1.77683e-09	0.226	0.126	N-terminal asparagine amidase [Source:HGNC Symbol;Acc:HGNC:29909]	GO:0005515(protein binding);GO:0005634(nucleus);GO:0005737(cytoplasm);GO:0006511(ubiquitin-dependent protein catabolic process);GO:0007613(memory);GO:0008344(adult locomotory behavior);GO:0008418(protein-N-terminal asparagine amidohydrolase activity);GO:0016787(hydrolase activity)	NA	yes
ENSG00000140749	IGSF6	0.538959	8.47375e-24	2.84193e-19	0.594	0.452	immunoglobulin superfamily member 6 [Source:HGNC Symbol;Acc:HGNC:5953]	GO:0004888(transmembrane signaling receptor activity);GO:0005886(plasma membrane);GO:0006955(immune response);GO:0007166(cell surface receptor signaling pathway);GO:0016020(membrane)	NA	yes
ENSG00000155719	OTOA	0.6419	3.87414e-60	1.29931e-55	0.226	0.049	otoancorin [Source:HGNC Symbol;Acc:HGNC:16378]	GO:0005576(extracellular region);GO:0005886(plasma membrane);GO:0007160(cell-matrix adhesion);GO:0007605(sensory perception of sound);GO:0009986(cell surface);GO:0016020(membrane);GO:0016324(apical plasma membrane);GO:0019226(transmission of nerve impulse);GO:0110165(cellular anatomical entity)	NA	yes
ENSG00000176046	NUPR1	1.39864	2.00145e-122	6.71247e-118	0.65	0.295	nuclear protein 1, transcriptional regulator [Source:HGNC Symbol;Acc:HGNC:29990]	GO:0002526(acute inflammatory response);GO:0003677(DNA binding);GO:0003682(chromatin binding);GO:0003713(transcription coactivator activity);GO:0005515(protein binding);GO:0005634(nucleus);GO:0005654(nucleoplasm);GO:0005737(cytoplasm);GO:0006473(protein acetylation);GO:0008285(negative regulation of cell population proliferation);GO:0008584(male gonad development);GO:0009636(response to toxic sub…	05202(Transcriptional misregulation in cancer)	yes
ENSG00000169896	ITGAM	0.267069	3.30317e-11	1.10782e-06	0.255	0.159	integrin subunit alpha M [Source:HGNC Symbol;Acc:HGNC:6149]	GO:0001540(amyloid-beta binding);GO:0001774(microglial cell activation);GO:0001851(complement component C3b binding);GO:0002376(immune system process);GO:0005178(integrin binding);GO:0005515(protein binding);GO:0005615(extracellular space);GO:0005886(plasma membrane);GO:0006898(receptor-mediated endocytosis);GO:0006911(phagocytosis, engulfment);GO:0007155(cell adhesion);GO:0007160(cell-matrix adh…	04015(Rap1 signaling pathway);04145(Phagosome);04514(Cell adhesion molecules);04610(Complement and coagulation cascades);04640(Hematopoietic cell lineage);04670(Leukocyte transendothelial migration);04810(Regulation of actin cytoskeleton);05133(Pertussis);05134(Legionellosis);05140(Leishmaniasis);05146(Amoebiasis);05150(Staphylococcus aureus infection);05152(Tuberculosis);05202(Transcriptional mi…	yes
ENSG00000103066	PLA2G15	0.272607	1.52006e-15	5.09797e-11	0.167	0.078	phospholipase A2 group XV [Source:HGNC Symbol;Acc:HGNC:17163]	GO:0004622(lysophospholipase activity);GO:0004623(phospholipase A2 activity);GO:0005543(phospholipid binding);GO:0005576(extracellular region);GO:0005615(extracellular space);GO:0005654(nucleoplasm);GO:0005764(lysosome);GO:0006629(lipid metabolic process);GO:0006631(fatty acid metabolic process);GO:0006644(phospholipid metabolic process);GO:0006650(glycerophospholipid metabolic process);GO:000665…	00564(Glycerophospholipid metabolism);04142(Lysosome)	yes
ENSG00000140836	ZFHX3	0.289326	1.77542e-08	0.00059544	0.242	0.161	zinc finger homeobox 3 [Source:HGNC Symbol;Acc:HGNC:777]	GO:0000122(negative regulation of transcription by RNA polymerase II);GO:0000785(chromatin);GO:0000976(transcription cis-regulatory region binding);GO:0000978(RNA polymerase II cis-regulatory region sequence-specific DNA binding);GO:0000981(DNA-binding transcription factor activity, RNA polymerase II-specific);GO:0001227(DNA-binding transcription repressor activity, RNA polymerase II-specific);GO…	04550(Signaling pathways regulating pluripotency of stem cells)	yes
ENSG00000178573	MAF	1.11167	1.18736e-71	3.98216e-67	0.376	0.141	MAF bZIP transcription factor [Source:HGNC Symbol;Acc:HGNC:6776]	GO:0000122(negative regulation of transcription by RNA polymerase II);GO:0000785(chromatin);GO:0000978(RNA polymerase II cis-regulatory region sequence-specific DNA binding);GO:0000981(DNA-binding transcription factor activity, RNA polymerase II-specific);GO:0001228(DNA-binding transcription activator activity, RNA polymerase II-specific);GO:0002088(lens development in camera-type eye);GO:0003677…	04658(Th1 and Th2 cell differentiation);05202(Transcriptional misregulation in cancer);05321(Inflammatory bowel disease)	yes
ENSG00000051523	CYBA	0.323868	3.19495e-31	1.07152e-26	0.946	0.888	cytochrome b-245 alpha chain [Source:HGNC Symbol;Acc:HGNC:2577]	GO:0005515(protein binding);GO:0005737(cytoplasm);GO:0005768(endosome);GO:0005789(endoplasmic reticulum membrane);GO:0005886(plasma membrane);GO:0006801(superoxide metabolic process);GO:0006954(inflammatory response);GO:0009055(electron transfer activity);GO:0014895(smooth muscle hypertrophy);GO:0016020(membrane);GO:0016175(superoxide-generating NAD(P)H oxidase activity);GO:0016491(oxidoreductase…	04145(Phagosome);04380(Osteoclast differentiation);04621(NOD-like receptor signaling pathway);04670(Leukocyte transendothelial migration);05020(Prion disease);05140(Leishmaniasis);05418(Fluid shear stress and atherosclerosis)	yes
ENSG00000132386	SERPINF1	0.396412	6.01014e-13	2.01568e-08	0.38	0.265	serpin family F member 1 [Source:HGNC Symbol;Acc:HGNC:8824]	GO:0001822(kidney development);GO:0004867(serine-type endopeptidase inhibitor activity);GO:0005515(protein binding);GO:0005576(extracellular region);GO:0005604(basement membrane);GO:0005615(extracellular space);GO:0007614(short-term memory);GO:0010447(response to acidic pH);GO:0010596(negative regulation of endothelial cell migration);GO:0010629(negative regulation of gene expression);GO:0010951(…	04310(Wnt signaling pathway)	yes
ENSG00000129226	CD68	0.79786	5.31641e-85	1.78302e-80	0.759	0.545	CD68 molecule [Source:HGNC Symbol;Acc:HGNC:1693]	GO:0002437(inflammatory response to antigenic stimulus);GO:0002605(negative regulation of dendritic cell antigen processing and presentation);GO:0005515(protein binding);GO:0005737(cytoplasm);GO:0005764(lysosome);GO:0005765(lysosomal membrane);GO:0005768(endosome);GO:0005886(plasma membrane);GO:0010008(endosome membrane);GO:0016020(membrane);GO:0031669(cellular response to nutrient levels);GO:003…	04142(Lysosome)	yes
ENSG00000109099	PMP22	0.607021	2.92184e-29	9.79928e-25	0.268	0.125	peripheral myelin protein 22 [Source:HGNC Symbol;Acc:HGNC:9118]	GO:0005515(protein binding);GO:0005886(plasma membrane);GO:0005923(bicellular tight junction);GO:0006915(apoptotic process);GO:0007268(chemical synaptic transmission);GO:0007422(peripheral nervous system development);GO:0008285(negative regulation of cell population proliferation);GO:0010977(negative regulation of neuron projection development);GO:0016020(membrane);GO:0030154(cell differentiation…	NA	yes
ENSG00000184060	ADAP2	0.352219	6.35023e-16	2.12974e-11	0.41	0.273	ArfGAP with dual PH domains 2 [Source:HGNC Symbol;Acc:HGNC:16487]	GO:0005096(GTPase activator activity);GO:0005515(protein binding);GO:0005546(phosphatidylinositol-4,5-bisphosphate binding);GO:0005547(phosphatidylinositol-3,4,5-trisphosphate binding);GO:0005737(cytoplasm);GO:0005740(mitochondrial envelope);GO:0005886(plasma membrane);GO:0007507(heart development);GO:0016020(membrane);GO:0030674(protein-macromolecule adaptor activity);GO:0043087(regulation of GT…	NA	yes
ENSG00000108700	CCL8	0.304605	7.42663e-08	0.00249074	0.12	0.066	C-C motif chemokine ligand 8 [Source:HGNC Symbol;Acc:HGNC:10635]	GO:0002548(monocyte chemotaxis);GO:0004672(protein kinase activity);GO:0005125(cytokine activity);GO:0005515(protein binding);GO:0005576(extracellular region);GO:0005615(extracellular space);GO:0006816(calcium ion transport);GO:0006874(cellular calcium ion homeostasis);GO:0006887(exocytosis);GO:0006935(chemotaxis);GO:0006954(inflammatory response);GO:0006955(immune response);GO:0007165(signal tra…	04060(Cytokine-cytokine receptor interaction);04061(Viral protein interaction with cytokine and cytokine receptor);04062(Chemokine signaling pathway)	yes
ENSG00000181374	CCL13	1.21252	4.975e-53	1.66851e-48	0.135	0.017	C-C motif chemokine ligand 13 [Source:HGNC Symbol;Acc:HGNC:10611]	GO:0002548(monocyte chemotaxis);GO:0005102(signaling receptor binding);GO:0005125(cytokine activity);GO:0005515(protein binding);GO:0005576(extracellular region);GO:0005615(extracellular space);GO:0006874(cellular calcium ion homeostasis);GO:0006935(chemotaxis);GO:0006954(inflammatory response);GO:0006955(immune response);GO:0007010(cytoskeleton organization);GO:0007165(signal transduction);GO:00…	04060(Cytokine-cytokine receptor interaction);04061(Viral protein interaction with cytokine and cytokine receptor);04062(Chemokine signaling pathway);04064(NF-kappa B signaling pathway)	yes
ENSG00000275385	CCL18	2.2522	3.37199e-116	1.1309e-111	0.334	0.055	C-C motif chemokine ligand 18 [Source:HGNC Symbol;Acc:HGNC:10616]	GO:0002548(monocyte chemotaxis);GO:0005125(cytokine activity);GO:0005515(protein binding);GO:0005576(extracellular region);GO:0005615(extracellular space);GO:0006935(chemotaxis);GO:0006954(inflammatory response);GO:0006955(immune response);GO:0007154(cell communication);GO:0007165(signal transduction);GO:0007186(G protein-coupled receptor signaling pathway);GO:0007267(cell-cell signaling);GO:0008…	04060(Cytokine-cytokine receptor interaction);04061(Viral protein interaction with cytokine and cytokine receptor);04062(Chemokine signaling pathway)	yes
ENSG00000108828	VAT1	0.491199	8.79199e-40	2.94866e-35	0.224	0.071	vesicle amine transport 1 [Source:HGNC Symbol;Acc:HGNC:16919]	GO:0005515(protein binding);GO:0005576(extracellular region);GO:0005737(cytoplasm);GO:0005739(mitochondrion);GO:0005741(mitochondrial outer membrane);GO:0008270(zinc ion binding);GO:0010637(negative regulation of mitochondrial fusion);GO:0016020(membrane);GO:0016491(oxidoreductase activity);GO:0035578(azurophil granule lumen);GO:0070062(extracellular exosome)	NA	yes
ENSG00000030582	GRN	0.666955	7.92609e-61	2.65825e-56	0.858	0.721	granulin precursor [Source:HGNC Symbol;Acc:HGNC:4601]	GO:0002265(astrocyte activation involved in immune response);GO:0002282(microglial cell activation involved in immune response);GO:0003723(RNA binding);GO:0005125(cytokine activity);GO:0005515(protein binding);GO:0005576(extracellular region);GO:0005615(extracellular space);GO:0005764(lysosome);GO:0005765(lysosomal membrane);GO:0005768(endosome);GO:0005770(late endosome);GO:0005783(endoplasmic re…	NA	yes
ENSG00000108846	ABCC3	0.260043	7.43745e-10	2.49437e-05	0.171	0.097	ATP binding cassette subfamily C member 3 [Source:HGNC Symbol;Acc:HGNC:54]	GO:0000166(nucleotide binding);GO:0005524(ATP binding);GO:0005886(plasma membrane);GO:0006805(xenobiotic metabolic process);GO:0006855(xenobiotic transmembrane transport);GO:0006869(lipid transport);GO:0008559(ABC-type xenobiotic transporter activity);GO:0009925(basal plasma membrane);GO:0015164(glucuronoside transmembrane transporter activity);GO:0015431(ABC-type glutathione S-conjugate transpor…	01523(Antifolate resistance);02010(ABC transporters);04976(Bile secretion)	yes
ENSG00000121064	SCPEP1	0.616625	4.49262e-38	1.50673e-33	0.412	0.222	serine carboxypeptidase 1 [Source:HGNC Symbol;Acc:HGNC:29507]	GO:0004180(carboxypeptidase activity);GO:0004185(serine-type carboxypeptidase activity);GO:0005576(extracellular region);GO:0005829(cytosol);GO:0006508(proteolysis);GO:0008233(peptidase activity);GO:0016787(hydrolase activity);GO:0042573(retinoic acid metabolic process);GO:0045776(negative regulation of blood pressure);GO:0070062(extracellular exosome);GO:0097746(blood vessel diameter maintenance)	NA	yes
ENSG00000141367	CLTC	0.288827	5.6878e-10	1.90758e-05	0.42	0.311	clathrin heavy chain [Source:HGNC Symbol;Acc:HGNC:2092]	GO:0000278(mitotic cell cycle);GO:0001649(osteoblast differentiation);GO:0003723(RNA binding);GO:0003725(double-stranded RNA binding);GO:0005198(structural molecule activity);GO:0005515(protein binding);GO:0005737(cytoplasm);GO:0005764(lysosome);GO:0005768(endosome);GO:0005819(spindle);GO:0005829(cytosol);GO:0005856(cytoskeleton);GO:0005886(plasma membrane);GO:0005905(clathrin-coated pit);GO:0005…	04142(Lysosome);04144(Endocytosis);04721(Synaptic vesicle cycle);04961(Endocrine and other factor-regulated calcium reabsorption);05016(Huntington disease);05100(Bacterial invasion of epithelial cells)	yes
ENSG00000035862	TIMP2	0.656956	3.63342e-51	1.21857e-46	0.52	0.287	TIMP metallopeptidase inhibitor 2 [Source:HGNC Symbol;Acc:HGNC:11821]	GO:0002020(protease binding);GO:0004857(enzyme inhibitor activity);GO:0005515(protein binding);GO:0005576(extracellular region);GO:0005615(extracellular space);GO:0008191(metalloendopeptidase inhibitor activity);GO:0008270(zinc ion binding);GO:0009725(response to hormone);GO:0010466(negative regulation of peptidase activity);GO:0010951(negative regulation of endopeptidase activity);GO:0030414(pep…	NA	yes
ENSG00000171298	GAA	0.468305	1.23254e-21	4.1337e-17	0.279	0.147	alpha glucosidase [Source:HGNC Symbol;Acc:HGNC:4065]	GO:0000023(maltose metabolic process);GO:0002026(regulation of the force of heart contraction);GO:0002086(diaphragm contraction);GO:0003007(heart morphogenesis);GO:0003824(catalytic activity);GO:0004553(hydrolase activity, hydrolyzing O-glycosyl compounds);GO:0004558(alpha-1,4-glucosidase activity);GO:0005576(extracellular region);GO:0005764(lysosome);GO:0005765(lysosomal membrane);GO:0005886(pla…	00052(Galactose metabolism);00500(Starch and sucrose metabolism);01100(Metabolic pathways);04142(Lysosome)	yes
ENSG00000088827	SIGLEC1	0.515169	4.99207e-26	1.67424e-21	0.234	0.103	sialic acid binding Ig like lectin 1 [Source:HGNC Symbol;Acc:HGNC:11127]	GO:0005576(extracellular region);GO:0005769(early endosome);GO:0005770(late endosome);GO:0005886(plasma membrane);GO:0006897(endocytosis);GO:0006954(inflammatory response);GO:0007155(cell adhesion);GO:0007160(cell-matrix adhesion);GO:0016020(membrane);GO:0030246(carbohydrate binding);GO:0046790(virion binding);GO:0075512(clathrin-dependent endocytosis of virus by host cell);GO:0098609(cell-cell a…	04514(Cell adhesion molecules)	yes
ENSG00000171867	PRNP	0.583873	3.7739e-35	1.26569e-30	0.393	0.202	prion protein [Source:HGNC Symbol;Acc:HGNC:9449]	GO:0001540(amyloid-beta binding);GO:0001933(negative regulation of protein phosphorylation);GO:0002020(protease binding);GO:0005507(copper ion binding);GO:0005515(protein binding);GO:0005521(lamin binding);GO:0005539(glycosaminoglycan binding);GO:0005737(cytoplasm);GO:0005783(endoplasmic reticulum);GO:0005794(Golgi apparatus);GO:0005829(cytosol);GO:0005886(plasma membrane);GO:0006878(cellular cop…	04216(Ferroptosis);05020(Prion disease);05022(Pathways of neurodegeneration - multiple diseases)	yes
ENSG00000100997	ABHD12	0.323325	3.42019e-12	1.14706e-07	0.298	0.192	abhydrolase domain containing 12, lysophospholipase [Source:HGNC Symbol;Acc:HGNC:15868]	GO:0002084(protein depalmitoylation);GO:0004620(phospholipase activity);GO:0004622(lysophospholipase activity);GO:0005737(cytoplasm);GO:0005783(endoplasmic reticulum);GO:0005789(endoplasmic reticulum membrane);GO:0005886(plasma membrane);GO:0006629(lipid metabolic process);GO:0006660(phosphatidylserine catabolic process);GO:0007628(adult walking behavior);GO:0008474(palmitoyl-(protein) hydrolase …	NA	yes
ENSG00000204103	MAFB	0.565884	4.94696e-39	1.65911e-34	0.707	0.491	MAF bZIP transcription factor B [Source:HGNC Symbol;Acc:HGNC:6408]	GO:0000122(negative regulation of transcription by RNA polymerase II);GO:0000785(chromatin);GO:0000978(RNA polymerase II cis-regulatory region sequence-specific DNA binding);GO:0000981(DNA-binding transcription factor activity, RNA polymerase II-specific);GO:0001228(DNA-binding transcription activator activity, RNA polymerase II-specific);GO:0003677(DNA binding);GO:0003700(DNA-binding transcripti…	04928(Parathyroid hormone synthesis, secretion and action)	yes
ENSG00000064601	CTSA	0.553737	2.37245e-29	7.95673e-25	0.438	0.275	cathepsin A [Source:HGNC Symbol;Acc:HGNC:9251]	GO:0004180(carboxypeptidase activity);GO:0004185(serine-type carboxypeptidase activity);GO:0005576(extracellular region);GO:0005764(lysosome);GO:0005783(endoplasmic reticulum);GO:0006508(proteolysis);GO:0006886(intracellular protein transport);GO:0008047(enzyme activator activity);GO:0008233(peptidase activity);GO:0016020(membrane);GO:0016787(hydrolase activity);GO:0031647(regulation of protein s…	04142(Lysosome);04614(Renin-angiotensin system)	yes
ENSG00000100979	PLTP	0.988904	4.49645e-69	1.50802e-64	0.407	0.159	phospholipid transfer protein [Source:HGNC Symbol;Acc:HGNC:9093]	GO:0005515(protein binding);GO:0005576(extracellular region);GO:0005615(extracellular space);GO:0005634(nucleus);GO:0006629(lipid metabolic process);GO:0006869(lipid transport);GO:0008035(high-density lipoprotein particle binding);GO:0008289(lipid binding);GO:0008429(phosphatidylethanolamine binding);GO:0008525(phosphatidylcholine transporter activity);GO:0008526(phosphatidylinositol transfer act…	03320(PPAR signaling pathway);04979(Cholesterol metabolism)	yes
ENSG00000101160	CTSZ	1.11736	6.70515e-172	2.24877e-167	0.9	0.688	cathepsin Z [Source:HGNC Symbol;Acc:HGNC:2547]	GO:0002003(angiotensin maturation);GO:0004180(carboxypeptidase activity);GO:0004197(cysteine-type endopeptidase activity);GO:0005515(protein binding);GO:0005576(extracellular region);GO:0005615(extracellular space);GO:0005764(lysosome);GO:0005783(endoplasmic reticulum);GO:0005788(endoplasmic reticulum lumen);GO:0005886(plasma membrane);GO:0005938(cell cortex);GO:0006508(proteolysis);GO:0008233(pe…	04142(Lysosome);04210(Apoptosis)	yes
ENSG00000197766	CFD	1.57036	6.75384e-139	2.2651e-134	0.523	0.158	complement factor D [Source:HGNC Symbol;Acc:HGNC:2771]	GO:0002376(immune system process);GO:0004252(serine-type endopeptidase activity);GO:0005576(extracellular region);GO:0005615(extracellular space);GO:0006508(proteolysis);GO:0006956(complement activation);GO:0006957(complement activation, alternative pathway);GO:0008233(peptidase activity);GO:0008236(serine-type peptidase activity);GO:0009617(response to bacterium);GO:0016787(hydrolase activity);G…	04610(Complement and coagulation cascades);05150(Staphylococcus aureus infection);05171(Coronavirus disease - COVID-19)	yes
ENSG00000102575	ACP5	1.01017	1.70338e-165	5.71278e-161	0.625	0.224	acid phosphatase 5, tartrate resistant [Source:HGNC Symbol;Acc:HGNC:124]	GO:0003993(acid phosphatase activity);GO:0005764(lysosome);GO:0005829(cytosol);GO:0006809(nitric oxide biosynthetic process);GO:0008198(ferrous iron binding);GO:0008199(ferric iron binding);GO:0010936(negative regulation of macrophage cytokine production);GO:0016020(membrane);GO:0016311(dephosphorylation);GO:0016787(hydrolase activity);GO:0032496(response to lipopolysaccharide);GO:0032691(negativ…	00740(Riboflavin metabolism);01100(Metabolic pathways);04142(Lysosome);04380(Osteoclast differentiation);05323(Rheumatoid arthritis)	yes
ENSG00000105612	DNASE2	0.412515	1.48964e-20	4.99596e-16	0.32	0.181	deoxyribonuclease 2, lysosomal [Source:HGNC Symbol;Acc:HGNC:2960]	GO:0003677(DNA binding);GO:0004518(nuclease activity);GO:0004519(endonuclease activity);GO:0004520(endodeoxyribonuclease activity);GO:0004531(deoxyribonuclease II activity);GO:0005764(lysosome);GO:0006259(DNA metabolic process);GO:0006308(DNA catabolic process);GO:0006309(apoptotic DNA fragmentation);GO:0006915(apoptotic process);GO:0016787(hydrolase activity);GO:0043353(enucleate erythrocyte dif…	04142(Lysosome)	yes
ENSG00000127528	KLF2	0.544844	7.89721e-16	2.64857e-11	0.182	0.114	KLF transcription factor 2 [Source:HGNC Symbol;Acc:HGNC:6347]	GO:0000122(negative regulation of transcription by RNA polymerase II);GO:0000785(chromatin);GO:0000902(cell morphogenesis);GO:0000978(RNA polymerase II cis-regulatory region sequence-specific DNA binding);GO:0000981(DNA-binding transcription factor activity, RNA polymerase II-specific);GO:0001701(in utero embryonic development);GO:0003677(DNA binding);GO:0003700(DNA-binding transcription factor a…	04068(FoxO signaling pathway);04371(Apelin signaling pathway);05418(Fluid shear stress and atherosclerosis)	yes
ENSG00000130309	COLGALT1	0.304596	3.93964e-12	1.32128e-07	0.217	0.125	collagen beta(1-O)galactosyltransferase 1 [Source:HGNC Symbol;Acc:HGNC:26182]	GO:0005783(endoplasmic reticulum);GO:0005788(endoplasmic reticulum lumen);GO:0016020(membrane);GO:0016740(transferase activity);GO:0016757(glycosyltransferase activity);GO:0030199(collagen fibril organization);GO:0050211(procollagen galactosyltransferase activity);GO:1904028(positive regulation of collagen fibril organization)	00310(Lysine degradation);00514(Other types of O-glycan biosynthesis);01100(Metabolic pathways)	yes
ENSG00000105643	ARRDC2	0.367517	7.27521e-13	2.43996e-08	0.164	0.084	arrestin domain containing 2 [Source:HGNC Symbol;Acc:HGNC:25225]	GO:0005515(protein binding);GO:0005737(cytoplasm);GO:0005886(plasma membrane);GO:0015031(protein transport);GO:0031410(cytoplasmic vesicle)	NA	yes
ENSG00000051128	HOMER3	0.357741	2.48608e-17	8.3378e-13	0.206	0.103	homer scaffold protein 3 [Source:HGNC Symbol;Acc:HGNC:17514]	GO:0005515(protein binding);GO:0005575(cellular_component);GO:0005737(cytoplasm);GO:0005829(cytosol);GO:0005886(plasma membrane);GO:0006605(protein targeting);GO:0007216(G protein-coupled glutamate receptor signaling pathway);GO:0014069(postsynaptic density);GO:0019904(protein domain specific binding);GO:0030425(dendrite);GO:0032703(negative regulation of interleukin-2 production);GO:0035256(G pr…	04068(FoxO signaling pathway);04724(Glutamatergic synapse)	yes
ENSG00000245848	CEBPA	0.449283	6.01852e-27	2.01849e-22	0.233	0.099	CCAAT enhancer binding protein alpha [Source:HGNC Symbol;Acc:HGNC:1833]	GO:0000050(urea cycle);GO:0000122(negative regulation of transcription by RNA polymerase II);GO:0000785(chromatin);GO:0000976(transcription cis-regulatory region binding);GO:0000978(RNA polymerase II cis-regulatory region sequence-specific DNA binding);GO:0000981(DNA-binding transcription factor activity, RNA polymerase II-specific);GO:0001228(DNA-binding transcription activator activity, RNA pol…	04932(Non-alcoholic fatty liver disease);05200(Pathways in cancer);05202(Transcriptional misregulation in cancer);05221(Acute myeloid leukemia)	yes
ENSG00000124299	PEPD	0.455837	8.76981e-25	2.94122e-20	0.306	0.161	peptidase D [Source:HGNC Symbol;Acc:HGNC:8840]	GO:0004181(metallocarboxypeptidase activity);GO:0005515(protein binding);GO:0006508(proteolysis);GO:0006520(cellular amino acid metabolic process);GO:0008233(peptidase activity);GO:0008237(metallopeptidase activity);GO:0016787(hydrolase activity);GO:0016805(dipeptidase activity);GO:0030145(manganese ion binding);GO:0030574(collagen catabolic process);GO:0043069(negative regulation of programmed c…	NA	yes
ENSG00000105698	USF2	0.275776	4.12773e-09	0.000138436	0.305	0.212	upstream transcription factor 2, c-fos interacting [Source:HGNC Symbol;Acc:HGNC:12594]	GO:0000430(regulation of transcription from RNA polymerase II promoter by glucose);GO:0000432(positive regulation of transcription from RNA polymerase II promoter by glucose);GO:0000785(chromatin);GO:0000978(RNA polymerase II cis-regulatory region sequence-specific DNA binding);GO:0000981(DNA-binding transcription factor activity, RNA polymerase II-specific);GO:0003677(DNA binding);GO:0003700(DNA…	NA	yes
ENSG00000011600	TYROBP	0.413254	3.03536e-69	1.018e-64	0.983	0.909	transmembrane immune signaling adaptor TYROBP [Source:HGNC Symbol;Acc:HGNC:12449]	GO:0002222(stimulatory killer cell immunoglobulin-like receptor signaling pathway);GO:0002223(stimulatory C-type lectin receptor signaling pathway);GO:0002274(myeloid leukocyte activation);GO:0002282(microglial cell activation involved in immune response);GO:0002283(neutrophil activation involved in immune response);GO:0002376(immune system process);GO:0005102(signaling receptor binding);GO:00055…	04380(Osteoclast differentiation);04650(Natural killer cell mediated cytotoxicity)	yes
ENSG00000105223	PLD3	1.39908	3.23413e-171	1.08466e-166	0.679	0.271	phospholipase D family member 3 [Source:HGNC Symbol;Acc:HGNC:17158]	GO:0000139(Golgi membrane);GO:0002376(immune system process);GO:0003824(catalytic activity);GO:0004518(nuclease activity);GO:0004527(exonuclease activity);GO:0004630(phospholipase D activity);GO:0005515(protein binding);GO:0005737(cytoplasm);GO:0005764(lysosome);GO:0005765(lysosomal membrane);GO:0005768(endosome);GO:0005783(endoplasmic reticulum);GO:0005789(endoplasmic reticulum membrane);GO:0005…	00564(Glycerophospholipid metabolism);00565(Ether lipid metabolism);01100(Metabolic pathways)	yes
ENSG00000090013	BLVRB	0.840199	8.1838e-64	2.74468e-59	0.539	0.286	biliverdin reductase B [Source:HGNC Symbol;Acc:HGNC:1063]	GO:0004074(biliverdin reductase (NAD(P)+) activity);GO:0005515(protein binding);GO:0005654(nucleoplasm);GO:0005737(cytoplasm);GO:0005829(cytosol);GO:0005886(plasma membrane);GO:0016491(oxidoreductase activity);GO:0042167(heme catabolic process);GO:0042602(riboflavin reductase (NADPH) activity);GO:0043231(intracellular membrane-bounded organelle);GO:0070062(extracellular exosome);GO:0106276(bilibe…	00740(Riboflavin metabolism);00860(Porphyrin and chlorophyll metabolism);01100(Metabolic pathways)	yes
ENSG00000130203	APOE	2.19667	0	0	0.932	0.58	apolipoprotein E [Source:HGNC Symbol;Acc:HGNC:613]	GO:0000302(response to reactive oxygen species);GO:0001540(amyloid-beta binding);GO:0001937(negative regulation of endothelial cell proliferation);GO:0002021(response to dietary excess);GO:0005102(signaling receptor binding);GO:0005198(structural molecule activity);GO:0005319(lipid transporter activity);GO:0005515(protein binding);GO:0005543(phospholipid binding);GO:0005576(extracellular region);…	04979(Cholesterol metabolism);05010(Alzheimer disease)	yes
ENSG00000130208	APOC1	2.0575	2.33594e-266	7.83428e-262	0.896	0.537	apolipoprotein C1 [Source:HGNC Symbol;Acc:HGNC:607]	GO:0004859(phospholipase inhibitor activity);GO:0005504(fatty acid binding);GO:0005515(protein binding);GO:0005576(extracellular region);GO:0005783(endoplasmic reticulum);GO:0006629(lipid metabolic process);GO:0006641(triglyceride metabolic process);GO:0006869(lipid transport);GO:0008203(cholesterol metabolic process);GO:0010900(negative regulation of phosphatidylcholine catabolic process);GO:001…	04979(Cholesterol metabolism)	yes
ENSG00000160014	CALM3	0.296765	2.99558e-10	1.00466e-05	0.494	0.383	calmodulin 3 [Source:HGNC Symbol;Acc:HGNC:1449]	GO:0000086(G2/M transition of mitotic cell cycle);GO:0000922(spindle pole);GO:0002027(regulation of heart rate);GO:0005509(calcium ion binding);GO:0005513(detection of calcium ion);GO:0005515(protein binding);GO:0005634(nucleus);GO:0005737(cytoplasm);GO:0005813(centrosome);GO:0005815(microtubule organizing center);GO:0005819(spindle);GO:0005856(cytoskeleton);GO:0005876(spindle microtubule);GO:000…	04014(Ras signaling pathway);04015(Rap1 signaling pathway);04020(Calcium signaling pathway);04022(cGMP-PKG signaling pathway);04024(cAMP signaling pathway);04070(Phosphatidylinositol signaling system);04114(Oocyte meiosis);04218(Cellular senescence);04261(Adrenergic signaling in cardiomyocytes);04270(Vascular smooth muscle contraction);04371(Apelin signaling pathway);04625(C-type lectin receptor …	yes
ENSG00000087076	HSD17B14	0.341128	5.48088e-22	1.83818e-17	0.127	0.039	hydroxysteroid 17-beta dehydrogenase 14 [Source:HGNC Symbol;Acc:HGNC:23238]	GO:0004303(estradiol 17-beta-dehydrogenase activity);GO:0005515(protein binding);GO:0005737(cytoplasm);GO:0005829(cytosol);GO:0006629(lipid metabolic process);GO:0006706(steroid catabolic process);GO:0008202(steroid metabolic process);GO:0016491(oxidoreductase activity);GO:0042802(identical protein binding);GO:0044594(17-beta-hydroxysteroid dehydrogenase (NAD+) activity);GO:0047045(testosterone 1…	NA	yes
ENSG00000087086	FTL	1.35826	2.10671e-300	7.06548e-296	1	0.995	ferritin light chain [Source:HGNC Symbol;Acc:HGNC:3999]	GO:0005506(iron ion binding);GO:0005515(protein binding);GO:0005576(extracellular region);GO:0005737(cytoplasm);GO:0005829(cytosol);GO:0006826(iron ion transport);GO:0006879(cellular iron ion homeostasis);GO:0006880(intracellular sequestering of iron ion);GO:0008043(intracellular ferritin complex);GO:0008198(ferrous iron binding);GO:0008199(ferric iron binding);GO:0016020(membrane);GO:0035578(azu…	04216(Ferroptosis);04217(Necroptosis);04978(Mineral absorption)	yes
ENSG00000104870	FCGRT	0.803588	9.78512e-68	3.28173e-63	0.753	0.532	Fc gamma receptor and transporter [Source:HGNC Symbol;Acc:HGNC:3621]	GO:0002416(IgG immunoglobulin transcytosis in epithelial cells mediated by FcRn immunoglobulin receptor);GO:0005515(protein binding);GO:0005615(extracellular space);GO:0005768(endosome);GO:0005886(plasma membrane);GO:0006955(immune response);GO:0009897(external side of plasma membrane);GO:0010008(endosome membrane);GO:0016020(membrane);GO:0019864(IgG binding);GO:0030881(beta-2-microglobulin bindi…	NA	yes
ENSG00000187474	FPR3	0.780121	1.22203e-53	4.09844e-49	0.576	0.324	formyl peptide receptor 3 [Source:HGNC Symbol;Acc:HGNC:3828]	GO:0002430(complement receptor mediated signaling pathway);GO:0004875(complement receptor activity);GO:0004930(G protein-coupled receptor activity);GO:0004982(N-formyl peptide receptor activity);GO:0005515(protein binding);GO:0005886(plasma membrane);GO:0006935(chemotaxis);GO:0006954(inflammatory response);GO:0007165(signal transduction);GO:0007186(G protein-coupled receptor signaling pathway);GO…	04080(Neuroactive ligand-receptor interaction);05150(Staphylococcus aureus infection)	yes
ENSG00000105609	LILRB5	0.711914	6.48851e-54	2.17612e-49	0.125	0.011	leukocyte immunoglobulin like receptor B5 [Source:HGNC Symbol;Acc:HGNC:6609]	GO:0002250(adaptive immune response);GO:0002376(immune system process);GO:0004888(transmembrane signaling receptor activity);GO:0006952(defense response);GO:0007166(cell surface receptor signaling pathway);GO:0016020(membrane)	04380(Osteoclast differentiation);04662(B cell receptor signaling pathway)	yes
ENSG00000167613	LAIR1	0.562193	7.97446e-32	2.67448e-27	0.42	0.238	leukocyte associated immunoglobulin like receptor 1 [Source:HGNC Symbol;Acc:HGNC:6477]	GO:0002250(adaptive immune response);GO:0002376(immune system process);GO:0005515(protein binding);GO:0005886(plasma membrane);GO:0016020(membrane);GO:0035579(specific granule membrane);GO:0070821(tertiary granule membrane)	NA	yes
ENSG00000186818	LILRB4	0.448158	6.09457e-20	2.044e-15	0.465	0.321	leukocyte immunoglobulin like receptor B4 [Source:HGNC Symbol;Acc:HGNC:6608]	GO:0001968(fibronectin binding);GO:0002250(adaptive immune response);GO:0002376(immune system process);GO:0002507(tolerance induction);GO:0002669(positive regulation of T cell anergy);GO:0002725(negative regulation of T cell cytokine production);GO:0002774(Fc receptor mediated inhibitory signaling pathway);GO:0005515(protein binding);GO:0005886(plasma membrane);GO:0009898(cytoplasmic side of plas…	04380(Osteoclast differentiation);04662(B cell receptor signaling pathway)	yes
ENSG00000093072	ADA2	0.474318	2.55641e-25	8.57368e-21	0.426	0.256	adenosine deaminase 2 [Source:HGNC Symbol;Acc:HGNC:1839]	GO:0004000(adenosine deaminase activity);GO:0005576(extracellular region);GO:0005615(extracellular space);GO:0006154(adenosine catabolic process);GO:0007165(signal transduction);GO:0008083(growth factor activity);GO:0008201(heparin binding);GO:0008270(zinc ion binding);GO:0016787(hydrolase activity);GO:0019239(deaminase activity);GO:0031685(adenosine receptor binding);GO:0035578(azurophil granule…	00230(Purine metabolism);01100(Metabolic pathways)	yes
ENSG00000211677	IGLC2	0.897281	1.65276e-19	5.54302e-15	0.332	0.21	immunoglobulin lambda constant 2 [Source:HGNC Symbol;Acc:HGNC:5856]	GO:0002250(adaptive immune response);GO:0002376(immune system process);GO:0005576(extracellular region);GO:0005615(extracellular space);GO:0005886(plasma membrane);GO:0009897(external side of plasma membrane);GO:0016020(membrane);GO:0019814(immunoglobulin complex);GO:0070062(extracellular exosome);GO:0072562(blood microparticle)	NA	yes
ENSG00000211679	IGLC3	0.393657	2.54004e-07	0.00851879	0.202	0.134	immunoglobulin lambda constant 3 (Kern-Oz+ marker) [Source:HGNC Symbol;Acc:HGNC:5857]	GO:0002250(adaptive immune response);GO:0002376(immune system process);GO:0005576(extracellular region);GO:0005615(extracellular space);GO:0005886(plasma membrane);GO:0009897(external side of plasma membrane);GO:0016020(membrane);GO:0019814(immunoglobulin complex);GO:0050853(B cell receptor signaling pathway);GO:0070062(extracellular exosome);GO:0071735(IgG immunoglobulin complex);GO:0071738(IgD …	NA	yes
ENSG00000100280	AP1B1	0.371457	1.28436e-12	4.30747e-08	0.283	0.184	adaptor related protein complex 1 subunit beta 1 [Source:HGNC Symbol;Acc:HGNC:554]	GO:0000139(Golgi membrane);GO:0001822(kidney development);GO:0005515(protein binding);GO:0005765(lysosomal membrane);GO:0005769(early endosome);GO:0005794(Golgi apparatus);GO:0005829(cytosol);GO:0006886(intracellular protein transport);GO:0007368(determination of left/right symmetry);GO:0007507(heart development);GO:0015031(protein transport);GO:0016020(membrane);GO:0016192(vesicle-mediated trans…	04142(Lysosome);05170(Human immunodeficiency virus 1 infection)	yes
ENSG00000185339	TCN2	0.486828	7.84677e-37	2.63165e-32	0.168	0.045	transcobalamin 2 [Source:HGNC Symbol;Acc:HGNC:11653]	GO:0005515(protein binding);GO:0005576(extracellular region);GO:0005615(extracellular space);GO:0005886(plasma membrane);GO:0006811(ion transport);GO:0006824(cobalt ion transport);GO:0009897(external side of plasma membrane);GO:0015889(cobalamin transport);GO:0031419(cobalamin binding);GO:0043202(lysosomal lumen);GO:0046872(metal ion binding);GO:0140355(cargo receptor ligand activity)	04977(Vitamin digestion and absorption)	yes
ENSG00000100292	HMOX1	0.720064	2.13515e-47	7.16086e-43	0.52	0.279	heme oxygenase 1 [Source:HGNC Symbol;Acc:HGNC:5013]	GO:0001525(angiogenesis);GO:0001935(endothelial cell proliferation);GO:0002246(wound healing involved in inflammatory response);GO:0002686(negative regulation of leukocyte migration);GO:0004392(heme oxygenase (decyclizing) activity);GO:0005198(structural molecule activity);GO:0005515(protein binding);GO:0005615(extracellular space);GO:0005634(nucleus);GO:0005654(nucleoplasm);GO:0005741(mitochondr…	00860(Porphyrin and chlorophyll metabolism);01100(Metabolic pathways);04066(HIF-1 signaling pathway);04216(Ferroptosis);04978(Mineral absorption);05200(Pathways in cancer);05206(MicroRNAs in cancer);05225(Hepatocellular carcinoma);05418(Fluid shear stress and atherosclerosis)	yes
ENSG00000160179	ABCG1	0.28546	9.7104e-14	3.25667e-09	0.201	0.106	ATP binding cassette subfamily G member 1 [Source:HGNC Symbol;Acc:HGNC:73]	GO:0000139(Golgi membrane);GO:0000166(nucleotide binding);GO:0005515(protein binding);GO:0005524(ATP binding);GO:0005543(phospholipid binding);GO:0005739(mitochondrion);GO:0005768(endosome);GO:0005783(endoplasmic reticulum);GO:0005789(endoplasmic reticulum membrane);GO:0005794(Golgi apparatus);GO:0005886(plasma membrane);GO:0006869(lipid transport);GO:0008203(cholesterol metabolic process);GO:000…	02010(ABC transporters)	yes
ENSG00000160213	CSTB	0.621819	3.18497e-39	1.06818e-34	0.832	0.744	cystatin B [Source:HGNC Symbol;Acc:HGNC:2482]	GO:0002020(protease binding);GO:0003723(RNA binding);GO:0004866(endopeptidase inhibitor activity);GO:0004869(cysteine-type endopeptidase inhibitor activity);GO:0005576(extracellular region);GO:0005615(extracellular space);GO:0005634(nucleus);GO:0005730(nucleolus);GO:0005737(cytoplasm);GO:0005829(cytosol);GO:0008344(adult locomotory behavior);GO:0010466(negative regulation of peptidase activity);G…	NA	yes
ENSG00000198888	MT-ND1	0.300091	6.50179e-12	2.18057e-07	0.972	0.952	mitochondrially encoded NADH:ubiquinone oxidoreductase core subunit 1 [Source:HGNC Symbol;Acc:HGNC:7455]	GO:0003954(NADH dehydrogenase activity);GO:0005515(protein binding);GO:0005739(mitochondrion);GO:0005743(mitochondrial inner membrane);GO:0005747(mitochondrial respiratory chain complex I);GO:0006120(mitochondrial electron transport, NADH to ubiquinone);GO:0008137(NADH dehydrogenase (ubiquinone) activity);GO:0009060(aerobic respiration);GO:0016020(membrane);GO:0022900(electron transport chain);GO…	00190(Oxidative phosphorylation);01100(Metabolic pathways);04714(Thermogenesis);04723(Retrograde endocannabinoid signaling);05010(Alzheimer disease);05012(Parkinson disease);05014(Amyotrophic lateral sclerosis);05016(Huntington disease);05020(Prion disease);05022(Pathways of neurodegeneration - multiple diseases)	yes
ENSG00000198763	MT-ND2	0.421639	2.95762e-25	9.91926e-21	0.983	0.965	mitochondrially encoded NADH:ubiquinone oxidoreductase core subunit 2 [Source:HGNC Symbol;Acc:HGNC:7456]	GO:0005515(protein binding);GO:0005739(mitochondrion);GO:0005743(mitochondrial inner membrane);GO:0005747(mitochondrial respiratory chain complex I);GO:0006120(mitochondrial electron transport, NADH to ubiquinone);GO:0008137(NADH dehydrogenase (ubiquinone) activity);GO:0009060(aerobic respiration);GO:0016020(membrane);GO:0016491(oxidoreductase activity);GO:0019901(protein kinase binding);GO:00329…	00190(Oxidative phosphorylation);01100(Metabolic pathways);04714(Thermogenesis);04723(Retrograde endocannabinoid signaling);05010(Alzheimer disease);05012(Parkinson disease);05014(Amyotrophic lateral sclerosis);05016(Huntington disease);05020(Prion disease);05022(Pathways of neurodegeneration - multiple diseases)	yes
ENSG00000198804	MT-CO1	0.3586	2.04634e-33	6.86301e-29	1	0.992	mitochondrially encoded cytochrome c oxidase I [Source:HGNC Symbol;Acc:HGNC:7419]	GO:0004129(cytochrome-c oxidase activity);GO:0005515(protein binding);GO:0005739(mitochondrion);GO:0005743(mitochondrial inner membrane);GO:0005750(mitochondrial respiratory chain complex III);GO:0005751(mitochondrial respiratory chain complex IV);GO:0006119(oxidative phosphorylation);GO:0006123(mitochondrial electron transport, cytochrome c to oxygen);GO:0006979(response to oxidative stress);GO:…	00190(Oxidative phosphorylation);01100(Metabolic pathways);04260(Cardiac muscle contraction);04714(Thermogenesis);04932(Non-alcoholic fatty liver disease);05010(Alzheimer disease);05012(Parkinson disease);05014(Amyotrophic lateral sclerosis);05016(Huntington disease);05020(Prion disease);05022(Pathways of neurodegeneration - multiple diseases)	yes
ENSG00000198840	MT-ND3	0.359446	2.6006e-15	8.72188e-11	0.984	0.961	mitochondrially encoded NADH:ubiquinone oxidoreductase core subunit 3 [Source:HGNC Symbol;Acc:HGNC:7458]	GO:0005515(protein binding);GO:0005739(mitochondrion);GO:0005743(mitochondrial inner membrane);GO:0005747(mitochondrial respiratory chain complex I);GO:0006120(mitochondrial electron transport, NADH to ubiquinone);GO:0006979(response to oxidative stress);GO:0008137(NADH dehydrogenase (ubiquinone) activity);GO:0009060(aerobic respiration);GO:0009642(response to light intensity);GO:0009725(response…	00190(Oxidative phosphorylation);01100(Metabolic pathways);04714(Thermogenesis);04723(Retrograde endocannabinoid signaling);05010(Alzheimer disease);05012(Parkinson disease);05014(Amyotrophic lateral sclerosis);05016(Huntington disease);05020(Prion disease);05022(Pathways of neurodegeneration - multiple diseases)	yes
ENSG00000198886	MT-ND4	0.263815	7.83496e-13	2.62769e-08	0.996	0.987	mitochondrially encoded NADH:ubiquinone oxidoreductase core subunit 4 [Source:HGNC Symbol;Acc:HGNC:7459]	GO:0001666(response to hypoxia);GO:0001701(in utero embryonic development);GO:0003954(NADH dehydrogenase activity);GO:0005739(mitochondrion);GO:0005743(mitochondrial inner membrane);GO:0005747(mitochondrial respiratory chain complex I);GO:0006120(mitochondrial electron transport, NADH to ubiquinone);GO:0008137(NADH dehydrogenase (ubiquinone) activity);GO:0009060(aerobic respiration);GO:0015990(el…	00190(Oxidative phosphorylation);01100(Metabolic pathways);04714(Thermogenesis);04723(Retrograde endocannabinoid signaling);05010(Alzheimer disease);05012(Parkinson disease);05014(Amyotrophic lateral sclerosis);05016(Huntington disease);05020(Prion disease);05022(Pathways of neurodegeneration - multiple diseases)	yes
