# Supplementary material for: Single-cell profiling identifies heterogeneity of the immune microenvironment in healthy, primary and lymph node metastatic BC
Source: Front Immunol. 2025 Nov 27;16:1690992. doi: 10.3389/fimmu.2025.1690992 (PMC12695843; doi:10.3389/fimmu.2025.1690992)
Supplement: Supplementary file 2 [file SupplementaryFile2.zip › Supplementary Table 12.xlsx]

## Sheet: Sheet1
GeneID	gene_id	log2FC	Pvalue	Qvalue	pct.1	pct.2	Description	GO	KEGG	significant
ENSG00000187608	ISG15	0.397255	1.69853e-13	5.69651e-09	0.616	0.525	ISG15 ubiquitin like modifier [Source:HGNC Symbol;Acc:HGNC:4053]	GO:0002376(immune system process);GO:0005178(integrin binding);GO:0005515(protein binding);GO:0005576(extracellular region);GO:0005654(nucleoplasm);GO:0005737(cytoplasm);GO:0005829(cytosol);GO:0007229(integrin-mediated signaling pathway);GO:0009615(response to virus);GO:0009617(response to bacterium);GO:0019941(modification-dependent protein catabolic process);GO:0030501(positive regulation of bo…	04622(RIG-I-like receptor signaling pathway);05165(Human papillomavirus infection);05169(Epstein-Barr virus infection);05171(Coronavirus disease - COVID-19)	yes
	MINOS1	0.272473	8.12321e-10	2.72436e-05	0.435	0.429	NA	NA	NA	yes
ENSG00000173372	C1QA	0.335856	3.98982e-29	1.33811e-24	0.812	0.627	complement C1q A chain [Source:HGNC Symbol;Acc:HGNC:1241]	GO:0001540(amyloid-beta binding);GO:0001774(microglial cell activation);GO:0002376(immune system process);GO:0005515(protein binding);GO:0005576(extracellular region);GO:0005581(collagen trimer);GO:0005602(complement component C1 complex);GO:0006956(complement activation);GO:0006958(complement activation, classical pathway);GO:0007267(cell-cell signaling);GO:0016322(neuron remodeling);GO:0045087(…	04610(Complement and coagulation cascades);05020(Prion disease);05133(Pertussis);05142(Chagas disease);05150(Staphylococcus aureus infection);05171(Coronavirus disease - COVID-19);05322(Systemic lupus erythematosus)	yes
ENSG00000159189	C1QC	0.57046	6.98663e-29	2.34317e-24	0.793	0.606	complement C1q C chain [Source:HGNC Symbol;Acc:HGNC:1245]	GO:0002376(immune system process);GO:0005515(protein binding);GO:0005576(extracellular region);GO:0005581(collagen trimer);GO:0005602(complement component C1 complex);GO:0005615(extracellular space);GO:0006955(immune response);GO:0006958(complement activation, classical pathway);GO:0030853(negative regulation of granulocyte differentiation);GO:0045087(innate immune response);GO:0045202(synapse);G…	04610(Complement and coagulation cascades);05020(Prion disease);05133(Pertussis);05142(Chagas disease);05150(Staphylococcus aureus infection);05171(Coronavirus disease - COVID-19);05322(Systemic lupus erythematosus)	yes
ENSG00000173369	C1QB	0.383548	5.97582e-22	2.00417e-17	0.832	0.656	complement C1q B chain [Source:HGNC Symbol;Acc:HGNC:1242]	GO:0005515(protein binding);GO:0005576(extracellular region);GO:0016020(membrane);GO:0042802(identical protein binding);GO:0045202(synapse);GO:0048839(inner ear development);GO:0098794(postsynapse);GO:0098883(synapse pruning)	04610(Complement and coagulation cascades);05020(Prion disease);05133(Pertussis);05142(Chagas disease);05150(Staphylococcus aureus infection);05171(Coronavirus disease - COVID-19);05322(Systemic lupus erythematosus)	yes
ENSG00000126709	IFI6	0.647261	2.68982e-17	9.02111e-13	0.736	0.621	interferon alpha inducible protein 6 [Source:HGNC Symbol;Acc:HGNC:4054]	GO:0001836(release of cytochrome c from mitochondria);GO:0002376(immune system process);GO:0005515(protein binding);GO:0005739(mitochondrion);GO:0005743(mitochondrial inner membrane);GO:0005886(plasma membrane);GO:0006915(apoptotic process);GO:0006955(immune response);GO:0016020(membrane);GO:0031966(mitochondrial membrane);GO:0042058(regulation of epidermal growth factor receptor signaling pathwa…	NA	yes
ENSG00000162511	LAPTM5	0.399025	3.4923e-17	1.17125e-12	0.862	0.805	lysosomal protein transmembrane 5 [Source:HGNC Symbol;Acc:HGNC:29612]	GO:0002357(defense response to tumor cell);GO:0002720(positive regulation of cytokine production involved in immune response);GO:0005515(protein binding);GO:0005764(lysosome);GO:0005765(lysosomal membrane);GO:0005829(cytosol);GO:0005886(plasma membrane);GO:0006622(protein targeting to lysosome);GO:0006886(intracellular protein transport);GO:0006919(activation of cysteine-type endopeptidase activi…	04142(Lysosome)	yes
ENSG00000121766	ZCCHC17	0.262861	1.92145e-08	0.000644416	0.14	0.125	zinc finger CCHC-type containing 17 [Source:HGNC Symbol;Acc:HGNC:30246]	GO:0003676(nucleic acid binding);GO:0003723(RNA binding);GO:0005515(protein binding);GO:0005634(nucleus);GO:0005730(nucleolus);GO:0008270(zinc ion binding);GO:0022625(cytosolic large ribosomal subunit);GO:0042802(identical protein binding);GO:0043489(RNA stabilization);GO:0046872(metal ion binding);GO:1990904(ribonucleoprotein complex)	NA	yes
ENSG00000181817	LSM10	0.297806	4.52642e-12	1.51807e-07	0.241	0.234	LSM10, U7 small nuclear RNA associated [Source:HGNC Symbol;Acc:HGNC:17562]	GO:0003723(RNA binding);GO:0005515(protein binding);GO:0005634(nucleus);GO:0005654(nucleoplasm);GO:0005683(U7 snRNP);GO:0006397(mRNA processing);GO:0006398(mRNA 3'-end processing by stem-loop binding and cleavage);GO:0008380(RNA splicing);GO:0015030(Cajal body);GO:0016604(nuclear body);GO:0071208(histone pre-mRNA DCP binding);GO:0071209(U7 snRNA binding);GO:0071254(cytoplasmic U snRNP body);GO:19…	NA	yes
ENSG00000119535	CSF3R	0.302395	1.30566e-06	0.0437893	0.163	0.135	colony stimulating factor 3 receptor [Source:HGNC Symbol;Acc:HGNC:2439]	GO:0004896(cytokine receptor activity);GO:0005515(protein binding);GO:0005576(extracellular region);GO:0005765(lysosomal membrane);GO:0005886(plasma membrane);GO:0006952(defense response);GO:0007155(cell adhesion);GO:0007165(signal transduction);GO:0009897(external side of plasma membrane);GO:0016020(membrane);GO:0019221(cytokine-mediated signaling pathway);GO:0019955(cytokine binding);GO:0030593…	04060(Cytokine-cytokine receptor interaction);04151(PI3K-Akt signaling pathway);04630(JAK-STAT signaling pathway);04640(Hematopoietic cell lineage);05200(Pathways in cancer)	yes
ENSG00000131238	PPT1	0.290111	1.10226e-09	3.69677e-05	0.512	0.503	palmitoyl-protein thioesterase 1 [Source:HGNC Symbol;Acc:HGNC:9325]	GO:0002084(protein depalmitoylation);GO:0005515(protein binding);GO:0005576(extracellular region);GO:0005615(extracellular space);GO:0005634(nucleus);GO:0005764(lysosome);GO:0005794(Golgi apparatus);GO:0005829(cytosol);GO:0006898(receptor-mediated endocytosis);GO:0006907(pinocytosis);GO:0007040(lysosome organization);GO:0007042(lysosomal lumen acidification);GO:0007269(neurotransmitter secretion)…	00062(Fatty acid elongation);01100(Metabolic pathways);01212(Fatty acid metabolism);04142(Lysosome)	yes
ENSG00000177868	SVBP	0.368693	2.50768e-09	8.41025e-05	0.228	0.172	small vasohibin binding protein [Source:HGNC Symbol;Acc:HGNC:29204]	GO:0005515(protein binding);GO:0005576(extracellular region);GO:0005737(cytoplasm);GO:0005856(cytoskeleton);GO:0006508(proteolysis);GO:0008017(microtubule binding);GO:0009306(protein secretion);GO:0010596(negative regulation of endothelial cell migration);GO:0016504(peptidase activator activity);GO:0031397(negative regulation of protein ubiquitination);GO:0045177(apical part of cell);GO:0061564(a…	NA	yes
ENSG00000177606	JUN	0.468394	1.14658e-11	3.84541e-07	0.71	0.655	Jun proto-oncogene, AP-1 transcription factor subunit [Source:HGNC Symbol;Acc:HGNC:6204]	GO:0000122(negative regulation of transcription by RNA polymerase II);GO:0000228(nuclear chromosome);GO:0000785(chromatin);GO:0000791(euchromatin);GO:0000976(transcription cis-regulatory region binding);GO:0000978(RNA polymerase II cis-regulatory region sequence-specific DNA binding);GO:0000981(DNA-binding transcription factor activity, RNA polymerase II-specific);GO:0001227(DNA-binding transcrip…	01522(Endocrine resistance);04010(MAPK signaling pathway);04012(ErbB signaling pathway);04024(cAMP signaling pathway);04137(Mitophagy - animal);04210(Apoptosis);04310(Wnt signaling pathway);04380(Osteoclast differentiation);04510(Focal adhesion);04530(Tight junction);04620(Toll-like receptor signaling pathway);04621(NOD-like receptor signaling pathway);04625(C-type lectin receptor signaling pathw…	yes
	AC103591.3	0.264983	0.00156904	1	0.119	0.089	NA	NA	NA	yes
ENSG00000137959	IFI44L	0.715766	1.4136e-19	4.74093e-15	0.441	0.31	interferon induced protein 44 like [Source:HGNC Symbol;Acc:HGNC:17817]	GO:0003674(molecular_function);GO:0005525(GTP binding);GO:0005575(cellular_component);GO:0005737(cytoplasm);GO:0006955(immune response);GO:0051607(defense response to virus)	NA	yes
ENSG00000137965	IFI44	0.397264	2.83137e-08	0.000949584	0.209	0.159	interferon induced protein 44 [Source:HGNC Symbol;Acc:HGNC:16938]	GO:0005515(protein binding);GO:0005737(cytoplasm);GO:0006955(immune response);GO:0009615(response to virus);GO:0009617(response to bacterium)	NA	yes
ENSG00000143119	CD53	0.265494	1.45324e-07	0.00487389	0.573	0.534	CD53 molecule [Source:HGNC Symbol;Acc:HGNC:1686]	GO:0001772(immunological synapse);GO:0005515(protein binding);GO:0005886(plasma membrane);GO:0005911(cell-cell junction);GO:0007165(signal transduction);GO:0009986(cell surface);GO:0016020(membrane);GO:0035579(specific granule membrane);GO:0042802(identical protein binding);GO:0070062(extracellular exosome);GO:0070161(anchoring junction);GO:0070821(tertiary granule membrane);GO:1901741(positive r…	NA	yes
ENSG00000282608	ADORA3	0.340983	8.15339e-07	0.0273448	0.179	0.104	adenosine A3 receptor [Source:HGNC Symbol;Acc:HGNC:268]	GO:0001609(G protein-coupled adenosine receptor activity);GO:0001973(G protein-coupled adenosine receptor signaling pathway);GO:0004930(G protein-coupled receptor activity);GO:0005886(plasma membrane);GO:0006954(inflammatory response);GO:0007165(signal transduction);GO:0007186(G protein-coupled receptor signaling pathway);GO:0007190(activation of adenylate cyclase activity);GO:0008016(regulation …	04022(cGMP-PKG signaling pathway);04071(Sphingolipid signaling pathway);04080(Neuroactive ligand-receptor interaction)	yes
ENSG00000116774	OLFML3	1.10192	2.32295e-50	7.79069e-46	0.342	0.109	olfactomedin like 3 [Source:HGNC Symbol;Acc:HGNC:24956]	GO:0005576(extracellular region);GO:0005615(extracellular space);GO:0007165(signal transduction);GO:1903561(extracellular vesicle)	NA	yes
	FCGR1B	0.287073	1.45009e-08	0.00048633	0.152	0.135	NA	NA	NA	yes
	AC245014.3	0.499441	1.42231e-09	4.77013e-05	0.2	0.122	NA	NA	NA	yes
ENSG00000150337	FCGR1A	0.591811	1.67196e-17	5.60744e-13	0.382	0.277	Fc gamma receptor Ia [Source:HGNC Symbol;Acc:HGNC:3613]	GO:0001788(antibody-dependent cellular cytotoxicity);GO:0001798(positive regulation of type IIa hypersensitivity);GO:0001805(positive regulation of type III hypersensitivity);GO:0002376(immune system process);GO:0004888(transmembrane signaling receptor activity);GO:0005515(protein binding);GO:0005886(plasma membrane);GO:0006898(receptor-mediated endocytosis);GO:0006910(phagocytosis, recognition);…	04145(Phagosome);04380(Osteoclast differentiation);04640(Hematopoietic cell lineage);04666(Fc gamma R-mediated phagocytosis);05140(Leishmaniasis);05150(Staphylococcus aureus infection);05152(Tuberculosis);05202(Transcriptional misregulation in cancer);05221(Acute myeloid leukemia);05322(Systemic lupus erythematosus)	yes
ENSG00000118292	C1orf54	0.285361	2.45768e-05	0.824257	0.312	0.282	chromosome 1 open reading frame 54 [Source:HGNC Symbol;Acc:HGNC:26258]	GO:0005576(extracellular region)	NA	yes
ENSG00000163154	TNFAIP8L2	0.272614	1.39794e-06	0.0468842	0.143	0.108	TNF alpha induced protein 8 like 2 [Source:HGNC Symbol;Acc:HGNC:26277]	GO:0002376(immune system process);GO:0005515(protein binding);GO:0005737(cytoplasm);GO:0042110(T cell activation);GO:0042981(regulation of apoptotic process);GO:0045087(innate immune response);GO:0050728(negative regulation of inflammatory response);GO:0050868(negative regulation of T cell activation)	NA	yes
ENSG00000196154	S100A4	0.448962	2.45921e-19	8.2477e-15	0.865	0.783	S100 calcium binding protein A4 [Source:HGNC Symbol;Acc:HGNC:10494]	GO:0001837(epithelial to mesenchymal transition);GO:0003723(RNA binding);GO:0003779(actin binding);GO:0005509(calcium ion binding);GO:0005515(protein binding);GO:0005576(extracellular region);GO:0005615(extracellular space);GO:0005634(nucleus);GO:0005654(nucleoplasm);GO:0005737(cytoplasm);GO:0005829(cytosol);GO:0042056(chemoattractant activity);GO:0042802(identical protein binding);GO:0043123(pos…	NA	yes
ENSG00000116586	LAMTOR2	0.318738	3.50262e-13	1.17471e-08	0.473	0.455	late endosomal/lysosomal adaptor, MAPK and MTOR activator 2 [Source:HGNC Symbol;Acc:HGNC:29796]	GO:0001558(regulation of cell growth);GO:0005085(guanyl-nucleotide exchange factor activity);GO:0005515(protein binding);GO:0005764(lysosome);GO:0005765(lysosomal membrane);GO:0005768(endosome);GO:0005770(late endosome);GO:0005886(plasma membrane);GO:0008104(protein localization);GO:0010008(endosome membrane);GO:0010761(fibroblast migration);GO:0016020(membrane);GO:0031902(late endosome membrane)…	04150(mTOR signaling pathway)	yes
ENSG00000158869	FCER1G	0.49163	1.16514e-32	3.90765e-28	0.933	0.886	Fc epsilon receptor Ig [Source:HGNC Symbol;Acc:HGNC:3611]	GO:0002283(neutrophil activation involved in immune response);GO:0002292(T cell differentiation involved in immune response);GO:0002376(immune system process);GO:0002431(Fc receptor mediated stimulatory signaling pathway);GO:0004888(transmembrane signaling receptor activity);GO:0005515(protein binding);GO:0005886(plasma membrane);GO:0007166(cell surface receptor signaling pathway);GO:0009897(exte…	04071(Sphingolipid signaling pathway);04072(Phospholipase D signaling pathway);04611(Platelet activation);04625(C-type lectin receptor signaling pathway);04650(Natural killer cell mediated cytotoxicity);04664(Fc epsilon RI signaling pathway);05152(Tuberculosis);05310(Asthma)	yes
ENSG00000143226	FCGR2A	0.695356	3.99222e-25	1.33891e-20	0.529	0.367	Fc gamma receptor IIa [Source:HGNC Symbol;Acc:HGNC:3616]	GO:0002376(immune system process);GO:0004888(transmembrane signaling receptor activity);GO:0005515(protein binding);GO:0005794(Golgi apparatus);GO:0005886(plasma membrane);GO:0007166(cell surface receptor signaling pathway);GO:0016020(membrane);GO:0019864(IgG binding);GO:0030667(secretory granule membrane)	04145(Phagosome);04380(Osteoclast differentiation);04611(Platelet activation);04666(Fc gamma R-mediated phagocytosis);05130(Pathogenic Escherichia coli infection);05135(Yersinia infection);05140(Leishmaniasis);05150(Staphylococcus aureus infection);05152(Tuberculosis);05171(Coronavirus disease - COVID-19);05322(Systemic lupus erythematosus)	yes
ENSG00000173110	HSPA6	1.17391	2.13426e-09	7.15789e-05	0.126	0.086	heat shock protein family A (Hsp70) member 6 [Source:HGNC Symbol;Acc:HGNC:5239]	GO:0000166(nucleotide binding);GO:0005515(protein binding);GO:0005524(ATP binding);GO:0005576(extracellular region);GO:0005634(nucleus);GO:0005737(cytoplasm);GO:0005814(centriole);GO:0005829(cytosol);GO:0006457(protein folding);GO:0006986(response to unfolded protein);GO:0008180(COP9 signalosome);GO:0016887(ATP hydrolysis activity);GO:0019899(enzyme binding);GO:0031072(heat shock protein binding)…	03040(Spliceosome);04010(MAPK signaling pathway);04141(Protein processing in endoplasmic reticulum);04144(Endocytosis);04213(Longevity regulating pathway - multiple species);04612(Antigen processing and presentation);04915(Estrogen signaling pathway);05020(Prion disease);05134(Legionellosis);05145(Toxoplasmosis);05162(Measles)	yes
ENSG00000203747	FCGR3A	0.633544	1.0153e-19	3.40512e-15	0.536	0.429	Fc gamma receptor IIIa [Source:HGNC Symbol;Acc:HGNC:3619]	GO:0001788(antibody-dependent cellular cytotoxicity);GO:0002376(immune system process);GO:0004888(transmembrane signaling receptor activity);GO:0005515(protein binding);GO:0005576(extracellular region);GO:0005615(extracellular space);GO:0005886(plasma membrane);GO:0006955(immune response);GO:0007166(cell surface receptor signaling pathway);GO:0009897(external side of plasma membrane);GO:0014065(p…	04145(Phagosome);04380(Osteoclast differentiation);04650(Natural killer cell mediated cytotoxicity);04666(Fc gamma R-mediated phagocytosis);05140(Leishmaniasis);05150(Staphylococcus aureus infection);05152(Tuberculosis);05322(Systemic lupus erythematosus)	yes
ENSG00000143333	RGS16	0.479042	4.2327e-12	1.41956e-07	0.156	0.066	regulator of G protein signaling 16 [Source:HGNC Symbol;Acc:HGNC:9997]	GO:0003924(GTPase activity);GO:0005096(GTPase activator activity);GO:0005515(protein binding);GO:0005516(calmodulin binding);GO:0005737(cytoplasm);GO:0005886(plasma membrane);GO:0007186(G protein-coupled receptor signaling pathway);GO:0007601(visual perception);GO:0008277(regulation of G protein-coupled receptor signaling pathway);GO:0009968(negative regulation of signal transduction);GO:0016020(…	NA	yes
	AL136987.1	0.480781	1.29757e-08	0.000435178	0.131	0.071	NA	NA	NA	yes
ENSG00000090104	RGS1	0.986366	1.31429e-56	4.40786e-52	0.887	0.754	regulator of G protein signaling 1 [Source:HGNC Symbol;Acc:HGNC:9991]	GO:0001965(G-protein alpha-subunit binding);GO:0003924(GTPase activity);GO:0005096(GTPase activator activity);GO:0005516(calmodulin binding);GO:0005737(cytoplasm);GO:0005829(cytosol);GO:0005886(plasma membrane);GO:0006955(immune response);GO:0007165(signal transduction);GO:0007186(G protein-coupled receptor signaling pathway);GO:0007193(adenylate cyclase-inhibiting G protein-coupled receptor sign…	NA	yes
ENSG00000116741	RGS2	0.46944	4.74562e-07	0.0159159	0.4	0.4	regulator of G protein signaling 2 [Source:HGNC Symbol;Acc:HGNC:9998]	GO:0001965(G-protein alpha-subunit binding);GO:0001975(response to amphetamine);GO:0003924(GTPase activity);GO:0005096(GTPase activator activity);GO:0005515(protein binding);GO:0005516(calmodulin binding);GO:0005634(nucleus);GO:0005730(nucleolus);GO:0005737(cytoplasm);GO:0005739(mitochondrion);GO:0005829(cytosol);GO:0005886(plasma membrane);GO:0006417(regulation of translation);GO:0007049(cell cy…	04022(cGMP-PKG signaling pathway);04740(Olfactory transduction);04921(Oxytocin signaling pathway)	yes
ENSG00000054282	SDCCAG8	0.292541	1.74464e-07	0.00585118	0.225	0.202	SHH signaling and ciliogenesis regulator SDCCAG8 [Source:HGNC Symbol;Acc:HGNC:10671]	GO:0001764(neuron migration);GO:0005515(protein binding);GO:0005737(cytoplasm);GO:0005813(centrosome);GO:0005814(centriole);GO:0005815(microtubule organizing center);GO:0005829(cytosol);GO:0005856(cytoskeleton);GO:0005911(cell-cell junction);GO:0007098(centrosome cycle);GO:0030010(establishment of cell polarity);GO:0030030(cell projection organization);GO:0031023(microtubule organizing center org…	NA	yes
ENSG00000115738	ID2	0.494556	1.26552e-13	4.2443e-09	0.65	0.599	inhibitor of DNA binding 2 [Source:HGNC Symbol;Acc:HGNC:5361]	GO:0000122(negative regulation of transcription by RNA polymerase II);GO:0000791(euchromatin);GO:0003166(bundle of His development);GO:0005515(protein binding);GO:0005634(nucleus);GO:0005654(nucleoplasm);GO:0005737(cytoplasm);GO:0005829(cytosol);GO:0007507(heart development);GO:0007623(circadian rhythm);GO:0010628(positive regulation of gene expression);GO:0010629(negative regulation of gene expr…	04350(TGF-beta signaling pathway);04390(Hippo signaling pathway);04550(Signaling pathways regulating pluripotency of stem cells);05202(Transcriptional misregulation in cancer)	yes
ENSG00000143878	RHOB	0.41353	2.53401e-08	0.000849856	0.434	0.383	ras homolog family member B [Source:HGNC Symbol;Acc:HGNC:668]	GO:0000166(nucleotide binding);GO:0000281(mitotic cytokinesis);GO:0001525(angiogenesis);GO:0003924(GTPase activity);GO:0005515(protein binding);GO:0005525(GTP binding);GO:0005634(nucleus);GO:0005768(endosome);GO:0005769(early endosome);GO:0005770(late endosome);GO:0005829(cytosol);GO:0005886(plasma membrane);GO:0005925(focal adhesion);GO:0006886(intracellular protein transport);GO:0006915(apoptot…	05132(Salmonella infection)	yes
ENSG00000055332	EIF2AK2	0.294414	6.97005e-07	0.0233761	0.228	0.212	eukaryotic translation initiation factor 2 alpha kinase 2 [Source:HGNC Symbol;Acc:HGNC:9437]	GO:0000166(nucleotide binding);GO:0001819(positive regulation of cytokine production);GO:0002376(immune system process);GO:0003723(RNA binding);GO:0003725(double-stranded RNA binding);GO:0004672(protein kinase activity);GO:0004674(protein serine/threonine kinase activity);GO:0004694(eukaryotic translation initiation factor 2alpha kinase activity);GO:0004713(protein tyrosine kinase activity);GO:00…	04141(Protein processing in endoplasmic reticulum);04217(Necroptosis);05010(Alzheimer disease);05160(Hepatitis C);05162(Measles);05164(Influenza A);05165(Human papillomavirus infection);05167(Kaposi sarcoma-associated herpesvirus infection);05168(Herpes simplex virus 1 infection);05169(Epstein-Barr virus infection);05171(Coronavirus disease - COVID-19);05203(Viral carcinogenesis)	yes
ENSG00000183023	SLC8A1	0.317664	3.41172e-08	0.00114422	0.234	0.207	solute carrier family 8 member A1 [Source:HGNC Symbol;Acc:HGNC:11068]	GO:0002026(regulation of the force of heart contraction);GO:0002027(regulation of heart rate);GO:0005432(calcium:sodium antiporter activity);GO:0005509(calcium ion binding);GO:0005515(protein binding);GO:0005516(calmodulin binding);GO:0005654(nucleoplasm);GO:0005886(plasma membrane);GO:0006811(ion transport);GO:0006814(sodium ion transport);GO:0006816(calcium ion transport);GO:0006874(cellular ca…	04020(Calcium signaling pathway);04022(cGMP-PKG signaling pathway);04260(Cardiac muscle contraction);04261(Adrenergic signaling in cardiomyocytes);04371(Apelin signaling pathway);04740(Olfactory transduction);04961(Endocrine and other factor-regulated calcium reabsorption);04974(Protein digestion and absorption);04978(Mineral absorption);05410(Hypertrophic cardiomyopathy);05412(Arrhythmogenic rig…	yes
ENSG00000042493	CAPG	0.272903	9.13276e-10	3.06295e-05	0.704	0.641	capping actin protein, gelsolin like [Source:HGNC Symbol;Acc:HGNC:1474]	GO:0001726(ruffle);GO:0003779(actin binding);GO:0005515(protein binding);GO:0005546(phosphatidylinositol-4,5-bisphosphate binding);GO:0005634(nucleus);GO:0005654(nucleoplasm);GO:0005730(nucleolus);GO:0005737(cytoplasm);GO:0005814(centriole);GO:0007417(central nervous system development);GO:0008154(actin polymerization or depolymerization);GO:0008290(F-actin capping protein complex);GO:0015629(act…	NA	yes
ENSG00000211592	IGKC	0.338203	2.21562e-13	7.43073e-09	0.276	0.442	immunoglobulin kappa constant [Source:HGNC Symbol;Acc:HGNC:5716]	NA	NA	yes
ENSG00000071073	MGAT4A	0.427927	1.48821e-12	4.99116e-08	0.29	0.262	alpha-1,3-mannosyl-glycoprotein 4-beta-N-acetylglucosaminyltransferase A [Source:HGNC Symbol;Acc:HGNC:7047]	GO:0000139(Golgi membrane);GO:0005576(extracellular region);GO:0005777(peroxisome);GO:0005783(endoplasmic reticulum);GO:0005788(endoplasmic reticulum lumen);GO:0005793(endoplasmic reticulum-Golgi intermediate compartment);GO:0005794(Golgi apparatus);GO:0005795(Golgi stack);GO:0006486(protein glycosylation);GO:0006487(protein N-linked glycosylation);GO:0006491(N-glycan processing);GO:0008375(acety…	00510(N-Glycan biosynthesis);00513(Various types of N-glycan biosynthesis);01100(Metabolic pathways)	yes
ENSG00000153208	MERTK	0.308257	7.10295e-06	0.238219	0.127	0.093	MER proto-oncogene, tyrosine kinase [Source:HGNC Symbol;Acc:HGNC:7027]	GO:0000166(nucleotide binding);GO:0001750(photoreceptor outer segment);GO:0001779(natural killer cell differentiation);GO:0001818(negative regulation of cytokine production);GO:0004672(protein kinase activity);GO:0004713(protein tyrosine kinase activity);GO:0004714(transmembrane receptor protein tyrosine kinase activity);GO:0005515(protein binding);GO:0005524(ATP binding);GO:0005615(extracellular…	NA	yes
ENSG00000136717	BIN1	0.610919	1.63814e-17	5.494e-13	0.195	0.102	bridging integrator 1 [Source:HGNC Symbol;Acc:HGNC:1052]	GO:0000122(negative regulation of transcription by RNA polymerase II);GO:0002020(protease binding);GO:0005515(protein binding);GO:0005543(phospholipid binding);GO:0005634(nucleus);GO:0005635(nuclear envelope);GO:0005737(cytoplasm);GO:0005768(endosome);GO:0005829(cytosol);GO:0005856(cytoskeleton);GO:0005886(plasma membrane);GO:0006897(endocytosis);GO:0006997(nucleus organization);GO:0007010(cytosk…	04144(Endocytosis);04666(Fc gamma R-mediated phagocytosis)	yes
ENSG00000162980	ARL5A	0.289839	1.45525e-07	0.00488063	0.17	0.131	ADP ribosylation factor like GTPase 5A [Source:HGNC Symbol;Acc:HGNC:696]	GO:0000166(nucleotide binding);GO:0003924(GTPase activity);GO:0005525(GTP binding);GO:0005802(trans-Golgi network);GO:0006886(intracellular protein transport);GO:0016192(vesicle-mediated transport);GO:1903292(protein localization to Golgi membrane)	NA	yes
ENSG00000115232	ITGA4	0.360296	3.24892e-10	1.08962e-05	0.154	0.077	integrin subunit alpha 4 [Source:HGNC Symbol;Acc:HGNC:6140]	GO:0001968(fibronectin binding);GO:0002687(positive regulation of leukocyte migration);GO:0003366(cell-matrix adhesion involved in ameboidal cell migration);GO:0003823(antigen binding);GO:0005178(integrin binding);GO:0005515(protein binding);GO:0005886(plasma membrane);GO:0005925(focal adhesion);GO:0007155(cell adhesion);GO:0007159(leukocyte cell-cell adhesion);GO:0007160(cell-matrix adhesion);GO…	04151(PI3K-Akt signaling pathway);04510(Focal adhesion);04512(ECM-receptor interaction);04514(Cell adhesion molecules);04640(Hematopoietic cell lineage);04670(Leukocyte transendothelial migration);04672(Intestinal immune network for IgA production);04810(Regulation of actin cytoskeleton);05135(Yersinia infection);05140(Leishmaniasis);05165(Human papillomavirus infection);05410(Hypertrophic cardio…	yes
ENSG00000168918	INPP5D	0.30495	5.94412e-07	0.0199354	0.17	0.133	inositol polyphosphate-5-phosphatase D [Source:HGNC Symbol;Acc:HGNC:6079]	GO:0002376(immune system process);GO:0003824(catalytic activity);GO:0004439(phosphatidylinositol-4,5-bisphosphate 5-phosphatase activity);GO:0004445(inositol-polyphosphate 5-phosphatase activity);GO:0005515(protein binding);GO:0005737(cytoplasm);GO:0005829(cytosol);GO:0005856(cytoskeleton);GO:0005886(plasma membrane);GO:0006629(lipid metabolic process);GO:0006661(phosphatidylinositol biosynthetic…	00562(Inositol phosphate metabolism);01100(Metabolic pathways);04070(Phosphatidylinositol signaling system);04662(B cell receptor signaling pathway);04664(Fc epsilon RI signaling pathway);04666(Fc gamma R-mediated phagocytosis)	yes
ENSG00000134072	CAMK1	0.26461	1.23339e-05	0.413655	0.173	0.144	calcium/calmodulin dependent protein kinase I [Source:HGNC Symbol;Acc:HGNC:1459]	GO:0000166(nucleotide binding);GO:0003824(catalytic activity);GO:0004672(protein kinase activity);GO:0004674(protein serine/threonine kinase activity);GO:0004683(calmodulin-dependent protein kinase activity);GO:0005515(protein binding);GO:0005516(calmodulin binding);GO:0005524(ATP binding);GO:0005634(nucleus);GO:0005737(cytoplasm);GO:0005829(cytosol);GO:0006468(protein phosphorylation);GO:0006913…	04020(Calcium signaling pathway);04921(Oxytocin signaling pathway);04925(Aldosterone synthesis and secretion);05214(Glioma)	yes
ENSG00000033867	SLC4A7	0.618927	2.51381e-19	8.4308e-15	0.304	0.205	solute carrier family 4 member 7 [Source:HGNC Symbol;Acc:HGNC:11033]	GO:0005452(solute:inorganic anion antiporter activity);GO:0005515(protein binding);GO:0005886(plasma membrane);GO:0006164(purine nucleotide biosynthetic process);GO:0006221(pyrimidine nucleotide biosynthetic process);GO:0006811(ion transport);GO:0006814(sodium ion transport);GO:0006820(anion transport);GO:0008509(anion transmembrane transporter activity);GO:0008510(sodium:bicarbonate symporter ac…	NA	yes
ENSG00000168329	CX3CR1	1.0264	1.02449e-42	3.43593e-38	0.257	0.063	C-X3-C motif chemokine receptor 1 [Source:HGNC Symbol;Acc:HGNC:2558]	GO:0002052(positive regulation of neuroblast proliferation);GO:0002250(adaptive immune response);GO:0002282(microglial cell activation involved in immune response);GO:0002376(immune system process);GO:0002931(response to ischemia);GO:0004896(cytokine receptor activity);GO:0004930(G protein-coupled receptor activity);GO:0004950(chemokine receptor activity);GO:0005515(protein binding);GO:0005886(pl…	04060(Cytokine-cytokine receptor interaction);04061(Viral protein interaction with cytokine and cytokine receptor);04062(Chemokine signaling pathway)	yes
ENSG00000114353	GNAI2	0.28452	1.15536e-16	3.87485e-12	0.579	0.601	G protein subunit alpha i2 [Source:HGNC Symbol;Acc:HGNC:4385]	GO:0000166(nucleotide binding);GO:0001664(G protein-coupled receptor binding);GO:0001973(G protein-coupled adenosine receptor signaling pathway);GO:0003924(GTPase activity);GO:0005515(protein binding);GO:0005525(GTP binding);GO:0005654(nucleoplasm);GO:0005737(cytoplasm);GO:0005813(centrosome);GO:0005815(microtubule organizing center);GO:0005829(cytosol);GO:0005834(heterotrimeric G-protein complex…	04015(Rap1 signaling pathway);04022(cGMP-PKG signaling pathway);04024(cAMP signaling pathway);04062(Chemokine signaling pathway);04071(Sphingolipid signaling pathway);04261(Adrenergic signaling in cardiomyocytes);04360(Axon guidance);04371(Apelin signaling pathway);04540(Gap junction);04611(Platelet activation);04670(Leukocyte transendothelial migration);04713(Circadian entrainment);04723(Retrogr…	yes
ENSG00000247596	TWF2	0.308644	1.15966e-11	3.88926e-07	0.273	0.267	twinfilin actin binding protein 2 [Source:HGNC Symbol;Acc:HGNC:9621]	GO:0003723(RNA binding);GO:0003779(actin binding);GO:0003785(actin monomer binding);GO:0005080(protein kinase C binding);GO:0005515(protein binding);GO:0005524(ATP binding);GO:0005546(phosphatidylinositol-4,5-bisphosphate binding);GO:0005737(cytoplasm);GO:0005856(cytoskeleton);GO:0005884(actin filament);GO:0010591(regulation of lamellipodium assembly);GO:0010592(positive regulation of lamellipodi…	NA	yes
ENSG00000114541	FRMD4B	0.428052	2.86824e-10	9.6195e-06	0.246	0.188	FERM domain containing 4B [Source:HGNC Symbol;Acc:HGNC:24886]	GO:0001726(ruffle);GO:0005615(extracellular space);GO:0005737(cytoplasm);GO:0005856(cytoskeleton);GO:0005912(adherens junction);GO:0005923(bicellular tight junction);GO:0070161(anchoring junction);GO:0090162(establishment of epithelial cell polarity)	NA	yes
ENSG00000180353	HCLS1	0.30551	3.24938e-10	1.08978e-05	0.382	0.359	hematopoietic cell-specific Lyn substrate 1 [Source:HGNC Symbol;Acc:HGNC:4844]	GO:0000122(negative regulation of transcription by RNA polymerase II);GO:0005515(protein binding);GO:0005634(nucleus);GO:0005667(transcription regulator complex);GO:0005737(cytoplasm);GO:0005739(mitochondrion);GO:0005829(cytosol);GO:0005886(plasma membrane);GO:0006355(regulation of DNA-templated transcription);GO:0007015(actin filament organization);GO:0007165(signal transduction);GO:0008284(posi…	04530(Tight junction);05100(Bacterial invasion of epithelial cells);05130(Pathogenic Escherichia coli infection);05131(Shigellosis);05205(Proteoglycans in cancer)	yes
ENSG00000181631	P2RY13	0.401413	1.09648e-08	0.000367739	0.184	0.102	purinergic receptor P2Y13 [Source:HGNC Symbol;Acc:HGNC:4537]	GO:0004930(G protein-coupled receptor activity);GO:0005515(protein binding);GO:0005783(endoplasmic reticulum);GO:0005886(plasma membrane);GO:0007165(signal transduction);GO:0007186(G protein-coupled receptor signaling pathway);GO:0007194(negative regulation of adenylate cyclase activity);GO:0008150(biological_process);GO:0016020(membrane);GO:0035589(G protein-coupled purinergic nucleotide recepto…	04080(Neuroactive ligand-receptor interaction)	yes
ENSG00000114450	GNB4	0.275457	1.92018e-08	0.000643989	0.308	0.307	G protein subunit beta 4 [Source:HGNC Symbol;Acc:HGNC:20731]	GO:0005515(protein binding);GO:0005737(cytoplasm);GO:0005765(lysosomal membrane);GO:0005829(cytosol);GO:0005834(heterotrimeric G-protein complex);GO:0007165(signal transduction);GO:0007186(G protein-coupled receptor signaling pathway);GO:0021762(substantia nigra development);GO:0030159(signaling receptor complex adaptor activity);GO:0044297(cell body);GO:0044877(protein-containing complex binding…	04014(Ras signaling pathway);04062(Chemokine signaling pathway);04151(PI3K-Akt signaling pathway);04371(Apelin signaling pathway);04713(Circadian entrainment);04723(Retrograde endocannabinoid signaling);04724(Glutamatergic synapse);04725(Cholinergic synapse);04726(Serotonergic synapse);04727(GABAergic synapse);04728(Dopaminergic synapse);04926(Relaxin signaling pathway);05032(Morphine addiction);…	yes
ENSG00000176597	B3GNT5	0.310862	4.74918e-05	1	0.179	0.131	UDP-GlcNAc:betaGal beta-1,3-N-acetylglucosaminyltransferase 5 [Source:HGNC Symbol;Acc:HGNC:15684]	GO:0000139(Golgi membrane);GO:0005515(protein binding);GO:0005794(Golgi apparatus);GO:0006486(protein glycosylation);GO:0006493(protein O-linked glycosylation);GO:0006629(lipid metabolic process);GO:0007417(central nervous system development);GO:0007420(brain development);GO:0008457(beta-galactosyl-N-acetylglucosaminylgalactosylglucosyl-ceramide beta-1,3-acetylglucosaminyltransferase activity);GO…	00601(Glycosphingolipid biosynthesis - lacto and neolacto series);01100(Metabolic pathways)	yes
ENSG00000244405	ETV5	0.589386	2.60017e-17	8.72044e-13	0.241	0.122	ETS variant transcription factor 5 [Source:HGNC Symbol;Acc:HGNC:3494]	GO:0000122(negative regulation of transcription by RNA polymerase II);GO:0000785(chromatin);GO:0000976(transcription cis-regulatory region binding);GO:0000977(RNA polymerase II transcription regulatory region sequence-specific DNA binding);GO:0000981(DNA-binding transcription factor activity, RNA polymerase II-specific);GO:0001228(DNA-binding transcription activator activity, RNA polymerase II-sp…	05202(Transcriptional misregulation in cancer);05215(Prostate cancer)	yes
ENSG00000163347	CLDN1	1.11064	1.36905e-49	4.59154e-45	0.244	0.05	claudin 1 [Source:HGNC Symbol;Acc:HGNC:2032]	GO:0001618(virus receptor activity);GO:0005198(structural molecule activity);GO:0005515(protein binding);GO:0005886(plasma membrane);GO:0005911(cell-cell junction);GO:0005923(bicellular tight junction);GO:0007155(cell adhesion);GO:0008065(establishment of blood-nerve barrier);GO:0009636(response to toxic substance);GO:0016020(membrane);GO:0016323(basolateral plasma membrane);GO:0016324(apical pla…	04514(Cell adhesion molecules);04530(Tight junction);04670(Leukocyte transendothelial migration);05130(Pathogenic Escherichia coli infection);05160(Hepatitis C)	yes
ENSG00000138756	BMP2K	0.29741	2.11435e-07	0.0070911	0.299	0.274	BMP2 inducible kinase [Source:HGNC Symbol;Acc:HGNC:18041]	GO:0000166(nucleotide binding);GO:0004672(protein kinase activity);GO:0004674(protein serine/threonine kinase activity);GO:0005524(ATP binding);GO:0005634(nucleus);GO:0005737(cytoplasm);GO:0006468(protein phosphorylation);GO:0016301(kinase activity);GO:0016310(phosphorylation);GO:0016607(nuclear speck);GO:0016740(transferase activity);GO:0019208(phosphatase regulator activity);GO:0030500(regulati…	05202(Transcriptional misregulation in cancer)	yes
ENSG00000138639	ARHGAP24	0.280284	0.000131489	1	0.112	0.072	Rho GTPase activating protein 24 [Source:HGNC Symbol;Acc:HGNC:25361]	GO:0001525(angiogenesis);GO:0005096(GTPase activator activity);GO:0005515(protein binding);GO:0005737(cytoplasm);GO:0005856(cytoskeleton);GO:0005912(adherens junction);GO:0005925(focal adhesion);GO:0007165(signal transduction);GO:0030154(cell differentiation);GO:0035021(negative regulation of Rac protein signal transduction);GO:0035313(wound healing, spreading of epidermal cells);GO:0042995(cell …	NA	yes
	AC093895.1	0.568082	4.69023e-24	1.57301e-19	0.11	0.017	NA	NA	NA	yes
ENSG00000118785	SPP1	1.13641	1.2901e-45	4.32674e-41	0.692	0.394	secreted phosphoprotein 1 [Source:HGNC Symbol;Acc:HGNC:11255]	GO:0001503(ossification);GO:0001649(osteoblast differentiation);GO:0005125(cytokine activity);GO:0005178(integrin binding);GO:0005515(protein binding);GO:0005576(extracellular region);GO:0005615(extracellular space);GO:0005788(endoplasmic reticulum lumen);GO:0005794(Golgi apparatus);GO:0006710(androgen catabolic process);GO:0007155(cell adhesion);GO:0007165(signal transduction);GO:0007566(embryo …	04151(PI3K-Akt signaling pathway);04371(Apelin signaling pathway);04510(Focal adhesion);04512(ECM-receptor interaction);04620(Toll-like receptor signaling pathway);04929(GnRH secretion);05165(Human papillomavirus infection)	yes
ENSG00000185477	GPRIN3	0.377728	2.23962e-08	0.000751124	0.189	0.129	GPRIN family member 3 [Source:HGNC Symbol;Acc:HGNC:27733]	GO:0005886(plasma membrane);GO:0031175(neuron projection development)	NA	yes
ENSG00000163106	HPGDS	0.476707	4.52728e-14	1.51836e-09	0.15	0.057	hematopoietic prostaglandin D synthase [Source:HGNC Symbol;Acc:HGNC:17890]	GO:0000287(magnesium ion binding);GO:0001516(prostaglandin biosynthetic process);GO:0004364(glutathione transferase activity);GO:0004667(prostaglandin-D synthase activity);GO:0005509(calcium ion binding);GO:0005515(protein binding);GO:0005654(nucleoplasm);GO:0005737(cytoplasm);GO:0005829(cytosol);GO:0006629(lipid metabolic process);GO:0006631(fatty acid metabolic process);GO:0006633(fatty acid bi…	00480(Glutathione metabolism);00590(Arachidonic acid metabolism);00980(Metabolism of xenobiotics by cytochrome P450);00982(Drug metabolism - cytochrome P450);01100(Metabolic pathways);05204(Chemical carcinogenesis)	yes
ENSG00000145390	USP53	0.478963	1.14904e-12	3.85366e-08	0.133	0.061	ubiquitin specific peptidase 53 [Source:HGNC Symbol;Acc:HGNC:29255]	GO:0001508(action potential);GO:0004843(cysteine-type deubiquitinase activity);GO:0005515(protein binding);GO:0005575(cellular_component);GO:0005911(cell-cell junction);GO:0005923(bicellular tight junction);GO:0007605(sensory perception of sound);GO:0008150(biological_process);GO:0010996(response to auditory stimulus);GO:0016579(protein deubiquitination);GO:0051402(neuron apoptotic process);GO:00…	NA	yes
ENSG00000085871	MGST2	0.31368	5.24036e-09	0.000175751	0.312	0.288	microsomal glutathione S-transferase 2 [Source:HGNC Symbol;Acc:HGNC:7063]	GO:0004364(glutathione transferase activity);GO:0004464(leukotriene-C4 synthase activity);GO:0004602(glutathione peroxidase activity);GO:0005515(protein binding);GO:0005635(nuclear envelope);GO:0005783(endoplasmic reticulum);GO:0005789(endoplasmic reticulum membrane);GO:0005886(plasma membrane);GO:0006629(lipid metabolic process);GO:0006691(leukotriene metabolic process);GO:0006750(glutathione bi…	00480(Glutathione metabolism);00980(Metabolism of xenobiotics by cytochrome P450);00982(Drug metabolism - cytochrome P450);00983(Drug metabolism - other enzymes);01100(Metabolic pathways);01524(Platinum drug resistance);05200(Pathways in cancer);05204(Chemical carcinogenesis);05225(Hepatocellular carcinoma);05418(Fluid shear stress and atherosclerosis)	yes
ENSG00000145569	OTULINL	0.27146	6.64451e-07	0.0222843	0.235	0.226	OTU deubiquitinase with linear linkage specificity like [Source:HGNC Symbol;Acc:HGNC:25629]	GO:0005515(protein binding);GO:0005634(nucleus);GO:0005635(nuclear envelope);GO:0005737(cytoplasm);GO:0005783(endoplasmic reticulum);GO:0005789(endoplasmic reticulum membrane);GO:0016020(membrane);GO:0098554(cytoplasmic side of endoplasmic reticulum membrane)	NA	yes
ENSG00000154122	ANKH	0.286836	2.16996e-05	0.727761	0.152	0.113	ANKH inorganic pyrophosphate transport regulator [Source:HGNC Symbol;Acc:HGNC:15492]	GO:0001501(skeletal system development);GO:0005315(inorganic phosphate transmembrane transporter activity);GO:0005576(extracellular region);GO:0005886(plasma membrane);GO:0006817(phosphate ion transport);GO:0007626(locomotory behavior);GO:0010467(gene expression);GO:0015114(phosphate ion transmembrane transporter activity);GO:0016020(membrane);GO:0019867(outer membrane);GO:0030282(bone mineraliza…	NA	yes
ENSG00000082074	FYB1	0.261127	7.19554e-06	0.241324	0.522	0.519	FYN binding protein 1 [Source:HGNC Symbol;Acc:HGNC:4036]	GO:0005102(signaling receptor binding);GO:0005515(protein binding);GO:0005634(nucleus);GO:0005737(cytoplasm);GO:0005829(cytosol);GO:0005886(plasma membrane);GO:0006955(immune response);GO:0007229(integrin-mediated signaling pathway);GO:0008150(biological_process);GO:0008289(lipid binding);GO:0015629(actin cytoskeleton);GO:0032991(protein-containing complex);GO:0044877(protein-containing complex b…	04015(Rap1 signaling pathway);05135(Yersinia infection)	yes
ENSG00000175857	GAPT	0.40146	3.38397e-10	1.13491e-05	0.195	0.095	GRB2 binding adaptor protein, transmembrane [Source:HGNC Symbol;Acc:HGNC:26588]	GO:0001782(B cell homeostasis);GO:0002322(B cell proliferation involved in immune response);GO:0005794(Golgi apparatus);GO:0005886(plasma membrane);GO:0016020(membrane);GO:0042113(B cell activation);GO:0043231(intracellular membrane-bounded organelle)	NA	yes
ENSG00000249437	NAIP	0.278896	1.896e-05	0.635879	0.186	0.15	NLR family apoptosis inhibitory protein [Source:HGNC Symbol;Acc:HGNC:7634]	GO:0000166(nucleotide binding);GO:0002221(pattern recognition receptor signaling pathway);GO:0002376(immune system process);GO:0004869(cysteine-type endopeptidase inhibitor activity);GO:0005515(protein binding);GO:0005524(ATP binding);GO:0005737(cytoplasm);GO:0006915(apoptotic process);GO:0006954(inflammatory response);GO:0007399(nervous system development);GO:0010466(negative regulation of pepti…	04621(NOD-like receptor signaling pathway);05130(Pathogenic Escherichia coli infection);05131(Shigellosis);05132(Salmonella infection);05134(Legionellosis)	yes
ENSG00000081189	MEF2C	0.904126	3.99953e-38	1.34136e-33	0.55	0.313	myocyte enhancer factor 2C [Source:HGNC Symbol;Acc:HGNC:6996]	GO:0000122(negative regulation of transcription by RNA polymerase II);GO:0000165(MAPK cascade);GO:0000785(chromatin);GO:0000976(transcription cis-regulatory region binding);GO:0000977(RNA polymerase II transcription regulatory region sequence-specific DNA binding);GO:0000978(RNA polymerase II cis-regulatory region sequence-specific DNA binding);GO:0000981(DNA-binding transcription factor activity…	04010(MAPK signaling pathway);04022(cGMP-PKG signaling pathway);04371(Apelin signaling pathway);04921(Oxytocin signaling pathway);04928(Parathyroid hormone synthesis, secretion and action);05202(Transcriptional misregulation in cancer);05418(Fluid shear stress and atherosclerosis)	yes
ENSG00000173221	GLRX	0.283288	3.09786e-08	0.00103896	0.45	0.414	glutaredoxin [Source:HGNC Symbol;Acc:HGNC:4330]	GO:0005515(protein binding);GO:0005634(nucleus);GO:0005737(cytoplasm);GO:0005739(mitochondrion);GO:0005829(cytosol);GO:0015038(glutathione disulfide oxidoreductase activity);GO:0015949(nucleobase-containing small molecule interconversion);GO:0016740(transferase activity);GO:0045838(positive regulation of membrane potential);GO:0070062(extracellular exosome);GO:0080058(protein deglutathionylation)…	NA	yes
ENSG00000120708	TGFBI	0.369436	2.32577e-10	7.80018e-06	0.45	0.381	transforming growth factor beta induced [Source:HGNC Symbol;Acc:HGNC:11771]	GO:0001525(angiogenesis);GO:0002062(chondrocyte differentiation);GO:0005178(integrin binding);GO:0005201(extracellular matrix structural constituent);GO:0005515(protein binding);GO:0005518(collagen binding);GO:0005576(extracellular region);GO:0005604(basement membrane);GO:0005615(extracellular space);GO:0005802(trans-Golgi network);GO:0005886(plasma membrane);GO:0007155(cell adhesion);GO:0007162(…	NA	yes
	TMEM173	0.373827	5.9369e-09	0.000199112	0.166	0.098	NA	NA	NA	yes
ENSG00000170458	CD14	0.716732	1.43119e-23	4.79994e-19	0.595	0.463	CD14 molecule [Source:HGNC Symbol;Acc:HGNC:1628]	GO:0001530(lipopolysaccharide binding);GO:0001819(positive regulation of cytokine production);GO:0001847(opsonin receptor activity);GO:0001875(lipopolysaccharide immune receptor activity);GO:0002237(response to molecule of bacterial origin);GO:0002376(immune system process);GO:0002752(cell surface pattern recognition receptor signaling pathway);GO:0005515(protein binding);GO:0005576(extracellular…	04010(MAPK signaling pathway);04064(NF-kappa B signaling pathway);04145(Phagosome);04620(Toll-like receptor signaling pathway);04640(Hematopoietic cell lineage);05131(Shigellosis);05132(Salmonella infection);05133(Pertussis);05134(Legionellosis);05146(Amoebiasis);05152(Tuberculosis);05202(Transcriptional misregulation in cancer);05221(Acute myeloid leukemia)	yes
ENSG00000182578	CSF1R	0.605685	2.02167e-18	6.78026e-14	0.409	0.288	colony stimulating factor 1 receptor [Source:HGNC Symbol;Acc:HGNC:2433]	GO:0000166(nucleotide binding);GO:0001934(positive regulation of protein phosphorylation);GO:0002376(immune system process);GO:0002931(response to ischemia);GO:0004672(protein kinase activity);GO:0004713(protein tyrosine kinase activity);GO:0004714(transmembrane receptor protein tyrosine kinase activity);GO:0005011(macrophage colony-stimulating factor receptor activity);GO:0005515(protein binding…	04010(MAPK signaling pathway);04014(Ras signaling pathway);04015(Rap1 signaling pathway);04060(Cytokine-cytokine receptor interaction);04061(Viral protein interaction with cytokine and cytokine receptor);04151(PI3K-Akt signaling pathway);04380(Osteoclast differentiation);04640(Hematopoietic cell lineage);05200(Pathways in cancer);05202(Transcriptional misregulation in cancer);05221(Acute myeloid …	yes
ENSG00000019582	CD74	0.367479	3.45731e-23	1.15951e-18	0.995	0.973	CD74 molecule [Source:HGNC Symbol;Acc:HGNC:1697]	GO:0000139(Golgi membrane);GO:0001516(prostaglandin biosynthetic process);GO:0001540(amyloid-beta binding);GO:0001934(positive regulation of protein phosphorylation);GO:0001961(positive regulation of cytokine-mediated signaling pathway);GO:0002250(adaptive immune response);GO:0002286(T cell activation involved in immune response);GO:0002376(immune system process);GO:0002606(positive regulation of…	04612(Antigen processing and presentation);05152(Tuberculosis);05168(Herpes simplex virus 1 infection)	yes
ENSG00000145936	KCNMB1	0.451071	6.90681e-12	2.31641e-07	0.166	0.101	potassium calcium-activated channel subfamily M regulatory beta subunit 1 [Source:HGNC Symbol;Acc:HGNC:6285]	GO:0005513(detection of calcium ion);GO:0005515(protein binding);GO:0005886(plasma membrane);GO:0006811(ion transport);GO:0006813(potassium ion transport);GO:0007268(chemical synaptic transmission);GO:0008076(voltage-gated potassium channel complex);GO:0015269(calcium-activated potassium channel activity);GO:0015459(potassium channel regulator activity);GO:0016020(membrane);GO:0042311(vasodilatio…	04022(cGMP-PKG signaling pathway);04270(Vascular smooth muscle contraction);04911(Insulin secretion)	yes
ENSG00000120129	DUSP1	0.33124	2.79135e-09	9.36162e-05	0.809	0.799	dual specificity phosphatase 1 [Source:HGNC Symbol;Acc:HGNC:3064]	GO:0001706(endoderm formation);GO:0004721(phosphoprotein phosphatase activity);GO:0004722(protein serine/threonine phosphatase activity);GO:0004725(protein tyrosine phosphatase activity);GO:0005515(protein binding);GO:0005634(nucleus);GO:0005737(cytoplasm);GO:0006470(protein dephosphorylation);GO:0007049(cell cycle);GO:0007162(negative regulation of cell adhesion);GO:0008138(protein tyrosine/seri…	04010(MAPK signaling pathway);04726(Serotonergic synapse);05012(Parkinson disease);05418(Fluid shear stress and atherosclerosis)	yes
ENSG00000213316	LTC4S	0.916508	1.01191e-30	3.39373e-26	0.324	0.151	leukotriene C4 synthase [Source:HGNC Symbol;Acc:HGNC:6719]	GO:0004364(glutathione transferase activity);GO:0004464(leukotriene-C4 synthase activity);GO:0004602(glutathione peroxidase activity);GO:0005515(protein binding);GO:0005634(nucleus);GO:0005635(nuclear envelope);GO:0005640(nuclear outer membrane);GO:0005783(endoplasmic reticulum);GO:0005789(endoplasmic reticulum membrane);GO:0006629(lipid metabolic process);GO:0006691(leukotriene metabolic process…	00590(Arachidonic acid metabolism);01100(Metabolic pathways)	yes
ENSG00000112799	LY86	0.566349	7.27173e-17	2.43879e-12	0.412	0.28	lymphocyte antigen 86 [Source:HGNC Symbol;Acc:HGNC:16837]	GO:0002376(immune system process);GO:0005515(protein binding);GO:0005576(extracellular region);GO:0005615(extracellular space);GO:0006954(inflammatory response);GO:0006955(immune response);GO:0031663(lipopolysaccharide-mediated signaling pathway);GO:0031666(positive regulation of lipopolysaccharide-mediated signaling pathway);GO:0045087(innate immune response)	NA	yes
ENSG00000232810	TNF	0.338417	0.000187761	1	0.212	0.156	tumor necrosis factor [Source:HGNC Symbol;Acc:HGNC:11892]	GO:0000122(negative regulation of transcription by RNA polymerase II);GO:0000165(MAPK cascade);GO:0000976(transcription cis-regulatory region binding);GO:0001666(response to hypoxia);GO:0001774(microglial cell activation);GO:0001819(positive regulation of cytokine production);GO:0001891(phagocytic cup);GO:0001932(regulation of protein phosphorylation);GO:0001934(positive regulation of protein pho…	01523(Antifolate resistance);04010(MAPK signaling pathway);04060(Cytokine-cytokine receptor interaction);04061(Viral protein interaction with cytokine and cytokine receptor);04064(NF-kappa B signaling pathway);04071(Sphingolipid signaling pathway);04150(mTOR signaling pathway);04210(Apoptosis);04217(Necroptosis);04350(TGF-beta signaling pathway);04380(Osteoclast differentiation);04612(Antigen pro…	yes
ENSG00000204472	AIF1	0.394532	7.37307e-23	2.47278e-18	0.874	0.806	allograft inflammatory factor 1 [Source:HGNC Symbol;Acc:HGNC:352]	GO:0001726(ruffle);GO:0001774(microglial cell activation);GO:0001891(phagocytic cup);GO:0003674(molecular_function);GO:0003779(actin binding);GO:0005509(calcium ion binding);GO:0005515(protein binding);GO:0005634(nucleus);GO:0005737(cytoplasm);GO:0005829(cytosol);GO:0005856(cytoskeleton);GO:0005884(actin filament);GO:0005886(plasma membrane);GO:0006911(phagocytosis, engulfment);GO:0006954(inflamm…	NA	yes
ENSG00000213719	CLIC1	0.277923	3.53891e-10	1.18688e-05	0.68	0.683	chloride intracellular channel 1 [Source:HGNC Symbol;Acc:HGNC:2062]	GO:0005244(voltage-gated ion channel activity);GO:0005254(chloride channel activity);GO:0005515(protein binding);GO:0005615(extracellular space);GO:0005634(nucleus);GO:0005635(nuclear envelope);GO:0005737(cytoplasm);GO:0005739(mitochondrion);GO:0005886(plasma membrane);GO:0005903(brush border);GO:0006811(ion transport);GO:0006821(chloride transport);GO:0007165(signal transduction);GO:0016020(memb…	NA	yes
ENSG00000204389	HSPA1A	0.584026	1.87811e-12	6.2988e-08	0.609	0.652	heat shock protein family A (Hsp70) member 1A [Source:HGNC Symbol;Acc:HGNC:5232]	GO:0000122(negative regulation of transcription by RNA polymerase II);GO:0000166(nucleotide binding);GO:0001618(virus receptor activity);GO:0001664(G protein-coupled receptor binding);GO:0003714(transcription corepressor activity);GO:0003723(RNA binding);GO:0005102(signaling receptor binding);GO:0005515(protein binding);GO:0005524(ATP binding);GO:0005576(extracellular region);GO:0005615(extracell…	03040(Spliceosome);04010(MAPK signaling pathway);04141(Protein processing in endoplasmic reticulum);04144(Endocytosis);04213(Longevity regulating pathway - multiple species);04612(Antigen processing and presentation);04915(Estrogen signaling pathway);05020(Prion disease);05134(Legionellosis);05145(Toxoplasmosis);05162(Measles)	yes
ENSG00000204388	HSPA1B	0.60948	2.76058e-09	9.25845e-05	0.485	0.442	heat shock protein family A (Hsp70) member 1B [Source:HGNC Symbol;Acc:HGNC:5233]	GO:0000166(nucleotide binding);GO:0001618(virus receptor activity);GO:0001664(G protein-coupled receptor binding);GO:0003723(RNA binding);GO:0005102(signaling receptor binding);GO:0005515(protein binding);GO:0005524(ATP binding);GO:0005576(extracellular region);GO:0005634(nucleus);GO:0005654(nucleoplasm);GO:0005737(cytoplasm);GO:0005739(mitochondrion);GO:0005783(endoplasmic reticulum);GO:0005813(…	03040(Spliceosome);04010(MAPK signaling pathway);04141(Protein processing in endoplasmic reticulum);04144(Endocytosis);04213(Longevity regulating pathway - multiple species);04612(Antigen processing and presentation);04915(Estrogen signaling pathway);05020(Prion disease);05134(Legionellosis);05145(Toxoplasmosis);05162(Measles)	yes
	C6orf48	0.372714	2.97852e-09	9.98935e-05	0.299	0.252	NA	NA	NA	yes
ENSG00000198502	HLA-DRB5	0.323865	0.0053316	1	0.533	0.5	major histocompatibility complex, class II, DR beta 5 [Source:HGNC Symbol;Acc:HGNC:4953]	GO:0000139(Golgi membrane);GO:0002250(adaptive immune response);GO:0002376(immune system process);GO:0002503(peptide antigen assembly with MHC class II protein complex);GO:0002504(antigen processing and presentation of peptide or polysaccharide antigen via MHC class II);GO:0005764(lysosome);GO:0005765(lysosomal membrane);GO:0005768(endosome);GO:0005783(endoplasmic reticulum);GO:0005789(endoplasmi…	04145(Phagosome);04514(Cell adhesion molecules);04612(Antigen processing and presentation);04640(Hematopoietic cell lineage);04658(Th1 and Th2 cell differentiation);04659(Th17 cell differentiation);04672(Intestinal immune network for IgA production);04940(Type I diabetes mellitus);05140(Leishmaniasis);05145(Toxoplasmosis);05150(Staphylococcus aureus infection);05152(Tuberculosis);05164(Influenza …	yes
ENSG00000186577	SMIM29	0.26152	1.52205e-06	0.0510467	0.168	0.144	small integral membrane protein 29 [Source:HGNC Symbol;Acc:HGNC:1340]	GO:0016020(membrane)	NA	yes
ENSG00000095970	TREM2	1.02443	2.73702e-52	9.17941e-48	0.612	0.371	triggering receptor expressed on myeloid cells 2 [Source:HGNC Symbol;Acc:HGNC:17761]	GO:0001530(lipopolysaccharide binding);GO:0001540(amyloid-beta binding);GO:0001774(microglial cell activation);GO:0001786(phosphatidylserine binding);GO:0001934(positive regulation of protein phosphorylation);GO:0002282(microglial cell activation involved in immune response);GO:0002588(positive regulation of antigen processing and presentation of peptide antigen via MHC class II);GO:0002862(negat…	04380(Osteoclast differentiation)	yes
ENSG00000137161	CNPY3	0.436399	4.37472e-13	1.46719e-08	0.384	0.317	canopy FGF signaling regulator 3 [Source:HGNC Symbol;Acc:HGNC:11968]	GO:0002376(immune system process);GO:0005102(signaling receptor binding);GO:0005515(protein binding);GO:0005783(endoplasmic reticulum);GO:0005788(endoplasmic reticulum lumen);GO:0045087(innate immune response)	NA	yes
ENSG00000119900	OGFRL1	0.294307	2.39526e-06	0.0803323	0.327	0.273	opioid growth factor receptor like 1 [Source:HGNC Symbol;Acc:HGNC:21378]	GO:0016020(membrane);GO:0038023(signaling receptor activity);GO:0140625(opioid growth factor receptor activity)	NA	yes
ENSG00000277443	MARCKS	0.43476	4.15408e-14	1.3932e-09	0.814	0.701	myristoylated alanine rich protein kinase C substrate [Source:HGNC Symbol;Acc:HGNC:6759]	GO:0003779(actin binding);GO:0005080(protein kinase C binding);GO:0005516(calmodulin binding);GO:0005737(cytoplasm);GO:0005813(centrosome);GO:0005856(cytoskeleton);GO:0005886(plasma membrane);GO:0005925(focal adhesion);GO:0005938(cell cortex);GO:0006915(apoptotic process);GO:0007005(mitochondrion organization);GO:0007015(actin filament organization);GO:0007417(central nervous system development);…	04666(Fc gamma R-mediated phagocytosis);05206(MicroRNAs in cancer)	yes
ENSG00000188820	CALHM6	0.345331	3.47473e-07	0.0116536	0.23	0.166	calcium homeostasis modulator family member 6 [Source:HGNC Symbol;Acc:HGNC:33391]	GO:0005261(cation channel activity);GO:0005515(protein binding);GO:0006811(ion transport);GO:0016020(membrane);GO:0098655(cation transmembrane transport)	NA	yes
ENSG00000135549	PKIB	0.58308	4.60913e-14	1.54581e-09	0.345	0.233	cAMP-dependent protein kinase inhibitor beta [Source:HGNC Symbol;Acc:HGNC:9018]	GO:0004860(protein kinase inhibitor activity);GO:0004862(cAMP-dependent protein kinase inhibitor activity);GO:0005515(protein binding);GO:0005634(nucleus);GO:0005737(cytoplasm);GO:0006469(negative regulation of protein kinase activity);GO:0032212(positive regulation of telomere maintenance via telomerase);GO:0051338(regulation of transferase activity);GO:0051973(positive regulation of telomerase …	NA	yes
ENSG00000146376	ARHGAP18	0.28751	9.87517e-08	0.00331193	0.354	0.337	Rho GTPase activating protein 18 [Source:HGNC Symbol;Acc:HGNC:21035]	GO:0001726(ruffle);GO:0005096(GTPase activator activity);GO:0005737(cytoplasm);GO:0005829(cytosol);GO:0005881(cytoplasmic microtubule);GO:0005886(plasma membrane);GO:0007165(signal transduction);GO:0007264(small GTPase mediated signal transduction);GO:0008360(regulation of cell shape);GO:0016607(nuclear speck);GO:0030833(regulation of actin filament polymerization);GO:0032956(regulation of actin …	NA	yes
ENSG00000079819	EPB41L2	0.32518	2.96716e-06	0.0995125	0.2	0.164	erythrocyte membrane protein band 4.1 like 2 [Source:HGNC Symbol;Acc:HGNC:3379]	GO:0003779(actin binding);GO:0005198(structural molecule activity);GO:0005515(protein binding);GO:0005654(nucleoplasm);GO:0005737(cytoplasm);GO:0005829(cytosol);GO:0005856(cytoskeleton);GO:0005886(plasma membrane);GO:0005925(focal adhesion);GO:0005938(cell cortex);GO:0007049(cell cycle);GO:0008091(spectrin);GO:0008092(cytoskeletal protein binding);GO:0008180(COP9 signalosome);GO:0016020(membrane)…	NA	yes
ENSG00000118515	SGK1	0.658001	1.05587e-21	3.54118e-17	0.69	0.585	serum/glucocorticoid regulated kinase 1 [Source:HGNC Symbol;Acc:HGNC:10810]	GO:0000166(nucleotide binding);GO:0001558(regulation of cell growth);GO:0004672(protein kinase activity);GO:0004674(protein serine/threonine kinase activity);GO:0004712(protein serine/threonine/tyrosine kinase activity);GO:0005246(calcium channel regulator activity);GO:0005515(protein binding);GO:0005524(ATP binding);GO:0005634(nucleus);GO:0005654(nucleoplasm);GO:0005737(cytoplasm);GO:0005739(mit…	04068(FoxO signaling pathway);04150(mTOR signaling pathway);04151(PI3K-Akt signaling pathway);04960(Aldosterone-regulated sodium reabsorption)	yes
ENSG00000027697	IFNGR1	0.384671	4.56892e-13	1.53233e-08	0.402	0.388	interferon gamma receptor 1 [Source:HGNC Symbol;Acc:HGNC:5439]	GO:0001774(microglial cell activation);GO:0004896(cytokine receptor activity);GO:0004906(interferon-gamma receptor activity);GO:0005515(protein binding);GO:0005886(plasma membrane);GO:0007165(signal transduction);GO:0009615(response to virus);GO:0010628(positive regulation of gene expression);GO:0016020(membrane);GO:0019955(cytokine binding);GO:0032760(positive regulation of tumor necrosis factor…	04060(Cytokine-cytokine receptor interaction);04066(HIF-1 signaling pathway);04217(Necroptosis);04380(Osteoclast differentiation);04630(JAK-STAT signaling pathway);04650(Natural killer cell mediated cytotoxicity);04658(Th1 and Th2 cell differentiation);04659(Th17 cell differentiation);05140(Leishmaniasis);05142(Chagas disease);05145(Toxoplasmosis);05152(Tuberculosis);05164(Influenza A);05167(Kapo…	yes
ENSG00000118508	RAB32	0.321579	8.44174e-11	2.83119e-06	0.366	0.342	RAB32, member RAS oncogene family [Source:HGNC Symbol;Acc:HGNC:9772]	GO:0000166(nucleotide binding);GO:0003924(GTPase activity);GO:0005515(protein binding);GO:0005525(GTP binding);GO:0005739(mitochondrion);GO:0005741(mitochondrial outer membrane);GO:0005769(early endosome);GO:0005783(endoplasmic reticulum);GO:0005794(Golgi apparatus);GO:0005802(trans-Golgi network);GO:0005829(cytosol);GO:0006886(intracellular protein transport);GO:0007005(mitochondrion organizatio…	NA	yes
ENSG00000112531	QKI	0.344474	6.53621e-14	2.19211e-09	0.388	0.368	QKI, KH domain containing RNA binding [Source:HGNC Symbol;Acc:HGNC:21100]	GO:0001570(vasculogenesis);GO:0003676(nucleic acid binding);GO:0003723(RNA binding);GO:0003729(mRNA binding);GO:0005515(protein binding);GO:0005634(nucleus);GO:0005737(cytoplasm);GO:0006397(mRNA processing);GO:0006417(regulation of translation);GO:0007286(spermatid development);GO:0008366(axon ensheathment);GO:0008380(RNA splicing);GO:0010628(positive regulation of gene expression);GO:0017124(SH3…	NA	yes
ENSG00000026297	RNASET2	1.04738	1.6979e-65	5.69443e-61	0.722	0.561	ribonuclease T2 [Source:HGNC Symbol;Acc:HGNC:21686]	GO:0002376(immune system process);GO:0003723(RNA binding);GO:0004518(nuclease activity);GO:0004519(endonuclease activity);GO:0004521(endoribonuclease activity);GO:0004540(ribonuclease activity);GO:0005576(extracellular region);GO:0005615(extracellular space);GO:0005739(mitochondrion);GO:0005758(mitochondrial intermembrane space);GO:0005764(lysosome);GO:0005783(endoplasmic reticulum);GO:0005788(en…	NA	yes
ENSG00000178381	ZFAND2A	0.572919	4.17198e-10	1.3992e-05	0.11	0.112	zinc finger AN1-type containing 2A [Source:HGNC Symbol;Acc:HGNC:28073]	GO:0000502(proteasome complex);GO:0005515(protein binding);GO:0005634(nucleus);GO:0005737(cytoplasm);GO:0005783(endoplasmic reticulum);GO:0008270(zinc ion binding);GO:0032436(positive regulation of proteasomal ubiquitin-dependent protein catabolic process);GO:0043161(proteasome-mediated ubiquitin-dependent protein catabolic process);GO:0045047(protein targeting to ER);GO:0046872(metal ion binding…	NA	yes
ENSG00000136238	RAC1	0.466076	8.94532e-25	3.00008e-20	0.782	0.766	Rac family small GTPase 1 [Source:HGNC Symbol;Acc:HGNC:9801]	GO:0000166(nucleotide binding);GO:0001764(neuron migration);GO:0001934(positive regulation of protein phosphorylation);GO:0003376(sphingosine-1-phosphate receptor signaling pathway);GO:0003924(GTPase activity);GO:0003925(G protein activity);GO:0005515(protein binding);GO:0005525(GTP binding);GO:0005634(nucleus);GO:0005737(cytoplasm);GO:0005789(endoplasmic reticulum membrane);GO:0005802(trans-Golg…	04010(MAPK signaling pathway);04014(Ras signaling pathway);04015(Rap1 signaling pathway);04024(cAMP signaling pathway);04062(Chemokine signaling pathway);04071(Sphingolipid signaling pathway);04145(Phagosome);04151(PI3K-Akt signaling pathway);04310(Wnt signaling pathway);04360(Axon guidance);04370(VEGF signaling pathway);04380(Osteoclast differentiation);04510(Focal adhesion);04520(Adherens junct…	yes
ENSG00000153814	JAZF1	0.260701	3.79479e-06	0.12727	0.113	0.067	JAZF zinc finger 1 [Source:HGNC Symbol;Acc:HGNC:28917]	GO:0000122(negative regulation of transcription by RNA polymerase II);GO:0001650(fibrillar center);GO:0003714(transcription corepressor activity);GO:0005515(protein binding);GO:0005634(nucleus);GO:0005654(nucleoplasm);GO:0005829(cytosol);GO:0006629(lipid metabolic process);GO:0017053(transcription repressor complex);GO:0046872(metal ion binding)	NA	yes
ENSG00000086730	LAT2	0.600565	1.61348e-19	5.4113e-15	0.326	0.199	linker for activation of T cells family member 2 [Source:HGNC Symbol;Acc:HGNC:12749]	GO:0002250(adaptive immune response);GO:0002376(immune system process);GO:0002764(immune response-regulating signaling pathway);GO:0005515(protein binding);GO:0005886(plasma membrane);GO:0016020(membrane);GO:0019722(calcium-mediated signaling);GO:0035556(intracellular signal transduction);GO:0042113(B cell activation);GO:0042169(SH2 domain binding);GO:0043303(mast cell degranulation);GO:0045121(m…	NA	yes
ENSG00000106211	HSPB1	0.565618	2.10139e-12	7.04764e-08	0.595	0.576	heat shock protein family B (small) member 1 [Source:HGNC Symbol;Acc:HGNC:5246]	GO:0000502(proteasome complex);GO:0001533(cornified envelope);GO:0001895(retina homeostasis);GO:0001932(regulation of protein phosphorylation);GO:0003723(RNA binding);GO:0005080(protein kinase C binding);GO:0005515(protein binding);GO:0005615(extracellular space);GO:0005634(nucleus);GO:0005737(cytoplasm);GO:0005819(spindle);GO:0005829(cytosol);GO:0005856(cytoskeleton);GO:0005886(plasma membrane);…	04010(MAPK signaling pathway);04370(VEGF signaling pathway);05146(Amoebiasis)	yes
ENSG00000197093	GAL3ST4	0.401607	2.62069e-08	0.000878927	0.161	0.097	galactose-3-O-sulfotransferase 4 [Source:HGNC Symbol;Acc:HGNC:24145]	GO:0001733(galactosylceramide sulfotransferase activity);GO:0003824(catalytic activity);GO:0005794(Golgi apparatus);GO:0006790(sulfur compound metabolic process);GO:0007267(cell-cell signaling);GO:0008146(sulfotransferase activity);GO:0009100(glycoprotein metabolic process);GO:0009101(glycoprotein biosynthetic process);GO:0009247(glycolipid biosynthetic process);GO:0009311(oligosaccharide metabol…	NA	yes
ENSG00000128512	DOCK4	0.442707	2.80884e-11	9.4203e-07	0.242	0.148	dedicator of cytokinesis 4 [Source:HGNC Symbol;Acc:HGNC:19192]	GO:0005085(guanyl-nucleotide exchange factor activity);GO:0005096(GTPase activator activity);GO:0005515(protein binding);GO:0005730(nucleolus);GO:0005737(cytoplasm);GO:0005794(Golgi apparatus);GO:0005829(cytosol);GO:0005886(plasma membrane);GO:0007264(small GTPase mediated signal transduction);GO:0016020(membrane);GO:0017124(SH3 domain binding);GO:0030165(PDZ domain binding);GO:0030971(receptor t…	04015(Rap1 signaling pathway)	yes
ENSG00000059377	TBXAS1	0.443248	8.11055e-11	2.72012e-06	0.257	0.192	thromboxane A synthase 1 [Source:HGNC Symbol;Acc:HGNC:11609]	GO:0001516(prostaglandin biosynthetic process);GO:0004497(monooxygenase activity);GO:0004796(thromboxane-A synthase activity);GO:0005506(iron ion binding);GO:0005783(endoplasmic reticulum);GO:0005789(endoplasmic reticulum membrane);GO:0005829(cytosol);GO:0006629(lipid metabolic process);GO:0006631(fatty acid metabolic process);GO:0006633(fatty acid biosynthetic process);GO:0006690(icosanoid metab…	00590(Arachidonic acid metabolism);01100(Metabolic pathways);04611(Platelet activation)	yes
ENSG00000258227	CLEC5A	0.49422	2.65445e-11	8.9025e-07	0.2	0.128	C-type lectin domain containing 5A [Source:HGNC Symbol;Acc:HGNC:2054]	GO:0001618(virus receptor activity);GO:0001819(positive regulation of cytokine production);GO:0002076(osteoblast development);GO:0002376(immune system process);GO:0005829(cytosol);GO:0005886(plasma membrane);GO:0006968(cellular defense response);GO:0007165(signal transduction);GO:0009986(cell surface);GO:0016020(membrane);GO:0030099(myeloid cell differentiation);GO:0030246(carbohydrate binding);G…	NA	yes
ENSG00000171659	GPR34	0.605216	8.8308e-15	2.96167e-10	0.292	0.158	G protein-coupled receptor 34 [Source:HGNC Symbol;Acc:HGNC:4490]	GO:0004930(G protein-coupled receptor activity);GO:0005886(plasma membrane);GO:0007165(signal transduction);GO:0007186(G protein-coupled receptor signaling pathway);GO:0016020(membrane);GO:0035589(G protein-coupled purinergic nucleotide receptor signaling pathway);GO:0045028(G protein-coupled purinergic nucleotide receptor activity)	NA	yes
ENSG00000155659	VSIG4	0.462137	2.90496e-09	9.74265e-05	0.274	0.202	V-set and immunoglobulin domain containing 4 [Source:HGNC Symbol;Acc:HGNC:17032]	GO:0001851(complement component C3b binding);GO:0002376(immune system process);GO:0005515(protein binding);GO:0006957(complement activation, alternative pathway);GO:0016020(membrane);GO:0032703(negative regulation of interleukin-2 production);GO:0032991(protein-containing complex);GO:0042130(negative regulation of T cell proliferation);GO:0043031(negative regulation of macrophage activation);GO:0…	04610(Complement and coagulation cascades)	yes
ENSG00000038945	MSR1	0.455417	3.02983e-09	0.000101614	0.504	0.417	macrophage scavenger receptor 1 [Source:HGNC Symbol;Acc:HGNC:7376]	GO:0001540(amyloid-beta binding);GO:0005044(scavenger receptor activity);GO:0005515(protein binding);GO:0005581(collagen trimer);GO:0005886(plasma membrane);GO:0006897(endocytosis);GO:0006898(receptor-mediated endocytosis);GO:0006911(phagocytosis, engulfment);GO:0010629(negative regulation of gene expression);GO:0010744(positive regulation of macrophage derived foam cell differentiation);GO:00108…	04145(Phagosome)	yes
	FAM49B	0.387478	1.29421e-14	4.34053e-10	0.632	0.593	NA	NA	NA	yes
ENSG00000155926	SLA	0.270273	1.3835e-06	0.0464	0.265	0.237	Src like adaptor [Source:HGNC Symbol;Acc:HGNC:10902]	GO:0001784(phosphotyrosine residue binding);GO:0005154(epidermal growth factor receptor binding);GO:0005515(protein binding);GO:0005654(nucleoplasm);GO:0005737(cytoplasm);GO:0005768(endosome);GO:0005829(cytosol);GO:0005886(plasma membrane);GO:0007165(signal transduction);GO:0008180(COP9 signalosome);GO:0043408(regulation of MAPK cascade)	NA	yes
ENSG00000160932	LY6E	0.479684	9.96706e-14	3.34275e-09	0.563	0.51	lymphocyte antigen 6 family member E [Source:HGNC Symbol;Acc:HGNC:6727]	GO:0005515(protein binding);GO:0005576(extracellular region);GO:0005886(plasma membrane);GO:0007166(cell surface receptor signaling pathway);GO:0016020(membrane);GO:0030550(acetylcholine receptor inhibitor activity);GO:0046597(negative regulation of viral entry into host cell)	NA	yes
ENSG00000107099	DOCK8	0.300572	4.49412e-12	1.50724e-07	0.265	0.263	dedicator of cytokinesis 8 [Source:HGNC Symbol;Acc:HGNC:19191]	GO:0001771(immunological synapse formation);GO:0005085(guanyl-nucleotide exchange factor activity);GO:0005515(protein binding);GO:0005654(nucleoplasm);GO:0005737(cytoplasm);GO:0005829(cytosol);GO:0005886(plasma membrane);GO:0007264(small GTPase mediated signal transduction);GO:0016020(membrane);GO:0031252(cell leading edge);GO:0031256(leading edge membrane);GO:0031258(lamellipodium membrane);GO:0…	NA	yes
ENSG00000157303	SUSD3	0.266895	1.8892e-07	0.00633601	0.12	0.069	sushi domain containing 3 [Source:HGNC Symbol;Acc:HGNC:28391]	GO:0005515(protein binding);GO:0005886(plasma membrane);GO:0016020(membrane)	NA	yes
ENSG00000106799	TGFBR1	0.60028	2.19007e-19	7.34507e-15	0.319	0.203	transforming growth factor beta receptor 1 [Source:HGNC Symbol;Acc:HGNC:11772]	GO:0000166(nucleotide binding);GO:0001501(skeletal system development);GO:0001525(angiogenesis);GO:0001701(in utero embryonic development);GO:0001822(kidney development);GO:0001824(blastocyst development);GO:0001837(epithelial to mesenchymal transition);GO:0001935(endothelial cell proliferation);GO:0001937(negative regulation of endothelial cell proliferation);GO:0001938(positive regulation of en…	04010(MAPK signaling pathway);04060(Cytokine-cytokine receptor interaction);04068(FoxO signaling pathway);04144(Endocytosis);04218(Cellular senescence);04350(TGF-beta signaling pathway);04371(Apelin signaling pathway);04380(Osteoclast differentiation);04390(Hippo signaling pathway);04520(Adherens junction);04659(Th17 cell differentiation);04926(Relaxin signaling pathway);04933(AGE-RAGE signaling …	yes
ENSG00000148180	GSN	0.344108	1.23356e-07	0.0041371	0.642	0.597	gelsolin [Source:HGNC Symbol;Acc:HGNC:4620]	GO:0002102(podosome);GO:0003779(actin binding);GO:0005509(calcium ion binding);GO:0005515(protein binding);GO:0005546(phosphatidylinositol-4,5-bisphosphate binding);GO:0005576(extracellular region);GO:0005615(extracellular space);GO:0005634(nucleus);GO:0005737(cytoplasm);GO:0005829(cytosol);GO:0005856(cytoskeleton);GO:0005886(plasma membrane);GO:0005925(focal adhesion);GO:0006911(phagocytosis, en…	04666(Fc gamma R-mediated phagocytosis);04810(Regulation of actin cytoskeleton);05203(Viral carcinogenesis)	yes
ENSG00000095303	PTGS1	0.425768	4.56511e-10	1.53105e-05	0.173	0.099	prostaglandin-endoperoxide synthase 1 [Source:HGNC Symbol;Acc:HGNC:9604]	GO:0001516(prostaglandin biosynthetic process);GO:0001750(photoreceptor outer segment);GO:0004601(peroxidase activity);GO:0004666(prostaglandin-endoperoxide synthase activity);GO:0005515(protein binding);GO:0005737(cytoplasm);GO:0005783(endoplasmic reticulum);GO:0005789(endoplasmic reticulum membrane);GO:0005794(Golgi apparatus);GO:0006629(lipid metabolic process);GO:0006631(fatty acid metabolic …	00590(Arachidonic acid metabolism);01100(Metabolic pathways);04611(Platelet activation);04726(Serotonergic synapse);04923(Regulation of lipolysis in adipocytes)	yes
ENSG00000142089	IFITM3	0.570278	1.14105e-18	3.82685e-14	0.704	0.615	interferon induced transmembrane protein 3 [Source:HGNC Symbol;Acc:HGNC:5414]	GO:0002376(immune system process);GO:0005515(protein binding);GO:0005737(cytoplasm);GO:0005764(lysosome);GO:0005765(lysosomal membrane);GO:0005768(endosome);GO:0005886(plasma membrane);GO:0006955(immune response);GO:0009615(response to virus);GO:0016020(membrane);GO:0031901(early endosome membrane);GO:0031902(late endosome membrane);GO:0032897(negative regulation of viral transcription);GO:003299…	NA	yes
ENSG00000110651	CD81	0.282077	3.25432e-05	1	0.556	0.532	CD81 molecule [Source:HGNC Symbol;Acc:HGNC:1701]	GO:0001618(virus receptor activity);GO:0001771(immunological synapse formation);GO:0001772(immunological synapse);GO:0002250(adaptive immune response);GO:0002376(immune system process);GO:0002455(humoral immune response mediated by circulating immunoglobulin);GO:0002863(positive regulation of inflammatory response to antigenic stimulus);GO:0005178(integrin binding);GO:0005515(protein binding);GO:…	04662(B cell receptor signaling pathway);05144(Malaria);05160(Hepatitis C)	yes
ENSG00000177105	RHOG	0.477969	1.7353e-16	5.81984e-12	0.458	0.389	ras homolog family member G [Source:HGNC Symbol;Acc:HGNC:672]	GO:0000166(nucleotide binding);GO:0003924(GTPase activity);GO:0005515(protein binding);GO:0005525(GTP binding);GO:0005789(endoplasmic reticulum membrane);GO:0005829(cytosol);GO:0005856(cytoskeleton);GO:0005886(plasma membrane);GO:0005925(focal adhesion);GO:0005938(cell cortex);GO:0007015(actin filament organization);GO:0007163(establishment or maintenance of cell polarity);GO:0007264(small GTPase…	05100(Bacterial invasion of epithelial cells);05132(Salmonella infection);05135(Yersinia infection)	yes
ENSG00000149177	PTPRJ	0.279164	9.52456e-07	0.0319435	0.158	0.135	protein tyrosine phosphatase receptor type J [Source:HGNC Symbol;Acc:HGNC:9673]	GO:0001772(immunological synapse);GO:0004721(phosphoprotein phosphatase activity);GO:0004725(protein tyrosine phosphatase activity);GO:0005161(platelet-derived growth factor receptor binding);GO:0005515(protein binding);GO:0005886(plasma membrane);GO:0005911(cell-cell junction);GO:0006470(protein dephosphorylation);GO:0008013(beta-catenin binding);GO:0008285(negative regulation of cell population…	04520(Adherens junction)	yes
ENSG00000172757	CFL1	0.272227	1.79764e-10	6.02891e-06	0.896	0.874	cofilin 1 [Source:HGNC Symbol;Acc:HGNC:1874]	GO:0000281(mitotic cytokinesis);GO:0003779(actin binding);GO:0005515(protein binding);GO:0005615(extracellular space);GO:0005634(nucleus);GO:0005737(cytoplasm);GO:0005829(cytosol);GO:0005856(cytoskeleton);GO:0005886(plasma membrane);GO:0005925(focal adhesion);GO:0007010(cytoskeleton organization);GO:0007266(Rho protein signal transduction);GO:0009615(response to virus);GO:0015629(actin cytoskelet…	04360(Axon guidance);04666(Fc gamma R-mediated phagocytosis);04810(Regulation of actin cytoskeleton);05133(Pertussis);05170(Human immunodeficiency virus 1 infection)	yes
ENSG00000175602	CCDC85B	0.395213	8.15598e-11	2.73535e-06	0.313	0.253	coiled-coil domain containing 85B [Source:HGNC Symbol;Acc:HGNC:24926]	GO:0005515(protein binding);GO:0005634(nucleus);GO:0005737(cytoplasm);GO:0005813(centrosome);GO:0005815(microtubule organizing center);GO:0005856(cytoskeleton);GO:0005912(adherens junction);GO:0030154(cell differentiation);GO:0030308(negative regulation of cell growth);GO:0045599(negative regulation of fat cell differentiation);GO:0045892(negative regulation of DNA-templated transcription);GO:007…	NA	yes
ENSG00000172725	CORO1B	0.27142	6.68492e-09	0.000224199	0.271	0.245	coronin 1B [Source:HGNC Symbol;Acc:HGNC:2253]	GO:0001725(stress fiber);GO:0003779(actin binding);GO:0005515(protein binding);GO:0005737(cytoplasm);GO:0005829(cytosol);GO:0005856(cytoskeleton);GO:0005884(actin filament);GO:0005886(plasma membrane);GO:0005925(focal adhesion);GO:0007015(actin filament organization);GO:0016477(cell migration);GO:0030027(lamellipodium);GO:0030036(actin cytoskeleton organization);GO:0031252(cell leading edge);GO:0…	NA	yes
ENSG00000110092	CCND1	0.328512	1.61665e-06	0.0542193	0.242	0.201	cyclin D1 [Source:HGNC Symbol;Acc:HGNC:1582]	GO:0000079(regulation of cyclin-dependent protein serine/threonine kinase activity);GO:0000082(G1/S transition of mitotic cell cycle);GO:0000122(negative regulation of transcription by RNA polymerase II);GO:0000307(cyclin-dependent protein kinase holoenzyme complex);GO:0000320(re-entry into mitotic cell cycle);GO:0001934(positive regulation of protein phosphorylation);GO:0003714(transcription cor…	01522(Endocrine resistance);04068(FoxO signaling pathway);04110(Cell cycle);04115(p53 signaling pathway);04151(PI3K-Akt signaling pathway);04152(AMPK signaling pathway);04218(Cellular senescence);04310(Wnt signaling pathway);04340(Hedgehog signaling pathway);04371(Apelin signaling pathway);04390(Hippo signaling pathway);04510(Focal adhesion);04530(Tight junction);04630(JAK-STAT signaling pathway)…	yes
ENSG00000137491	SLCO2B1	0.364588	3.26531e-09	0.000109512	0.333	0.249	solute carrier organic anion transporter family member 2B1 [Source:HGNC Symbol;Acc:HGNC:10962]	GO:0005515(protein binding);GO:0005886(plasma membrane);GO:0006805(xenobiotic metabolic process);GO:0006811(ion transport);GO:0008514(organic anion transmembrane transporter activity);GO:0009925(basal plasma membrane);GO:0015125(bile acid transmembrane transporter activity);GO:0015132(prostaglandin transmembrane transporter activity);GO:0015347(sodium-independent organic anion transmembrane trans…	NA	yes
ENSG00000182985	CADM1	0.317553	6.18677e-06	0.207492	0.149	0.103	cell adhesion molecule 1 [Source:HGNC Symbol;Acc:HGNC:5951]	GO:0001819(positive regulation of cytokine production);GO:0001889(liver development);GO:0001933(negative regulation of protein phosphorylation);GO:0002376(immune system process);GO:0005102(signaling receptor binding);GO:0005515(protein binding);GO:0005886(plasma membrane);GO:0005911(cell-cell junction);GO:0006915(apoptotic process);GO:0007155(cell adhesion);GO:0007156(homophilic cell adhesion via…	04514(Cell adhesion molecules)	yes
ENSG00000137642	SORL1	0.465168	1.18103e-11	3.96095e-07	0.262	0.205	sortilin related receptor 1 [Source:HGNC Symbol;Acc:HGNC:11185]	GO:0000139(Golgi membrane);GO:0001540(amyloid-beta binding);GO:0002024(diet induced thermogenesis);GO:0004888(transmembrane signaling receptor activity);GO:0005041(low-density lipoprotein particle receptor activity);GO:0005515(protein binding);GO:0005576(extracellular region);GO:0005615(extracellular space);GO:0005641(nuclear envelope lumen);GO:0005768(endosome);GO:0005769(early endosome);GO:0005…	NA	yes
ENSG00000198879	SFMBT2	0.346837	2.04324e-08	0.000685262	0.158	0.116	Scm like with four mbt domains 2 [Source:HGNC Symbol;Acc:HGNC:20256]	GO:0003714(transcription corepressor activity);GO:0005515(protein binding);GO:0005634(nucleus);GO:0005654(nucleoplasm);GO:0005829(cytosol);GO:0006355(regulation of DNA-templated transcription);GO:0010629(negative regulation of gene expression);GO:0016235(aggresome);GO:0016604(nuclear body);GO:0016607(nuclear speck);GO:0042393(histone binding);GO:0043231(intracellular membrane-bounded organelle);G…	NA	yes
ENSG00000151474	FRMD4A	0.426099	1.7773e-10	5.96072e-06	0.205	0.154	FERM domain containing 4A [Source:HGNC Symbol;Acc:HGNC:25491]	GO:0005737(cytoplasm);GO:0005856(cytoskeleton);GO:0005912(adherens junction);GO:0005923(bicellular tight junction);GO:0030674(protein-macromolecule adaptor activity);GO:0050709(negative regulation of protein secretion);GO:0050714(positive regulation of protein secretion);GO:0070161(anchoring junction);GO:0090162(establishment of epithelial cell polarity)	NA	yes
ENSG00000120594	PLXDC2	0.607276	3.33709e-21	1.11919e-16	0.457	0.339	plexin domain containing 2 [Source:HGNC Symbol;Acc:HGNC:21013]	GO:0005515(protein binding);GO:0016020(membrane)	NA	yes
ENSG00000077420	APBB1IP	0.273381	2.2332e-11	7.48971e-07	0.248	0.235	amyloid beta precursor protein binding family B member 1 interacting protein [Source:HGNC Symbol;Acc:HGNC:17379]	GO:0002291(T cell activation via T cell receptor contact with antigen bound to MHC molecule on antigen presenting cell);GO:0005515(protein binding);GO:0005737(cytoplasm);GO:0005829(cytosol);GO:0005856(cytoskeleton);GO:0005886(plasma membrane);GO:0005925(focal adhesion);GO:0007165(signal transduction);GO:0016020(membrane);GO:0030027(lamellipodium);GO:0042101(T cell receptor complex);GO:0042995(cel…	04015(Rap1 signaling pathway);04611(Platelet activation)	yes
ENSG00000107738	VSIR	0.504093	2.26343e-14	7.59108e-10	0.29	0.222	V-set immunoregulatory receptor [Source:HGNC Symbol;Acc:HGNC:30085]	GO:0005515(protein binding);GO:0005886(plasma membrane);GO:0010628(positive regulation of gene expression);GO:0010950(positive regulation of endopeptidase activity);GO:0016020(membrane);GO:0019899(enzyme binding);GO:0030335(positive regulation of cell migration);GO:0031638(zymogen activation);GO:0032689(negative regulation of interferon-gamma production);GO:0032693(negative regulation of interleu…	04514(Cell adhesion molecules)	yes
ENSG00000168209	DDIT4	0.306954	0.000110593	1	0.363	0.33	DNA damage inducible transcript 4 [Source:HGNC Symbol;Acc:HGNC:24944]	GO:0001666(response to hypoxia);GO:0001764(neuron migration);GO:0005515(protein binding);GO:0005737(cytoplasm);GO:0005739(mitochondrion);GO:0005829(cytosol);GO:0006915(apoptotic process);GO:0007420(brain development);GO:0009968(negative regulation of signal transduction);GO:0030182(neuron differentiation);GO:0032007(negative regulation of TOR signaling);GO:0032984(protein-containing complex disas…	04140(Autophagy - animal);04150(mTOR signaling pathway);04151(PI3K-Akt signaling pathway);05206(MicroRNAs in cancer)	yes
ENSG00000122861	PLAU	0.507657	9.30317e-12	3.1201e-07	0.234	0.168	plasminogen activator, urokinase [Source:HGNC Symbol;Acc:HGNC:9052]	GO:0001666(response to hypoxia);GO:0004252(serine-type endopeptidase activity);GO:0005515(protein binding);GO:0005576(extracellular region);GO:0005615(extracellular space);GO:0005886(plasma membrane);GO:0005925(focal adhesion);GO:0006508(proteolysis);GO:0006935(chemotaxis);GO:0007165(signal transduction);GO:0007596(blood coagulation);GO:0007599(hemostasis);GO:0008233(peptidase activity);GO:000823…	04064(NF-kappa B signaling pathway);04610(Complement and coagulation cascades);05202(Transcriptional misregulation in cancer);05205(Proteoglycans in cancer);05206(MicroRNAs in cancer);05215(Prostate cancer)	yes
ENSG00000138135	CH25H	0.330839	0.00216545	1	0.124	0.089	cholesterol 25-hydroxylase [Source:HGNC Symbol;Acc:HGNC:1907]	GO:0000254(C-4 methylsterol oxidase activity);GO:0001567(cholesterol 25-hydroxylase activity);GO:0004497(monooxygenase activity);GO:0005506(iron ion binding);GO:0005515(protein binding);GO:0005783(endoplasmic reticulum);GO:0005789(endoplasmic reticulum membrane);GO:0005829(cytosol);GO:0006629(lipid metabolic process);GO:0006694(steroid biosynthetic process);GO:0008202(steroid metabolic process);G…	00120(Primary bile acid biosynthesis)	yes
ENSG00000185745	IFIT1	0.306688	3.9986e-05	1	0.193	0.139	interferon induced protein with tetratricopeptide repeats 1 [Source:HGNC Symbol;Acc:HGNC:5407]	GO:0002376(immune system process);GO:0003723(RNA binding);GO:0005515(protein binding);GO:0005737(cytoplasm);GO:0005829(cytosol);GO:0009615(response to virus);GO:0019060(intracellular transport of viral protein in host cell);GO:0032091(negative regulation of protein binding);GO:0043657(host cell);GO:0045070(positive regulation of viral genome replication);GO:0045071(negative regulation of viral ge…	05160(Hepatitis C)	yes
ENSG00000138185	ENTPD1	0.373596	9.8961e-07	0.0331895	0.202	0.151	ectonucleoside triphosphate diphosphohydrolase 1 [Source:HGNC Symbol;Acc:HGNC:3363]	GO:0000166(nucleotide binding);GO:0004382(GDP phosphatase activity);GO:0005515(protein binding);GO:0005524(ATP binding);GO:0005886(plasma membrane);GO:0007155(cell adhesion);GO:0007596(blood coagulation);GO:0009134(nucleoside diphosphate catabolic process);GO:0016020(membrane);GO:0016787(hydrolase activity);GO:0045134(UDP phosphatase activity);GO:0070062(extracellular exosome)	00230(Purine metabolism);00240(Pyrimidine metabolism);01100(Metabolic pathways);05169(Epstein-Barr virus infection)	yes
ENSG00000148908	RGS10	0.522803	1.37448e-24	4.60973e-20	0.669	0.577	regulator of G protein signaling 10 [Source:HGNC Symbol;Acc:HGNC:9992]	GO:0001965(G-protein alpha-subunit binding);GO:0003924(GTPase activity);GO:0005096(GTPase activator activity);GO:0005515(protein binding);GO:0005634(nucleus);GO:0005654(nucleoplasm);GO:0005737(cytoplasm);GO:0005829(cytosol);GO:0005886(plasma membrane);GO:0007186(G protein-coupled receptor signaling pathway);GO:0007213(G protein-coupled acetylcholine receptor signaling pathway);GO:0008277(regulati…	NA	yes
ENSG00000166033	HTRA1	1.2173	1.21279e-46	4.06745e-42	0.329	0.115	HtrA serine peptidase 1 [Source:HGNC Symbol;Acc:HGNC:9476]	GO:0001890(placenta development);GO:0004252(serine-type endopeptidase activity);GO:0005515(protein binding);GO:0005576(extracellular region);GO:0005615(extracellular space);GO:0005737(cytoplasm);GO:0005829(cytosol);GO:0005886(plasma membrane);GO:0006508(proteolysis);GO:0008233(peptidase activity);GO:0008236(serine-type peptidase activity);GO:0012501(programmed cell death);GO:0016020(membrane);GO:…	NA	yes
ENSG00000151651	ADAM8	0.286317	4.77206e-05	1	0.168	0.144	ADAM metallopeptidase domain 8 [Source:HGNC Symbol;Acc:HGNC:215]	GO:0000902(cell morphogenesis);GO:0001525(angiogenesis);GO:0002102(podosome);GO:0002523(leukocyte migration involved in inflammatory response);GO:0002675(positive regulation of acute inflammatory response);GO:0002693(positive regulation of cellular extravasation);GO:0004222(metalloendopeptidase activity);GO:0004252(serine-type endopeptidase activity);GO:0005509(calcium ion binding);GO:0005515(pro…	NA	yes
ENSG00000067182	TNFRSF1A	0.322685	2.61537e-09	8.77142e-05	0.287	0.254	TNF receptor superfamily member 1A [Source:HGNC Symbol;Acc:HGNC:11916]	GO:0000139(Golgi membrane);GO:0002947(tumor necrosis factor receptor superfamily complex);GO:0003176(aortic valve development);GO:0003177(pulmonary valve development);GO:0003332(negative regulation of extracellular matrix constituent secretion);GO:0005031(tumor necrosis factor receptor activity);GO:0005515(protein binding);GO:0005576(extracellular region);GO:0005615(extracellular space);GO:000573…	04010(MAPK signaling pathway);04060(Cytokine-cytokine receptor interaction);04061(Viral protein interaction with cytokine and cytokine receptor);04064(NF-kappa B signaling pathway);04071(Sphingolipid signaling pathway);04150(mTOR signaling pathway);04210(Apoptosis);04215(Apoptosis - multiple species);04217(Necroptosis);04380(Osteoclast differentiation);04668(TNF signaling pathway);04920(Adipocyto…	yes
ENSG00000184574	LPAR5	0.535954	6.51863e-15	2.18622e-10	0.158	0.075	lysophosphatidic acid receptor 5 [Source:HGNC Symbol;Acc:HGNC:13307]	GO:0003674(molecular_function);GO:0004930(G protein-coupled receptor activity);GO:0005575(cellular_component);GO:0005886(plasma membrane);GO:0007165(signal transduction);GO:0007186(G protein-coupled receptor signaling pathway);GO:0008150(biological_process);GO:0016020(membrane);GO:0032793(positive regulation of CREB transcription factor activity);GO:0048266(behavioral response to pain)	04015(Rap1 signaling pathway);04072(Phospholipase D signaling pathway);04151(PI3K-Akt signaling pathway);04810(Regulation of actin cytoskeleton);05130(Pathogenic Escherichia coli infection);05200(Pathways in cancer)	yes
ENSG00000059804	SLC2A3	0.298948	2.96521e-05	0.994471	0.26	0.239	solute carrier family 2 member 3 [Source:HGNC Symbol;Acc:HGNC:11007]	GO:0005354(galactose transmembrane transporter activity);GO:0005355(glucose transmembrane transporter activity);GO:0005515(protein binding);GO:0005536(glucose binding);GO:0005886(plasma membrane);GO:0005975(carbohydrate metabolic process);GO:0008643(carbohydrate transport);GO:0015757(galactose transmembrane transport);GO:0016020(membrane);GO:0016235(aggresome);GO:0019852(L-ascorbic acid metabolic…	NA	yes
ENSG00000171860	C3AR1	0.376636	1.70352e-09	5.71328e-05	0.322	0.267	complement C3a receptor 1 [Source:HGNC Symbol;Acc:HGNC:1319]	GO:0002430(complement receptor mediated signaling pathway);GO:0002682(regulation of immune system process);GO:0004875(complement receptor activity);GO:0004876(complement component C3a receptor activity);GO:0004878(complement component C5a receptor activity);GO:0004930(G protein-coupled receptor activity);GO:0005886(plasma membrane);GO:0006935(chemotaxis);GO:0006954(inflammatory response);GO:00071…	04080(Neuroactive ligand-receptor interaction);04610(Complement and coagulation cascades);05150(Staphylococcus aureus infection);05171(Coronavirus disease - COVID-19)	yes
ENSG00000175899	A2M	0.330685	2.28624e-05	0.766758	0.441	0.357	alpha-2-macroglobulin [Source:HGNC Symbol;Acc:HGNC:7]	GO:0001553(luteinization);GO:0001869(negative regulation of complement activation, lectin pathway);GO:0002020(protease binding);GO:0002438(acute inflammatory response to antigenic stimulus);GO:0004866(endopeptidase inhibitor activity);GO:0004867(serine-type endopeptidase inhibitor activity);GO:0005102(signaling receptor binding);GO:0005515(protein binding);GO:0005576(extracellular region);GO:0005…	04610(Complement and coagulation cascades)	yes
ENSG00000111348	ARHGDIB	0.287434	1.88238e-11	6.31311e-07	0.627	0.621	Rho GDP dissociation inhibitor beta [Source:HGNC Symbol;Acc:HGNC:679]	GO:0003924(GTPase activity);GO:0005094(Rho GDP-dissociation inhibitor activity);GO:0005096(GTPase activator activity);GO:0005515(protein binding);GO:0005737(cytoplasm);GO:0005829(cytosol);GO:0005856(cytoskeleton);GO:0007266(Rho protein signal transduction);GO:0016020(membrane);GO:0031267(small GTPase binding);GO:0031410(cytoplasmic vesicle);GO:0035023(regulation of Rho protein signal transduction…	04722(Neurotrophin signaling pathway);04962(Vasopressin-regulated water reabsorption)	yes
ENSG00000123095	BHLHE41	0.478922	7.91146e-12	2.65335e-07	0.235	0.166	basic helix-loop-helix family member e41 [Source:HGNC Symbol;Acc:HGNC:16617]	GO:0000122(negative regulation of transcription by RNA polymerase II);GO:0000785(chromatin);GO:0000978(RNA polymerase II cis-regulatory region sequence-specific DNA binding);GO:0000981(DNA-binding transcription factor activity, RNA polymerase II-specific);GO:0001227(DNA-binding transcription repressor activity, RNA polymerase II-specific);GO:0003677(DNA binding);GO:0005515(protein binding);GO:000…	04710(Circadian rhythm)	yes
ENSG00000211455	STK38L	0.327745	5.81358e-09	0.000194976	0.179	0.139	serine/threonine kinase 38 like [Source:HGNC Symbol;Acc:HGNC:17848]	GO:0000166(nucleotide binding);GO:0000287(magnesium ion binding);GO:0003779(actin binding);GO:0004672(protein kinase activity);GO:0004674(protein serine/threonine kinase activity);GO:0005515(protein binding);GO:0005524(ATP binding);GO:0005737(cytoplasm);GO:0005829(cytosol);GO:0005856(cytoskeleton);GO:0006468(protein phosphorylation);GO:0010507(negative regulation of autophagy);GO:0015629(actin cy…	NA	yes
ENSG00000161791	FMNL3	0.321515	8.90227e-07	0.0298564	0.135	0.082	formin like 3 [Source:HGNC Symbol;Acc:HGNC:23698]	GO:0001525(angiogenesis);GO:0003779(actin binding);GO:0005515(protein binding);GO:0005737(cytoplasm);GO:0005794(Golgi apparatus);GO:0005829(cytosol);GO:0005886(plasma membrane);GO:0007010(cytoskeleton organization);GO:0008360(regulation of cell shape);GO:0016020(membrane);GO:0016043(cellular component organization);GO:0016477(cell migration);GO:0022604(regulation of cell morphogenesis);GO:0030036…	NA	yes
ENSG00000123358	NR4A1	0.304486	8.09065e-06	0.271344	0.258	0.217	nuclear receptor subfamily 4 group A member 1 [Source:HGNC Symbol;Acc:HGNC:7980]	GO:0000785(chromatin);GO:0000978(RNA polymerase II cis-regulatory region sequence-specific DNA binding);GO:0000981(DNA-binding transcription factor activity, RNA polymerase II-specific);GO:0001228(DNA-binding transcription activator activity, RNA polymerase II-specific);GO:0001938(positive regulation of endothelial cell proliferation);GO:0001975(response to amphetamine);GO:0002042(cell migration …	04010(MAPK signaling pathway);04151(PI3K-Akt signaling pathway);04925(Aldosterone synthesis and secretion);04927(Cortisol synthesis and secretion);04934(Cushing syndrome)	yes
ENSG00000139572	GPR84	0.282384	1.28641e-05	0.431436	0.101	0.059	G protein-coupled receptor 84 [Source:HGNC Symbol;Acc:HGNC:4535]	GO:0001604(urotensin II receptor activity);GO:0004930(G protein-coupled receptor activity);GO:0005886(plasma membrane);GO:0007165(signal transduction);GO:0007186(G protein-coupled receptor signaling pathway);GO:0007218(neuropeptide signaling pathway);GO:0008150(biological_process);GO:0016020(membrane);GO:0035579(specific granule membrane);GO:0043235(receptor complex);GO:0070821(tertiary granule m…	NA	yes
ENSG00000110876	SELPLG	0.378241	3.51117e-07	0.0117758	0.186	0.134	selectin P ligand [Source:HGNC Symbol;Acc:HGNC:10722]	GO:0001618(virus receptor activity);GO:0001931(uropod);GO:0005102(signaling receptor binding);GO:0005515(protein binding);GO:0005886(plasma membrane);GO:0007155(cell adhesion);GO:0016020(membrane);GO:0044853(plasma membrane raft);GO:0046718(viral entry into host cell);GO:0050900(leukocyte migration);GO:0050901(leukocyte tethering or rolling);GO:0050902(leukocyte adhesive activation);GO:0071354(ce…	04514(Cell adhesion molecules);05150(Staphylococcus aureus infection)	yes
ENSG00000089248	ERP29	0.292146	1.10845e-10	3.71751e-06	0.455	0.436	endoplasmic reticulum protein 29 [Source:HGNC Symbol;Acc:HGNC:13799]	GO:0001934(positive regulation of protein phosphorylation);GO:0005515(protein binding);GO:0005783(endoplasmic reticulum);GO:0005788(endoplasmic reticulum lumen);GO:0005790(smooth endoplasmic reticulum);GO:0006457(protein folding);GO:0006886(intracellular protein transport);GO:0009306(protein secretion);GO:0009986(cell surface);GO:0010628(positive regulation of gene expression);GO:0010629(negative…	04141(Protein processing in endoplasmic reticulum)	yes
ENSG00000132965	ALOX5AP	1.31352	1.56683e-80	5.25485e-76	0.733	0.463	arachidonate 5-lipoxygenase activating protein [Source:HGNC Symbol;Acc:HGNC:436]	GO:0002540(leukotriene production involved in inflammatory response);GO:0002675(positive regulation of acute inflammatory response);GO:0004051(arachidonate 5-lipoxygenase activity);GO:0004364(glutathione transferase activity);GO:0004464(leukotriene-C4 synthase activity);GO:0004602(glutathione peroxidase activity);GO:0005515(protein binding);GO:0005634(nucleus);GO:0005635(nuclear envelope);GO:0005…	04664(Fc epsilon RI signaling pathway)	yes
ENSG00000136156	ITM2B	0.636154	1.45178e-36	4.86898e-32	0.901	0.849	integral membrane protein 2B [Source:HGNC Symbol;Acc:HGNC:6174]	GO:0000139(Golgi membrane);GO:0001540(amyloid-beta binding);GO:0005515(protein binding);GO:0005524(ATP binding);GO:0005576(extracellular region);GO:0005615(extracellular space);GO:0005768(endosome);GO:0005794(Golgi apparatus);GO:0005886(plasma membrane);GO:0007399(nervous system development);GO:0010008(endosome membrane);GO:0016020(membrane);GO:0030660(Golgi-associated vesicle membrane);GO:003109…	NA	yes
ENSG00000139687	RB1	0.568065	5.36031e-17	1.79774e-12	0.365	0.26	RB transcriptional corepressor 1 [Source:HGNC Symbol;Acc:HGNC:9884]	GO:0000082(G1/S transition of mitotic cell cycle);GO:0000122(negative regulation of transcription by RNA polymerase II);GO:0000785(chromatin);GO:0000977(RNA polymerase II transcription regulatory region sequence-specific DNA binding);GO:0001558(regulation of cell growth);GO:0001894(tissue homeostasis);GO:0002062(chondrocyte differentiation);GO:0003180(aortic valve morphogenesis);GO:0003674(molecu…	01522(Endocrine resistance);04110(Cell cycle);04218(Cellular senescence);04934(Cushing syndrome);05160(Hepatitis C);05161(Hepatitis B);05163(Human cytomegalovirus infection);05165(Human papillomavirus infection);05166(Human T-cell leukemia virus 1 infection);05167(Kaposi sarcoma-associated herpesvirus infection);05169(Epstein-Barr virus infection);05200(Pathways in cancer);05203(Viral carcinogene…	yes
ENSG00000139679	LPAR6	0.630585	3.231e-15	1.08361e-10	0.333	0.203	lysophosphatidic acid receptor 6 [Source:HGNC Symbol;Acc:HGNC:15520]	GO:0001835(blastocyst hatching);GO:0004930(G protein-coupled receptor activity);GO:0005515(protein binding);GO:0005886(plasma membrane);GO:0007165(signal transduction);GO:0007186(G protein-coupled receptor signaling pathway);GO:0016020(membrane);GO:0035025(positive regulation of Rho protein signal transduction);GO:0051482(positive regulation of cytosolic calcium ion concentration involved in phos…	04072(Phospholipase D signaling pathway);04080(Neuroactive ligand-receptor interaction);04151(PI3K-Akt signaling pathway);05200(Pathways in cancer)	yes
ENSG00000169413	RNASE6	0.35766	6.95814e-10	2.33362e-05	0.469	0.415	ribonuclease A family member k6 [Source:HGNC Symbol;Acc:HGNC:10048]	GO:0003676(nucleic acid binding);GO:0004518(nuclease activity);GO:0004519(endonuclease activity);GO:0004540(ribonuclease activity);GO:0005576(extracellular region);GO:0005615(extracellular space);GO:0005764(lysosome);GO:0006401(RNA catabolic process);GO:0006952(defense response);GO:0016070(RNA metabolic process);GO:0016787(hydrolase activity);GO:0019731(antibacterial humoral response);GO:0031410(…	NA	yes
ENSG00000100612	DHRS7	0.273881	4.58859e-08	0.00153892	0.265	0.241	dehydrogenase/reductase 7 [Source:HGNC Symbol;Acc:HGNC:21524]	GO:0004090(carbonyl reductase (NADPH) activity);GO:0005515(protein binding);GO:0005783(endoplasmic reticulum);GO:0005789(endoplasmic reticulum membrane);GO:0016020(membrane);GO:0016491(oxidoreductase activity);GO:0016616(oxidoreductase activity, acting on the CH-OH group of donors, NAD or NADP as acceptor);GO:0042572(retinol metabolic process);GO:0052650(NADP-retinol dehydrogenase activity)	NA	yes
ENSG00000100558	PLEK2	0.3722	7.21214e-11	2.41881e-06	0.124	0.06	pleckstrin 2 [Source:HGNC Symbol;Acc:HGNC:19238]	GO:0005737(cytoplasm);GO:0005856(cytoskeleton);GO:0005886(plasma membrane);GO:0016020(membrane);GO:0030036(actin cytoskeleton organization);GO:0031258(lamellipodium membrane);GO:0031346(positive regulation of cell projection organization);GO:0031532(actin cytoskeleton reorganization);GO:0032266(phosphatidylinositol-3-phosphate binding);GO:0035556(intracellular signal transduction);GO:0042995(cell…	NA	yes
ENSG00000185650	ZFP36L1	0.299967	2.20198e-10	7.385e-06	0.683	0.619	ZFP36 ring finger protein like 1 [Source:HGNC Symbol;Acc:HGNC:1107]	GO:0000165(MAPK cascade);GO:0000288(nuclear-transcribed mRNA catabolic process, deadenylation-dependent decay);GO:0000932(P-body);GO:0001570(vasculogenesis);GO:0003342(proepicardium development);GO:0003677(DNA binding);GO:0003723(RNA binding);GO:0003729(mRNA binding);GO:0005515(protein binding);GO:0005634(nucleus);GO:0005737(cytoplasm);GO:0005829(cytosol);GO:0006397(mRNA processing);GO:0006402(mR…	04218(Cellular senescence)	yes
ENSG00000119655	NPC2	0.42282	7.21227e-28	2.41885e-23	0.922	0.899	NPC intracellular cholesterol transporter 2 [Source:HGNC Symbol;Acc:HGNC:14537]	GO:0005515(protein binding);GO:0005576(extracellular region);GO:0005615(extracellular space);GO:0005764(lysosome);GO:0005783(endoplasmic reticulum);GO:0006629(lipid metabolic process);GO:0006869(lipid transport);GO:0008202(steroid metabolic process);GO:0008203(cholesterol metabolic process);GO:0009615(response to virus);GO:0010467(gene expression);GO:0010878(cholesterol storage);GO:0015485(choles…	04142(Lysosome);04979(Cholesterol metabolism)	yes
ENSG00000071246	VASH1	0.371367	1.04187e-09	3.49424e-05	0.158	0.113	vasohibin 1 [Source:HGNC Symbol;Acc:HGNC:19964]	GO:0001525(angiogenesis);GO:0001937(negative regulation of endothelial cell proliferation);GO:0003779(actin binding);GO:0004180(carboxypeptidase activity);GO:0004181(metallocarboxypeptidase activity);GO:0005515(protein binding);GO:0005576(extracellular region);GO:0005615(extracellular space);GO:0005737(cytoplasm);GO:0005783(endoplasmic reticulum);GO:0006508(proteolysis);GO:0007049(cell cycle);GO:…	NA	yes
ENSG00000166428	PLD4	0.552741	7.60837e-15	2.5517e-10	0.227	0.109	phospholipase D family member 4 [Source:HGNC Symbol;Acc:HGNC:23792]	GO:0002244(hematopoietic progenitor cell differentiation);GO:0002376(immune system process);GO:0003824(catalytic activity);GO:0004518(nuclease activity);GO:0004527(exonuclease activity);GO:0005634(nucleus);GO:0005737(cytoplasm);GO:0005768(endosome);GO:0005769(early endosome);GO:0005783(endoplasmic reticulum);GO:0005789(endoplasmic reticulum membrane);GO:0005794(Golgi apparatus);GO:0006259(DNA met…	00564(Glycerophospholipid metabolism);00565(Ether lipid metabolism);01100(Metabolic pathways)	yes
ENSG00000211895	IGHA1	0.469404	1.2467e-08	0.000418117	0.088	0.152	immunoglobulin heavy constant alpha 1 [Source:HGNC Symbol;Acc:HGNC:5478]	GO:0001895(retina homeostasis);GO:0002250(adaptive immune response);GO:0002376(immune system process);GO:0003094(glomerular filtration);GO:0003823(antigen binding);GO:0005576(extracellular region);GO:0005615(extracellular space);GO:0005886(plasma membrane);GO:0006955(immune response);GO:0016020(membrane);GO:0019731(antibacterial humoral response);GO:0019814(immunoglobulin complex);GO:0034987(immu…	NA	yes
ENSG00000273749	CYFIP1	0.297498	1.69342e-09	5.67938e-05	0.25	0.24	cytoplasmic FMR1 interacting protein 1 [Source:HGNC Symbol;Acc:HGNC:13759]	GO:0000340(RNA 7-methylguanosine cap binding);GO:0000902(cell morphogenesis);GO:0001726(ruffle);GO:0003779(actin binding);GO:0005515(protein binding);GO:0005576(extracellular region);GO:0005737(cytoplasm);GO:0005829(cytosol);GO:0005845(mRNA cap binding complex);GO:0005925(focal adhesion);GO:0006417(regulation of translation);GO:0007399(nervous system development);GO:0007411(axon guidance);GO:0008…	03013(RNA transport);04810(Regulation of actin cytoskeleton);05130(Pathogenic Escherichia coli infection);05132(Salmonella infection)	yes
ENSG00000171766	GATM	0.262036	1.78737e-05	0.599448	0.147	0.089	glycine amidinotransferase [Source:HGNC Symbol;Acc:HGNC:4175]	GO:0005515(protein binding);GO:0005737(cytoplasm);GO:0005739(mitochondrion);GO:0005743(mitochondrial inner membrane);GO:0005758(mitochondrial intermembrane space);GO:0006600(creatine metabolic process);GO:0006601(creatine biosynthetic process);GO:0007611(learning or memory);GO:0014889(muscle atrophy);GO:0015067(amidinotransferase activity);GO:0015068(glycine amidinotransferase activity);GO:001602…	00260(Glycine, serine and threonine metabolism);00330(Arginine and proline metabolism);01100(Metabolic pathways)	yes
ENSG00000166794	PPIB	0.347801	1.01167e-12	3.39293e-08	0.657	0.615	peptidylprolyl isomerase B [Source:HGNC Symbol;Acc:HGNC:9255]	GO:0000413(protein peptidyl-prolyl isomerization);GO:0003723(RNA binding);GO:0003755(peptidyl-prolyl cis-trans isomerase activity);GO:0005515(protein binding);GO:0005518(collagen binding);GO:0005634(nucleus);GO:0005654(nucleoplasm);GO:0005737(cytoplasm);GO:0005783(endoplasmic reticulum);GO:0005788(endoplasmic reticulum lumen);GO:0005790(smooth endoplasmic reticulum);GO:0005829(cytosol);GO:0005925…	NA	yes
ENSG00000140497	SCAMP2	0.37271	1.05951e-09	3.55339e-05	0.304	0.245	secretory carrier membrane protein 2 [Source:HGNC Symbol;Acc:HGNC:10564]	GO:0005515(protein binding);GO:0005768(endosome);GO:0005794(Golgi apparatus);GO:0006892(post-Golgi vesicle-mediated transport);GO:0015031(protein transport);GO:0016020(membrane);GO:0032588(trans-Golgi network membrane);GO:0043231(intracellular membrane-bounded organelle);GO:0055038(recycling endosome membrane);GO:0070062(extracellular exosome);GO:0110165(cellular anatomical entity)	NA	yes
ENSG00000136404	TM6SF1	0.339922	7.86978e-07	0.0263937	0.235	0.163	transmembrane 6 superfamily member 1 [Source:HGNC Symbol;Acc:HGNC:11860]	GO:0003674(molecular_function);GO:0005515(protein binding);GO:0005764(lysosome);GO:0005765(lysosomal membrane);GO:0008150(biological_process);GO:0016020(membrane)	NA	yes
ENSG00000068305	MEF2A	0.444963	1.2657e-12	4.2449e-08	0.336	0.26	myocyte enhancer factor 2A [Source:HGNC Symbol;Acc:HGNC:6993]	GO:0000002(mitochondrial genome maintenance);GO:0000122(negative regulation of transcription by RNA polymerase II);GO:0000165(MAPK cascade);GO:0000785(chromatin);GO:0000977(RNA polymerase II transcription regulatory region sequence-specific DNA binding);GO:0000978(RNA polymerase II cis-regulatory region sequence-specific DNA binding);GO:0000981(DNA-binding transcription factor activity, RNA polym…	04022(cGMP-PKG signaling pathway);04371(Apelin signaling pathway);04928(Parathyroid hormone synthesis, secretion and action);05418(Fluid shear stress and atherosclerosis)	yes
ENSG00000102879	CORO1A	0.725158	3.96283e-30	1.32906e-25	0.556	0.403	coronin 1A [Source:HGNC Symbol;Acc:HGNC:2252]	GO:0001772(immunological synapse);GO:0001845(phagolysosome assembly);GO:0001891(phagocytic cup);GO:0003723(RNA binding);GO:0003779(actin binding);GO:0003785(actin monomer binding);GO:0005515(protein binding);GO:0005737(cytoplasm);GO:0005769(early endosome);GO:0005829(cytosol);GO:0005856(cytoskeleton);GO:0005884(actin filament);GO:0005886(plasma membrane);GO:0005911(cell-cell junction);GO:0005938(…	04145(Phagosome);05152(Tuberculosis)	yes
ENSG00000177200	CHD9	0.289278	1.22674e-14	4.11425e-10	0.244	0.261	chromodomain helicase DNA binding protein 9 [Source:HGNC Symbol;Acc:HGNC:25701]	GO:0000166(nucleotide binding);GO:0003677(DNA binding);GO:0004386(helicase activity);GO:0005515(protein binding);GO:0005524(ATP binding);GO:0005634(nucleus);GO:0005654(nucleoplasm);GO:0005737(cytoplasm);GO:0005829(cytosol);GO:0006325(chromatin organization);GO:0006338(chromatin remodeling);GO:0016787(hydrolase activity);GO:0016887(ATP hydrolysis activity);GO:0140658(ATP-dependent chromatin remode…	NA	yes
ENSG00000087253	LPCAT2	0.371817	1.28276e-10	4.30213e-06	0.248	0.203	lysophosphatidylcholine acyltransferase 2 [Source:HGNC Symbol;Acc:HGNC:26032]	GO:0000139(Golgi membrane);GO:0003841(1-acylglycerol-3-phosphate O-acyltransferase activity);GO:0005509(calcium ion binding);GO:0005515(protein binding);GO:0005783(endoplasmic reticulum);GO:0005789(endoplasmic reticulum membrane);GO:0005794(Golgi apparatus);GO:0005795(Golgi stack);GO:0005811(lipid droplet);GO:0005886(plasma membrane);GO:0006629(lipid metabolic process);GO:0006644(phospholipid met…	00564(Glycerophospholipid metabolism);00565(Ether lipid metabolism);01100(Metabolic pathways)	yes
ENSG00000051108	HERPUD1	0.788568	1.88819e-35	6.33262e-31	0.657	0.568	homocysteine inducible ER protein with ubiquitin like domain 1 [Source:HGNC Symbol;Acc:HGNC:13744]	GO:0003674(molecular_function);GO:0005515(protein binding);GO:0005783(endoplasmic reticulum);GO:0005789(endoplasmic reticulum membrane);GO:0006511(ubiquitin-dependent protein catabolic process);GO:0006874(cellular calcium ion homeostasis);GO:0006986(response to unfolded protein);GO:0016020(membrane);GO:0030433(ubiquitin-dependent ERAD pathway);GO:0030968(endoplasmic reticulum unfolded protein res…	04141(Protein processing in endoplasmic reticulum)	yes
ENSG00000217555	CKLF	0.788883	1.36058e-36	4.56312e-32	0.609	0.46	chemokine like factor [Source:HGNC Symbol;Acc:HGNC:13253]	GO:0005125(cytokine activity);GO:0005515(protein binding);GO:0005576(extracellular region);GO:0005615(extracellular space);GO:0006935(chemotaxis);GO:0007165(signal transduction);GO:0008009(chemokine activity);GO:0016020(membrane);GO:0030593(neutrophil chemotaxis);GO:0030595(leukocyte chemotaxis);GO:0032940(secretion by cell);GO:0048246(macrophage chemotaxis);GO:0048247(lymphocyte chemotaxis)	NA	yes
ENSG00000140931	CMTM3	0.308397	1.50483e-09	5.04691e-05	0.288	0.248	CKLF like MARVEL transmembrane domain containing 3 [Source:HGNC Symbol;Acc:HGNC:19174]	GO:0001835(blastocyst hatching);GO:0005125(cytokine activity);GO:0005515(protein binding);GO:0005615(extracellular space);GO:0005737(cytoplasm);GO:0005829(cytosol);GO:0006935(chemotaxis);GO:0007165(signal transduction);GO:0016020(membrane);GO:0031410(cytoplasmic vesicle);GO:0031965(nuclear membrane);GO:0050861(positive regulation of B cell receptor signaling pathway)	NA	yes
ENSG00000140836	ZFHX3	0.320923	6.08476e-06	0.204071	0.219	0.178	zinc finger homeobox 3 [Source:HGNC Symbol;Acc:HGNC:777]	GO:0000122(negative regulation of transcription by RNA polymerase II);GO:0000785(chromatin);GO:0000976(transcription cis-regulatory region binding);GO:0000978(RNA polymerase II cis-regulatory region sequence-specific DNA binding);GO:0000981(DNA-binding transcription factor activity, RNA polymerase II-specific);GO:0001227(DNA-binding transcription repressor activity, RNA polymerase II-specific);GO…	04550(Signaling pathways regulating pluripotency of stem cells)	yes
ENSG00000103187	COTL1	0.26726	2.07376e-12	6.95497e-08	0.701	0.663	coactosin like F-actin binding protein 1 [Source:HGNC Symbol;Acc:HGNC:18304]	GO:0003779(actin binding);GO:0005515(protein binding);GO:0005576(extracellular region);GO:0005634(nucleus);GO:0005737(cytoplasm);GO:0005829(cytosol);GO:0005856(cytoskeleton);GO:0005884(actin filament);GO:0008150(biological_process);GO:0019899(enzyme binding);GO:0030427(site of polarized growth);GO:0030833(regulation of actin filament polymerization);GO:0030864(cortical actin cytoskeleton);GO:0034…	NA	yes
ENSG00000158717	RNF166	0.263861	4.30144e-05	1	0.138	0.108	ring finger protein 166 [Source:HGNC Symbol;Acc:HGNC:28856]	GO:0000209(protein polyubiquitination);GO:0002376(immune system process);GO:0005515(protein binding);GO:0005737(cytoplasm);GO:0006511(ubiquitin-dependent protein catabolic process);GO:0006914(autophagy);GO:0016567(protein ubiquitination);GO:0016740(transferase activity);GO:0045087(innate immune response);GO:0046872(metal ion binding);GO:0061630(ubiquitin protein ligase activity)	NA	yes
ENSG00000132530	XAF1	0.388339	1.00021e-09	3.35449e-05	0.273	0.227	XIAP associated factor 1 [Source:HGNC Symbol;Acc:HGNC:30932]	GO:0005515(protein binding);GO:0005634(nucleus);GO:0005654(nucleoplasm);GO:0005737(cytoplasm);GO:0005739(mitochondrion);GO:0005829(cytosol);GO:0006915(apoptotic process);GO:0008270(zinc ion binding);GO:0032480(negative regulation of type I interferon production);GO:0035456(response to interferon-beta);GO:0046872(metal ion binding);GO:0140313(molecular sequestering activity)	NA	yes
ENSG00000239697	TNFSF12	0.323869	8.05063e-07	0.0270002	0.202	0.152	TNF superfamily member 12 [Source:HGNC Symbol;Acc:HGNC:11927]	GO:0001525(angiogenesis);GO:0001938(positive regulation of endothelial cell proliferation);GO:0005102(signaling receptor binding);GO:0005125(cytokine activity);GO:0005164(tumor necrosis factor receptor binding);GO:0005515(protein binding);GO:0005576(extracellular region);GO:0005615(extracellular space);GO:0005886(plasma membrane);GO:0006915(apoptotic process);GO:0006955(immune response);GO:000715…	04060(Cytokine-cytokine receptor interaction)	yes
ENSG00000179029	TMEM107	0.383505	1.04415e-05	0.350188	0.207	0.161	transmembrane protein 107 [Source:HGNC Symbol;Acc:HGNC:28128]	GO:0003127(detection of nodal flow);GO:0003674(molecular_function);GO:0005515(protein binding);GO:0005929(cilium);GO:0007368(determination of left/right symmetry);GO:0010468(regulation of gene expression);GO:0016020(membrane);GO:0021532(neural tube patterning);GO:0030030(cell projection organization);GO:0035869(ciliary transition zone);GO:0036038(MKS complex);GO:0042733(embryonic digit morphogene…	NA	yes
	AC007952.4	0.290254	8.43333e-06	0.282837	0.186	0.143	NA	NA	NA	yes
ENSG00000184060	ADAP2	0.720483	2.48955e-29	8.34944e-25	0.437	0.292	ArfGAP with dual PH domains 2 [Source:HGNC Symbol;Acc:HGNC:16487]	GO:0005096(GTPase activator activity);GO:0005515(protein binding);GO:0005546(phosphatidylinositol-4,5-bisphosphate binding);GO:0005547(phosphatidylinositol-3,4,5-trisphosphate binding);GO:0005737(cytoplasm);GO:0005740(mitochondrial envelope);GO:0005886(plasma membrane);GO:0007507(heart development);GO:0016020(membrane);GO:0030674(protein-macromolecule adaptor activity);GO:0043087(regulation of GT…	NA	yes
ENSG00000277632	CCL3	0.784463	6.02847e-18	2.02183e-13	0.641	0.521	C-C motif chemokine ligand 3 [Source:HGNC Symbol;Acc:HGNC:10627]	GO:0000165(MAPK cascade);GO:0001649(osteoblast differentiation);GO:0001775(cell activation);GO:0002548(monocyte chemotaxis);GO:0004672(protein kinase activity);GO:0004698(calcium-dependent protein kinase C activity);GO:0005125(cytokine activity);GO:0005515(protein binding);GO:0005576(extracellular region);GO:0005615(extracellular space);GO:0005737(cytoplasm);GO:0005829(cytosol);GO:0006816(calcium…	04060(Cytokine-cytokine receptor interaction);04061(Viral protein interaction with cytokine and cytokine receptor);04062(Chemokine signaling pathway);04620(Toll-like receptor signaling pathway);05142(Chagas disease);05163(Human cytomegalovirus infection);05323(Rheumatoid arthritis)	yes
ENSG00000275302	CCL4	0.805419	2.02285e-18	6.78425e-14	0.559	0.44	C-C motif chemokine ligand 4 [Source:HGNC Symbol;Acc:HGNC:10630]	GO:0002548(monocyte chemotaxis);GO:0005125(cytokine activity);GO:0005515(protein binding);GO:0005576(extracellular region);GO:0005615(extracellular space);GO:0006935(chemotaxis);GO:0006954(inflammatory response);GO:0006955(immune response);GO:0007155(cell adhesion);GO:0007163(establishment or maintenance of cell polarity);GO:0007165(signal transduction);GO:0007186(G protein-coupled receptor signa…	04060(Cytokine-cytokine receptor interaction);04061(Viral protein interaction with cytokine and cytokine receptor);04062(Chemokine signaling pathway);04064(NF-kappa B signaling pathway);04620(Toll-like receptor signaling pathway);04623(Cytosolic DNA-sensing pathway);05163(Human cytomegalovirus infection)	yes
	CCL3L1	1.44584	1.13634e-35	3.81105e-31	0.474	0.29	NA	NA	NA	yes
ENSG00000276070	CCL4L2	1.27771	5.91531e-24	1.98388e-19	0.448	0.303	C-C motif chemokine ligand 4 like 2 [Source:HGNC Symbol;Acc:HGNC:24066]	GO:0002548(monocyte chemotaxis);GO:0005125(cytokine activity);GO:0005515(protein binding);GO:0005576(extracellular region);GO:0005615(extracellular space);GO:0006935(chemotaxis);GO:0006954(inflammatory response);GO:0006955(immune response);GO:0007186(G protein-coupled receptor signaling pathway);GO:0008009(chemokine activity);GO:0030593(neutrophil chemotaxis);GO:0043547(positive regulation of GTP…	04060(Cytokine-cytokine receptor interaction);04061(Viral protein interaction with cytokine and cytokine receptor);04062(Chemokine signaling pathway);04064(NF-kappa B signaling pathway);04620(Toll-like receptor signaling pathway);04623(Cytosolic DNA-sensing pathway);05163(Human cytomegalovirus infection)	yes
ENSG00000030582	GRN	0.353796	1.18583e-14	3.97704e-10	0.789	0.754	granulin precursor [Source:HGNC Symbol;Acc:HGNC:4601]	GO:0002265(astrocyte activation involved in immune response);GO:0002282(microglial cell activation involved in immune response);GO:0003723(RNA binding);GO:0005125(cytokine activity);GO:0005515(protein binding);GO:0005576(extracellular region);GO:0005615(extracellular space);GO:0005764(lysosome);GO:0005765(lysosomal membrane);GO:0005768(endosome);GO:0005770(late endosome);GO:0005783(endoplasmic re…	NA	yes
ENSG00000011028	MRC2	0.409461	3.54837e-09	0.000119005	0.129	0.071	mannose receptor C type 2 [Source:HGNC Symbol;Acc:HGNC:16875]	GO:0001649(osteoblast differentiation);GO:0005515(protein binding);GO:0005518(collagen binding);GO:0005925(focal adhesion);GO:0006897(endocytosis);GO:0016020(membrane);GO:0030246(carbohydrate binding);GO:0030574(collagen catabolic process);GO:0038023(signaling receptor activity)	04145(Phagosome);05152(Tuberculosis)	yes
ENSG00000170921	TANC2	0.379234	3.59648e-11	1.20619e-06	0.127	0.09	tetratricopeptide repeat, ankyrin repeat and coiled-coil containing 2 [Source:HGNC Symbol;Acc:HGNC:30212]	GO:0001701(in utero embryonic development);GO:0005515(protein binding);GO:0030424(axon);GO:0042995(cell projection);GO:0043197(dendritic spine);GO:0045202(synapse);GO:0060998(regulation of dendritic spine development);GO:0061001(regulation of dendritic spine morphogenesis);GO:0099519(dense core granule cytoskeletal transport)	NA	yes
ENSG00000167851	CD300A	0.521182	2.83026e-13	9.49212e-09	0.26	0.169	CD300a molecule [Source:HGNC Symbol;Acc:HGNC:19319]	GO:0001786(phosphatidylserine binding);GO:0002376(immune system process);GO:0004888(transmembrane signaling receptor activity);GO:0005515(protein binding);GO:0005886(plasma membrane);GO:0007155(cell adhesion);GO:0008429(phosphatidylethanolamine binding);GO:0016020(membrane);GO:0030889(negative regulation of B cell proliferation);GO:0032516(positive regulation of phosphoprotein phosphatase activit…	NA	yes
ENSG00000129667	RHBDF2	0.318282	1.63651e-06	0.0548853	0.17	0.124	rhomboid 5 homolog 2 [Source:HGNC Symbol;Acc:HGNC:20788]	GO:0002862(negative regulation of inflammatory response to antigenic stimulus);GO:0004252(serine-type endopeptidase activity);GO:0005515(protein binding);GO:0005783(endoplasmic reticulum);GO:0005789(endoplasmic reticulum membrane);GO:0005796(Golgi lumen);GO:0005886(plasma membrane);GO:0015031(protein transport);GO:0016020(membrane);GO:0019838(growth factor binding);GO:0042058(regulation of epider…	NA	yes
ENSG00000108679	LGALS3BP	0.427763	5.27773e-12	1.77005e-07	0.331	0.28	galectin 3 binding protein [Source:HGNC Symbol;Acc:HGNC:6564]	GO:0005044(scavenger receptor activity);GO:0005515(protein binding);GO:0005576(extracellular region);GO:0005615(extracellular space);GO:0006897(endocytosis);GO:0006968(cellular defense response);GO:0007155(cell adhesion);GO:0007165(signal transduction);GO:0016020(membrane);GO:0031089(platelet dense granule lumen);GO:0062023(collagen-containing extracellular matrix);GO:0070062(extracellular exosom…	NA	yes
ENSG00000141526	SLC16A3	0.350528	2.81135e-09	9.42871e-05	0.402	0.373	solute carrier family 16 member 3 [Source:HGNC Symbol;Acc:HGNC:10924]	GO:0003723(RNA binding);GO:0005515(protein binding);GO:0005886(plasma membrane);GO:0008028(monocarboxylic acid transmembrane transporter activity);GO:0015129(lactate transmembrane transporter activity);GO:0015293(symporter activity);GO:0015650(lactate:proton symporter activity);GO:0015718(monocarboxylic acid transport);GO:0016020(membrane);GO:0016323(basolateral plasma membrane);GO:0016324(apical…	05230(Central carbon metabolism in cancer)	yes
ENSG00000196628	TCF4	0.294033	2.53021e-05	0.848581	0.313	0.27	transcription factor 4 [Source:HGNC Symbol;Acc:HGNC:11634]	GO:0000785(chromatin);GO:0000978(RNA polymerase II cis-regulatory region sequence-specific DNA binding);GO:0000981(DNA-binding transcription factor activity, RNA polymerase II-specific);GO:0001093(TFIIB-class transcription factor binding);GO:0001228(DNA-binding transcription activator activity, RNA polymerase II-specific);GO:0003677(DNA binding);GO:0003700(DNA-binding transcription factor activit…	NA	yes
ENSG00000170677	SOCS6	0.328259	5.12734e-07	0.0171961	0.154	0.1	suppressor of cytokine signaling 6 [Source:HGNC Symbol;Acc:HGNC:16833]	GO:0001772(immunological synapse);GO:0005515(protein binding);GO:0005737(cytoplasm);GO:0005829(cytosol);GO:0005942(phosphatidylinositol 3-kinase complex);GO:0006952(defense response);GO:0007259(receptor signaling pathway via JAK-STAT);GO:0009968(negative regulation of signal transduction);GO:0010498(proteasomal protein catabolic process);GO:0016567(protein ubiquitination);GO:0035556(intracellular…	04630(JAK-STAT signaling pathway);04917(Prolactin signaling pathway)	yes
ENSG00000125810	CD93	0.509877	2.86844e-11	9.62016e-07	0.207	0.1	CD93 molecule [Source:HGNC Symbol;Acc:HGNC:15855]	GO:0001849(complement component C1q complex binding);GO:0005509(calcium ion binding);GO:0005515(protein binding);GO:0005886(plasma membrane);GO:0006909(phagocytosis);GO:0007155(cell adhesion);GO:0009986(cell surface);GO:0016020(membrane);GO:0030246(carbohydrate binding);GO:0030667(secretory granule membrane);GO:0031410(cytoplasmic vesicle);GO:0035579(specific granule membrane);GO:0038023(signalin…	NA	yes
ENSG00000204103	MAFB	0.358674	5.54093e-08	0.00185832	0.586	0.545	MAF bZIP transcription factor B [Source:HGNC Symbol;Acc:HGNC:6408]	GO:0000122(negative regulation of transcription by RNA polymerase II);GO:0000785(chromatin);GO:0000978(RNA polymerase II cis-regulatory region sequence-specific DNA binding);GO:0000981(DNA-binding transcription factor activity, RNA polymerase II-specific);GO:0001228(DNA-binding transcription activator activity, RNA polymerase II-specific);GO:0003677(DNA binding);GO:0003700(DNA-binding transcripti…	04928(Parathyroid hormone synthesis, secretion and action)	yes
ENSG00000099622	CIRBP	0.265922	7.07184e-12	2.37175e-07	0.542	0.55	cold inducible RNA binding protein [Source:HGNC Symbol;Acc:HGNC:1982]	GO:0003676(nucleic acid binding);GO:0003723(RNA binding);GO:0003730(mRNA 3'-UTR binding);GO:0005515(protein binding);GO:0005634(nucleus);GO:0005654(nucleoplasm);GO:0005681(spliceosomal complex);GO:0005737(cytoplasm);GO:0009409(response to cold);GO:0009411(response to UV);GO:0010494(cytoplasmic stress granule);GO:0017148(negative regulation of translation);GO:0030371(translation repressor activity…	NA	yes
ENSG00000125730	C3	1.35505	3.41803e-63	1.14634e-58	0.483	0.196	complement C3 [Source:HGNC Symbol;Acc:HGNC:1318]	GO:0001798(positive regulation of type IIa hypersensitivity);GO:0001934(positive regulation of protein phosphorylation);GO:0001970(positive regulation of activation of membrane attack complex);GO:0002376(immune system process);GO:0004866(endopeptidase inhibitor activity);GO:0005102(signaling receptor binding);GO:0005515(protein binding);GO:0005576(extracellular region);GO:0005615(extracellular sp…	04080(Neuroactive ligand-receptor interaction);04145(Phagosome);04610(Complement and coagulation cascades);05131(Shigellosis);05133(Pertussis);05134(Legionellosis);05140(Leishmaniasis);05142(Chagas disease);05150(Staphylococcus aureus infection);05152(Tuberculosis);05167(Kaposi sarcoma-associated herpesvirus infection);05168(Herpes simplex virus 1 infection);05171(Coronavirus disease - COVID-19);…	yes
ENSG00000142347	MYO1F	0.310827	3.84705e-09	0.000129022	0.239	0.217	myosin IF [Source:HGNC Symbol;Acc:HGNC:7600]	GO:0000166(nucleotide binding);GO:0003774(cytoskeletal motor activity);GO:0003779(actin binding);GO:0005515(protein binding);GO:0005516(calmodulin binding);GO:0005524(ATP binding);GO:0005737(cytoplasm);GO:0005829(cytosol);GO:0007015(actin filament organization);GO:0008150(biological_process);GO:0015629(actin cytoskeleton);GO:0016459(myosin complex);GO:0016461(unconventional myosin complex);GO:003…	05130(Pathogenic Escherichia coli infection)	yes
ENSG00000105612	DNASE2	0.261744	2.97489e-06	0.0997719	0.246	0.215	deoxyribonuclease 2, lysosomal [Source:HGNC Symbol;Acc:HGNC:2960]	GO:0003677(DNA binding);GO:0004518(nuclease activity);GO:0004519(endonuclease activity);GO:0004520(endodeoxyribonuclease activity);GO:0004531(deoxyribonuclease II activity);GO:0005764(lysosome);GO:0006259(DNA metabolic process);GO:0006308(DNA catabolic process);GO:0006309(apoptotic DNA fragmentation);GO:0006915(apoptotic process);GO:0016787(hydrolase activity);GO:0043353(enucleate erythrocyte dif…	04142(Lysosome)	yes
ENSG00000104907	TRMT1	0.265182	4.25457e-06	0.14269	0.136	0.104	tRNA methyltransferase 1 [Source:HGNC Symbol;Acc:HGNC:25980]	GO:0000049(tRNA binding);GO:0002940(tRNA N2-guanine methylation);GO:0003723(RNA binding);GO:0004809(tRNA (guanine-N2-)-methyltransferase activity);GO:0005515(protein binding);GO:0005634(nucleus);GO:0005654(nucleoplasm);GO:0006400(tRNA modification);GO:0008033(tRNA processing);GO:0008168(methyltransferase activity);GO:0016740(transferase activity);GO:0030488(tRNA methylation);GO:0032259(methylatio…	NA	yes
ENSG00000160888	IER2	0.499427	1.99001e-15	6.67411e-11	0.588	0.522	immediate early response 2 [Source:HGNC Symbol;Acc:HGNC:28871]	GO:0003677(DNA binding);GO:0005515(protein binding);GO:0005634(nucleus);GO:0005654(nucleoplasm);GO:0005737(cytoplasm);GO:0030182(neuron differentiation);GO:0045944(positive regulation of transcription by RNA polymerase II);GO:0048870(cell motility);GO:0071774(response to fibroblast growth factor)	NA	yes
ENSG00000132002	DNAJB1	0.533216	2.38914e-10	8.0127e-06	0.418	0.426	DnaJ heat shock protein family (Hsp40) member B1 [Source:HGNC Symbol;Acc:HGNC:5270]	GO:0000122(negative regulation of transcription by RNA polymerase II);GO:0001671(ATPase activator activity);GO:0003714(transcription corepressor activity);GO:0005515(protein binding);GO:0005634(nucleus);GO:0005654(nucleoplasm);GO:0005730(nucleolus);GO:0005737(cytoplasm);GO:0005829(cytosol);GO:0006457(protein folding);GO:0006986(response to unfolded protein);GO:0014069(postsynaptic density);GO:003…	04141(Protein processing in endoplasmic reticulum);05164(Influenza A)	yes
ENSG00000130303	BST2	0.490075	5.35881e-17	1.79724e-12	0.596	0.542	bone marrow stromal cell antigen 2 [Source:HGNC Symbol;Acc:HGNC:1119]	GO:0002376(immune system process);GO:0002737(negative regulation of plasmacytoid dendritic cell cytokine production);GO:0003723(RNA binding);GO:0005515(protein binding);GO:0005737(cytoplasm);GO:0005768(endosome);GO:0005770(late endosome);GO:0005771(multivesicular body);GO:0005794(Golgi apparatus);GO:0005886(plasma membrane);GO:0008191(metalloendopeptidase inhibitor activity);GO:0009615(response t…	05168(Herpes simplex virus 1 infection);05170(Human immunodeficiency virus 1 infection)	yes
ENSG00000216490	IFI30	0.277967	1.42097e-08	0.000476563	0.335	0.343	IFI30 lysosomal thiol reductase [Source:HGNC Symbol;Acc:HGNC:5398]	GO:0002376(immune system process);GO:0005515(protein binding);GO:0005576(extracellular region);GO:0005764(lysosome);GO:0005829(cytosol);GO:0016491(oxidoreductase activity);GO:0016667(oxidoreductase activity, acting on a sulfur group of donors);GO:0016671(oxidoreductase activity, acting on a sulfur group of donors, disulfide as acceptor);GO:0019886(antigen processing and presentation of exogenous …	04612(Antigen processing and presentation)	yes
ENSG00000089327	FXYD5	0.316665	3.66008e-11	1.22752e-06	0.503	0.479	FXYD domain containing ion transport regulator 5 [Source:HGNC Symbol;Acc:HGNC:4029]	GO:0003779(actin binding);GO:0005515(protein binding);GO:0006811(ion transport);GO:0016020(membrane);GO:0017080(sodium channel regulator activity);GO:0030033(microvillus assembly);GO:0043269(regulation of ion transport);GO:0045296(cadherin binding);GO:0046588(negative regulation of calcium-dependent cell-cell adhesion);GO:0099106(ion channel regulator activity);GO:2000649(regulation of sodium ion…	NA	yes
ENSG00000105697	HAMP	0.398505	1.55365e-06	0.0521062	0.117	0.086	hepcidin antimicrobial peptide [Source:HGNC Symbol;Acc:HGNC:15598]	GO:0000122(negative regulation of transcription by RNA polymerase II);GO:0002262(myeloid cell homeostasis);GO:0005179(hormone activity);GO:0005507(copper ion binding);GO:0005576(extracellular region);GO:0005615(extracellular space);GO:0005634(nucleus);GO:0006366(transcription by RNA polymerase II);GO:0006879(cellular iron ion homeostasis);GO:0006954(inflammatory response);GO:0006955(immune respon…	04350(TGF-beta signaling pathway)	yes
ENSG00000105677	TMEM147	0.287136	5.49744e-10	1.84373e-05	0.361	0.347	transmembrane protein 147 [Source:HGNC Symbol;Acc:HGNC:30414]	GO:0005515(protein binding);GO:0005634(nucleus);GO:0005783(endoplasmic reticulum);GO:0005789(endoplasmic reticulum membrane);GO:0005886(plasma membrane);GO:0016020(membrane);GO:0031965(nuclear membrane);GO:0032991(protein-containing complex);GO:0036228(protein localization to nuclear inner membrane);GO:0043022(ribosome binding)	NA	yes
ENSG00000011600	TYROBP	0.369136	3.55364e-24	1.19182e-19	0.959	0.925	transmembrane immune signaling adaptor TYROBP [Source:HGNC Symbol;Acc:HGNC:12449]	GO:0002222(stimulatory killer cell immunoglobulin-like receptor signaling pathway);GO:0002223(stimulatory C-type lectin receptor signaling pathway);GO:0002274(myeloid leukocyte activation);GO:0002282(microglial cell activation involved in immune response);GO:0002283(neutrophil activation involved in immune response);GO:0002376(immune system process);GO:0005102(signaling receptor binding);GO:00055…	04380(Osteoclast differentiation);04650(Natural killer cell mediated cytotoxicity)	yes
ENSG00000128016	ZFP36	0.40573	1.17555e-10	3.94256e-06	0.584	0.545	ZFP36 ring finger protein [Source:HGNC Symbol;Acc:HGNC:12862]	GO:0000122(negative regulation of transcription by RNA polymerase II);GO:0000165(MAPK cascade);GO:0000288(nuclear-transcribed mRNA catabolic process, deadenylation-dependent decay);GO:0000289(nuclear-transcribed mRNA poly(A) tail shortening);GO:0000932(P-body);GO:0003677(DNA binding);GO:0003723(RNA binding);GO:0003729(mRNA binding);GO:0003730(mRNA 3'-UTR binding);GO:0005515(protein binding);GO:00…	05166(Human T-cell leukemia virus 1 infection);05167(Kaposi sarcoma-associated herpesvirus infection)	yes
ENSG00000275395	FCGBP	2.03827	2.59325e-91	8.69723e-87	0.465	0.11	Fc gamma binding protein [Source:HGNC Symbol;Acc:HGNC:13572]	GO:0005515(protein binding)	NA	yes
ENSG00000167601	AXL	0.346484	3.70595e-07	0.012429	0.347	0.267	AXL receptor tyrosine kinase [Source:HGNC Symbol;Acc:HGNC:905]	GO:0000166(nucleotide binding);GO:0001618(virus receptor activity);GO:0001764(neuron migration);GO:0001779(natural killer cell differentiation);GO:0001786(phosphatidylserine binding);GO:0001818(negative regulation of cytokine production);GO:0001961(positive regulation of cytokine-mediated signaling pathway);GO:0001974(blood vessel remodeling);GO:0002376(immune system process);GO:0004672(protein k…	01521(EGFR tyrosine kinase inhibitor resistance)	yes
ENSG00000028277	POU2F2	0.41087	3.22391e-09	0.000108123	0.209	0.134	POU class 2 homeobox 2 [Source:HGNC Symbol;Acc:HGNC:9213]	GO:0000785(chromatin);GO:0000976(transcription cis-regulatory region binding);GO:0000978(RNA polymerase II cis-regulatory region sequence-specific DNA binding);GO:0000981(DNA-binding transcription factor activity, RNA polymerase II-specific);GO:0001228(DNA-binding transcription activator activity, RNA polymerase II-specific);GO:0002335(mature B cell differentiation);GO:0003677(DNA binding);GO:000…	05168(Herpes simplex virus 1 infection)	yes
ENSG00000087088	BAX	0.291321	9.62326e-13	3.22745e-08	0.37	0.373	BCL2 associated X, apoptosis regulator [Source:HGNC Symbol;Acc:HGNC:959]	GO:0001541(ovarian follicle development);GO:0001764(neuron migration);GO:0001776(leukocyte homeostasis);GO:0001777(T cell homeostatic proliferation);GO:0001782(B cell homeostasis);GO:0001783(B cell apoptotic process);GO:0001822(kidney development);GO:0001836(release of cytochrome c from mitochondria);GO:0001844(protein insertion into mitochondrial membrane involved in apoptotic signaling pathway)…	01521(EGFR tyrosine kinase inhibitor resistance);01522(Endocrine resistance);01524(Platinum drug resistance);04071(Sphingolipid signaling pathway);04115(p53 signaling pathway);04141(Protein processing in endoplasmic reticulum);04210(Apoptosis);04211(Longevity regulating pathway);04215(Apoptosis - multiple species);04217(Necroptosis);04722(Neurotrophin signaling pathway);04932(Non-alcoholic fatty …	yes
ENSG00000104894	CD37	0.306603	6.14969e-08	0.00206248	0.435	0.388	CD37 molecule [Source:HGNC Symbol;Acc:HGNC:1666]	GO:0001772(immunological synapse);GO:0005515(protein binding);GO:0016020(membrane);GO:0070062(extracellular exosome)	04640(Hematopoietic cell lineage)	yes
ENSG00000171051	FPR1	0.337009	6.5334e-07	0.0219117	0.188	0.151	formyl peptide receptor 1 [Source:HGNC Symbol;Acc:HGNC:3826]	GO:0001664(G protein-coupled receptor binding);GO:0002430(complement receptor mediated signaling pathway);GO:0004875(complement receptor activity);GO:0004930(G protein-coupled receptor activity);GO:0004982(N-formyl peptide receptor activity);GO:0005124(scavenger receptor binding);GO:0005515(protein binding);GO:0005737(cytoplasm);GO:0005886(plasma membrane);GO:0006935(chemotaxis);GO:0006954(inflam…	04015(Rap1 signaling pathway);04080(Neuroactive ligand-receptor interaction);05150(Staphylococcus aureus infection)	yes
ENSG00000167613	LAIR1	0.27439	2.50658e-05	0.840656	0.308	0.285	leukocyte associated immunoglobulin like receptor 1 [Source:HGNC Symbol;Acc:HGNC:6477]	GO:0002250(adaptive immune response);GO:0002376(immune system process);GO:0005515(protein binding);GO:0005886(plasma membrane);GO:0016020(membrane);GO:0035579(specific granule membrane);GO:0070821(tertiary granule membrane)	NA	yes
ENSG00000099985	OSM	0.275469	0.000223663	1	0.115	0.09	oncostatin M [Source:HGNC Symbol;Acc:HGNC:8506]	GO:0002675(positive regulation of acute inflammatory response);GO:0005102(signaling receptor binding);GO:0005125(cytokine activity);GO:0005147(oncostatin-M receptor binding);GO:0005515(protein binding);GO:0005576(extracellular region);GO:0005615(extracellular space);GO:0006955(immune response);GO:0008083(growth factor activity);GO:0008284(positive regulation of cell population proliferation);GO:0…	04060(Cytokine-cytokine receptor interaction);04151(PI3K-Akt signaling pathway);04630(JAK-STAT signaling pathway)	yes
ENSG00000128245	YWHAH	0.962335	4.405e-65	1.47735e-60	0.784	0.618	tyrosine 3-monooxygenase/tryptophan 5-monooxygenase activation protein eta [Source:HGNC Symbol;Acc:HGNC:12853]	GO:0002028(regulation of sodium ion transport);GO:0003779(actin binding);GO:0004497(monooxygenase activity);GO:0005159(insulin-like growth factor receptor binding);GO:0005515(protein binding);GO:0005737(cytoplasm);GO:0005829(cytosol);GO:0005886(plasma membrane);GO:0006713(glucocorticoid catabolic process);GO:0006886(intracellular protein transport);GO:0007165(signal transduction);GO:0014704(inter…	04110(Cell cycle);04114(Oocyte meiosis);04151(PI3K-Akt signaling pathway);04390(Hippo signaling pathway);05160(Hepatitis C);05203(Viral carcinogenesis)	yes
ENSG00000100365	NCF4	0.35308	2.84158e-09	9.53009e-05	0.23	0.183	neutrophil cytosolic factor 4 [Source:HGNC Symbol;Acc:HGNC:7662]	GO:0005515(protein binding);GO:0005737(cytoplasm);GO:0005768(endosome);GO:0005829(cytosol);GO:0006909(phagocytosis);GO:0008289(lipid binding);GO:0010008(endosome membrane);GO:0016020(membrane);GO:0016176(superoxide-generating NADPH oxidase activator activity);GO:0032010(phagolysosome);GO:0032266(phosphatidylinositol-3-phosphate binding);GO:0035091(phosphatidylinositol binding);GO:0042554(superoxi…	04145(Phagosome);04380(Osteoclast differentiation);04670(Leukocyte transendothelial migration);05020(Prion disease);05140(Leishmaniasis)	yes
ENSG00000100097	LGALS1	0.376887	7.79378e-13	2.61388e-08	0.922	0.912	galectin 1 [Source:HGNC Symbol;Acc:HGNC:6561]	GO:0002317(plasma cell differentiation);GO:0003723(RNA binding);GO:0005515(protein binding);GO:0005576(extracellular region);GO:0005615(extracellular space);GO:0005737(cytoplasm);GO:0005788(endoplasmic reticulum lumen);GO:0006915(apoptotic process);GO:0030246(carbohydrate binding);GO:0031295(T cell costimulation);GO:0042981(regulation of apoptotic process);GO:0043065(positive regulation of apopto…	NA	yes
ENSG00000157601	MX1	0.370079	6.83586e-08	0.00229261	0.32	0.258	MX dynamin like GTPase 1 [Source:HGNC Symbol;Acc:HGNC:7532]	GO:0000166(nucleotide binding);GO:0002376(immune system process);GO:0003924(GTPase activity);GO:0005515(protein binding);GO:0005525(GTP binding);GO:0005634(nucleus);GO:0005737(cytoplasm);GO:0005783(endoplasmic reticulum);GO:0005789(endoplasmic reticulum membrane);GO:0005829(cytosol);GO:0005874(microtubule);GO:0006915(apoptotic process);GO:0006952(defense response);GO:0007165(signal transduction);…	05160(Hepatitis C);05162(Measles);05164(Influenza A);05165(Human papillomavirus infection);05171(Coronavirus disease - COVID-19)	yes
