# Supplementary material for: Single-cell profiling identifies heterogeneity of the immune microenvironment in healthy, primary and lymph node metastatic BC
Source: Front Immunol. 2025 Nov 27;16:1690992. doi: 10.3389/fimmu.2025.1690992 (PMC12695843; doi:10.3389/fimmu.2025.1690992)
Supplement: Supplementary file 2 [file SupplementaryFile2.zip › Supplementary Table 13.xlsx]

## Sheet: Sheet1
GeneID	gene_id	log2FC	Pvalue	Qvalue	pct.1	pct.2	Description	GO	KEGG	significant
ENSG00000187608	ISG15	0.894889	8.40986e-27	2.8205e-22	0.48	0.32	ISG15 ubiquitin like modifier [Source:HGNC Symbol;Acc:HGNC:4053]	GO:0002376(immune system process);GO:0005178(integrin binding);GO:0005515(protein binding);GO:0005576(extracellular region);GO:0005654(nucleoplasm);GO:0005737(cytoplasm);GO:0005829(cytosol);GO:0007229(integrin-mediated signaling pathway);GO:0009615(response to virus);GO:0009617(response to bacterium);GO:0019941(modification-dependent protein catabolic process);GO:0030501(positive regulation of bo…	04622(RIG-I-like receptor signaling pathway);05165(Human papillomavirus infection);05169(Epstein-Barr virus infection);05171(Coronavirus disease - COVID-19)	yes
ENSG00000186891	TNFRSF18	1.68027	2.52385e-102	8.46448e-98	0.502	0.185	TNF receptor superfamily member 18 [Source:HGNC Symbol;Acc:HGNC:11914]	GO:0002687(positive regulation of leukocyte migration);GO:0005031(tumor necrosis factor receptor activity);GO:0005515(protein binding);GO:0005576(extracellular region);GO:0005886(plasma membrane);GO:0006915(apoptotic process);GO:0007165(signal transduction);GO:0009897(external side of plasma membrane);GO:0016020(membrane);GO:0033209(tumor necrosis factor-mediated signaling pathway);GO:0042531(pos…	04060(Cytokine-cytokine receptor interaction)	yes
ENSG00000186827	TNFRSF4	2.74527	2.56488e-190	8.60209e-186	0.511	0.108	TNF receptor superfamily member 4 [Source:HGNC Symbol;Acc:HGNC:11918]	GO:0001618(virus receptor activity);GO:0002639(positive regulation of immunoglobulin production);GO:0005031(tumor necrosis factor receptor activity);GO:0005515(protein binding);GO:0005886(plasma membrane);GO:0006954(inflammatory response);GO:0006955(immune response);GO:0009897(external side of plasma membrane);GO:0009986(cell surface);GO:0016020(membrane);GO:0030890(positive regulation of B cell …	04060(Cytokine-cytokine receptor interaction)	yes
ENSG00000078808	SDF4	0.397025	2.61675e-08	0.000877605	0.132	0.085	stromal cell derived factor 4 [Source:HGNC Symbol;Acc:HGNC:24188]	GO:0005509(calcium ion binding);GO:0005770(late endosome);GO:0005794(Golgi apparatus);GO:0005796(Golgi lumen);GO:0045444(fat cell differentiation);GO:0046872(metal ion binding)	NA	yes
ENSG00000157873	TNFRSF14	0.416984	1.8532e-07	0.00621526	0.163	0.107	TNF receptor superfamily member 14 [Source:HGNC Symbol;Acc:HGNC:11912]	GO:0001618(virus receptor activity);GO:0002250(adaptive immune response);GO:0002376(immune system process);GO:0002720(positive regulation of cytokine production involved in immune response);GO:0005031(tumor necrosis factor receptor activity);GO:0005515(protein binding);GO:0005886(plasma membrane);GO:0006955(immune response);GO:0007166(cell surface receptor signaling pathway);GO:0009897(external s…	04060(Cytokine-cytokine receptor interaction);04061(Viral protein interaction with cytokine and cytokine receptor);05168(Herpes simplex virus 1 infection)	yes
ENSG00000215788	TNFRSF25	0.326621	7.62003e-09	0.00025556	0.124	0.075	TNF receptor superfamily member 25 [Source:HGNC Symbol;Acc:HGNC:11910]	GO:0005031(tumor necrosis factor receptor activity);GO:0005515(protein binding);GO:0005576(extracellular region);GO:0005829(cytosol);GO:0005886(plasma membrane);GO:0006915(apoptotic process);GO:0007165(signal transduction);GO:0007166(cell surface receptor signaling pathway);GO:0016020(membrane);GO:0033209(tumor necrosis factor-mediated signaling pathway);GO:0038023(signaling receptor activity);GO…	04060(Cytokine-cytokine receptor interaction)	yes
ENSG00000049249	TNFRSF9	1.07967	1.82068e-38	6.10619e-34	0.201	0.057	TNF receptor superfamily member 9 [Source:HGNC Symbol;Acc:HGNC:11924]	GO:0005515(protein binding);GO:0005886(plasma membrane);GO:0006915(apoptotic process);GO:0008285(negative regulation of cell population proliferation);GO:0009897(external side of plasma membrane);GO:0016020(membrane);GO:0033084(regulation of immature T cell proliferation in thymus);GO:0038023(signaling receptor activity);GO:0042127(regulation of cell population proliferation)	04060(Cytokine-cytokine receptor interaction)	yes
ENSG00000116288	PARK7	0.574504	1.01924e-19	3.41832e-15	0.483	0.353	Parkinsonism associated deglycase [Source:HGNC Symbol;Acc:HGNC:16369]	GO:0000785(chromatin);GO:0001933(negative regulation of protein phosphorylation);GO:0001963(synaptic transmission, dopaminergic);GO:0002866(positive regulation of acute inflammatory response to antigenic stimulus);GO:0003713(transcription coactivator activity);GO:0003723(RNA binding);GO:0003729(mRNA binding);GO:0005102(signaling receptor binding);GO:0005507(copper ion binding);GO:0005515(protein …	05012(Parkinson disease);05022(Pathways of neurodegeneration - multiple diseases)	yes
ENSG00000074800	ENO1	0.586752	3.31697e-17	1.11245e-12	0.428	0.312	enolase 1 [Source:HGNC Symbol;Acc:HGNC:3350]	GO:0000015(phosphopyruvate hydratase complex);GO:0000122(negative regulation of transcription by RNA polymerase II);GO:0000287(magnesium ion binding);GO:0000977(RNA polymerase II transcription regulatory region sequence-specific DNA binding);GO:0001222(transcription corepressor binding);GO:0001227(DNA-binding transcription repressor activity, RNA polymerase II-specific);GO:0003677(DNA binding);GO…	00010(Glycolysis / Gluconeogenesis);01100(Metabolic pathways);01200(Carbon metabolism);01230(Biosynthesis of amino acids);03018(RNA degradation);04066(HIF-1 signaling pathway)	yes
ENSG00000028137	TNFRSF1B	1.47165	2.26474e-85	7.5955e-81	0.369	0.124	TNF receptor superfamily member 1B [Source:HGNC Symbol;Acc:HGNC:11917]	GO:0002718(regulation of cytokine production involved in immune response);GO:0002724(regulation of T cell cytokine production);GO:0002947(tumor necrosis factor receptor superfamily complex);GO:0003176(aortic valve development);GO:0003177(pulmonary valve development);GO:0003332(negative regulation of extracellular matrix constituent secretion);GO:0005031(tumor necrosis factor receptor activity);GO…	04060(Cytokine-cytokine receptor interaction);04061(Viral protein interaction with cytokine and cytokine receptor);04668(TNF signaling pathway);04920(Adipocytokine signaling pathway);05014(Amyotrophic lateral sclerosis);05022(Pathways of neurodegeneration - multiple diseases);05170(Human immunodeficiency virus 1 infection)	yes
ENSG00000116731	PRDM2	0.314157	1.3238e-06	0.0443978	0.13	0.099	PR/SET domain 2 [Source:HGNC Symbol;Acc:HGNC:9347]	GO:0000122(negative regulation of transcription by RNA polymerase II);GO:0000977(RNA polymerase II transcription regulatory region sequence-specific DNA binding);GO:0000981(DNA-binding transcription factor activity, RNA polymerase II-specific);GO:0001227(DNA-binding transcription repressor activity, RNA polymerase II-specific);GO:0001228(DNA-binding transcription activator activity, RNA polymeras…	00310(Lysine degradation);01100(Metabolic pathways)	yes
ENSG00000142634	EFHD2	0.492229	1.34943e-13	4.52572e-09	0.196	0.119	EF-hand domain family member D2 [Source:HGNC Symbol;Acc:HGNC:28670]	GO:0005509(calcium ion binding);GO:0016020(membrane);GO:0045121(membrane raft);GO:0045296(cadherin binding);GO:0046872(metal ion binding)	NA	yes
ENSG00000157191	NECAP2	0.323937	0.000100189	1	0.121	0.08	NECAP endocytosis associated 2 [Source:HGNC Symbol;Acc:HGNC:25528]	GO:0005886(plasma membrane);GO:0005905(clathrin-coated pit);GO:0006897(endocytosis);GO:0015031(protein transport);GO:0016020(membrane);GO:0016192(vesicle-mediated transport);GO:0030125(clathrin vesicle coat);GO:0030665(clathrin-coated vesicle membrane);GO:0031410(cytoplasmic vesicle)	NA	yes
ENSG00000070831	CDC42	0.286062	9.19045e-08	0.00308229	0.471	0.414	cell division cycle 42 [Source:HGNC Symbol;Acc:HGNC:1736]	GO:0000139(Golgi membrane);GO:0000166(nucleotide binding);GO:0000322(storage vacuole);GO:0003161(cardiac conduction system development);GO:0003253(cardiac neural crest cell migration involved in outflow tract morphogenesis);GO:0003924(GTPase activity);GO:0003925(G protein activity);GO:0005515(protein binding);GO:0005525(GTP binding);GO:0005737(cytoplasm);GO:0005789(endoplasmic reticulum membrane)…	04010(MAPK signaling pathway);04014(Ras signaling pathway);04015(Rap1 signaling pathway);04062(Chemokine signaling pathway);04144(Endocytosis);04360(Axon guidance);04370(VEGF signaling pathway);04510(Focal adhesion);04520(Adherens junction);04530(Tight junction);04660(T cell receptor signaling pathway);04666(Fc gamma R-mediated phagocytosis);04670(Leukocyte transendothelial migration);04722(Neuro…	yes
ENSG00000117318	ID3	0.673953	3.30266e-13	1.10764e-08	0.135	0.064	inhibitor of DNA binding 3 [Source:HGNC Symbol;Acc:HGNC:5362]	GO:0000122(negative regulation of transcription by RNA polymerase II);GO:0001656(metanephros development);GO:0005515(protein binding);GO:0005634(nucleus);GO:0005654(nucleoplasm);GO:0005737(cytoplasm);GO:0006275(regulation of DNA replication);GO:0007417(central nervous system development);GO:0007507(heart development);GO:0007517(muscle organ development);GO:0007623(circadian rhythm);GO:0010628(pos…	04350(TGF-beta signaling pathway);04550(Signaling pathways regulating pluripotency of stem cells)	yes
ENSG00000117614	SYF2	0.261941	7.95945e-06	0.266944	0.255	0.22	SYF2 pre-mRNA splicing factor [Source:HGNC Symbol;Acc:HGNC:19824]	GO:0000398(mRNA splicing, via spliceosome);GO:0000974(Prp19 complex);GO:0001701(in utero embryonic development);GO:0003723(RNA binding);GO:0005515(protein binding);GO:0005634(nucleus);GO:0005654(nucleoplasm);GO:0005681(spliceosomal complex);GO:0006397(mRNA processing);GO:0007095(mitotic G2 DNA damage checkpoint signaling);GO:0007369(gastrulation);GO:0008284(positive regulation of cell population …	03040(Spliceosome)	yes
ENSG00000126709	IFI6	0.921995	8.6802e-31	2.91116e-26	0.399	0.217	interferon alpha inducible protein 6 [Source:HGNC Symbol;Acc:HGNC:4054]	GO:0001836(release of cytochrome c from mitochondria);GO:0002376(immune system process);GO:0005515(protein binding);GO:0005739(mitochondrion);GO:0005743(mitochondrial inner membrane);GO:0005886(plasma membrane);GO:0006915(apoptotic process);GO:0006955(immune response);GO:0016020(membrane);GO:0031966(mitochondrial membrane);GO:0042058(regulation of epidermal growth factor receptor signaling pathwa…	NA	yes
ENSG00000130770	ATP5IF1	0.508976	1.58436e-14	5.31364e-10	0.436	0.33	ATP synthase inhibitory factor subunit 1 [Source:HGNC Symbol;Acc:HGNC:871]	GO:0001525(angiogenesis);GO:0001937(negative regulation of endothelial cell proliferation);GO:0004857(enzyme inhibitor activity);GO:0005515(protein binding);GO:0005516(calmodulin binding);GO:0005739(mitochondrion);GO:0006091(generation of precursor metabolites and energy);GO:0006783(heme biosynthetic process);GO:0009986(cell surface);GO:0019899(enzyme binding);GO:0030218(erythrocyte differentiati…	NA	yes
ENSG00000168653	NDUFS5	0.273666	9.56292e-07	0.0320721	0.424	0.383	NADH:ubiquinone oxidoreductase subunit S5 [Source:HGNC Symbol;Acc:HGNC:7712]	GO:0005515(protein binding);GO:0005739(mitochondrion);GO:0005743(mitochondrial inner membrane);GO:0005747(mitochondrial respiratory chain complex I);GO:0005758(mitochondrial intermembrane space);GO:0006120(mitochondrial electron transport, NADH to ubiquinone);GO:0008137(NADH dehydrogenase (ubiquinone) activity);GO:0009060(aerobic respiration);GO:0016020(membrane);GO:0032981(mitochondrial respirat…	00190(Oxidative phosphorylation);01100(Metabolic pathways);04714(Thermogenesis);04723(Retrograde endocannabinoid signaling);04932(Non-alcoholic fatty liver disease);05010(Alzheimer disease);05012(Parkinson disease);05014(Amyotrophic lateral sclerosis);05016(Huntington disease);05020(Prion disease);05022(Pathways of neurodegeneration - multiple diseases)	yes
ENSG00000084070	SMAP2	0.692117	1.54249e-21	5.17322e-17	0.366	0.218	small ArfGAP2 [Source:HGNC Symbol;Acc:HGNC:25082]	GO:0005096(GTPase activator activity);GO:0005515(protein binding);GO:0005654(nucleoplasm);GO:0005737(cytoplasm);GO:0005829(cytosol);GO:0046872(metal ion binding)	04144(Endocytosis)	yes
ENSG00000065978	YBX1	0.28236	4.48938e-05	1	0.469	0.405	Y-box binding protein 1 [Source:HGNC Symbol;Acc:HGNC:8014]	GO:0003676(nucleic acid binding);GO:0003677(DNA binding);GO:0003690(double-stranded DNA binding);GO:0003723(RNA binding);GO:0005515(protein binding);GO:0005576(extracellular region);GO:0005634(nucleus);GO:0005654(nucleoplasm);GO:0005689(U12-type spliceosomal complex);GO:0005737(cytoplasm);GO:0005783(endoplasmic reticulum);GO:0005829(cytosol);GO:0005886(plasma membrane);GO:0006355(regulation of DN…	NA	yes
ENSG00000117450	PRDX1	0.627822	6.25537e-23	2.09792e-18	0.473	0.333	peroxiredoxin 1 [Source:HGNC Symbol;Acc:HGNC:9352]	GO:0000302(response to reactive oxygen species);GO:0001501(skeletal system development);GO:0001895(retina homeostasis);GO:0003723(RNA binding);GO:0004601(peroxidase activity);GO:0005515(protein binding);GO:0005615(extracellular space);GO:0005634(nucleus);GO:0005737(cytoplasm);GO:0005829(cytosol);GO:0006979(response to oxidative stress);GO:0008283(cell population proliferation);GO:0008379(thioredo…	04146(Peroxisome);05146(Amoebiasis)	yes
ENSG00000173660	UQCRH	0.324172	7.80616e-08	0.00261803	0.442	0.38	ubiquinol-cytochrome c reductase hinge protein [Source:HGNC Symbol;Acc:HGNC:12590]	GO:0005515(protein binding);GO:0005739(mitochondrion);GO:0005743(mitochondrial inner membrane);GO:0005746(mitochondrial respirasome);GO:0005750(mitochondrial respiratory chain complex III);GO:0006119(oxidative phosphorylation);GO:0006122(mitochondrial electron transport, ubiquinol to cytochrome c);GO:0008121(ubiquinol-cytochrome-c reductase activity);GO:0009060(aerobic respiration);GO:0016020(mem…	00190(Oxidative phosphorylation);01100(Metabolic pathways);04260(Cardiac muscle contraction);04714(Thermogenesis);04932(Non-alcoholic fatty liver disease);05010(Alzheimer disease);05012(Parkinson disease);05014(Amyotrophic lateral sclerosis);05016(Huntington disease);05020(Prion disease);05022(Pathways of neurodegeneration - multiple diseases)	yes
ENSG00000134717	BTF3L4	0.264005	8.54741e-05	1	0.139	0.101	basic transcription factor 3 like 4 [Source:HGNC Symbol;Acc:HGNC:30547]	GO:0005515(protein binding)	NA	yes
ENSG00000162434	JAK1	0.575824	5.28679e-17	1.77308e-12	0.361	0.26	Janus kinase 1 [Source:HGNC Symbol;Acc:HGNC:6190]	GO:0000166(nucleotide binding);GO:0004672(protein kinase activity);GO:0004713(protein tyrosine kinase activity);GO:0004715(non-membrane spanning protein tyrosine kinase activity);GO:0005126(cytokine receptor binding);GO:0005131(growth hormone receptor binding);GO:0005515(protein binding);GO:0005524(ATP binding);GO:0005634(nucleus);GO:0005737(cytoplasm);GO:0005768(endosome);GO:0005829(cytosol);GO:…	01521(EGFR tyrosine kinase inhibitor resistance);04151(PI3K-Akt signaling pathway);04217(Necroptosis);04380(Osteoclast differentiation);04550(Signaling pathways regulating pluripotency of stem cells);04621(NOD-like receptor signaling pathway);04630(JAK-STAT signaling pathway);04658(Th1 and Th2 cell differentiation);04659(Th17 cell differentiation);05140(Leishmaniasis);05145(Toxoplasmosis);05152(T…	yes
ENSG00000184588	PDE4B	0.322777	0.000143626	1	0.148	0.101	phosphodiesterase 4B [Source:HGNC Symbol;Acc:HGNC:8781]	GO:0000930(gamma-tubulin complex);GO:0001780(neutrophil homeostasis);GO:0004114(3',5'-cyclic-nucleotide phosphodiesterase activity);GO:0004115(3',5'-cyclic-AMP phosphodiesterase activity);GO:0005634(nucleus);GO:0005737(cytoplasm);GO:0005813(centrosome);GO:0005829(cytosol);GO:0005886(plasma membrane);GO:0005891(voltage-gated calcium channel complex);GO:0006198(cAMP catabolic process);GO:0007165(si…	00230(Purine metabolism);01100(Metabolic pathways);04024(cAMP signaling pathway);04928(Parathyroid hormone synthesis, secretion and action);05032(Morphine addiction)	yes
ENSG00000142864	SERBP1	0.370777	5.5133e-07	0.0184905	0.352	0.278	SERPINE1 mRNA binding protein 1 [Source:HGNC Symbol;Acc:HGNC:17860]	GO:0003723(RNA binding);GO:0003730(mRNA 3'-UTR binding);GO:0005515(protein binding);GO:0005634(nucleus);GO:0005737(cytoplasm);GO:0005829(cytosol);GO:0016020(membrane);GO:0017148(negative regulation of translation);GO:0030371(translation repressor activity);GO:0030578(PML body organization);GO:0032183(SUMO binding);GO:0043022(ribosome binding);GO:0043488(regulation of mRNA stability);GO:0045296(ca…	NA	yes
ENSG00000116717	GADD45A	1.51119	2.26166e-79	7.58516e-75	0.301	0.067	growth arrest and DNA damage inducible alpha [Source:HGNC Symbol;Acc:HGNC:4095]	GO:0000079(regulation of cyclin-dependent protein serine/threonine kinase activity);GO:0000122(negative regulation of transcription by RNA polymerase II);GO:0005515(protein binding);GO:0005634(nucleus);GO:0005654(nucleoplasm);GO:0005737(cytoplasm);GO:0006281(DNA repair);GO:0006469(negative regulation of protein kinase activity);GO:0006915(apoptotic process);GO:0006974(cellular response to DNA dam…	04010(MAPK signaling pathway);04064(NF-kappa B signaling pathway);04068(FoxO signaling pathway);04110(Cell cycle);04115(p53 signaling pathway);04210(Apoptosis);04218(Cellular senescence);05169(Epstein-Barr virus infection);05200(Pathways in cancer);05202(Transcriptional misregulation in cancer);05210(Colorectal cancer);05212(Pancreatic cancer);05213(Endometrial cancer);05214(Glioma);05216(Thyroid…	yes
ENSG00000137965	IFI44	0.307421	7.83265e-06	0.262691	0.11	0.071	interferon induced protein 44 [Source:HGNC Symbol;Acc:HGNC:16938]	GO:0005515(protein binding);GO:0005737(cytoplasm);GO:0006955(immune response);GO:0009615(response to virus);GO:0009617(response to bacterium)	NA	yes
ENSG00000117228	GBP1	0.298053	2.35505e-05	0.789836	0.129	0.103	guanylate binding protein 1 [Source:HGNC Symbol;Acc:HGNC:4182]	GO:0000139(Golgi membrane);GO:0000166(nucleotide binding);GO:0002376(immune system process);GO:0003779(actin binding);GO:0003924(GTPase activity);GO:0003925(G protein activity);GO:0004382(GDP phosphatase activity);GO:0005515(protein binding);GO:0005525(GTP binding);GO:0005576(extracellular region);GO:0005737(cytoplasm);GO:0005794(Golgi apparatus);GO:0005829(cytosol);GO:0005886(plasma membrane);GO…	04621(NOD-like receptor signaling pathway)	yes
ENSG00000162645	GBP2	0.927138	8.17073e-32	2.7403e-27	0.28	0.124	guanylate binding protein 2 [Source:HGNC Symbol;Acc:HGNC:4183]	GO:0000139(Golgi membrane);GO:0000166(nucleotide binding);GO:0002218(activation of innate immune response);GO:0002376(immune system process);GO:0003924(GTPase activity);GO:0005515(protein binding);GO:0005525(GTP binding);GO:0005634(nucleus);GO:0005654(nucleoplasm);GO:0005737(cytoplasm);GO:0005794(Golgi apparatus);GO:0005829(cytosol);GO:0006955(immune response);GO:0016020(membrane);GO:0016787(hydr…	04621(NOD-like receptor signaling pathway)	yes
ENSG00000162654	GBP4	0.419481	3.50877e-07	0.0117677	0.116	0.065	guanylate binding protein 4 [Source:HGNC Symbol;Acc:HGNC:20480]	GO:0000139(Golgi membrane);GO:0000166(nucleotide binding);GO:0002376(immune system process);GO:0003924(GTPase activity);GO:0005515(protein binding);GO:0005525(GTP binding);GO:0005634(nucleus);GO:0005737(cytoplasm);GO:0005794(Golgi apparatus);GO:0005829(cytosol);GO:0005886(plasma membrane);GO:0016020(membrane);GO:0016787(hydrolase activity);GO:0042802(identical protein binding);GO:0042803(protein …	04621(NOD-like receptor signaling pathway)	yes
ENSG00000154451	GBP5	0.836669	1.26871e-28	4.255e-24	0.217	0.079	guanylate binding protein 5 [Source:HGNC Symbol;Acc:HGNC:19895]	GO:0000139(Golgi membrane);GO:0000166(nucleotide binding);GO:0002218(activation of innate immune response);GO:0002376(immune system process);GO:0003924(GTPase activity);GO:0005515(protein binding);GO:0005525(GTP binding);GO:0005737(cytoplasm);GO:0005794(Golgi apparatus);GO:0006605(protein targeting);GO:0006954(inflammatory response);GO:0009617(response to bacterium);GO:0016020(membrane);GO:001678…	04621(NOD-like receptor signaling pathway)	yes
ENSG00000134248	LAMTOR5	0.282737	1.3001e-06	0.0436028	0.251	0.208	late endosomal/lysosomal adaptor, MAPK and MTOR activator 5 [Source:HGNC Symbol;Acc:HGNC:17955]	GO:0005085(guanyl-nucleotide exchange factor activity);GO:0005515(protein binding);GO:0005737(cytoplasm);GO:0005764(lysosome);GO:0005765(lysosomal membrane);GO:0005829(cytosol);GO:0008361(regulation of cell size);GO:0009615(response to virus);GO:0010628(positive regulation of gene expression);GO:0019079(viral genome replication);GO:0031902(late endosome membrane);GO:0032008(positive regulation of…	04150(mTOR signaling pathway)	yes
ENSG00000116473	RAP1A	0.394352	4.05438e-09	0.000135976	0.278	0.199	RAP1A, member of RAS oncogene family [Source:HGNC Symbol;Acc:HGNC:9855]	GO:0000166(nucleotide binding);GO:0003924(GTPase activity);GO:0003925(G protein activity);GO:0005085(guanyl-nucleotide exchange factor activity);GO:0005515(protein binding);GO:0005525(GTP binding);GO:0005737(cytoplasm);GO:0005768(endosome);GO:0005769(early endosome);GO:0005770(late endosome);GO:0005829(cytosol);GO:0005886(plasma membrane);GO:0007165(signal transduction);GO:0007264(small GTPase me…	04010(MAPK signaling pathway);04014(Ras signaling pathway);04015(Rap1 signaling pathway);04024(cAMP signaling pathway);04062(Chemokine signaling pathway);04510(Focal adhesion);04530(Tight junction);04611(Platelet activation);04670(Leukocyte transendothelial migration);04720(Long-term potentiation);04722(Neurotrophin signaling pathway);04934(Cushing syndrome);04972(Pancreatic secretion);05211(Rena…	yes
ENSG00000155366	RHOC	0.359755	6.301e-08	0.00211323	0.168	0.118	ras homolog family member C [Source:HGNC Symbol;Acc:HGNC:669]	GO:0000166(nucleotide binding);GO:0000281(mitotic cytokinesis);GO:0003924(GTPase activity);GO:0005515(protein binding);GO:0005525(GTP binding);GO:0005634(nucleus);GO:0005737(cytoplasm);GO:0005789(endoplasmic reticulum membrane);GO:0005829(cytosol);GO:0005886(plasma membrane);GO:0007264(small GTPase mediated signal transduction);GO:0016020(membrane);GO:0030335(positive regulation of cell migration…	NA	yes
ENSG00000116815	CD58	0.313603	0.00026888	1	0.104	0.062	CD58 molecule [Source:HGNC Symbol;Acc:HGNC:1688]	GO:0005102(signaling receptor binding);GO:0005515(protein binding);GO:0005886(plasma membrane);GO:0009986(cell surface);GO:0016020(membrane);GO:0030667(secretory granule membrane);GO:0032757(positive regulation of interleukin-8 production);GO:0034113(heterotypic cell-cell adhesion);GO:0070062(extracellular exosome);GO:0071346(cellular response to interferon-gamma);GO:0071356(cellular response to …	04514(Cell adhesion molecules);05169(Epstein-Barr virus infection)	yes
ENSG00000116824	CD2	0.547604	2.50997e-26	8.41794e-22	0.74	0.605	CD2 molecule [Source:HGNC Symbol;Acc:HGNC:1639]	GO:0001766(membrane raft polarization);GO:0005102(signaling receptor binding);GO:0005515(protein binding);GO:0005576(extracellular region);GO:0005654(nucleoplasm);GO:0005794(Golgi apparatus);GO:0005886(plasma membrane);GO:0005911(cell-cell junction);GO:0006915(apoptotic process);GO:0007155(cell adhesion);GO:0007166(cell surface receptor signaling pathway);GO:0009897(external side of plasma membra…	04514(Cell adhesion molecules);04640(Hematopoietic cell lineage)	yes
ENSG00000198162	MAN1A2	0.443436	2.10508e-08	0.000706	0.102	0.053	mannosidase alpha class 1A member 2 [Source:HGNC Symbol;Acc:HGNC:6822]	GO:0000139(Golgi membrane);GO:0004571(mannosyl-oligosaccharide 1,2-alpha-mannosidase activity);GO:0005509(calcium ion binding);GO:0005783(endoplasmic reticulum);GO:0005794(Golgi apparatus);GO:0005975(carbohydrate metabolic process);GO:0006486(protein glycosylation);GO:0006491(N-glycan processing);GO:0007585(respiratory gaseous exchange by respiratory system);GO:0008152(metabolic process);GO:00091…	00510(N-Glycan biosynthesis);00513(Various types of N-glycan biosynthesis);01100(Metabolic pathways);04141(Protein processing in endoplasmic reticulum)	yes
ENSG00000183508	TENT5C	0.381001	2.74433e-06	0.0920393	0.117	0.068	terminal nucleotidyltransferase 5C [Source:HGNC Symbol;Acc:HGNC:24712]	GO:0001701(in utero embryonic development);GO:0003723(RNA binding);GO:0005515(protein binding);GO:0005634(nucleus);GO:0005654(nucleoplasm);GO:0005737(cytoplasm);GO:0005813(centrosome);GO:0005815(microtubule organizing center);GO:0005856(cytoskeleton);GO:0016740(transferase activity);GO:0016779(nucleotidyltransferase activity);GO:0045596(negative regulation of cell differentiation);GO:0048255(mRNA…	NA	yes
ENSG00000117362	APH1A	0.26895	7.594e-05	1	0.108	0.077	aph-1 homolog A, gamma-secretase subunit [Source:HGNC Symbol;Acc:HGNC:29509]	GO:0001656(metanephros development);GO:0005515(protein binding);GO:0005769(early endosome);GO:0005783(endoplasmic reticulum);GO:0005789(endoplasmic reticulum membrane);GO:0005794(Golgi apparatus);GO:0005886(plasma membrane);GO:0006509(membrane protein ectodomain proteolysis);GO:0007219(Notch signaling pathway);GO:0007220(Notch receptor processing);GO:0008021(synaptic vesicle);GO:0010008(endosome …	04330(Notch signaling pathway);05010(Alzheimer disease)	yes
ENSG00000266472	MRPS21	0.262918	0.000271606	1	0.274	0.236	mitochondrial ribosomal protein S21 [Source:HGNC Symbol;Acc:HGNC:14046]	GO:0003723(RNA binding);GO:0003735(structural constituent of ribosome);GO:0005739(mitochondrion);GO:0005743(mitochondrial inner membrane);GO:0005763(mitochondrial small ribosomal subunit);GO:0005840(ribosome);GO:0006412(translation);GO:0032543(mitochondrial translation);GO:1990904(ribonucleoprotein complex)	03010(Ribosome)	yes
ENSG00000163131	CTSS	0.290013	5.48183e-06	0.18385	0.149	0.116	cathepsin S [Source:HGNC Symbol;Acc:HGNC:2545]	GO:0001968(fibronectin binding);GO:0002224(toll-like receptor signaling pathway);GO:0002250(adaptive immune response);GO:0004197(cysteine-type endopeptidase activity);GO:0004252(serine-type endopeptidase activity);GO:0005518(collagen binding);GO:0005576(extracellular region);GO:0005615(extracellular space);GO:0005764(lysosome);GO:0005770(late endosome);GO:0006508(proteolysis);GO:0006915(apoptotic…	04142(Lysosome);04145(Phagosome);04210(Apoptosis);04612(Antigen processing and presentation);05152(Tuberculosis)	yes
ENSG00000159352	PSMD4	0.264033	3.13706e-05	1	0.152	0.129	proteasome 26S subunit ubiquitin receptor, non-ATPase 4 [Source:HGNC Symbol;Acc:HGNC:9561]	GO:0000502(proteasome complex);GO:0003723(RNA binding);GO:0005515(protein binding);GO:0005634(nucleus);GO:0005654(nucleoplasm);GO:0005829(cytosol);GO:0006511(ubiquitin-dependent protein catabolic process);GO:0008540(proteasome regulatory particle, base subcomplex);GO:0022624(proteasome accessory complex);GO:0031593(polyubiquitin modification-dependent protein binding);GO:0042802(identical protein…	03050(Proteasome);05010(Alzheimer disease);05012(Parkinson disease);05014(Amyotrophic lateral sclerosis);05016(Huntington disease);05017(Spinocerebellar ataxia);05020(Prion disease);05022(Pathways of neurodegeneration - multiple diseases);05169(Epstein-Barr virus infection)	yes
ENSG00000197956	S100A6	0.402702	1.56155e-14	5.23712e-10	0.749	0.673	S100 calcium binding protein A6 [Source:HGNC Symbol;Acc:HGNC:10496]	GO:0001726(ruffle);GO:0005509(calcium ion binding);GO:0005515(protein binding);GO:0005523(tropomyosin binding);GO:0005576(extracellular region);GO:0005634(nucleus);GO:0005635(nuclear envelope);GO:0005737(cytoplasm);GO:0005829(cytosol);GO:0005886(plasma membrane);GO:0007165(signal transduction);GO:0007409(axonogenesis);GO:0008270(zinc ion binding);GO:0009898(cytoplasmic side of plasma membrane);GO…	NA	yes
ENSG00000196154	S100A4	1.23613	1.59333e-150	5.3437e-146	0.939	0.746	S100 calcium binding protein A4 [Source:HGNC Symbol;Acc:HGNC:10494]	GO:0001837(epithelial to mesenchymal transition);GO:0003723(RNA binding);GO:0003779(actin binding);GO:0005509(calcium ion binding);GO:0005515(protein binding);GO:0005576(extracellular region);GO:0005615(extracellular space);GO:0005634(nucleus);GO:0005654(nucleoplasm);GO:0005737(cytoplasm);GO:0005829(cytosol);GO:0042056(chemoattractant activity);GO:0042802(identical protein binding);GO:0043123(pos…	NA	yes
ENSG00000163344	PMVK	0.536418	3.44922e-13	1.1568e-08	0.122	0.064	phosphomevalonate kinase [Source:HGNC Symbol;Acc:HGNC:9141]	GO:0000166(nucleotide binding);GO:0004631(phosphomevalonate kinase activity);GO:0005515(protein binding);GO:0005524(ATP binding);GO:0005737(cytoplasm);GO:0005777(peroxisome);GO:0005829(cytosol);GO:0006629(lipid metabolic process);GO:0006694(steroid biosynthetic process);GO:0006695(cholesterol biosynthetic process);GO:0008202(steroid metabolic process);GO:0008203(cholesterol metabolic process);GO:…	00900(Terpenoid backbone biosynthesis);01100(Metabolic pathways);04146(Peroxisome)	yes
ENSG00000163346	PBXIP1	0.728036	3.12368e-19	1.04762e-14	0.196	0.087	PBX homeobox interacting protein 1 [Source:HGNC Symbol;Acc:HGNC:21199]	GO:0000785(chromatin);GO:0002532(production of molecular mediator involved in inflammatory response);GO:0003713(transcription coactivator activity);GO:0003714(transcription corepressor activity);GO:0005515(protein binding);GO:0005634(nucleus);GO:0005654(nucleoplasm);GO:0005667(transcription regulator complex);GO:0005737(cytoplasm);GO:0005829(cytosol);GO:0005856(cytoskeleton);GO:0005874(microtubul…	NA	yes
ENSG00000160789	LMNA	0.519854	4.20385e-08	0.00140989	0.138	0.077	lamin A/C [Source:HGNC Symbol;Acc:HGNC:6636]	GO:0005198(structural molecule activity);GO:0005200(structural constituent of cytoskeleton);GO:0005515(protein binding);GO:0005634(nucleus);GO:0005635(nuclear envelope);GO:0005638(lamin filament);GO:0005652(nuclear lamina);GO:0005654(nucleoplasm);GO:0005829(cytosol);GO:0005882(intermediate filament);GO:0006606(protein import into nucleus);GO:0006997(nucleus organization);GO:0006998(nuclear envelo…	04210(Apoptosis);05410(Hypertrophic cardiomyopathy);05412(Arrhythmogenic right ventricular cardiomyopathy);05414(Dilated cardiomyopathy)	yes
ENSG00000027869	SH2D2A	0.80681	2.72823e-28	9.14994e-24	0.21	0.088	SH2 domain containing 2A [Source:HGNC Symbol;Acc:HGNC:10821]	GO:0001525(angiogenesis);GO:0005515(protein binding);GO:0005737(cytoplasm);GO:0005829(cytosol);GO:0007165(signal transduction);GO:0017124(SH3 domain binding);GO:0030154(cell differentiation);GO:0042098(T cell proliferation)	04370(VEGF signaling pathway)	yes
ENSG00000117090	SLAMF1	0.669775	2.37347e-21	7.96015e-17	0.14	0.052	signaling lymphocytic activation molecule family member 1 [Source:HGNC Symbol;Acc:HGNC:10903]	GO:0001618(virus receptor activity);GO:0001779(natural killer cell differentiation);GO:0001787(natural killer cell proliferation);GO:0002232(leukocyte chemotaxis involved in inflammatory response);GO:0002250(adaptive immune response);GO:0002277(myeloid dendritic cell activation involved in immune response);GO:0002376(immune system process);GO:0002725(negative regulation of T cell cytokine product…	05162(Measles)	yes
ENSG00000143256	PFDN2	0.305296	4.65687e-05	1	0.229	0.186	prefoldin subunit 2 [Source:HGNC Symbol;Acc:HGNC:8867]	GO:0001540(amyloid-beta binding);GO:0005515(protein binding);GO:0005634(nucleus);GO:0005737(cytoplasm);GO:0005739(mitochondrion);GO:0005829(cytosol);GO:0006457(protein folding);GO:0016272(prefoldin complex);GO:0044183(protein folding chaperone);GO:0050821(protein stabilization);GO:0051082(unfolded protein binding);GO:0051495(positive regulation of cytoskeleton organization);GO:0101031(chaperone c…	NA	yes
ENSG00000188404	SELL	0.600055	2.48759e-15	8.34288e-11	0.22	0.115	selectin L [Source:HGNC Symbol;Acc:HGNC:10720]	GO:0002020(protease binding);GO:0005509(calcium ion binding);GO:0005515(protein binding);GO:0005615(extracellular space);GO:0005886(plasma membrane);GO:0007155(cell adhesion);GO:0007157(heterophilic cell-cell adhesion via plasma membrane cell adhesion molecules);GO:0007159(leukocyte cell-cell adhesion);GO:0008201(heparin binding);GO:0009897(external side of plasma membrane);GO:0012505(endomembran…	04514(Cell adhesion molecules)	yes
ENSG00000116161	CACYBP	0.656294	1.18861e-17	3.98637e-13	0.252	0.154	calcyclin binding protein [Source:HGNC Symbol;Acc:HGNC:30423]	GO:0005515(protein binding);GO:0005634(nucleus);GO:0005641(nuclear envelope lumen);GO:0005654(nucleoplasm);GO:0005737(cytoplasm);GO:0005829(cytosol);GO:0007507(heart development);GO:0015631(tubulin binding);GO:0019005(SCF ubiquitin ligase complex);GO:0019904(protein domain specific binding);GO:0030877(beta-catenin destruction complex);GO:0031625(ubiquitin protein ligase binding);GO:0042803(protei…	04310(Wnt signaling pathway)	yes
	FAM129A	0.597252	8.83379e-14	2.96268e-09	0.215	0.122	NA	NA	NA	yes
ENSG00000047410	TPR	0.278114	1.6944e-05	0.568266	0.232	0.187	translocated promoter region, nuclear basket protein [Source:HGNC Symbol;Acc:HGNC:12017]	GO:0000122(negative regulation of transcription by RNA polymerase II);GO:0000775(chromosome, centromeric region);GO:0000776(kinetochore);GO:0003682(chromatin binding);GO:0003723(RNA binding);GO:0003729(mRNA binding);GO:0005515(protein binding);GO:0005634(nucleus);GO:0005635(nuclear envelope);GO:0005643(nuclear pore);GO:0005654(nucleoplasm);GO:0005694(chromosome);GO:0005737(cytoplasm);GO:0005819(s…	03013(RNA transport);05014(Amyotrophic lateral sclerosis);05200(Pathways in cancer);05216(Thyroid cancer)	yes
ENSG00000090104	RGS1	0.754934	3.1689e-35	1.06279e-30	0.745	0.558	regulator of G protein signaling 1 [Source:HGNC Symbol;Acc:HGNC:9991]	GO:0001965(G-protein alpha-subunit binding);GO:0003924(GTPase activity);GO:0005096(GTPase activator activity);GO:0005516(calmodulin binding);GO:0005737(cytoplasm);GO:0005829(cytosol);GO:0005886(plasma membrane);GO:0006955(immune response);GO:0007165(signal transduction);GO:0007186(G protein-coupled receptor signaling pathway);GO:0007193(adenylate cyclase-inhibiting G protein-coupled receptor sign…	NA	yes
ENSG00000162702	ZNF281	0.431944	1.97026e-07	0.00660786	0.108	0.065	zinc finger protein 281 [Source:HGNC Symbol;Acc:HGNC:13075]	GO:0000122(negative regulation of transcription by RNA polymerase II);GO:0000976(transcription cis-regulatory region binding);GO:0000978(RNA polymerase II cis-regulatory region sequence-specific DNA binding);GO:0000981(DNA-binding transcription factor activity, RNA polymerase II-specific);GO:0001227(DNA-binding transcription repressor activity, RNA polymerase II-specific);GO:0003677(DNA binding);…	NA	yes
ENSG00000162894	FCMR	0.555332	1.73169e-12	5.80774e-08	0.136	0.063	Fc mu receptor [Source:HGNC Symbol;Acc:HGNC:14315]	GO:0002376(immune system process);GO:0004888(transmembrane signaling receptor activity);GO:0005576(extracellular region);GO:0005886(plasma membrane);GO:0006968(cellular defense response);GO:0016020(membrane);GO:0043066(negative regulation of apoptotic process)	NA	yes
	H3F3A	0.412729	1.11034e-22	3.72387e-18	0.775	0.725	NA	NA	NA	yes
ENSG00000143761	ARF1	0.312781	2.45935e-07	0.00824817	0.265	0.215	ADP ribosylation factor 1 [Source:HGNC Symbol;Acc:HGNC:652]	GO:0000139(Golgi membrane);GO:0000166(nucleotide binding);GO:0000287(magnesium ion binding);GO:0002090(regulation of receptor internalization);GO:0003723(RNA binding);GO:0003924(GTPase activity);GO:0005515(protein binding);GO:0005525(GTP binding);GO:0005794(Golgi apparatus);GO:0005829(cytosol);GO:0005886(plasma membrane);GO:0005925(focal adhesion);GO:0006878(cellular copper ion homeostasis);GO:00…	04072(Phospholipase D signaling pathway);04144(Endocytosis);05110(Vibrio cholerae infection);05130(Pathogenic Escherichia coli infection);05131(Shigellosis);05132(Salmonella infection);05134(Legionellosis)	yes
ENSG00000068697	LAPTM4A	0.366574	5.13115e-08	0.00172089	0.157	0.113	lysosomal protein transmembrane 4 alpha [Source:HGNC Symbol;Acc:HGNC:6924]	GO:0005515(protein binding);GO:0005765(lysosomal membrane);GO:0005794(Golgi apparatus);GO:0012505(endomembrane system);GO:0016020(membrane);GO:0031902(late endosome membrane);GO:0110165(cellular anatomical entity)	04142(Lysosome)	yes
ENSG00000115128	SF3B6	0.334385	7.37442e-07	0.0247323	0.28	0.225	splicing factor 3b subunit 6 [Source:HGNC Symbol;Acc:HGNC:30096]	GO:0000398(mRNA splicing, via spliceosome);GO:0001825(blastocyst formation);GO:0003676(nucleic acid binding);GO:0003723(RNA binding);GO:0003729(mRNA binding);GO:0005515(protein binding);GO:0005634(nucleus);GO:0005654(nucleoplasm);GO:0005681(spliceosomal complex);GO:0005684(U2-type spliceosomal complex);GO:0005686(U2 snRNP);GO:0005689(U12-type spliceosomal complex);GO:0006397(mRNA processing);GO:0…	03040(Spliceosome)	yes
ENSG00000084733	RAB10	0.327608	8.67069e-07	0.0290797	0.101	0.066	RAB10, member RAS oncogene family [Source:HGNC Symbol;Acc:HGNC:9759]	GO:0000139(Golgi membrane);GO:0000145(exocyst);GO:0000166(nucleotide binding);GO:0003924(GTPase activity);GO:0003925(G protein activity);GO:0005515(protein binding);GO:0005525(GTP binding);GO:0005737(cytoplasm);GO:0005768(endosome);GO:0005783(endoplasmic reticulum);GO:0005789(endoplasmic reticulum membrane);GO:0005794(Golgi apparatus);GO:0005802(trans-Golgi network);GO:0005829(cytosol);GO:0005856…	04144(Endocytosis);04152(AMPK signaling pathway)	yes
ENSG00000138085	ATRAID	0.2766	0.000128107	1	0.152	0.117	all-trans retinoic acid induced differentiation factor [Source:HGNC Symbol;Acc:HGNC:24090]	GO:0003674(molecular_function);GO:0005515(protein binding);GO:0005634(nucleus);GO:0005635(nuclear envelope);GO:0005764(lysosome);GO:0005765(lysosomal membrane);GO:0005886(plasma membrane);GO:0006855(xenobiotic transmembrane transport);GO:0010468(regulation of gene expression);GO:0016020(membrane);GO:0030154(cell differentiation);GO:0030501(positive regulation of bone mineralization);GO:0033689(ne…	NA	yes
ENSG00000115241	PPM1G	0.67137	8.23761e-21	2.76273e-16	0.289	0.169	protein phosphatase, Mg2+/Mn2+ dependent 1G [Source:HGNC Symbol;Acc:HGNC:9278]	GO:0004721(phosphoprotein phosphatase activity);GO:0004722(protein serine/threonine phosphatase activity);GO:0005515(protein binding);GO:0005634(nucleus);GO:0005654(nucleoplasm);GO:0005737(cytoplasm);GO:0006470(protein dephosphorylation);GO:0016020(membrane);GO:0016787(hydrolase activity);GO:0017018(myosin phosphatase activity);GO:0035970(peptidyl-threonine dephosphorylation);GO:0043169(cation bi…	NA	yes
ENSG00000243147	MRPL33	0.473145	6.55953e-11	2.19993e-06	0.219	0.153	mitochondrial ribosomal protein L33 [Source:HGNC Symbol;Acc:HGNC:14487]	GO:0003735(structural constituent of ribosome);GO:0005739(mitochondrion);GO:0005743(mitochondrial inner membrane);GO:0005762(mitochondrial large ribosomal subunit);GO:0005840(ribosome);GO:0006412(translation);GO:0032543(mitochondrial translation);GO:1990904(ribonucleoprotein complex)	03010(Ribosome)	yes
ENSG00000075426	FOSL2	0.341357	0.000253372	1	0.113	0.071	FOS like 2, AP-1 transcription factor subunit [Source:HGNC Symbol;Acc:HGNC:3798]	GO:0000785(chromatin);GO:0000977(RNA polymerase II transcription regulatory region sequence-specific DNA binding);GO:0000978(RNA polymerase II cis-regulatory region sequence-specific DNA binding);GO:0000981(DNA-binding transcription factor activity, RNA polymerase II-specific);GO:0001228(DNA-binding transcription activator activity, RNA polymerase II-specific);GO:0003334(keratinocyte development)…	04380(Osteoclast differentiation)	yes
ENSG00000213639	PPP1CB	0.404233	7.17669e-07	0.0240692	0.256	0.194	protein phosphatase 1 catalytic subunit beta [Source:HGNC Symbol;Acc:HGNC:9282]	GO:0000164(protein phosphatase type 1 complex);GO:0000165(MAPK cascade);GO:0000781(chromosome, telomeric region);GO:0004721(phosphoprotein phosphatase activity);GO:0004722(protein serine/threonine phosphatase activity);GO:0005515(protein binding);GO:0005634(nucleus);GO:0005654(nucleoplasm);GO:0005730(nucleolus);GO:0005737(cytoplasm);GO:0005829(cytosol);GO:0005925(focal adhesion);GO:0005975(carboh…	03015(mRNA surveillance pathway);04022(cGMP-PKG signaling pathway);04024(cAMP signaling pathway);04114(Oocyte meiosis);04218(Cellular senescence);04261(Adrenergic signaling in cardiomyocytes);04270(Vascular smooth muscle contraction);04390(Hippo signaling pathway);04510(Focal adhesion);04611(Platelet activation);04720(Long-term potentiation);04728(Dopaminergic synapse);04750(Inflammatory mediator…	yes
ENSG00000213626	LBH	0.417403	3.33211e-07	0.0111752	0.222	0.161	LBH regulator of WNT signaling pathway [Source:HGNC Symbol;Acc:HGNC:29532]	GO:0005515(protein binding);GO:0005634(nucleus);GO:0005737(cytoplasm);GO:0006355(regulation of DNA-templated transcription);GO:0010468(regulation of gene expression);GO:0030879(mammary gland development);GO:0032991(protein-containing complex);GO:0033147(negative regulation of intracellular estrogen receptor signaling pathway);GO:0043408(regulation of MAPK cascade);GO:0045892(negative regulation o…	NA	yes
ENSG00000143891	GALM	0.51189	2.25958e-11	7.57817e-07	0.18	0.104	galactose mutarotase [Source:HGNC Symbol;Acc:HGNC:24063]	GO:0003824(catalytic activity);GO:0004034(aldose 1-epimerase activity);GO:0005737(cytoplasm);GO:0005975(carbohydrate metabolic process);GO:0006006(glucose metabolic process);GO:0006012(galactose metabolic process);GO:0016853(isomerase activity);GO:0019318(hexose metabolic process);GO:0030246(carbohydrate binding);GO:0033499(galactose catabolic process via UDP-galactose);GO:0070062(extracellular e…	00010(Glycolysis / Gluconeogenesis);00052(Galactose metabolism);01100(Metabolic pathways)	yes
ENSG00000162924	REL	0.763608	9.51387e-23	3.19076e-18	0.357	0.237	REL proto-oncogene, NF-kB subunit [Source:HGNC Symbol;Acc:HGNC:9954]	GO:0000785(chromatin);GO:0000978(RNA polymerase II cis-regulatory region sequence-specific DNA binding);GO:0000981(DNA-binding transcription factor activity, RNA polymerase II-specific);GO:0001228(DNA-binding transcription activator activity, RNA polymerase II-specific);GO:0003677(DNA binding);GO:0003700(DNA-binding transcription factor activity);GO:0005515(protein binding);GO:0005634(nucleus);GO…	04014(Ras signaling pathway);05202(Transcriptional misregulation in cancer);05203(Viral carcinogenesis)	yes
ENSG00000169764	UGP2	1.02617	4.25343e-40	1.42652e-35	0.301	0.134	UDP-glucose pyrophosphorylase 2 [Source:HGNC Symbol;Acc:HGNC:12527]	GO:0003983(UTP:glucose-1-phosphate uridylyltransferase activity);GO:0005515(protein binding);GO:0005536(glucose binding);GO:0005634(nucleus);GO:0005737(cytoplasm);GO:0005829(cytosol);GO:0005977(glycogen metabolic process);GO:0005978(glycogen biosynthetic process);GO:0006011(UDP-glucose metabolic process);GO:0007420(brain development);GO:0016740(transferase activity);GO:0016779(nucleotidyltransfer…	00040(Pentose and glucuronate interconversions);00052(Galactose metabolism);00500(Starch and sucrose metabolism);00520(Amino sugar and nucleotide sugar metabolism);01100(Metabolic pathways);01240(Biosynthesis of cofactors)	yes
ENSG00000197329	PELI1	0.531935	5.60306e-13	1.87915e-08	0.11	0.043	pellino E3 ubiquitin protein ligase 1 [Source:HGNC Symbol;Acc:HGNC:8827]	GO:0000209(protein polyubiquitination);GO:0001819(positive regulation of cytokine production);GO:0004842(ubiquitin-protein transferase activity);GO:0005515(protein binding);GO:0005634(nucleus);GO:0005829(cytosol);GO:0008592(regulation of Toll signaling pathway);GO:0016567(protein ubiquitination);GO:0016740(transferase activity);GO:0030890(positive regulation of B cell proliferation);GO:0031398(po…	NA	yes
ENSG00000034510	TMSB10	0.407019	5.30801e-30	1.7802e-25	0.989	0.974	thymosin beta 10 [Source:HGNC Symbol;Acc:HGNC:11879]	GO:0003779(actin binding);GO:0003785(actin monomer binding);GO:0005515(protein binding);GO:0005737(cytoplasm);GO:0005856(cytoskeleton);GO:0007015(actin filament organization);GO:0030334(regulation of cell migration);GO:0042989(sequestering of actin monomers)	NA	yes
ENSG00000152291	TGOLN2	0.310268	6.43539e-07	0.021583	0.191	0.154	trans-golgi network protein 2 [Source:HGNC Symbol;Acc:HGNC:15450]	GO:0005515(protein binding);GO:0005654(nucleoplasm);GO:0005768(endosome);GO:0005788(endoplasmic reticulum lumen);GO:0005794(Golgi apparatus);GO:0005802(trans-Golgi network);GO:0005886(plasma membrane);GO:0016020(membrane);GO:0030133(transport vesicle);GO:0030140(trans-Golgi network transport vesicle);GO:0030669(clathrin-coated endocytic vesicle membrane)	NA	yes
ENSG00000168899	VAMP5	0.32285	2.31922e-07	0.00777821	0.189	0.135	vesicle associated membrane protein 5 [Source:HGNC Symbol;Acc:HGNC:12646]	GO:0005515(protein binding);GO:0005770(late endosome);GO:0005794(Golgi apparatus);GO:0005886(plasma membrane);GO:0007517(muscle organ development);GO:0007519(skeletal muscle tissue development);GO:0009986(cell surface);GO:0012505(endomembrane system);GO:0014704(intercalated disc);GO:0016020(membrane);GO:0016192(vesicle-mediated transport);GO:0030154(cell differentiation);GO:0030659(cytoplasmic ve…	04130(SNARE interactions in vesicular transport)	yes
ENSG00000168894	RNF181	0.305964	1.98857e-06	0.0666927	0.197	0.146	ring finger protein 181 [Source:HGNC Symbol;Acc:HGNC:28037]	GO:0004842(ubiquitin-protein transferase activity);GO:0005515(protein binding);GO:0005737(cytoplasm);GO:0016567(protein ubiquitination);GO:0016740(transferase activity);GO:0046872(metal ion binding);GO:0051865(protein autoubiquitination);GO:0061630(ubiquitin protein ligase activity)	NA	yes
ENSG00000280721	LINC01943	1.76042	2.16489e-115	7.2606e-111	0.358	0.059	long intergenic non-protein coding RNA 1943 [Source:HGNC Symbol;Acc:HGNC:52767]	NA	NA	yes
ENSG00000222041	CYTOR	0.585289	3.41378e-14	1.14491e-09	0.361	0.258	cytoskeleton regulator RNA [Source:HGNC Symbol;Acc:HGNC:28717]	NA	NA	yes
ENSG00000135940	COX5B	0.450271	4.84262e-13	1.62412e-08	0.457	0.367	cytochrome c oxidase subunit 5B [Source:HGNC Symbol;Acc:HGNC:2269]	GO:0004129(cytochrome-c oxidase activity);GO:0005515(protein binding);GO:0005739(mitochondrion);GO:0005740(mitochondrial envelope);GO:0005743(mitochondrial inner membrane);GO:0005751(mitochondrial respiratory chain complex IV);GO:0006119(oxidative phosphorylation);GO:0006123(mitochondrial electron transport, cytochrome c to oxygen);GO:0007585(respiratory gaseous exchange by respiratory system);GO…	00190(Oxidative phosphorylation);01100(Metabolic pathways);04260(Cardiac muscle contraction);04714(Thermogenesis);04932(Non-alcoholic fatty liver disease);05010(Alzheimer disease);05012(Parkinson disease);05014(Amyotrophic lateral sclerosis);05016(Huntington disease);05020(Prion disease);05022(Pathways of neurodegeneration - multiple diseases)	yes
ENSG00000115590	IL1R2	0.988495	2.72853e-60	9.15094e-56	0.102	0.004	interleukin 1 receptor type 2 [Source:HGNC Symbol;Acc:HGNC:5994]	GO:0004908(interleukin-1 receptor activity);GO:0004910(interleukin-1, type II, blocking receptor activity);GO:0005515(protein binding);GO:0005576(extracellular region);GO:0005737(cytoplasm);GO:0005886(plasma membrane);GO:0006955(immune response);GO:0010955(negative regulation of protein processing);GO:0016020(membrane);GO:0016485(protein processing);GO:0019221(cytokine-mediated signaling pathway)…	04060(Cytokine-cytokine receptor interaction);04640(Hematopoietic cell lineage);05146(Amoebiasis);05166(Human T-cell leukemia virus 1 infection);05202(Transcriptional misregulation in cancer);05215(Prostate cancer);05418(Fluid shear stress and atherosclerosis)	yes
ENSG00000169756	LIMS1	0.408008	5.79564e-08	0.00194374	0.194	0.134	LIM zinc finger domain containing 1 [Source:HGNC Symbol;Acc:HGNC:6616]	GO:0005515(protein binding);GO:0005737(cytoplasm);GO:0005829(cytosol);GO:0005886(plasma membrane);GO:0005911(cell-cell junction);GO:0005925(focal adhesion);GO:0008270(zinc ion binding);GO:0010628(positive regulation of gene expression);GO:0010811(positive regulation of cell-substrate adhesion);GO:0016020(membrane);GO:0019901(protein kinase binding);GO:0033209(tumor necrosis factor-mediated signal…	NA	yes
ENSG00000172965	MIR4435-2HG	1.12424	1.79547e-51	6.02164e-47	0.236	0.062	MIR4435-2 host gene [Source:HGNC Symbol;Acc:HGNC:35163]	NA	NA	yes
	AC017002.3	1.16639	5.84084e-65	1.9589e-60	0.146	0.013	NA	NA	NA	yes
ENSG00000136560	TANK	0.363812	6.48595e-08	0.00217526	0.197	0.136	TRAF family member associated NFKB activator [Source:HGNC Symbol;Acc:HGNC:11562]	GO:0004843(cysteine-type deubiquitinase activity);GO:0005515(protein binding);GO:0005737(cytoplasm);GO:0005829(cytosol);GO:0006974(cellular response to DNA damage stimulus);GO:0007165(signal transduction);GO:0007249(I-kappaB kinase/NF-kappaB signaling);GO:0031625(ubiquitin protein ligase binding);GO:0032481(positive regulation of type I interferon production);GO:0032991(protein-containing complex…	04140(Autophagy - animal);04621(NOD-like receptor signaling pathway);04622(RIG-I-like receptor signaling pathway);05014(Amyotrophic lateral sclerosis);05022(Pathways of neurodegeneration - multiple diseases)	yes
ENSG00000198586	TLK1	0.276906	1.91392e-06	0.0641892	0.125	0.091	tousled like kinase 1 [Source:HGNC Symbol;Acc:HGNC:11841]	GO:0000166(nucleotide binding);GO:0004672(protein kinase activity);GO:0004674(protein serine/threonine kinase activity);GO:0005515(protein binding);GO:0005524(ATP binding);GO:0005634(nucleus);GO:0005654(nucleoplasm);GO:0006325(chromatin organization);GO:0006468(protein phosphorylation);GO:0006886(intracellular protein transport);GO:0006974(cellular response to DNA damage stimulus);GO:0007049(cell…	NA	yes
ENSG00000077380	DYNC1I2	0.529535	9.28049e-12	3.11249e-07	0.169	0.106	dynein cytoplasmic 1 intermediate chain 2 [Source:HGNC Symbol;Acc:HGNC:2964]	GO:0003777(microtubule motor activity);GO:0005515(protein binding);GO:0005737(cytoplasm);GO:0005813(centrosome);GO:0005829(cytosol);GO:0005856(cytoskeleton);GO:0005868(cytoplasmic dynein complex);GO:0005874(microtubule);GO:0007018(microtubule-based movement);GO:0008574(plus-end-directed microtubule motor activity);GO:0010970(transport along microtubule);GO:0030286(dynein complex);GO:0031982(vesic…	04145(Phagosome);04962(Vasopressin-regulated water reabsorption);05132(Salmonella infection)	yes
ENSG00000116044	NFE2L2	0.366197	5.12905e-06	0.172018	0.146	0.108	NFE2 like bZIP transcription factor 2 [Source:HGNC Symbol;Acc:HGNC:7782]	GO:0000785(chromatin);GO:0000976(transcription cis-regulatory region binding);GO:0000978(RNA polymerase II cis-regulatory region sequence-specific DNA binding);GO:0000981(DNA-binding transcription factor activity, RNA polymerase II-specific);GO:0001221(transcription coregulator binding);GO:0001228(DNA-binding transcription activator activity, RNA polymerase II-specific);GO:0002931(response to isc…	04141(Protein processing in endoplasmic reticulum);05012(Parkinson disease);05200(Pathways in cancer);05225(Hepatocellular carcinoma);05418(Fluid shear stress and atherosclerosis)	yes
ENSG00000065548	ZC3H15	0.26849	0.000770259	1	0.204	0.168	zinc finger CCCH-type containing 15 [Source:HGNC Symbol;Acc:HGNC:29528]	GO:0002181(cytoplasmic translation);GO:0003723(RNA binding);GO:0005515(protein binding);GO:0005634(nucleus);GO:0005737(cytoplasm);GO:0005829(cytosol);GO:0019221(cytokine-mediated signaling pathway);GO:0043547(positive regulation of GTPase activity);GO:0045296(cadherin binding);GO:0046872(metal ion binding)	NA	yes
ENSG00000115415	STAT1	0.611435	2.81794e-13	9.45081e-09	0.31	0.208	signal transducer and activator of transcription 1 [Source:HGNC Symbol;Acc:HGNC:11362]	GO:0000122(negative regulation of transcription by RNA polymerase II);GO:0000785(chromatin);GO:0000977(RNA polymerase II transcription regulatory region sequence-specific DNA binding);GO:0000978(RNA polymerase II cis-regulatory region sequence-specific DNA binding);GO:0000979(RNA polymerase II core promoter sequence-specific DNA binding);GO:0000981(DNA-binding transcription factor activity, RNA p…	04062(Chemokine signaling pathway);04217(Necroptosis);04380(Osteoclast differentiation);04620(Toll-like receptor signaling pathway);04621(NOD-like receptor signaling pathway);04625(C-type lectin receptor signaling pathway);04630(JAK-STAT signaling pathway);04658(Th1 and Th2 cell differentiation);04659(Th17 cell differentiation);04917(Prolactin signaling pathway);04919(Thyroid hormone signaling pa…	yes
ENSG00000173559	NABP1	0.643773	6.76644e-16	2.26933e-11	0.181	0.099	nucleic acid binding protein 1 [Source:HGNC Symbol;Acc:HGNC:26232]	GO:0000724(double-strand break repair via homologous recombination);GO:0000781(chromosome, telomeric region);GO:0003677(DNA binding);GO:0003697(single-stranded DNA binding);GO:0003723(RNA binding);GO:0005515(protein binding);GO:0005634(nucleus);GO:0005654(nucleoplasm);GO:0005829(cytosol);GO:0006281(DNA repair);GO:0006974(cellular response to DNA damage stimulus);GO:0010212(response to ionizing ra…	NA	yes
ENSG00000081320	STK17B	0.395352	3.46279e-08	0.00116135	0.338	0.276	serine/threonine kinase 17b [Source:HGNC Symbol;Acc:HGNC:11396]	GO:0000166(nucleotide binding);GO:0004672(protein kinase activity);GO:0004674(protein serine/threonine kinase activity);GO:0005524(ATP binding);GO:0005634(nucleus);GO:0005793(endoplasmic reticulum-Golgi intermediate compartment);GO:0005886(plasma membrane);GO:0006468(protein phosphorylation);GO:0006915(apoptotic process);GO:0012501(programmed cell death);GO:0015629(actin cytoskeleton);GO:0016020(…	NA	yes
ENSG00000115541	HSPE1	0.34008	2.10895e-08	0.0007073	0.378	0.344	heat shock protein family E (Hsp10) member 1 [Source:HGNC Symbol;Acc:HGNC:5269]	GO:0001649(osteoblast differentiation);GO:0003723(RNA binding);GO:0005515(protein binding);GO:0005524(ATP binding);GO:0005739(mitochondrion);GO:0005759(mitochondrial matrix);GO:0006457(protein folding);GO:0006919(activation of cysteine-type endopeptidase activity involved in apoptotic process);GO:0006986(response to unfolded protein);GO:0016020(membrane);GO:0044183(protein folding chaperone);GO:0…	NA	yes
ENSG00000196141	SPATS2L	0.816004	7.97269e-29	2.67388e-24	0.182	0.067	spermatogenesis associated serine rich 2 like [Source:HGNC Symbol;Acc:HGNC:24574]	GO:0003723(RNA binding);GO:0005515(protein binding);GO:0005634(nucleus);GO:0005654(nucleoplasm);GO:0005730(nucleolus);GO:0005737(cytoplasm);GO:0005829(cytosol);GO:0032991(protein-containing complex)	NA	yes
ENSG00000003402	CFLAR	0.612432	1.08539e-17	3.6402e-13	0.39	0.253	CASP8 and FADD like apoptosis regulator [Source:HGNC Symbol;Acc:HGNC:1876]	GO:0001666(response to hypoxia);GO:0002020(protease binding);GO:0004197(cysteine-type endopeptidase activity);GO:0005123(death receptor binding);GO:0005515(protein binding);GO:0005737(cytoplasm);GO:0005829(cytosol);GO:0006508(proteolysis);GO:0006915(apoptotic process);GO:0007519(skeletal muscle tissue development);GO:0008047(enzyme activator activity);GO:0008234(cysteine-type peptidase activity);…	04064(NF-kappa B signaling pathway);04140(Autophagy - animal);04210(Apoptosis);04217(Necroptosis);04668(TNF signaling pathway);05142(Chagas disease);05160(Hepatitis C)	yes
ENSG00000178562	CD28	0.380551	5.94425e-09	0.000199358	0.115	0.06	CD28 molecule [Source:HGNC Symbol;Acc:HGNC:1653]	GO:0001772(immunological synapse);GO:0001819(positive regulation of cytokine production);GO:0002020(protease binding);GO:0002863(positive regulation of inflammatory response to antigenic stimulus);GO:0005515(protein binding);GO:0005829(cytosol);GO:0005886(plasma membrane);GO:0006366(transcription by RNA polymerase II);GO:0006955(immune response);GO:0006959(humoral immune response);GO:0007166(cell…	04514(Cell adhesion molecules);04660(T cell receptor signaling pathway);04672(Intestinal immune network for IgA production);04940(Type I diabetes mellitus);05162(Measles);05235(PD-L1 expression and PD-1 checkpoint pathway in cancer);05320(Autoimmune thyroid disease);05322(Systemic lupus erythematosus);05323(Rheumatoid arthritis);05330(Allograft rejection);05332(Graft-versus-host disease);05416(Vi…	yes
ENSG00000163599	CTLA4	1.52901	2.12692e-88	7.13325e-84	0.418	0.119	cytotoxic T-lymphocyte associated protein 4 [Source:HGNC Symbol;Acc:HGNC:2505]	GO:0002250(adaptive immune response);GO:0002376(immune system process);GO:0005515(protein binding);GO:0005794(Golgi apparatus);GO:0005886(plasma membrane);GO:0006955(immune response);GO:0006974(cellular response to DNA damage stimulus);GO:0009897(external side of plasma membrane);GO:0016020(membrane);GO:0030889(negative regulation of B cell proliferation);GO:0042129(regulation of T cell prolifera…	04514(Cell adhesion molecules);04660(T cell receptor signaling pathway);05320(Autoimmune thyroid disease);05323(Rheumatoid arthritis)	yes
ENSG00000163600	ICOS	1.59048	8.44576e-88	2.83254e-83	0.339	0.083	inducible T cell costimulator [Source:HGNC Symbol;Acc:HGNC:5351]	GO:0002517(T cell tolerance induction);GO:0005515(protein binding);GO:0005576(extracellular region);GO:0005886(plasma membrane);GO:0006955(immune response);GO:0016020(membrane);GO:0031295(T cell costimulation);GO:0098609(cell-cell adhesion)	04514(Cell adhesion molecules);04660(T cell receptor signaling pathway);04672(Intestinal immune network for IgA production);05340(Primary immunodeficiency)	yes
ENSG00000030419	IKZF2	1.00786	3.93584e-40	1.32e-35	0.191	0.05	IKAROS family zinc finger 2 [Source:HGNC Symbol;Acc:HGNC:13177]	GO:0000978(RNA polymerase II cis-regulatory region sequence-specific DNA binding);GO:0003674(molecular_function);GO:0003677(DNA binding);GO:0003700(DNA-binding transcription factor activity);GO:0005515(protein binding);GO:0005634(nucleus);GO:0006357(regulation of transcription by RNA polymerase II);GO:0008150(biological_process);GO:0046872(metal ion binding)	NA	yes
ENSG00000254999	BRK1	0.314916	1.36751e-06	0.0458635	0.338	0.276	BRICK1 subunit of SCAR/WAVE actin nucleating complex [Source:HGNC Symbol;Acc:HGNC:23057]	GO:0001701(in utero embryonic development);GO:0005515(protein binding);GO:0005737(cytoplasm);GO:0005829(cytosol);GO:0005856(cytoskeleton);GO:0007015(actin filament organization);GO:0008064(regulation of actin polymerization or depolymerization);GO:0010592(positive regulation of lamellipodium assembly);GO:0016601(Rac protein signal transduction);GO:0030027(lamellipodium);GO:0030036(actin cytoskele…	04810(Regulation of actin cytoskeleton);05130(Pathogenic Escherichia coli infection);05132(Salmonella infection)	yes
ENSG00000153551	CMTM7	0.48624	4.36668e-10	1.4645e-05	0.146	0.08	CKLF like MARVEL transmembrane domain containing 7 [Source:HGNC Symbol;Acc:HGNC:19178]	GO:0002337(B-1a B cell differentiation);GO:0005125(cytokine activity);GO:0005515(protein binding);GO:0005615(extracellular space);GO:0006935(chemotaxis);GO:0007165(signal transduction);GO:0016020(membrane)	NA	yes
ENSG00000091317	CMTM6	0.4738	9.60541e-11	3.22146e-06	0.192	0.122	CKLF like MARVEL transmembrane domain containing 6 [Source:HGNC Symbol;Acc:HGNC:19177]	GO:0005515(protein binding);GO:0005768(endosome);GO:0005886(plasma membrane);GO:0015031(protein transport);GO:0016020(membrane);GO:0031647(regulation of protein stability);GO:0031901(early endosome membrane);GO:0032456(endocytic recycling);GO:0035577(azurophil granule membrane);GO:0035579(specific granule membrane);GO:0055038(recycling endosome membrane)	NA	yes
ENSG00000172215	CXCR6	0.587948	2.02951e-11	6.80657e-07	0.127	0.061	C-X-C motif chemokine receptor 6 [Source:HGNC Symbol;Acc:HGNC:16647]	GO:0004930(G protein-coupled receptor activity);GO:0004950(chemokine receptor activity);GO:0005886(plasma membrane);GO:0006935(chemotaxis);GO:0006954(inflammatory response);GO:0006955(immune response);GO:0007165(signal transduction);GO:0007186(G protein-coupled receptor signaling pathway);GO:0015026(coreceptor activity);GO:0016020(membrane);GO:0016494(C-X-C chemokine receptor activity);GO:0019079…	04060(Cytokine-cytokine receptor interaction);04062(Chemokine signaling pathway)	yes
ENSG00000160799	CCDC12	0.302606	1.95112e-05	0.654365	0.185	0.143	coiled-coil domain containing 12 [Source:HGNC Symbol;Acc:HGNC:28332]	GO:0005515(protein binding);GO:0005654(nucleoplasm);GO:0005684(U2-type spliceosomal complex);GO:0071014(post-mRNA release spliceosomal complex)	03040(Spliceosome)	yes
ENSG00000114902	SPCS1	0.375105	1.4539e-08	0.000487608	0.386	0.312	signal peptidase complex subunit 1 [Source:HGNC Symbol;Acc:HGNC:23401]	GO:0003674(molecular_function);GO:0005515(protein binding);GO:0005783(endoplasmic reticulum);GO:0005787(signal peptidase complex);GO:0005789(endoplasmic reticulum membrane);GO:0006465(signal peptide processing);GO:0006508(proteolysis);GO:0016020(membrane);GO:0019068(virion assembly);GO:0019082(viral protein processing);GO:0043022(ribosome binding);GO:0045047(protein targeting to ER)	03060(Protein export)	yes
ENSG00000113811	SELENOK	0.265249	0.000292956	1	0.269	0.221	selenoprotein K [Source:HGNC Symbol;Acc:HGNC:30394]	GO:0002230(positive regulation of defense response to virus by host);GO:0005515(protein binding);GO:0005783(endoplasmic reticulum);GO:0005789(endoplasmic reticulum membrane);GO:0005794(Golgi apparatus);GO:0005886(plasma membrane);GO:0006811(ion transport);GO:0006816(calcium ion transport);GO:0006979(response to oxidative stress);GO:0010742(macrophage derived foam cell differentiation);GO:0016020(…	NA	yes
ENSG00000168374	ARF4	0.309609	5.47038e-05	1	0.154	0.118	ADP ribosylation factor 4 [Source:HGNC Symbol;Acc:HGNC:655]	GO:0000166(nucleotide binding);GO:0003924(GTPase activity);GO:0005085(guanyl-nucleotide exchange factor activity);GO:0005154(epidermal growth factor receptor binding);GO:0005515(protein binding);GO:0005525(GTP binding);GO:0005737(cytoplasm);GO:0005794(Golgi apparatus);GO:0005829(cytosol);GO:0005886(plasma membrane);GO:0006886(intracellular protein transport);GO:0006888(endoplasmic reticulum to Go…	04144(Endocytosis)	yes
ENSG00000144746	ARL6IP5	0.297947	1.12947e-06	0.0378802	0.391	0.34	ADP ribosylation factor like GTPase 6 interacting protein 5 [Source:HGNC Symbol;Acc:HGNC:16937]	GO:0002037(negative regulation of L-glutamate import across plasma membrane);GO:0003674(molecular_function);GO:0005515(protein binding);GO:0005737(cytoplasm);GO:0005783(endoplasmic reticulum);GO:0005789(endoplasmic reticulum membrane);GO:0005856(cytoskeleton);GO:0005886(plasma membrane);GO:0006749(glutathione metabolic process);GO:0007611(learning or memory);GO:0008631(intrinsic apoptotic signali…	NA	yes
ENSG00000163602	RYBP	0.464529	1.25733e-08	0.000421682	0.111	0.053	RING1 and YY1 binding protein [Source:HGNC Symbol;Acc:HGNC:10480]	GO:0000122(negative regulation of transcription by RNA polymerase II);GO:0003676(nucleic acid binding);GO:0003677(DNA binding);GO:0003712(transcription coregulator activity);GO:0003714(transcription corepressor activity);GO:0005515(protein binding);GO:0005634(nucleus);GO:0005654(nucleoplasm);GO:0005737(cytoplasm);GO:0006338(chromatin remodeling);GO:0006351(DNA-templated transcription);GO:0006355(…	NA	yes
ENSG00000083937	CHMP2B	0.34795	1.12254e-07	0.00376479	0.104	0.061	charged multivesicular body protein 2B [Source:HGNC Symbol;Acc:HGNC:24537]	GO:0000421(autophagosome membrane);GO:0000776(kinetochore);GO:0000815(ESCRT III complex);GO:0001778(plasma membrane repair);GO:0005515(protein binding);GO:0005643(nuclear pore);GO:0005737(cytoplasm);GO:0005764(lysosome);GO:0005765(lysosomal membrane);GO:0005768(endosome);GO:0005770(late endosome);GO:0005771(multivesicular body);GO:0005828(kinetochore microtubule);GO:0005829(cytosol);GO:0005886(pl…	04144(Endocytosis);04217(Necroptosis);05014(Amyotrophic lateral sclerosis);05022(Pathways of neurodegeneration - multiple diseases)	yes
ENSG00000181847	TIGIT	1.52873	1.22251e-108	4.10004e-104	0.534	0.184	T cell immunoreceptor with Ig and ITIM domains [Source:HGNC Symbol;Acc:HGNC:26838]	GO:0005102(signaling receptor binding);GO:0005515(protein binding);GO:0005886(plasma membrane);GO:0009986(cell surface);GO:0016020(membrane);GO:0032695(negative regulation of interleukin-12 production);GO:0032733(positive regulation of interleukin-10 production);GO:0042802(identical protein binding);GO:0050868(negative regulation of T cell activation)	04514(Cell adhesion molecules)	yes
ENSG00000138495	COX17	0.584614	1.9215e-17	6.44434e-13	0.322	0.226	cytochrome c oxidase copper chaperone COX17 [Source:HGNC Symbol;Acc:HGNC:2264]	GO:0005507(copper ion binding);GO:0005515(protein binding);GO:0005737(cytoplasm);GO:0005739(mitochondrion);GO:0005758(mitochondrial intermembrane space);GO:0006091(generation of precursor metabolites and energy);GO:0006825(copper ion transport);GO:0008047(enzyme activator activity);GO:0008284(positive regulation of cell population proliferation);GO:0016531(copper chaperone activity);GO:0033617(mi…	00190(Oxidative phosphorylation);01100(Metabolic pathways);04714(Thermogenesis)	yes
ENSG00000065518	NDUFB4	0.401299	1.02693e-08	0.000344412	0.33	0.243	NADH:ubiquinone oxidoreductase subunit B4 [Source:HGNC Symbol;Acc:HGNC:7699]	GO:0005654(nucleoplasm);GO:0005739(mitochondrion);GO:0005743(mitochondrial inner membrane);GO:0005747(mitochondrial respiratory chain complex I);GO:0006120(mitochondrial electron transport, NADH to ubiquinone);GO:0006979(response to oxidative stress);GO:0008137(NADH dehydrogenase (ubiquinone) activity);GO:0009060(aerobic respiration);GO:0016020(membrane);GO:0032981(mitochondrial respiratory chain…	00190(Oxidative phosphorylation);01100(Metabolic pathways);04714(Thermogenesis);04723(Retrograde endocannabinoid signaling);04932(Non-alcoholic fatty liver disease);05010(Alzheimer disease);05012(Parkinson disease);05014(Amyotrophic lateral sclerosis);05016(Huntington disease);05020(Prion disease);05022(Pathways of neurodegeneration - multiple diseases)	yes
ENSG00000180353	HCLS1	0.350625	5.05246e-09	0.000169449	0.223	0.189	hematopoietic cell-specific Lyn substrate 1 [Source:HGNC Symbol;Acc:HGNC:4844]	GO:0000122(negative regulation of transcription by RNA polymerase II);GO:0005515(protein binding);GO:0005634(nucleus);GO:0005667(transcription regulator complex);GO:0005737(cytoplasm);GO:0005739(mitochondrion);GO:0005829(cytosol);GO:0005886(plasma membrane);GO:0006355(regulation of DNA-templated transcription);GO:0007015(actin filament organization);GO:0007165(signal transduction);GO:0008284(posi…	04530(Tight junction);05100(Bacterial invasion of epithelial cells);05130(Pathogenic Escherichia coli infection);05131(Shigellosis);05205(Proteoglycans in cancer)	yes
ENSG00000177311	ZBTB38	0.487959	1.01365e-09	3.39958e-05	0.186	0.112	zinc finger and BTB domain containing 38 [Source:HGNC Symbol;Acc:HGNC:26636]	GO:0000978(RNA polymerase II cis-regulatory region sequence-specific DNA binding);GO:0000981(DNA-binding transcription factor activity, RNA polymerase II-specific);GO:0003677(DNA binding);GO:0003700(DNA-binding transcription factor activity);GO:0005515(protein binding);GO:0005634(nucleus);GO:0005654(nucleoplasm);GO:0005694(chromosome);GO:0006275(regulation of DNA replication);GO:0006355(regulatio…	NA	yes
ENSG00000198843	SELENOT	0.284609	7.02035e-07	0.0235448	0.2	0.161	selenoprotein T [Source:HGNC Symbol;Acc:HGNC:18136]	GO:0001514(selenocysteine incorporation);GO:0004791(thioredoxin-disulfide reductase activity);GO:0005783(endoplasmic reticulum);GO:0005789(endoplasmic reticulum membrane);GO:0007204(positive regulation of cytosolic calcium ion concentration);GO:0008430(selenium binding);GO:0009749(response to glucose);GO:0016020(membrane);GO:0016491(oxidoreductase activity);GO:0031016(pancreas development);GO:003…	NA	yes
ENSG00000072274	TFRC	0.404253	2.75927e-10	9.25403e-06	0.121	0.068	transferrin receptor [Source:HGNC Symbol;Acc:HGNC:11763]	GO:0001618(virus receptor activity);GO:0001666(response to hypoxia);GO:0001934(positive regulation of protein phosphorylation);GO:0003723(RNA binding);GO:0003725(double-stranded RNA binding);GO:0004998(transferrin receptor activity);GO:0005515(protein binding);GO:0005576(extracellular region);GO:0005615(extracellular space);GO:0005768(endosome);GO:0005769(early endosome);GO:0005886(plasma membran…	04066(HIF-1 signaling pathway);04144(Endocytosis);04145(Phagosome);04216(Ferroptosis);04640(Hematopoietic cell lineage)	yes
ENSG00000180370	PAK2	0.372838	1.4039e-07	0.0047084	0.215	0.172	p21 (RAC1) activated kinase 2 [Source:HGNC Symbol;Acc:HGNC:8591]	GO:0000166(nucleotide binding);GO:0002223(stimulatory C-type lectin receptor signaling pathway);GO:0003300(cardiac muscle hypertrophy);GO:0003824(catalytic activity);GO:0004672(protein kinase activity);GO:0004674(protein serine/threonine kinase activity);GO:0005515(protein binding);GO:0005524(ATP binding);GO:0005634(nucleus);GO:0005737(cytoplasm);GO:0005829(cytosol);GO:0005886(plasma membrane);GO…	04010(MAPK signaling pathway);04012(ErbB signaling pathway);04014(Ras signaling pathway);04360(Axon guidance);04510(Focal adhesion);04660(T cell receptor signaling pathway);04810(Regulation of actin cytoskeleton);05130(Pathogenic Escherichia coli infection);05170(Human immunodeficiency virus 1 infection);05211(Renal cell carcinoma)	yes
ENSG00000243449	C4orf48	0.372567	8.75403e-08	0.00293593	0.232	0.165	chromosome 4 open reading frame 48 [Source:HGNC Symbol;Acc:HGNC:34437]	GO:0005576(extracellular region)	NA	yes
ENSG00000123933	MXD4	0.385592	2.0982e-05	0.703694	0.176	0.117	MAX dimerization protein 4 [Source:HGNC Symbol;Acc:HGNC:13906]	GO:0000122(negative regulation of transcription by RNA polymerase II);GO:0000785(chromatin);GO:0000978(RNA polymerase II cis-regulatory region sequence-specific DNA binding);GO:0000981(DNA-binding transcription factor activity, RNA polymerase II-specific);GO:0003677(DNA binding);GO:0005515(protein binding);GO:0005634(nucleus);GO:0005654(nucleoplasm);GO:0006357(regulation of transcription by RNA p…	NA	yes
ENSG00000168884	TNIP2	0.441275	4.96385e-10	1.66478e-05	0.122	0.068	TNFAIP3 interacting protein 2 [Source:HGNC Symbol;Acc:HGNC:19118]	GO:0005515(protein binding);GO:0005634(nucleus);GO:0005654(nucleoplasm);GO:0005737(cytoplasm);GO:0005829(cytosol);GO:0006357(regulation of transcription by RNA polymerase II);GO:0006915(apoptotic process);GO:0006954(inflammatory response);GO:0019901(protein kinase binding);GO:0023035(CD40 signaling pathway);GO:0031593(polyubiquitin modification-dependent protein binding);GO:0034134(toll-like rece…	NA	yes
ENSG00000071127	WDR1	0.303705	9.37952e-08	0.0031457	0.187	0.145	WD repeat domain 1 [Source:HGNC Symbol;Acc:HGNC:12754]	GO:0002102(podosome);GO:0002446(neutrophil mediated immunity);GO:0003779(actin binding);GO:0005515(protein binding);GO:0005576(extracellular region);GO:0005737(cytoplasm);GO:0005829(cytosol);GO:0005856(cytoskeleton);GO:0005886(plasma membrane);GO:0005911(cell-cell junction);GO:0007605(sensory perception of sound);GO:0008360(regulation of cell shape);GO:0015629(actin cytoskeleton);GO:0030036(actin…	NA	yes
ENSG00000168421	RHOH	0.437854	3.20437e-08	0.00107468	0.279	0.205	ras homolog family member H [Source:HGNC Symbol;Acc:HGNC:686]	GO:0000166(nucleotide binding);GO:0001772(immunological synapse);GO:0003924(GTPase activity);GO:0005095(GTPase inhibitor activity);GO:0005515(protein binding);GO:0005525(GTP binding);GO:0005737(cytoplasm);GO:0005886(plasma membrane);GO:0006355(regulation of DNA-templated transcription);GO:0007264(small GTPase mediated signal transduction);GO:0016020(membrane);GO:0016477(cell migration);GO:0019210…	04670(Leukocyte transendothelial migration);05132(Salmonella infection)	yes
ENSG00000132463	GRSF1	0.409187	7.3882e-08	0.00247785	0.11	0.064	G-rich RNA sequence binding factor 1 [Source:HGNC Symbol;Acc:HGNC:4610]	GO:0000962(positive regulation of mitochondrial RNA catabolic process);GO:0003676(nucleic acid binding);GO:0003723(RNA binding);GO:0003729(mRNA binding);GO:0005515(protein binding);GO:0005654(nucleoplasm);GO:0005737(cytoplasm);GO:0005739(mitochondrion);GO:0005759(mitochondrial matrix);GO:0006378(mRNA polyadenylation);GO:0006397(mRNA processing);GO:0008033(tRNA processing);GO:0009952(anterior/post…	NA	yes
ENSG00000118816	CCNI	0.271444	8.40951e-08	0.00282038	0.446	0.397	cyclin I [Source:HGNC Symbol;Acc:HGNC:1595]	GO:0000079(regulation of cyclin-dependent protein serine/threonine kinase activity);GO:0000307(cyclin-dependent protein kinase holoenzyme complex);GO:0005515(protein binding);GO:0005634(nucleus);GO:0005737(cytoplasm);GO:0007283(spermatogenesis);GO:0016020(membrane);GO:0016538(cyclin-dependent protein serine/threonine kinase regulator activity);GO:0031965(nuclear membrane);GO:0044772(mitotic cell …	NA	yes
ENSG00000138646	HERC5	0.70221	4.44393e-16	1.49041e-11	0.132	0.054	HECT and RLD domain containing E3 ubiquitin protein ligase 5 [Source:HGNC Symbol;Acc:HGNC:24368]	GO:0000079(regulation of cyclin-dependent protein serine/threonine kinase activity);GO:0002376(immune system process);GO:0003723(RNA binding);GO:0004842(ubiquitin-protein transferase activity);GO:0005515(protein binding);GO:0005737(cytoplasm);GO:0005829(cytosol);GO:0006511(ubiquitin-dependent protein catabolic process);GO:0016567(protein ubiquitination);GO:0016740(transferase activity);GO:0032020…	NA	yes
ENSG00000151247	EIF4E	0.409987	9.09441e-07	0.0305008	0.164	0.124	eukaryotic translation initiation factor 4E [Source:HGNC Symbol;Acc:HGNC:3287]	GO:0000082(G1/S transition of mitotic cell cycle);GO:0000339(RNA cap binding);GO:0000340(RNA 7-methylguanosine cap binding);GO:0000932(P-body);GO:0001662(behavioral fear response);GO:0003723(RNA binding);GO:0003743(translation initiation factor activity);GO:0005515(protein binding);GO:0005634(nucleus);GO:0005737(cytoplasm);GO:0005829(cytosol);GO:0005845(mRNA cap binding complex);GO:0006412(transl…	01521(EGFR tyrosine kinase inhibitor resistance);03013(RNA transport);04066(HIF-1 signaling pathway);04150(mTOR signaling pathway);04151(PI3K-Akt signaling pathway);04211(Longevity regulating pathway);04910(Insulin signaling pathway)	yes
ENSG00000145354	CISD2	0.270668	1.52334e-08	0.000510899	0.106	0.082	CDGSH iron sulfur domain 2 [Source:HGNC Symbol;Acc:HGNC:24212]	GO:0000422(autophagy of mitochondrion);GO:0003723(RNA binding);GO:0005515(protein binding);GO:0005737(cytoplasm);GO:0005739(mitochondrion);GO:0005741(mitochondrial outer membrane);GO:0005783(endoplasmic reticulum);GO:0005789(endoplasmic reticulum membrane);GO:0006914(autophagy);GO:0010506(regulation of autophagy);GO:0016020(membrane);GO:0032991(protein-containing complex);GO:0042803(protein homod…	NA	yes
ENSG00000109390	NDUFC1	0.434263	2.46814e-11	8.27766e-07	0.205	0.141	NADH:ubiquinone oxidoreductase subunit C1 [Source:HGNC Symbol;Acc:HGNC:7705]	GO:0005739(mitochondrion);GO:0005743(mitochondrial inner membrane);GO:0005747(mitochondrial respiratory chain complex I);GO:0006120(mitochondrial electron transport, NADH to ubiquinone);GO:0008137(NADH dehydrogenase (ubiquinone) activity);GO:0009060(aerobic respiration);GO:0016020(membrane);GO:0032981(mitochondrial respiratory chain complex I assembly);GO:0042776(proton motive force-driven mitoch…	00190(Oxidative phosphorylation);01100(Metabolic pathways);04714(Thermogenesis);04723(Retrograde endocannabinoid signaling);04932(Non-alcoholic fatty liver disease);05010(Alzheimer disease);05012(Parkinson disease);05014(Amyotrophic lateral sclerosis);05016(Huntington disease);05020(Prion disease);05022(Pathways of neurodegeneration - multiple diseases)	yes
ENSG00000113387	SUB1	0.465288	2.24398e-18	7.52588e-14	0.678	0.558	SUB1 regulator of transcription [Source:HGNC Symbol;Acc:HGNC:19985]	GO:0000978(RNA polymerase II cis-regulatory region sequence-specific DNA binding);GO:0001111(RNA polymerase II promoter clearance);GO:0003677(DNA binding);GO:0003678(DNA helicase activity);GO:0003690(double-stranded DNA binding);GO:0003697(single-stranded DNA binding);GO:0003713(transcription coactivator activity);GO:0003723(RNA binding);GO:0005515(protein binding);GO:0005634(nucleus);GO:0005654(…	NA	yes
ENSG00000173221	GLRX	1.24214	1.00571e-59	3.37296e-55	0.302	0.103	glutaredoxin [Source:HGNC Symbol;Acc:HGNC:4330]	GO:0005515(protein binding);GO:0005634(nucleus);GO:0005737(cytoplasm);GO:0005739(mitochondrion);GO:0005829(cytosol);GO:0015038(glutathione disulfide oxidoreductase activity);GO:0015949(nucleobase-containing small molecule interconversion);GO:0016740(transferase activity);GO:0045838(positive regulation of membrane potential);GO:0070062(extracellular exosome);GO:0080058(protein deglutathionylation)…	NA	yes
ENSG00000172795	DCP2	0.308466	0.000463348	1	0.104	0.072	decapping mRNA 2 [Source:HGNC Symbol;Acc:HGNC:24452]	GO:0000184(nuclear-transcribed mRNA catabolic process, nonsense-mediated decay);GO:0000290(deadenylation-dependent decapping of nuclear-transcribed mRNA);GO:0000932(P-body);GO:0003723(RNA binding);GO:0004534(5'-3' exoribonuclease activity);GO:0005515(protein binding);GO:0005634(nucleus);GO:0005654(nucleoplasm);GO:0005737(cytoplasm);GO:0005829(cytosol);GO:0006402(mRNA catabolic process);GO:0016442…	03018(RNA degradation)	yes
ENSG00000125347	IRF1	0.356128	6.19886e-06	0.207897	0.294	0.247	interferon regulatory factor 1 [Source:HGNC Symbol;Acc:HGNC:6116]	GO:0000785(chromatin);GO:0000976(transcription cis-regulatory region binding);GO:0000977(RNA polymerase II transcription regulatory region sequence-specific DNA binding);GO:0000978(RNA polymerase II cis-regulatory region sequence-specific DNA binding);GO:0000981(DNA-binding transcription factor activity, RNA polymerase II-specific);GO:0001228(DNA-binding transcription activator activity, RNA poly…	04625(C-type lectin receptor signaling pathway);04668(TNF signaling pathway);04917(Prolactin signaling pathway);05133(Pertussis);05165(Human papillomavirus infection)	yes
ENSG00000213585	VDAC1	0.297815	0.00011316	1	0.227	0.189	voltage dependent anion channel 1 [Source:HGNC Symbol;Acc:HGNC:12669]	GO:0001662(behavioral fear response);GO:0005515(protein binding);GO:0005634(nucleus);GO:0005739(mitochondrion);GO:0005741(mitochondrial outer membrane);GO:0005757(mitochondrial permeability transition pore complex);GO:0005886(plasma membrane);GO:0006090(pyruvate metabolic process);GO:0006811(ion transport);GO:0006820(anion transport);GO:0006915(apoptotic process);GO:0007268(chemical synaptic tran…	04020(Calcium signaling pathway);04022(cGMP-PKG signaling pathway);04217(Necroptosis);04218(Cellular senescence);04621(NOD-like receptor signaling pathway);04979(Cholesterol metabolism);05010(Alzheimer disease);05012(Parkinson disease);05014(Amyotrophic lateral sclerosis);05016(Huntington disease);05017(Spinocerebellar ataxia);05020(Prion disease);05022(Pathways of neurodegeneration - multiple di…	yes
ENSG00000113575	PPP2CA	0.303731	9.45716e-07	0.0317174	0.136	0.108	protein phosphatase 2 catalytic subunit alpha [Source:HGNC Symbol;Acc:HGNC:9299]	GO:0000159(protein phosphatase type 2A complex);GO:0000278(mitotic cell cycle);GO:0000775(chromosome, centromeric region);GO:0000922(spindle pole);GO:0001932(regulation of protein phosphorylation);GO:0004721(phosphoprotein phosphatase activity);GO:0004722(protein serine/threonine phosphatase activity);GO:0004725(protein tyrosine phosphatase activity);GO:0005515(protein binding);GO:0005634(nucleus…	03015(mRNA surveillance pathway);04071(Sphingolipid signaling pathway);04114(Oocyte meiosis);04136(Autophagy - other);04140(Autophagy - animal);04151(PI3K-Akt signaling pathway);04152(AMPK signaling pathway);04261(Adrenergic signaling in cardiomyocytes);04350(TGF-beta signaling pathway);04390(Hippo signaling pathway);04530(Tight junction);04728(Dopaminergic synapse);04730(Long-term depression);05…	yes
ENSG00000119048	UBE2B	0.496721	7.61736e-11	2.55471e-06	0.248	0.172	ubiquitin conjugating enzyme E2 B [Source:HGNC Symbol;Acc:HGNC:12473]	GO:0000166(nucleotide binding);GO:0000209(protein polyubiquitination);GO:0000785(chromatin);GO:0001701(in utero embryonic development);GO:0001741(XY body);GO:0004842(ubiquitin-protein transferase activity);GO:0005515(protein binding);GO:0005524(ATP binding);GO:0005634(nucleus);GO:0005654(nucleoplasm);GO:0005657(replication fork);GO:0005737(cytoplasm);GO:0005886(plasma membrane);GO:0006281(DNA rep…	04120(Ubiquitin mediated proteolysis)	yes
ENSG00000152700	SAR1B	0.414765	1.33241e-07	0.00446863	0.134	0.081	secretion associated Ras related GTPase 1B [Source:HGNC Symbol;Acc:HGNC:10535]	GO:0000166(nucleotide binding);GO:0002474(antigen processing and presentation of peptide antigen via MHC class I);GO:0003400(regulation of COPII vesicle coating);GO:0003924(GTPase activity);GO:0005515(protein binding);GO:0005525(GTP binding);GO:0005783(endoplasmic reticulum);GO:0005789(endoplasmic reticulum membrane);GO:0005794(Golgi apparatus);GO:0005829(cytosol);GO:0006886(intracellular protein…	04141(Protein processing in endoplasmic reticulum);05134(Legionellosis)	yes
ENSG00000120727	PAIP2	0.449952	8.09693e-10	2.71555e-05	0.229	0.149	poly(A) binding protein interacting protein 2 [Source:HGNC Symbol;Acc:HGNC:17970]	GO:0000900(mRNA regulatory element binding translation repressor activity);GO:0003729(mRNA binding);GO:0005515(protein binding);GO:0005737(cytoplasm);GO:0006412(translation);GO:0006417(regulation of translation);GO:0007283(spermatogenesis);GO:0007613(memory);GO:0017148(negative regulation of translation);GO:0030371(translation repressor activity);GO:0045947(negative regulation of translational in…	NA	yes
	TMEM173	0.405959	2.5296e-06	0.0848377	0.15	0.099	NA	NA	NA	yes
ENSG00000131508	UBE2D2	0.334624	3.48469e-08	0.00116869	0.301	0.247	ubiquitin conjugating enzyme E2 D2 [Source:HGNC Symbol;Acc:HGNC:12475]	GO:0000151(ubiquitin ligase complex);GO:0000166(nucleotide binding);GO:0000209(protein polyubiquitination);GO:0004842(ubiquitin-protein transferase activity);GO:0005515(protein binding);GO:0005524(ATP binding);GO:0005634(nucleus);GO:0005654(nucleoplasm);GO:0005829(cytosol);GO:0006511(ubiquitin-dependent protein catabolic process);GO:0016567(protein ubiquitination);GO:0016740(transferase activity)…	04120(Ubiquitin mediated proteolysis);04141(Protein processing in endoplasmic reticulum);05131(Shigellosis)	yes
ENSG00000213523	SRA1	0.395993	1.6263e-07	0.00545427	0.112	0.066	steroid receptor RNA activator 1 [Source:HGNC Symbol;Acc:HGNC:11281]	GO:0002153(steroid receptor RNA activator RNA binding);GO:0003713(transcription coactivator activity);GO:0005515(protein binding);GO:0005634(nucleus);GO:0005654(nucleoplasm);GO:0005737(cytoplasm);GO:0005829(cytosol);GO:0005886(plasma membrane);GO:0006357(regulation of transcription by RNA polymerase II);GO:0006915(apoptotic process);GO:0007346(regulation of mitotic cell cycle);GO:0015630(microtub…	NA	yes
ENSG00000113141	IK	0.336788	2.66892e-06	0.0895101	0.224	0.176	IK cytokine [Source:HGNC Symbol;Acc:HGNC:5958]	GO:0000228(nuclear chromosome);GO:0000278(mitotic cell cycle);GO:0000398(mRNA splicing, via spliceosome);GO:0000922(spindle pole);GO:0005515(protein binding);GO:0005634(nucleus);GO:0005654(nucleoplasm);GO:0005681(spliceosomal complex);GO:0005694(chromosome);GO:0005737(cytoplasm);GO:0005856(cytoskeleton);GO:0006397(mRNA processing);GO:0007094(mitotic spindle assembly checkpoint signaling);GO:00083…	NA	yes
ENSG00000146007	ZMAT2	0.34361	5.47822e-06	0.183729	0.157	0.113	zinc finger matrin-type 2 [Source:HGNC Symbol;Acc:HGNC:26433]	GO:0000398(mRNA splicing, via spliceosome);GO:0003676(nucleic acid binding);GO:0003677(DNA binding);GO:0005515(protein binding);GO:0005634(nucleus);GO:0005654(nucleoplasm);GO:0005681(spliceosomal complex);GO:0006397(mRNA processing);GO:0008270(zinc ion binding);GO:0008380(RNA splicing);GO:0046540(U4/U6 x U5 tri-snRNP complex);GO:0046872(metal ion binding);GO:0071005(U2-type precatalytic spliceoso…	03040(Spliceosome)	yes
ENSG00000131507	NDFIP1	0.428376	9.84051e-09	0.000330031	0.223	0.162	Nedd4 family interacting protein 1 [Source:HGNC Symbol;Acc:HGNC:17592]	GO:0000139(Golgi membrane);GO:0002761(regulation of myeloid leukocyte differentiation);GO:0002829(negative regulation of type 2 immune response);GO:0005515(protein binding);GO:0005576(extracellular region);GO:0005737(cytoplasm);GO:0005768(endosome);GO:0005783(endoplasmic reticulum);GO:0005794(Golgi apparatus);GO:0005938(cell cortex);GO:0006511(ubiquitin-dependent protein catabolic process);GO:000…	NA	yes
ENSG00000019582	CD74	0.441801	1.57567e-13	5.28449e-09	0.597	0.48	CD74 molecule [Source:HGNC Symbol;Acc:HGNC:1697]	GO:0000139(Golgi membrane);GO:0001516(prostaglandin biosynthetic process);GO:0001540(amyloid-beta binding);GO:0001934(positive regulation of protein phosphorylation);GO:0001961(positive regulation of cytokine-mediated signaling pathway);GO:0002250(adaptive immune response);GO:0002286(T cell activation involved in immune response);GO:0002376(immune system process);GO:0002606(positive regulation of…	04612(Antigen processing and presentation);05152(Tuberculosis);05168(Herpes simplex virus 1 infection)	yes
ENSG00000145901	TNIP1	0.464261	1.36522e-10	4.57866e-06	0.124	0.068	TNFAIP3 interacting protein 1 [Source:HGNC Symbol;Acc:HGNC:16903]	GO:0002755(MyD88-dependent toll-like receptor signaling pathway);GO:0005515(protein binding);GO:0005634(nucleus);GO:0005654(nucleoplasm);GO:0005737(cytoplasm);GO:0005829(cytosol);GO:0006357(regulation of transcription by RNA polymerase II);GO:0006412(translation);GO:0006952(defense response);GO:0006954(inflammatory response);GO:0007159(leukocyte cell-cell adhesion);GO:0009101(glycoprotein biosynt…	05131(Shigellosis)	yes
ENSG00000177556	ATOX1	0.715696	4.61061e-20	1.54631e-15	0.223	0.117	antioxidant 1 copper chaperone [Source:HGNC Symbol;Acc:HGNC:798]	GO:0005507(copper ion binding);GO:0005515(protein binding);GO:0005829(cytosol);GO:0006811(ion transport);GO:0006825(copper ion transport);GO:0006878(cellular copper ion homeostasis);GO:0006979(response to oxidative stress);GO:0016530(metallochaperone activity);GO:0016531(copper chaperone activity);GO:0032767(copper-dependent protein binding);GO:0046872(metal ion binding);GO:1903136(cuprous ion bi…	04978(Mineral absorption)	yes
ENSG00000164611	PTTG1	0.359072	9.36938e-12	3.1423e-07	0.223	0.148	PTTG1 regulator of sister chromatid separation, securin [Source:HGNC Symbol;Acc:HGNC:9690]	GO:0004869(cysteine-type endopeptidase inhibitor activity);GO:0005515(protein binding);GO:0005634(nucleus);GO:0005737(cytoplasm);GO:0005829(cytosol);GO:0006281(DNA repair);GO:0006974(cellular response to DNA damage stimulus);GO:0007049(cell cycle);GO:0007059(chromosome segregation);GO:0007283(spermatogenesis);GO:0017124(SH3 domain binding);GO:0045143(homologous chromosome segregation);GO:0051276(…	04110(Cell cycle);04114(Oocyte meiosis);05166(Human T-cell leukemia virus 1 infection)	yes
ENSG00000169223	LMAN2	0.270992	0.000894594	1	0.177	0.141	lectin, mannose binding 2 [Source:HGNC Symbol;Acc:HGNC:16986]	GO:0000139(Golgi membrane);GO:0005515(protein binding);GO:0005537(mannose binding);GO:0005615(extracellular space);GO:0005783(endoplasmic reticulum);GO:0005789(endoplasmic reticulum membrane);GO:0005793(endoplasmic reticulum-Golgi intermediate compartment);GO:0005794(Golgi apparatus);GO:0005886(plasma membrane);GO:0006888(endoplasmic reticulum to Golgi vesicle-mediated transport);GO:0006890(retro…	04141(Protein processing in endoplasmic reticulum)	yes
ENSG00000161011	SQSTM1	0.428888	1.09164e-07	0.00366114	0.219	0.156	sequestosome 1 [Source:HGNC Symbol;Acc:HGNC:11280]	GO:0000122(negative regulation of transcription by RNA polymerase II);GO:0000407(phagophore assembly site);GO:0000422(autophagy of mitochondrion);GO:0000423(mitophagy);GO:0000425(pexophagy);GO:0000932(P-body);GO:0001659(temperature homeostasis);GO:0001934(positive regulation of protein phosphorylation);GO:0002376(immune system process);GO:0002931(response to ischemia);GO:0004674(protein serine/th…	04137(Mitophagy - animal);04140(Autophagy - animal);04217(Necroptosis);04218(Cellular senescence);04380(Osteoclast differentiation);05014(Amyotrophic lateral sclerosis);05022(Pathways of neurodegeneration - multiple diseases);05131(Shigellosis);05418(Fluid shear stress and atherosclerosis)	yes
ENSG00000170542	SERPINB9	0.581852	1.08621e-16	3.64293e-12	0.18	0.099	serpin family B member 9 [Source:HGNC Symbol;Acc:HGNC:8955]	GO:0002020(protease binding);GO:0002448(mast cell mediated immunity);GO:0004867(serine-type endopeptidase inhibitor activity);GO:0005515(protein binding);GO:0005615(extracellular space);GO:0005634(nucleus);GO:0005654(nucleoplasm);GO:0005737(cytoplasm);GO:0005794(Golgi apparatus);GO:0005829(cytosol);GO:0006915(apoptotic process);GO:0006955(immune response);GO:0010466(negative regulation of peptida…	05146(Amoebiasis)	yes
ENSG00000124766	SOX4	1.1449	1.01383e-31	3.4002e-27	0.146	0.038	SRY-box transcription factor 4 [Source:HGNC Symbol;Acc:HGNC:11200]	GO:0000122(negative regulation of transcription by RNA polymerase II);GO:0000785(chromatin);GO:0000976(transcription cis-regulatory region binding);GO:0000978(RNA polymerase II cis-regulatory region sequence-specific DNA binding);GO:0000981(DNA-binding transcription factor activity, RNA polymerase II-specific);GO:0001228(DNA-binding transcription activator activity, RNA polymerase II-specific);GO…	05206(MicroRNAs in cancer)	yes
ENSG00000204642	HLA-F	0.300147	7.51355e-05	1	0.223	0.183	major histocompatibility complex, class I, F [Source:HGNC Symbol;Acc:HGNC:4963]	GO:0000139(Golgi membrane);GO:0001916(positive regulation of T cell mediated cytotoxicity);GO:0002376(immune system process);GO:0002474(antigen processing and presentation of peptide antigen via MHC class I);GO:0002476(antigen processing and presentation of endogenous peptide antigen via MHC class Ib);GO:0002477(antigen processing and presentation of exogenous peptide antigen via MHC class Ib);GO…	04144(Endocytosis);04145(Phagosome);04218(Cellular senescence);04514(Cell adhesion molecules);04612(Antigen processing and presentation);04940(Type I diabetes mellitus);05163(Human cytomegalovirus infection);05165(Human papillomavirus infection);05166(Human T-cell leukemia virus 1 infection);05167(Kaposi sarcoma-associated herpesvirus infection);05168(Herpes simplex virus 1 infection);05169(Epste…	yes
ENSG00000206503	HLA-A	0.711145	2.24059e-75	7.5145e-71	0.973	0.92	major histocompatibility complex, class I, A [Source:HGNC Symbol;Acc:HGNC:4931]	GO:0000139(Golgi membrane);GO:0001913(T cell mediated cytotoxicity);GO:0001916(positive regulation of T cell mediated cytotoxicity);GO:0002250(adaptive immune response);GO:0002376(immune system process);GO:0002419(T cell mediated cytotoxicity directed against tumor cell target);GO:0002474(antigen processing and presentation of peptide antigen via MHC class I);GO:0002476(antigen processing and pre…	04144(Endocytosis);04145(Phagosome);04218(Cellular senescence);04514(Cell adhesion molecules);04612(Antigen processing and presentation);04650(Natural killer cell mediated cytotoxicity);04940(Type I diabetes mellitus);05163(Human cytomegalovirus infection);05165(Human papillomavirus infection);05166(Human T-cell leukemia virus 1 infection);05167(Kaposi sarcoma-associated herpesvirus infection);05…	yes
ENSG00000204592	HLA-E	0.334048	4.90928e-13	1.64647e-08	0.777	0.719	major histocompatibility complex, class I, E [Source:HGNC Symbol;Acc:HGNC:4962]	GO:0000139(Golgi membrane);GO:0001815(positive regulation of antibody-dependent cellular cytotoxicity);GO:0001916(positive regulation of T cell mediated cytotoxicity);GO:0002250(adaptive immune response);GO:0002376(immune system process);GO:0002474(antigen processing and presentation of peptide antigen via MHC class I);GO:0002476(antigen processing and presentation of endogenous peptide antigen v…	04144(Endocytosis);04145(Phagosome);04218(Cellular senescence);04514(Cell adhesion molecules);04612(Antigen processing and presentation);04650(Natural killer cell mediated cytotoxicity);04940(Type I diabetes mellitus);05163(Human cytomegalovirus infection);05165(Human papillomavirus infection);05166(Human T-cell leukemia virus 1 infection);05167(Kaposi sarcoma-associated herpesvirus infection);05…	yes
ENSG00000204525	HLA-C	0.314882	1.05916e-14	3.5522e-10	0.935	0.913	major histocompatibility complex, class I, C [Source:HGNC Symbol;Acc:HGNC:4933]	GO:0000139(Golgi membrane);GO:0001916(positive regulation of T cell mediated cytotoxicity);GO:0002250(adaptive immune response);GO:0002376(immune system process);GO:0002474(antigen processing and presentation of peptide antigen via MHC class I);GO:0002476(antigen processing and presentation of endogenous peptide antigen via MHC class Ib);GO:0002486(antigen processing and presentation of endogenou…	04144(Endocytosis);04145(Phagosome);04218(Cellular senescence);04514(Cell adhesion molecules);04612(Antigen processing and presentation);04650(Natural killer cell mediated cytotoxicity);04940(Type I diabetes mellitus);05163(Human cytomegalovirus infection);05165(Human papillomavirus infection);05166(Human T-cell leukemia virus 1 infection);05167(Kaposi sarcoma-associated herpesvirus infection);05…	yes
ENSG00000234745	HLA-B	0.325552	8.45866e-17	2.83687e-12	0.969	0.954	major histocompatibility complex, class I, B [Source:HGNC Symbol;Acc:HGNC:4932]	GO:0000139(Golgi membrane);GO:0001916(positive regulation of T cell mediated cytotoxicity);GO:0002250(adaptive immune response);GO:0002376(immune system process);GO:0002474(antigen processing and presentation of peptide antigen via MHC class I);GO:0002476(antigen processing and presentation of endogenous peptide antigen via MHC class Ib);GO:0002486(antigen processing and presentation of endogenou…	04144(Endocytosis);04145(Phagosome);04218(Cellular senescence);04514(Cell adhesion molecules);04612(Antigen processing and presentation);04650(Natural killer cell mediated cytotoxicity);04940(Type I diabetes mellitus);05163(Human cytomegalovirus infection);05165(Human papillomavirus infection);05166(Human T-cell leukemia virus 1 infection);05167(Kaposi sarcoma-associated herpesvirus infection);05…	yes
ENSG00000227507	LTB	1.60909	5.74838e-136	1.92789e-131	0.764	0.383	lymphotoxin beta [Source:HGNC Symbol;Acc:HGNC:6711]	GO:0005102(signaling receptor binding);GO:0005125(cytokine activity);GO:0005164(tumor necrosis factor receptor binding);GO:0005515(protein binding);GO:0005575(cellular_component);GO:0005615(extracellular space);GO:0005886(plasma membrane);GO:0006955(immune response);GO:0007154(cell communication);GO:0007165(signal transduction);GO:0007267(cell-cell signaling);GO:0010467(gene expression);GO:001602…	04060(Cytokine-cytokine receptor interaction);04064(NF-kappa B signaling pathway);05323(Rheumatoid arthritis)	yes
ENSG00000213719	CLIC1	0.267334	2.05357e-06	0.0688725	0.517	0.471	chloride intracellular channel 1 [Source:HGNC Symbol;Acc:HGNC:2062]	GO:0005244(voltage-gated ion channel activity);GO:0005254(chloride channel activity);GO:0005515(protein binding);GO:0005615(extracellular space);GO:0005634(nucleus);GO:0005635(nuclear envelope);GO:0005737(cytoplasm);GO:0005739(mitochondrion);GO:0005886(plasma membrane);GO:0005903(brush border);GO:0006811(ion transport);GO:0006821(chloride transport);GO:0007165(signal transduction);GO:0016020(memb…	NA	yes
ENSG00000204389	HSPA1A	0.477236	3.35208e-10	1.12422e-05	0.345	0.231	heat shock protein family A (Hsp70) member 1A [Source:HGNC Symbol;Acc:HGNC:5232]	GO:0000122(negative regulation of transcription by RNA polymerase II);GO:0000166(nucleotide binding);GO:0001618(virus receptor activity);GO:0001664(G protein-coupled receptor binding);GO:0003714(transcription corepressor activity);GO:0003723(RNA binding);GO:0005102(signaling receptor binding);GO:0005515(protein binding);GO:0005524(ATP binding);GO:0005576(extracellular region);GO:0005615(extracell…	03040(Spliceosome);04010(MAPK signaling pathway);04141(Protein processing in endoplasmic reticulum);04144(Endocytosis);04213(Longevity regulating pathway - multiple species);04612(Antigen processing and presentation);04915(Estrogen signaling pathway);05020(Prion disease);05134(Legionellosis);05145(Toxoplasmosis);05162(Measles)	yes
ENSG00000204388	HSPA1B	0.350944	1.82103e-05	0.610737	0.22	0.16	heat shock protein family A (Hsp70) member 1B [Source:HGNC Symbol;Acc:HGNC:5233]	GO:0000166(nucleotide binding);GO:0001618(virus receptor activity);GO:0001664(G protein-coupled receptor binding);GO:0003723(RNA binding);GO:0005102(signaling receptor binding);GO:0005515(protein binding);GO:0005524(ATP binding);GO:0005576(extracellular region);GO:0005634(nucleus);GO:0005654(nucleoplasm);GO:0005737(cytoplasm);GO:0005739(mitochondrion);GO:0005783(endoplasmic reticulum);GO:0005813(…	03040(Spliceosome);04010(MAPK signaling pathway);04141(Protein processing in endoplasmic reticulum);04144(Endocytosis);04213(Longevity regulating pathway - multiple species);04612(Antigen processing and presentation);04915(Estrogen signaling pathway);05020(Prion disease);05134(Legionellosis);05145(Toxoplasmosis);05162(Measles)	yes
ENSG00000196735	HLA-DQA1	0.329417	5.7387e-06	0.192465	0.181	0.129	major histocompatibility complex, class II, DQ alpha 1 [Source:HGNC Symbol;Acc:HGNC:4942]	GO:0000139(Golgi membrane);GO:0002250(adaptive immune response);GO:0002376(immune system process);GO:0002503(peptide antigen assembly with MHC class II protein complex);GO:0002504(antigen processing and presentation of peptide or polysaccharide antigen via MHC class II);GO:0005515(protein binding);GO:0005764(lysosome);GO:0005765(lysosomal membrane);GO:0005768(endosome);GO:0005783(endoplasmic reti…	04145(Phagosome);04514(Cell adhesion molecules);04612(Antigen processing and presentation);04640(Hematopoietic cell lineage);04658(Th1 and Th2 cell differentiation);04659(Th17 cell differentiation);04672(Intestinal immune network for IgA production);04940(Type I diabetes mellitus);05140(Leishmaniasis);05145(Toxoplasmosis);05150(Staphylococcus aureus infection);05152(Tuberculosis);05164(Influenza …	yes
ENSG00000179344	HLA-DQB1	0.280493	0.00019443	1	0.223	0.171	major histocompatibility complex, class II, DQ beta 1 [Source:HGNC Symbol;Acc:HGNC:4944]	GO:0002250(adaptive immune response);GO:0002376(immune system process);GO:0002504(antigen processing and presentation of peptide or polysaccharide antigen via MHC class II);GO:0005764(lysosome);GO:0005765(lysosomal membrane);GO:0005768(endosome);GO:0006955(immune response);GO:0010008(endosome membrane);GO:0016020(membrane);GO:0019882(antigen processing and presentation);GO:0042613(MHC class II pr…	04145(Phagosome);04514(Cell adhesion molecules);04612(Antigen processing and presentation);04640(Hematopoietic cell lineage);04658(Th1 and Th2 cell differentiation);04659(Th17 cell differentiation);04672(Intestinal immune network for IgA production);04940(Type I diabetes mellitus);05140(Leishmaniasis);05145(Toxoplasmosis);05150(Staphylococcus aureus infection);05152(Tuberculosis);05164(Influenza …	yes
ENSG00000204264	PSMB8	0.417316	6.28926e-12	2.10929e-07	0.339	0.265	proteasome 20S subunit beta 8 [Source:HGNC Symbol;Acc:HGNC:9545]	GO:0000502(proteasome complex);GO:0002376(immune system process);GO:0004175(endopeptidase activity);GO:0004298(threonine-type endopeptidase activity);GO:0005515(protein binding);GO:0005634(nucleus);GO:0005654(nucleoplasm);GO:0005737(cytoplasm);GO:0005829(cytosol);GO:0005839(proteasome core complex);GO:0006508(proteolysis);GO:0008233(peptidase activity);GO:0016787(hydrolase activity);GO:0019774(pr…	03050(Proteasome)	yes
ENSG00000168394	TAP1	0.354664	4.24615e-07	0.0142408	0.187	0.135	transporter 1, ATP binding cassette subfamily B member [Source:HGNC Symbol;Acc:HGNC:43]	GO:0000166(nucleotide binding);GO:0002250(adaptive immune response);GO:0002376(immune system process);GO:0005515(protein binding);GO:0005524(ATP binding);GO:0005783(endoplasmic reticulum);GO:0005789(endoplasmic reticulum membrane);GO:0006952(defense response);GO:0015031(protein transport);GO:0015433(ABC-type peptide antigen transporter activity);GO:0015833(peptide transport);GO:0016020(membrane);…	02010(ABC transporters);04145(Phagosome);04612(Antigen processing and presentation);05163(Human cytomegalovirus infection);05168(Herpes simplex virus 1 infection);05169(Epstein-Barr virus infection);05170(Human immunodeficiency virus 1 infection);05340(Primary immunodeficiency)	yes
ENSG00000204257	HLA-DMA	0.295955	4.81322e-05	1	0.135	0.102	major histocompatibility complex, class II, DM alpha [Source:HGNC Symbol;Acc:HGNC:4934]	GO:0002250(adaptive immune response);GO:0002376(immune system process);GO:0002503(peptide antigen assembly with MHC class II protein complex);GO:0002504(antigen processing and presentation of peptide or polysaccharide antigen via MHC class II);GO:0005515(protein binding);GO:0005764(lysosome);GO:0005765(lysosomal membrane);GO:0005768(endosome);GO:0006955(immune response);GO:0009986(cell surface);G…	04145(Phagosome);04514(Cell adhesion molecules);04612(Antigen processing and presentation);04640(Hematopoietic cell lineage);04658(Th1 and Th2 cell differentiation);04659(Th17 cell differentiation);04672(Intestinal immune network for IgA production);04940(Type I diabetes mellitus);05140(Leishmaniasis);05145(Toxoplasmosis);05150(Staphylococcus aureus infection);05152(Tuberculosis);05164(Influenza …	yes
ENSG00000112514	CUTA	0.491185	2.08506e-10	6.99288e-06	0.315	0.227	cutA divalent cation tolerance homolog [Source:HGNC Symbol;Acc:HGNC:21101]	GO:0005507(copper ion binding);GO:0005515(protein binding);GO:0008104(protein localization);GO:0010038(response to metal ion);GO:0016020(membrane);GO:0019899(enzyme binding);GO:0070062(extracellular exosome)	NA	yes
ENSG00000112667	DNPH1	0.969128	2.58638e-36	8.67421e-32	0.292	0.129	2'-deoxynucleoside 5'-phosphate N-hydrolase 1 [Source:HGNC Symbol;Acc:HGNC:21218]	GO:0005515(protein binding);GO:0005634(nucleus);GO:0005737(cytoplasm);GO:0005829(cytosol);GO:0006195(purine nucleotide catabolic process);GO:0008152(metabolic process);GO:0009116(nucleoside metabolic process);GO:0009117(nucleotide metabolic process);GO:0009159(deoxyribonucleoside monophosphate catabolic process);GO:0016787(hydrolase activity);GO:0016798(hydrolase activity, acting on glycosyl bond…	NA	yes
ENSG00000096384	HSP90AB1	0.414075	1.01133e-13	3.39181e-09	0.622	0.566	heat shock protein 90 alpha family class B member 1 [Source:HGNC Symbol;Acc:HGNC:5258]	GO:0000166(nucleotide binding);GO:0001890(placenta development);GO:0003723(RNA binding);GO:0003725(double-stranded RNA binding);GO:0005515(protein binding);GO:0005524(ATP binding);GO:0005576(extracellular region);GO:0005634(nucleus);GO:0005654(nucleoplasm);GO:0005737(cytoplasm);GO:0005739(mitochondrion);GO:0005829(cytosol);GO:0005886(plasma membrane);GO:0006457(protein folding);GO:0006986(respons…	04141(Protein processing in endoplasmic reticulum);04151(PI3K-Akt signaling pathway);04217(Necroptosis);04612(Antigen processing and presentation);04621(NOD-like receptor signaling pathway);04657(IL-17 signaling pathway);04659(Th17 cell differentiation);04914(Progesterone-mediated oocyte maturation);04915(Estrogen signaling pathway);05132(Salmonella infection);05200(Pathways in cancer);05215(Pros…	yes
ENSG00000112695	COX7A2	0.310617	1.43545e-07	0.00481421	0.568	0.489	cytochrome c oxidase subunit 7A2 [Source:HGNC Symbol;Acc:HGNC:2288]	GO:0002082(regulation of oxidative phosphorylation);GO:0005515(protein binding);GO:0005739(mitochondrion);GO:0005743(mitochondrial inner membrane);GO:0005746(mitochondrial respirasome);GO:0005751(mitochondrial respiratory chain complex IV);GO:0006119(oxidative phosphorylation);GO:0006123(mitochondrial electron transport, cytochrome c to oxygen);GO:0016020(membrane);GO:0016491(oxidoreductase activ…	00190(Oxidative phosphorylation);01100(Metabolic pathways);04260(Cardiac muscle contraction);04714(Thermogenesis);04932(Non-alcoholic fatty liver disease);05010(Alzheimer disease);05012(Parkinson disease);05014(Amyotrophic lateral sclerosis);05016(Huntington disease);05020(Prion disease);05022(Pathways of neurodegeneration - multiple diseases)	yes
ENSG00000188994	ZNF292	0.329202	4.06304e-08	0.00136266	0.223	0.164	zinc finger protein 292 [Source:HGNC Symbol;Acc:HGNC:18410]	GO:0000981(DNA-binding transcription factor activity, RNA polymerase II-specific);GO:0001228(DNA-binding transcription activator activity, RNA polymerase II-specific);GO:0003677(DNA binding);GO:0005634(nucleus);GO:0006357(regulation of transcription by RNA polymerase II);GO:0045944(positive regulation of transcription by RNA polymerase II);GO:0046872(metal ion binding)	NA	yes
ENSG00000135334	AKIRIN2	0.499261	3.25556e-10	1.09185e-05	0.129	0.073	akirin 2 [Source:HGNC Symbol;Acc:HGNC:21407]	GO:0000122(negative regulation of transcription by RNA polymerase II);GO:0000785(chromatin);GO:0002250(adaptive immune response);GO:0002376(immune system process);GO:0002821(positive regulation of adaptive immune response);GO:0003712(transcription coregulator activity);GO:0005515(protein binding);GO:0005634(nucleus);GO:0005654(nucleoplasm);GO:0005737(cytoplasm);GO:0006351(DNA-templated transcript…	NA	yes
ENSG00000057657	PRDM1	0.679001	1.21665e-20	4.08041e-16	0.424	0.268	PR/SET domain 1 [Source:HGNC Symbol;Acc:HGNC:9346]	GO:0000122(negative regulation of transcription by RNA polymerase II);GO:0000977(RNA polymerase II transcription regulatory region sequence-specific DNA binding);GO:0000978(RNA polymerase II cis-regulatory region sequence-specific DNA binding);GO:0001227(DNA-binding transcription repressor activity, RNA polymerase II-specific);GO:0001701(in utero embryonic development);GO:0001763(morphogenesis of…	NA	yes
ENSG00000155115	GTF3C6	0.545275	5.38379e-14	1.80562e-09	0.217	0.134	general transcription factor IIIC subunit 6 [Source:HGNC Symbol;Acc:HGNC:20872]	GO:0000127(transcription factor TFIIIC complex);GO:0000995(RNA polymerase III general transcription initiation factor activity);GO:0003677(DNA binding);GO:0005515(protein binding);GO:0005634(nucleus);GO:0005654(nucleoplasm);GO:0006383(transcription by RNA polymerase III);GO:0016604(nuclear body);GO:0042791(5S class rRNA transcription by RNA polymerase III);GO:0042797(tRNA transcription by RNA pol…	NA	yes
ENSG00000118503	TNFAIP3	0.435746	4.20439e-10	1.41007e-05	0.485	0.378	TNF alpha induced protein 3 [Source:HGNC Symbol;Acc:HGNC:11896]	GO:0001922(B-1 B cell homeostasis);GO:0002020(protease binding);GO:0002237(response to molecule of bacterial origin);GO:0002634(regulation of germinal center formation);GO:0002677(negative regulation of chronic inflammatory response);GO:0003677(DNA binding);GO:0003824(catalytic activity);GO:0004842(ubiquitin-protein transferase activity);GO:0004843(cysteine-type deubiquitinase activity);GO:000551…	04064(NF-kappa B signaling pathway);04217(Necroptosis);04621(NOD-like receptor signaling pathway);04657(IL-17 signaling pathway);04668(TNF signaling pathway);05162(Measles);05169(Epstein-Barr virus infection)	yes
ENSG00000112419	PHACTR2	0.548201	1.23998e-13	4.15864e-09	0.154	0.079	phosphatase and actin regulator 2 [Source:HGNC Symbol;Acc:HGNC:20956]	GO:0003779(actin binding);GO:0004864(protein phosphatase inhibitor activity);GO:0005515(protein binding);GO:0005886(plasma membrane);GO:0016020(membrane);GO:0030036(actin cytoskeleton organization);GO:0031092(platelet alpha granule membrane)	NA	yes
ENSG00000169976	SF3B5	0.286603	2.17197e-05	0.728436	0.293	0.248	splicing factor 3b subunit 5 [Source:HGNC Symbol;Acc:HGNC:21083]	GO:0000124(SAGA complex);GO:0000398(mRNA splicing, via spliceosome);GO:0003723(RNA binding);GO:0005515(protein binding);GO:0005634(nucleus);GO:0005654(nucleoplasm);GO:0005681(spliceosomal complex);GO:0005684(U2-type spliceosomal complex);GO:0005686(U2 snRNP);GO:0005689(U12-type spliceosomal complex);GO:0006282(regulation of DNA repair);GO:0006397(mRNA processing);GO:0008380(RNA splicing);GO:00355…	03040(Spliceosome)	yes
ENSG00000178199	ZC3H12D	0.689855	9.90852e-26	3.32312e-21	0.115	0.025	zinc finger CCCH-type containing 12D [Source:HGNC Symbol;Acc:HGNC:21175]	GO:0000294(nuclear-transcribed mRNA catabolic process, endonucleolytic cleavage-dependent decay);GO:0000932(P-body);GO:0003729(mRNA binding);GO:0004518(nuclease activity);GO:0004519(endonuclease activity);GO:0004521(endoribonuclease activity);GO:0005515(protein binding);GO:0005634(nucleus);GO:0005654(nucleoplasm);GO:0005737(cytoplasm);GO:0016787(hydrolase activity);GO:0030308(negative regulation …	NA	yes
ENSG00000272047	GTF2H5	0.271274	9.14621e-06	0.306746	0.177	0.133	general transcription factor IIH subunit 5 [Source:HGNC Symbol;Acc:HGNC:21157]	GO:0000439(transcription factor TFIIH core complex);GO:0000462(maturation of SSU-rRNA from tricistronic rRNA transcript (SSU-rRNA, 5.8S rRNA, LSU-rRNA));GO:0005515(protein binding);GO:0005634(nucleus);GO:0005654(nucleoplasm);GO:0005669(transcription factor TFIID complex);GO:0005675(transcription factor TFIIH holo complex);GO:0005730(nucleolus);GO:0005737(cytoplasm);GO:0006281(DNA repair);GO:00062…	03022(Basal transcription factors);03420(Nucleotide excision repair)	yes
ENSG00000092820	EZR	0.276405	0.000287778	1	0.298	0.259	ezrin [Source:HGNC Symbol;Acc:HGNC:12691]	GO:0000122(negative regulation of transcription by RNA polymerase II);GO:0001650(fibrillar center);GO:0001726(ruffle);GO:0001772(immunological synapse);GO:0001931(uropod);GO:0001951(intestinal D-glucose absorption);GO:0003376(sphingosine-1-phosphate receptor signaling pathway);GO:0003723(RNA binding);GO:0003779(actin binding);GO:0005515(protein binding);GO:0005615(extracellular space);GO:0005737(…	04530(Tight junction);04670(Leukocyte transendothelial migration);04810(Regulation of actin cytoskeleton);04971(Gastric acid secretion);05130(Pathogenic Escherichia coli infection);05205(Proteoglycans in cancer);05206(MicroRNAs in cancer)	yes
ENSG00000112110	MRPL18	0.355203	5.5173e-07	0.0185039	0.136	0.102	mitochondrial ribosomal protein L18 [Source:HGNC Symbol;Acc:HGNC:14477]	GO:0003723(RNA binding);GO:0003735(structural constituent of ribosome);GO:0005515(protein binding);GO:0005615(extracellular space);GO:0005737(cytoplasm);GO:0005739(mitochondrion);GO:0005743(mitochondrial inner membrane);GO:0005761(mitochondrial ribosome);GO:0005762(mitochondrial large ribosomal subunit);GO:0005840(ribosome);GO:0006412(translation);GO:0008097(5S rRNA binding);GO:0032543(mitochondr…	03010(Ribosome)	yes
ENSG00000198818	SFT2D1	0.726965	3.91011e-21	1.31137e-16	0.22	0.104	SFT2 domain containing 1 [Source:HGNC Symbol;Acc:HGNC:21102]	GO:0005515(protein binding);GO:0015031(protein transport);GO:0016020(membrane);GO:0016192(vesicle-mediated transport)	NA	yes
ENSG00000008018	PSMB1	0.416613	1.37105e-12	4.59821e-08	0.348	0.289	proteasome 20S subunit beta 1 [Source:HGNC Symbol;Acc:HGNC:9537]	GO:0000502(proteasome complex);GO:0005515(protein binding);GO:0005576(extracellular region);GO:0005634(nucleus);GO:0005654(nucleoplasm);GO:0005737(cytoplasm);GO:0005829(cytosol);GO:0005839(proteasome core complex);GO:0019774(proteasome core complex, beta-subunit complex);GO:0034774(secretory granule lumen);GO:0043161(proteasome-mediated ubiquitin-dependent protein catabolic process);GO:0051603(pr…	03050(Proteasome);05010(Alzheimer disease);05012(Parkinson disease);05014(Amyotrophic lateral sclerosis);05016(Huntington disease);05017(Spinocerebellar ataxia);05020(Prion disease);05022(Pathways of neurodegeneration - multiple diseases)	yes
ENSG00000075624	ACTB	0.326918	6.42828e-19	2.15592e-14	0.986	0.967	actin beta [Source:HGNC Symbol;Acc:HGNC:132]	GO:0000079(regulation of cyclin-dependent protein serine/threonine kinase activity);GO:0000166(nucleotide binding);GO:0000776(kinetochore);GO:0000785(chromatin);GO:0000786(nucleosome);GO:0001738(morphogenesis of a polarized epithelium);GO:0001895(retina homeostasis);GO:0005200(structural constituent of cytoskeleton);GO:0005515(protein binding);GO:0005524(ATP binding);GO:0005615(extracellular spac…	04015(Rap1 signaling pathway);04145(Phagosome);04210(Apoptosis);04390(Hippo signaling pathway);04510(Focal adhesion);04520(Adherens junction);04530(Tight junction);04611(Platelet activation);04670(Leukocyte transendothelial migration);04714(Thermogenesis);04810(Regulation of actin cytoskeleton);04919(Thyroid hormone signaling pathway);04921(Oxytocin signaling pathway);04971(Gastric acid secretion…	yes
ENSG00000136238	RAC1	0.366333	5.62526e-08	0.0018866	0.285	0.221	Rac family small GTPase 1 [Source:HGNC Symbol;Acc:HGNC:9801]	GO:0000166(nucleotide binding);GO:0001764(neuron migration);GO:0001934(positive regulation of protein phosphorylation);GO:0003376(sphingosine-1-phosphate receptor signaling pathway);GO:0003924(GTPase activity);GO:0003925(G protein activity);GO:0005515(protein binding);GO:0005525(GTP binding);GO:0005634(nucleus);GO:0005737(cytoplasm);GO:0005789(endoplasmic reticulum membrane);GO:0005802(trans-Golg…	04010(MAPK signaling pathway);04014(Ras signaling pathway);04015(Rap1 signaling pathway);04024(cAMP signaling pathway);04062(Chemokine signaling pathway);04071(Sphingolipid signaling pathway);04145(Phagosome);04151(PI3K-Akt signaling pathway);04310(Wnt signaling pathway);04360(Axon guidance);04370(VEGF signaling pathway);04380(Osteoclast differentiation);04510(Focal adhesion);04520(Adherens junct…	yes
ENSG00000106415	GLCCI1	0.420957	2.27527e-07	0.00763079	0.106	0.063	glucocorticoid induced 1 [Source:HGNC Symbol;Acc:HGNC:18713]	GO:0005737(cytoplasm)	NA	yes
ENSG00000003147	ICA1	0.975711	3.94228e-32	1.32216e-27	0.167	0.045	islet cell autoantigen 1 [Source:HGNC Symbol;Acc:HGNC:5343]	GO:0000139(Golgi membrane);GO:0005515(protein binding);GO:0005737(cytoplasm);GO:0005794(Golgi apparatus);GO:0005829(cytosol);GO:0006836(neurotransmitter transport);GO:0012505(endomembrane system);GO:0016020(membrane);GO:0019904(protein domain specific binding);GO:0030658(transport vesicle membrane);GO:0030667(secretory granule membrane);GO:0030672(synaptic vesicle membrane);GO:0031410(cytoplasmic…	04940(Type I diabetes mellitus)	yes
ENSG00000189043	NDUFA4	0.421174	3.05747e-13	1.02542e-08	0.568	0.464	NDUFA4 mitochondrial complex associated [Source:HGNC Symbol;Acc:HGNC:7687]	GO:0005515(protein binding);GO:0005739(mitochondrion);GO:0005743(mitochondrial inner membrane);GO:0005747(mitochondrial respiratory chain complex I);GO:0005751(mitochondrial respiratory chain complex IV);GO:0006120(mitochondrial electron transport, NADH to ubiquinone);GO:0006123(mitochondrial electron transport, cytochrome c to oxygen);GO:0008137(NADH dehydrogenase (ubiquinone) activity);GO:00160…	00190(Oxidative phosphorylation);01100(Metabolic pathways);04714(Thermogenesis);04723(Retrograde endocannabinoid signaling);04932(Non-alcoholic fatty liver disease);05010(Alzheimer disease);05012(Parkinson disease);05014(Amyotrophic lateral sclerosis);05016(Huntington disease);05020(Prion disease);05022(Pathways of neurodegeneration - multiple diseases)	yes
ENSG00000172115	CYCS	0.323707	1.85335e-06	0.0621576	0.331	0.263	cytochrome c, somatic [Source:HGNC Symbol;Acc:HGNC:19986]	GO:0005515(protein binding);GO:0005634(nucleus);GO:0005739(mitochondrion);GO:0005743(mitochondrial inner membrane);GO:0005758(mitochondrial intermembrane space);GO:0005829(cytosol);GO:0006122(mitochondrial electron transport, ubiquinol to cytochrome c);GO:0006123(mitochondrial electron transport, cytochrome c to oxygen);GO:0006915(apoptotic process);GO:0008635(activation of cysteine-type endopept…	01524(Platinum drug resistance);04115(p53 signaling pathway);04210(Apoptosis);04215(Apoptosis - multiple species);04932(Non-alcoholic fatty liver disease);05010(Alzheimer disease);05012(Parkinson disease);05014(Amyotrophic lateral sclerosis);05016(Huntington disease);05017(Spinocerebellar ataxia);05020(Prion disease);05022(Pathways of neurodegeneration - multiple diseases);05130(Pathogenic Escher…	yes
ENSG00000122643	NT5C3A	0.281584	0.000516537	1	0.113	0.079	5'-nucleotidase, cytosolic IIIA [Source:HGNC Symbol;Acc:HGNC:17820]	GO:0000166(nucleotide binding);GO:0000215(tRNA 2'-phosphotransferase activity);GO:0000287(magnesium ion binding);GO:0005515(protein binding);GO:0005654(nucleoplasm);GO:0005737(cytoplasm);GO:0005783(endoplasmic reticulum);GO:0005829(cytosol);GO:0006213(pyrimidine nucleoside metabolic process);GO:0006248(CMP catabolic process);GO:0008253(5'-nucleotidase activity);GO:0009117(nucleotide metabolic pro…	00230(Purine metabolism);00240(Pyrimidine metabolism);01100(Metabolic pathways)	yes
ENSG00000106588	PSMA2	0.291849	2.32004e-05	0.778096	0.206	0.165	proteasome 20S subunit alpha 2 [Source:HGNC Symbol;Acc:HGNC:9531]	GO:0000502(proteasome complex);GO:0000932(P-body);GO:0005515(protein binding);GO:0005576(extracellular region);GO:0005634(nucleus);GO:0005654(nucleoplasm);GO:0005737(cytoplasm);GO:0005829(cytosol);GO:0005839(proteasome core complex);GO:0006511(ubiquitin-dependent protein catabolic process);GO:0009615(response to virus);GO:0019773(proteasome core complex, alpha-subunit complex);GO:0034774(secretor…	03050(Proteasome);05010(Alzheimer disease);05012(Parkinson disease);05014(Amyotrophic lateral sclerosis);05016(Huntington disease);05017(Spinocerebellar ataxia);05020(Prion disease);05022(Pathways of neurodegeneration - multiple diseases)	yes
ENSG00000136280	CCM2	0.311618	6.05467e-05	1	0.116	0.087	CCM2 scaffold protein [Source:HGNC Symbol;Acc:HGNC:21708]	GO:0001568(blood vessel development);GO:0001570(vasculogenesis);GO:0001701(in utero embryonic development);GO:0001885(endothelial cell development);GO:0001944(vasculature development);GO:0003158(endothelium development);GO:0005515(protein binding);GO:0005737(cytoplasm);GO:0005739(mitochondrion);GO:0007229(integrin-mediated signaling pathway);GO:0007507(heart development);GO:0032991(protein-contai…	NA	yes
ENSG00000129103	SUMF2	0.264651	0.000751021	1	0.104	0.073	sulfatase modifying factor 2 [Source:HGNC Symbol;Acc:HGNC:20415]	GO:0005515(protein binding);GO:0005783(endoplasmic reticulum);GO:0005788(endoplasmic reticulum lumen);GO:0042802(identical protein binding);GO:0046872(metal ion binding)	NA	yes
ENSG00000146701	MDH2	0.341625	7.4759e-08	0.00250727	0.199	0.143	malate dehydrogenase 2 [Source:HGNC Symbol;Acc:HGNC:6971]	GO:0003723(RNA binding);GO:0003824(catalytic activity);GO:0005634(nucleus);GO:0005737(cytoplasm);GO:0005739(mitochondrion);GO:0005759(mitochondrial matrix);GO:0006094(gluconeogenesis);GO:0006099(tricarboxylic acid cycle);GO:0006107(oxaloacetate metabolic process);GO:0006108(malate metabolic process);GO:0006734(NADH metabolic process);GO:0009060(aerobic respiration);GO:0016020(membrane);GO:0016491…	00020(Citrate cycle (TCA cycle));00270(Cysteine and methionine metabolism);00620(Pyruvate metabolism);00630(Glyoxylate and dicarboxylate metabolism);01100(Metabolic pathways);01200(Carbon metabolism)	yes
ENSG00000106211	HSPB1	0.554538	5.38617e-12	1.80641e-07	0.266	0.181	heat shock protein family B (small) member 1 [Source:HGNC Symbol;Acc:HGNC:5246]	GO:0000502(proteasome complex);GO:0001533(cornified envelope);GO:0001895(retina homeostasis);GO:0001932(regulation of protein phosphorylation);GO:0003723(RNA binding);GO:0005080(protein kinase C binding);GO:0005515(protein binding);GO:0005615(extracellular space);GO:0005634(nucleus);GO:0005737(cytoplasm);GO:0005819(spindle);GO:0005829(cytosol);GO:0005856(cytoskeleton);GO:0005886(plasma membrane);…	04010(MAPK signaling pathway);04370(VEGF signaling pathway);05146(Amoebiasis)	yes
ENSG00000006576	PHTF2	0.61562	1.43635e-18	4.81724e-14	0.126	0.05	putative homeodomain transcription factor 2 [Source:HGNC Symbol;Acc:HGNC:13411]	GO:0005783(endoplasmic reticulum);GO:0016020(membrane)	NA	yes
ENSG00000177409	SAMD9L	0.430149	2.24071e-08	0.000751491	0.161	0.1	sterile alpha motif domain containing 9 like [Source:HGNC Symbol;Acc:HGNC:1349]	GO:0005515(protein binding);GO:0005737(cytoplasm);GO:0005739(mitochondrion);GO:0005768(endosome);GO:0005769(early endosome)	NA	yes
ENSG00000130429	ARPC1B	0.566631	3.50122e-18	1.17424e-13	0.397	0.289	actin related protein 2/3 complex subunit 1B [Source:HGNC Symbol;Acc:HGNC:704]	GO:0003779(actin binding);GO:0005200(structural constituent of cytoskeleton);GO:0005515(protein binding);GO:0005634(nucleus);GO:0005737(cytoplasm);GO:0005829(cytosol);GO:0005856(cytoskeleton);GO:0005885(Arp2/3 protein complex);GO:0005925(focal adhesion);GO:0015629(actin cytoskeleton);GO:0032355(response to estradiol);GO:0034314(Arp2/3 complex-mediated actin nucleation);GO:0036284(tubulobulbar com…	04144(Endocytosis);04530(Tight junction);04666(Fc gamma R-mediated phagocytosis);04810(Regulation of actin cytoskeleton);05100(Bacterial invasion of epithelial cells);05130(Pathogenic Escherichia coli infection);05131(Shigellosis);05132(Salmonella infection);05135(Yersinia infection)	yes
ENSG00000106245	BUD31	0.35983	3.56786e-07	0.0119659	0.19	0.137	BUD31 homolog [Source:HGNC Symbol;Acc:HGNC:29629]	GO:0000398(mRNA splicing, via spliceosome);GO:0000785(chromatin);GO:0005515(protein binding);GO:0005634(nucleus);GO:0005654(nucleoplasm);GO:0005681(spliceosomal complex);GO:0006397(mRNA processing);GO:0008380(RNA splicing);GO:0016922(nuclear receptor binding);GO:0030374(nuclear receptor coactivator activity);GO:0045893(positive regulation of DNA-templated transcription);GO:0071007(U2-type catalyt…	03040(Spliceosome)	yes
ENSG00000005075	POLR2J	0.306505	1.13375e-08	0.000380236	0.209	0.169	RNA polymerase II subunit J [Source:HGNC Symbol;Acc:HGNC:9197]	GO:0000428(DNA-directed RNA polymerase complex);GO:0001055(RNA polymerase II activity);GO:0003677(DNA binding);GO:0003899(DNA-directed 5'-3' RNA polymerase activity);GO:0005515(protein binding);GO:0005634(nucleus);GO:0005654(nucleoplasm);GO:0005665(RNA polymerase II, core complex);GO:0006351(DNA-templated transcription);GO:0006366(transcription by RNA polymerase II);GO:0030275(LRR domain binding)…	03020(RNA polymerase);05016(Huntington disease)	yes
ENSG00000105835	NAMPT	0.70354	8.82541e-19	2.95987e-14	0.183	0.081	nicotinamide phosphoribosyltransferase [Source:HGNC Symbol;Acc:HGNC:30092]	GO:0005125(cytokine activity);GO:0005515(protein binding);GO:0005576(extracellular region);GO:0005615(extracellular space);GO:0005634(nucleus);GO:0005737(cytoplasm);GO:0005829(cytosol);GO:0007165(signal transduction);GO:0007267(cell-cell signaling);GO:0007623(circadian rhythm);GO:0008284(positive regulation of cell population proliferation);GO:0009435(NAD biosynthetic process);GO:0016607(nuclear …	00760(Nicotinate and nicotinamide metabolism);01100(Metabolic pathways);04621(NOD-like receptor signaling pathway)	yes
	AC016831.5	0.289701	0.0018697	1	0.182	0.136	NA	NA	NA	yes
	AC058791.1	0.664273	5.18774e-17	1.73986e-12	0.322	0.201	NA	NA	NA	yes
ENSG00000211751	TRBC1	0.556905	2.26929e-15	7.61073e-11	0.489	0.413	T cell receptor beta constant 1 [Source:HGNC Symbol;Acc:HGNC:12156]	GO:0016020(membrane)	NA	yes
ENSG00000147010	SH3KBP1	0.363701	8.64222e-06	0.289843	0.214	0.163	SH3 domain containing kinase binding protein 1 [Source:HGNC Symbol;Acc:HGNC:13867]	GO:0005515(protein binding);GO:0005737(cytoplasm);GO:0005829(cytosol);GO:0005856(cytoskeleton);GO:0005886(plasma membrane);GO:0005911(cell-cell junction);GO:0005925(focal adhesion);GO:0006897(endocytosis);GO:0006915(apoptotic process);GO:0007010(cytoskeleton organization);GO:0007015(actin filament organization);GO:0007267(cell-cell signaling);GO:0008360(regulation of cell shape);GO:0016020(membra…	04144(Endocytosis)	yes
ENSG00000102172	SMS	0.412313	4.54058e-08	0.00152282	0.148	0.099	spermine synthase [Source:HGNC Symbol;Acc:HGNC:11123]	GO:0005829(cytosol);GO:0006555(methionine metabolic process);GO:0006595(polyamine metabolic process);GO:0006596(polyamine biosynthetic process);GO:0006597(spermine biosynthetic process);GO:0008215(spermine metabolic process);GO:0016740(transferase activity);GO:0016768(spermine synthase activity);GO:0070062(extracellular exosome)	00270(Cysteine and methionine metabolism);00330(Arginine and proline metabolism);00480(Glutathione metabolism);01100(Metabolic pathways)	yes
ENSG00000130066	SAT1	1.57871	6.89476e-133	2.31236e-128	0.684	0.37	spermidine/spermine N1-acetyltransferase 1 [Source:HGNC Symbol;Acc:HGNC:10540]	GO:0001525(angiogenesis);GO:0004145(diamine N-acetyltransferase activity);GO:0005515(protein binding);GO:0005737(cytoplasm);GO:0005829(cytosol);GO:0006596(polyamine biosynthetic process);GO:0008080(N-acetyltransferase activity);GO:0009447(putrescine catabolic process);GO:0016740(transferase activity);GO:0016746(acyltransferase activity);GO:0016747(acyltransferase activity, transferring groups oth…	00330(Arginine and proline metabolism);01100(Metabolic pathways);04216(Ferroptosis)	yes
ENSG00000102096	PIM2	0.92237	3.87557e-30	1.29979e-25	0.189	0.061	Pim-2 proto-oncogene, serine/threonine kinase [Source:HGNC Symbol;Acc:HGNC:8987]	GO:0000082(G1/S transition of mitotic cell cycle);GO:0000166(nucleotide binding);GO:0004672(protein kinase activity);GO:0004674(protein serine/threonine kinase activity);GO:0005515(protein binding);GO:0005524(ATP binding);GO:0005737(cytoplasm);GO:0006468(protein phosphorylation);GO:0006915(apoptotic process);GO:0007049(cell cycle);GO:0007346(regulation of mitotic cell cycle);GO:0008285(negative r…	05200(Pathways in cancer);05221(Acute myeloid leukemia)	yes
ENSG00000049768	FOXP3	1.64079	3.76097e-126	1.26135e-121	0.241	0.013	forkhead box P3 [Source:HGNC Symbol;Acc:HGNC:6106]	GO:0000122(negative regulation of transcription by RNA polymerase II);GO:0000785(chromatin);GO:0000978(RNA polymerase II cis-regulatory region sequence-specific DNA binding);GO:0000981(DNA-binding transcription factor activity, RNA polymerase II-specific);GO:0001227(DNA-binding transcription repressor activity, RNA polymerase II-specific);GO:0001782(B cell homeostasis);GO:0001818(negative regulat…	04659(Th17 cell differentiation);05321(Inflammatory bowel disease)	yes
ENSG00000187601	MAGEH1	1.06204	3.85441e-43	1.29269e-38	0.153	0.029	MAGE family member H1 [Source:HGNC Symbol;Acc:HGNC:24092]	GO:0000122(negative regulation of transcription by RNA polymerase II);GO:0005515(protein binding);GO:0005634(nucleus);GO:0006915(apoptotic process)	NA	yes
ENSG00000147168	IL2RG	0.531988	8.56558e-17	2.87272e-12	0.41	0.295	interleukin 2 receptor subunit gamma [Source:HGNC Symbol;Acc:HGNC:6010]	GO:0002335(mature B cell differentiation);GO:0002361(CD4-positive, CD25-positive, alpha-beta regulatory T cell differentiation);GO:0004896(cytokine receptor activity);GO:0004911(interleukin-2 receptor activity);GO:0004913(interleukin-4 receptor activity);GO:0004917(interleukin-7 receptor activity);GO:0005515(protein binding);GO:0005654(nucleoplasm);GO:0005768(endosome);GO:0005783(endoplasmic reti…	04060(Cytokine-cytokine receptor interaction);04061(Viral protein interaction with cytokine and cytokine receptor);04144(Endocytosis);04151(PI3K-Akt signaling pathway);04630(JAK-STAT signaling pathway);04658(Th1 and Th2 cell differentiation);04659(Th17 cell differentiation);05162(Measles);05166(Human T-cell leukemia virus 1 infection);05200(Pathways in cancer);05321(Inflammatory bowel disease);05…	yes
ENSG00000186810	CXCR3	0.491285	2.1667e-09	7.26668e-05	0.215	0.142	C-X-C motif chemokine receptor 3 [Source:HGNC Symbol;Acc:HGNC:4540]	GO:0001525(angiogenesis);GO:0001937(negative regulation of endothelial cell proliferation);GO:0002685(regulation of leukocyte migration);GO:0004930(G protein-coupled receptor activity);GO:0004950(chemokine receptor activity);GO:0005515(protein binding);GO:0005737(cytoplasm);GO:0005886(plasma membrane);GO:0006915(apoptotic process);GO:0006935(chemotaxis);GO:0006954(inflammatory response);GO:000695…	04060(Cytokine-cytokine receptor interaction);04061(Viral protein interaction with cytokine and cytokine receptor);04062(Chemokine signaling pathway)	yes
ENSG00000229807	XIST	0.28115	7.90363e-06	0.265072	0.541	0.485	X inactive specific transcript [Source:HGNC Symbol;Acc:HGNC:12810]	GO:0009048(dosage compensation by inactivation of X chromosome)	NA	yes
ENSG00000085224	ATRX	0.358087	5.1921e-07	0.0174132	0.268	0.203	ATRX chromatin remodeler [Source:HGNC Symbol;Acc:HGNC:886]	GO:0000166(nucleotide binding);GO:0000212(meiotic spindle organization);GO:0000228(nuclear chromosome);GO:0000779(condensed chromosome, centromeric region);GO:0000781(chromosome, telomeric region);GO:0000792(heterochromatin);GO:0003677(DNA binding);GO:0003682(chromatin binding);GO:0004386(helicase activity);GO:0005515(protein binding);GO:0005524(ATP binding);GO:0005634(nucleus);GO:0005654(nucleop…	NA	yes
ENSG00000131171	SH3BGRL	0.364802	8.96525e-07	0.0300676	0.236	0.177	SH3 domain binding glutamate rich protein like [Source:HGNC Symbol;Acc:HGNC:10823]	GO:0005615(extracellular space);GO:0005634(nucleus);GO:0005737(cytoplasm);GO:0005829(cytosol);GO:0005886(plasma membrane);GO:0016020(membrane);GO:0017124(SH3 domain binding);GO:0043161(proteasome-mediated ubiquitin-dependent protein catabolic process);GO:0070062(extracellular exosome);GO:0140517(protein-RNA adaptor activity);GO:1904690(positive regulation of cytoplasmic translational initiation);…	NA	yes
ENSG00000180964	TCEAL8	0.273168	6.60956e-06	0.221671	0.104	0.074	transcription elongation factor A like 8 [Source:HGNC Symbol;Acc:HGNC:28683]	GO:0005515(protein binding);GO:0005634(nucleus)	NA	yes
ENSG00000166681	BEX3	0.815083	7.17454e-26	2.4062e-21	0.107	0.029	brain expressed X-linked 3 [Source:HGNC Symbol;Acc:HGNC:13388]	GO:0005102(signaling receptor binding);GO:0005123(death receptor binding);GO:0005163(nerve growth factor receptor binding);GO:0005515(protein binding);GO:0005634(nucleus);GO:0005737(cytoplasm);GO:0005829(cytosol);GO:0006915(apoptotic process);GO:0006919(activation of cysteine-type endopeptidase activity involved in apoptotic process);GO:0007165(signal transduction);GO:0008625(extrinsic apoptotic …	04722(Neurotrophin signaling pathway)	yes
ENSG00000147443	DOK2	0.432879	9.13908e-09	0.000306507	0.208	0.151	docking protein 2 [Source:HGNC Symbol;Acc:HGNC:2991]	GO:0005068(transmembrane receptor protein tyrosine kinase adaptor activity);GO:0005515(protein binding);GO:0005737(cytoplasm);GO:0005829(cytosol);GO:0007165(signal transduction);GO:0007166(cell surface receptor signaling pathway);GO:0007169(transmembrane receptor protein tyrosine kinase signaling pathway);GO:0007265(Ras protein signal transduction);GO:0043410(positive regulation of MAPK cascade)	NA	yes
ENSG00000120875	DUSP4	0.996145	2.81567e-41	9.4432e-37	0.454	0.259	dual specificity phosphatase 4 [Source:HGNC Symbol;Acc:HGNC:3070]	GO:0001706(endoderm formation);GO:0004721(phosphoprotein phosphatase activity);GO:0004722(protein serine/threonine phosphatase activity);GO:0004725(protein tyrosine phosphatase activity);GO:0005515(protein binding);GO:0005634(nucleus);GO:0005654(nucleoplasm);GO:0005737(cytoplasm);GO:0006470(protein dephosphorylation);GO:0008138(protein tyrosine/serine/threonine phosphatase activity);GO:0008330(pr…	04010(MAPK signaling pathway)	yes
ENSG00000156675	RAB11FIP1	0.451664	1.5598e-10	5.23126e-06	0.161	0.093	RAB11 family interacting protein 1 [Source:HGNC Symbol;Acc:HGNC:30265]	GO:0005768(endosome);GO:0005829(cytosol);GO:0015031(protein transport);GO:0016020(membrane);GO:0030670(phagocytic vesicle membrane);GO:0031267(small GTPase binding);GO:0031410(cytoplasmic vesicle);GO:0043231(intracellular membrane-bounded organelle);GO:0045055(regulated exocytosis);GO:0055037(recycling endosome);GO:0070164(negative regulation of adiponectin secretion)	04144(Endocytosis)	yes
ENSG00000147548	NSD3	0.41559	1.74064e-07	0.00583776	0.215	0.151	nuclear receptor binding SET domain protein 3 [Source:HGNC Symbol;Acc:HGNC:12767]	GO:0000785(chromatin);GO:0005515(protein binding);GO:0005634(nucleus);GO:0005654(nucleoplasm);GO:0005694(chromosome);GO:0006325(chromatin organization);GO:0006338(chromatin remodeling);GO:0006355(regulation of DNA-templated transcription);GO:0008168(methyltransferase activity);GO:0016740(transferase activity);GO:0018024(histone-lysine N-methyltransferase activity);GO:0032259(methylation);GO:00458…	00310(Lysine degradation);01100(Metabolic pathways)	yes
ENSG00000120992	LYPLA1	0.340485	2.1482e-07	0.00720464	0.112	0.071	lysophospholipase 1 [Source:HGNC Symbol;Acc:HGNC:6737]	GO:0002084(protein depalmitoylation);GO:0004620(phospholipase activity);GO:0004622(lysophospholipase activity);GO:0005515(protein binding);GO:0005634(nucleus);GO:0005737(cytoplasm);GO:0005783(endoplasmic reticulum);GO:0005829(cytosol);GO:0005886(plasma membrane);GO:0006629(lipid metabolic process);GO:0006631(fatty acid metabolic process);GO:0008474(palmitoyl-(protein) hydrolase activity);GO:00099…	00564(Glycerophospholipid metabolism);05231(Choline metabolism in cancer)	yes
ENSG00000104388	RAB2A	0.2924	0.000899935	1	0.182	0.141	RAB2A, member RAS oncogene family [Source:HGNC Symbol;Acc:HGNC:9763]	GO:0000139(Golgi membrane);GO:0000166(nucleotide binding);GO:0001669(acrosomal vesicle);GO:0003924(GTPase activity);GO:0005515(protein binding);GO:0005525(GTP binding);GO:0005634(nucleus);GO:0005765(lysosomal membrane);GO:0005783(endoplasmic reticulum);GO:0005789(endoplasmic reticulum membrane);GO:0005794(Golgi apparatus);GO:0005829(cytosol);GO:0006888(endoplasmic reticulum to Golgi vesicle-media…	04152(AMPK signaling pathway)	yes
	FAM49B	0.266979	0.00280904	1	0.285	0.236	NA	NA	NA	yes
ENSG00000155926	SLA	0.34563	6.09647e-07	0.0204463	0.335	0.268	Src like adaptor [Source:HGNC Symbol;Acc:HGNC:10902]	GO:0001784(phosphotyrosine residue binding);GO:0005154(epidermal growth factor receptor binding);GO:0005515(protein binding);GO:0005654(nucleoplasm);GO:0005737(cytoplasm);GO:0005768(endosome);GO:0005829(cytosol);GO:0005886(plasma membrane);GO:0007165(signal transduction);GO:0008180(COP9 signalosome);GO:0043408(regulation of MAPK cascade)	NA	yes
ENSG00000160932	LY6E	0.390492	3.78278e-09	0.000126867	0.409	0.353	lymphocyte antigen 6 family member E [Source:HGNC Symbol;Acc:HGNC:6727]	GO:0005515(protein binding);GO:0005576(extracellular region);GO:0005886(plasma membrane);GO:0007166(cell surface receptor signaling pathway);GO:0016020(membrane);GO:0030550(acetylcholine receptor inhibitor activity);GO:0046597(negative regulation of viral entry into host cell)	NA	yes
ENSG00000137038	DMAC1	0.333107	3.12193e-10	1.04703e-05	0.136	0.096	distal membrane arm assembly component 1 [Source:HGNC Symbol;Acc:HGNC:30536]	GO:0005739(mitochondrion);GO:0005743(mitochondrial inner membrane);GO:0005747(mitochondrial respiratory chain complex I);GO:0016020(membrane);GO:0032981(mitochondrial respiratory chain complex I assembly)	NA	yes
ENSG00000147872	PLIN2	0.38195	4.2985e-05	1	0.121	0.088	perilipin 2 [Source:HGNC Symbol;Acc:HGNC:248]	GO:0005515(protein binding);GO:0005576(extracellular region);GO:0005634(nucleus);GO:0005737(cytoplasm);GO:0005783(endoplasmic reticulum);GO:0005811(lipid droplet);GO:0005829(cytosol);GO:0005886(plasma membrane);GO:0009410(response to xenobiotic stimulus);GO:0010890(positive regulation of sequestering of triglyceride);GO:0014070(response to organic cyclic compound);GO:0015909(long-chain fatty acid…	03320(PPAR signaling pathway)	yes
ENSG00000086061	DNAJA1	0.260657	0.00020677	1	0.382	0.333	DnaJ heat shock protein family (Hsp40) member A1 [Source:HGNC Symbol;Acc:HGNC:5229]	GO:0001664(G protein-coupled receptor binding);GO:0001671(ATPase activator activity);GO:0005515(protein binding);GO:0005524(ATP binding);GO:0005634(nucleus);GO:0005737(cytoplasm);GO:0005739(mitochondrion);GO:0005783(endoplasmic reticulum);GO:0005829(cytosol);GO:0006457(protein folding);GO:0006986(response to unfolded protein);GO:0007283(spermatogenesis);GO:0009408(response to heat);GO:0015630(mic…	04141(Protein processing in endoplasmic reticulum)	yes
ENSG00000165280	VCP	0.414139	1.19536e-08	0.0004009	0.161	0.11	valosin containing protein [Source:HGNC Symbol;Acc:HGNC:12666]	GO:0000166(nucleotide binding);GO:0000502(proteasome complex);GO:0003723(RNA binding);GO:0005515(protein binding);GO:0005524(ATP binding);GO:0005576(extracellular region);GO:0005634(nucleus);GO:0005654(nucleoplasm);GO:0005737(cytoplasm);GO:0005783(endoplasmic reticulum);GO:0005789(endoplasmic reticulum membrane);GO:0005811(lipid droplet);GO:0005829(cytosol);GO:0006281(DNA repair);GO:0006302(doubl…	04141(Protein processing in endoplasmic reticulum);05014(Amyotrophic lateral sclerosis);05022(Pathways of neurodegeneration - multiple diseases);05134(Legionellosis)	yes
ENSG00000137078	SIT1	0.443887	4.31312e-10	1.44654e-05	0.177	0.103	signaling threshold regulating transmembrane adaptor 1 [Source:HGNC Symbol;Acc:HGNC:17710]	GO:0002250(adaptive immune response);GO:0002376(immune system process);GO:0005515(protein binding);GO:0005886(plasma membrane);GO:0007165(signal transduction);GO:0016020(membrane);GO:0019900(kinase binding);GO:0042169(SH2 domain binding);GO:0043029(T cell homeostasis);GO:0050863(regulation of T cell activation);GO:0070062(extracellular exosome)	NA	yes
ENSG00000122705	CLTA	0.415131	6.00872e-08	0.0020152	0.251	0.176	clathrin light chain A [Source:HGNC Symbol;Acc:HGNC:2090]	GO:0003674(molecular_function);GO:0005198(structural molecule activity);GO:0005515(protein binding);GO:0005737(cytoplasm);GO:0005819(spindle);GO:0005829(cytosol);GO:0005856(cytoskeleton);GO:0005886(plasma membrane);GO:0005905(clathrin-coated pit);GO:0006886(intracellular protein transport);GO:0006897(endocytosis);GO:0007049(cell cycle);GO:0016020(membrane);GO:0016192(vesicle-mediated transport);G…	04142(Lysosome);04144(Endocytosis);04721(Synaptic vesicle cycle);04961(Endocrine and other factor-regulated calcium reabsorption);05016(Huntington disease);05100(Bacterial invasion of epithelial cells)	yes
ENSG00000107372	ZFAND5	0.434144	2.64391e-09	8.86715e-05	0.213	0.148	zinc finger AN1-type containing 5 [Source:HGNC Symbol;Acc:HGNC:13008]	GO:0001701(in utero embryonic development);GO:0001944(vasculature development);GO:0003016(respiratory system process);GO:0003674(molecular_function);GO:0003677(DNA binding);GO:0005515(protein binding);GO:0005575(cellular_component);GO:0005737(cytoplasm);GO:0008150(biological_process);GO:0008270(zinc ion binding);GO:0010761(fibroblast migration);GO:0046872(metal ion binding);GO:0048008(platelet-de…	NA	yes
ENSG00000131669	NINJ1	0.63139	1.14575e-16	3.84263e-12	0.126	0.051	ninjurin 1 [Source:HGNC Symbol;Acc:HGNC:7824]	GO:0001525(angiogenesis);GO:0001530(lipopolysaccharide binding);GO:0002232(leukocyte chemotaxis involved in inflammatory response);GO:0005515(protein binding);GO:0005576(extracellular region);GO:0005886(plasma membrane);GO:0006954(inflammatory response);GO:0007155(cell adhesion);GO:0007399(nervous system development);GO:0012501(programmed cell death);GO:0016020(membrane);GO:0031640(killing of cel…	NA	yes
ENSG00000136810	TXN	0.415836	5.05099e-09	0.0001694	0.341	0.273	thioredoxin [Source:HGNC Symbol;Acc:HGNC:12435]	GO:0000122(negative regulation of transcription by RNA polymerase II);GO:0003723(RNA binding);GO:0004791(thioredoxin-disulfide reductase activity);GO:0005515(protein binding);GO:0005576(extracellular region);GO:0005634(nucleus);GO:0005654(nucleoplasm);GO:0005737(cytoplasm);GO:0005829(cytosol);GO:0009314(response to radiation);GO:0015035(protein-disulfide reductase activity);GO:0032148(activation …	04621(NOD-like receptor signaling pathway);05012(Parkinson disease);05132(Salmonella infection);05418(Fluid shear stress and atherosclerosis)	yes
ENSG00000056558	TRAF1	0.418993	2.82002e-10	9.45778e-06	0.102	0.055	TNF receptor associated factor 1 [Source:HGNC Symbol;Acc:HGNC:12031]	GO:0005164(tumor necrosis factor receptor binding);GO:0005515(protein binding);GO:0005737(cytoplasm);GO:0005829(cytosol);GO:0006915(apoptotic process);GO:0007165(signal transduction);GO:0008270(zinc ion binding);GO:0009898(cytoplasmic side of plasma membrane);GO:0031625(ubiquitin protein ligase binding);GO:0031996(thioesterase binding);GO:0033209(tumor necrosis factor-mediated signaling pathway);…	04064(NF-kappa B signaling pathway);04210(Apoptosis);04668(TNF signaling pathway);05200(Pathways in cancer);05202(Transcriptional misregulation in cancer);05203(Viral carcinogenesis);05222(Small cell lung cancer)	yes
	C9orf16	0.290145	4.06069e-05	1	0.366	0.319	NA	NA	NA	yes
ENSG00000054148	PHPT1	0.278964	0.000278637	1	0.215	0.178	phosphohistidine phosphatase 1 [Source:HGNC Symbol;Acc:HGNC:30033]	GO:0004721(phosphoprotein phosphatase activity);GO:0005515(protein binding);GO:0005654(nucleoplasm);GO:0005737(cytoplasm);GO:0005829(cytosol);GO:0005886(plasma membrane);GO:0006470(protein dephosphorylation);GO:0016604(nuclear body);GO:0016787(hydrolase activity);GO:0019855(calcium channel inhibitor activity);GO:0030036(actin cytoskeleton organization);GO:0035971(peptidyl-histidine dephosphorylat…	NA	yes
ENSG00000107223	EDF1	0.279154	9.45815e-07	0.0317208	0.478	0.43	endothelial differentiation related factor 1 [Source:HGNC Symbol;Acc:HGNC:3164]	GO:0001094(TFIID-class transcription factor complex binding);GO:0003677(DNA binding);GO:0003713(transcription coactivator activity);GO:0003723(RNA binding);GO:0005515(protein binding);GO:0005516(calmodulin binding);GO:0005634(nucleus);GO:0005654(nucleoplasm);GO:0005730(nucleolus);GO:0005737(cytoplasm);GO:0005829(cytosol);GO:0006355(regulation of DNA-templated transcription);GO:0019216(regulation …	NA	yes
ENSG00000130592	LSP1	0.298689	2.19059e-05	0.734681	0.326	0.277	lymphocyte specific protein 1 [Source:HGNC Symbol;Acc:HGNC:6707]	GO:0003779(actin binding);GO:0005886(plasma membrane);GO:0006935(chemotaxis);GO:0006952(defense response);GO:0006968(cellular defense response);GO:0007165(signal transduction);GO:0008092(cytoskeletal protein binding);GO:0015629(actin cytoskeleton);GO:0016020(membrane);GO:0070062(extracellular exosome);GO:0098761(cellular response to interleukin-7)	04625(C-type lectin receptor signaling pathway);05152(Tuberculosis)	yes
ENSG00000177105	RHOG	0.563926	5.24621e-14	1.75947e-09	0.223	0.135	ras homolog family member G [Source:HGNC Symbol;Acc:HGNC:672]	GO:0000166(nucleotide binding);GO:0003924(GTPase activity);GO:0005515(protein binding);GO:0005525(GTP binding);GO:0005789(endoplasmic reticulum membrane);GO:0005829(cytosol);GO:0005856(cytoskeleton);GO:0005886(plasma membrane);GO:0005925(focal adhesion);GO:0005938(cell cortex);GO:0007015(actin filament organization);GO:0007163(establishment or maintenance of cell polarity);GO:0007264(small GTPase…	05100(Bacterial invasion of epithelial cells);05132(Salmonella infection);05135(Yersinia infection)	yes
ENSG00000166340	TPP1	0.532701	1.2864e-12	4.31431e-08	0.117	0.052	tripeptidyl peptidase 1 [Source:HGNC Symbol;Acc:HGNC:2073]	GO:0004175(endopeptidase activity);GO:0004252(serine-type endopeptidase activity);GO:0005515(protein binding);GO:0005764(lysosome);GO:0005794(Golgi apparatus);GO:0006508(proteolysis);GO:0006629(lipid metabolic process);GO:0007040(lysosome organization);GO:0007399(nervous system development);GO:0007417(central nervous system development);GO:0008233(peptidase activity);GO:0008236(serine-type peptid…	04142(Lysosome)	yes
ENSG00000110321	EIF4G2	0.263897	0.000505508	1	0.261	0.223	eukaryotic translation initiation factor 4 gamma 2 [Source:HGNC Symbol;Acc:HGNC:3297]	GO:0003723(RNA binding);GO:0003729(mRNA binding);GO:0003743(translation initiation factor activity);GO:0005515(protein binding);GO:0005829(cytosol);GO:0005912(adherens junction);GO:0006412(translation);GO:0006413(translational initiation);GO:0006417(regulation of translation);GO:0006446(regulation of translational initiation);GO:0007507(heart development);GO:0008135(translation factor activity, R…	03013(RNA transport);05416(Viral myocarditis)	yes
ENSG00000129084	PSMA1	0.330749	6.79187e-06	0.227786	0.252	0.202	proteasome 20S subunit alpha 1 [Source:HGNC Symbol;Acc:HGNC:9530]	GO:0000502(proteasome complex);GO:0001530(lipopolysaccharide binding);GO:0002376(immune system process);GO:0002862(negative regulation of inflammatory response to antigenic stimulus);GO:0003723(RNA binding);GO:0005515(protein binding);GO:0005634(nucleus);GO:0005654(nucleoplasm);GO:0005737(cytoplasm);GO:0005813(centrosome);GO:0005829(cytosol);GO:0005839(proteasome core complex);GO:0005844(polysome…	03050(Proteasome);05010(Alzheimer disease);05012(Parkinson disease);05014(Amyotrophic lateral sclerosis);05016(Huntington disease);05017(Spinocerebellar ataxia);05020(Prion disease);05022(Pathways of neurodegeneration - multiple diseases)	yes
ENSG00000109854	HTATIP2	0.653682	3.42986e-19	1.15031e-14	0.126	0.049	HIV-1 Tat interactive protein 2 [Source:HGNC Symbol;Acc:HGNC:16637]	GO:0001525(angiogenesis);GO:0003713(transcription coactivator activity);GO:0004674(protein serine/threonine kinase activity);GO:0005515(protein binding);GO:0005634(nucleus);GO:0005635(nuclear envelope);GO:0005737(cytoplasm);GO:0005829(cytosol);GO:0006357(regulation of transcription by RNA polymerase II);GO:0006915(apoptotic process);GO:0016020(membrane);GO:0016491(oxidoreductase activity);GO:0030…	NA	yes
ENSG00000085117	CD82	0.274808	0.000853398	1	0.155	0.125	CD82 molecule [Source:HGNC Symbol;Acc:HGNC:6210]	GO:0005515(protein binding);GO:0005886(plasma membrane);GO:0016020(membrane);GO:0070062(extracellular exosome)	04115(p53 signaling pathway)	yes
ENSG00000110031	LPXN	0.285792	5.80089e-05	1	0.157	0.115	leupaxin [Source:HGNC Symbol;Acc:HGNC:14061]	GO:0002102(podosome);GO:0003712(transcription coregulator activity);GO:0005515(protein binding);GO:0005634(nucleus);GO:0005737(cytoplasm);GO:0005829(cytosol);GO:0005856(cytoskeleton);GO:0005886(plasma membrane);GO:0005925(focal adhesion);GO:0006351(DNA-templated transcription);GO:0007155(cell adhesion);GO:0007162(negative regulation of cell adhesion);GO:0007165(signal transduction);GO:0007179(tra…	NA	yes
ENSG00000110484	SCGB2A2	0.395883	0.00372667	1	0.256	0.203	secretoglobin family 2A member 2 [Source:HGNC Symbol;Acc:HGNC:7050]	GO:0003674(molecular_function);GO:0005515(protein binding);GO:0005575(cellular_component);GO:0005576(extracellular region);GO:0005615(extracellular space);GO:0008150(biological_process);GO:0030521(androgen receptor signaling pathway)	NA	yes
ENSG00000162191	UBXN1	0.293515	9.65912e-05	1	0.288	0.239	UBX domain protein 1 [Source:HGNC Symbol;Acc:HGNC:18402]	GO:0005515(protein binding);GO:0005634(nucleus);GO:0005654(nucleoplasm);GO:0005737(cytoplasm);GO:0005783(endoplasmic reticulum);GO:0005829(cytosol);GO:0031397(negative regulation of protein ubiquitination);GO:0031593(polyubiquitin modification-dependent protein binding);GO:0031625(ubiquitin protein ligase binding);GO:0032435(negative regulation of proteasomal ubiquitin-dependent protein catabolic…	04141(Protein processing in endoplasmic reticulum)	yes
ENSG00000168003	SLC3A2	0.41834	1.19174e-07	0.00399685	0.175	0.127	solute carrier family 3 member 2 [Source:HGNC Symbol;Acc:HGNC:11026]	GO:0003723(RNA binding);GO:0003725(double-stranded RNA binding);GO:0005432(calcium:sodium antiporter activity);GO:0005515(protein binding);GO:0005654(nucleoplasm);GO:0005764(lysosome);GO:0005765(lysosomal membrane);GO:0005886(plasma membrane);GO:0005975(carbohydrate metabolic process);GO:0006816(calcium ion transport);GO:0006865(amino acid transport);GO:0009925(basal plasma membrane);GO:0009986(c…	04150(mTOR signaling pathway);04216(Ferroptosis);04974(Protein digestion and absorption)	yes
ENSG00000149781	FERMT3	0.293948	9.51198e-07	0.0319013	0.132	0.094	FERM domain containing kindlin 3 [Source:HGNC Symbol;Acc:HGNC:23151]	GO:0002102(podosome);GO:0005178(integrin binding);GO:0005515(protein binding);GO:0005576(extracellular region);GO:0007155(cell adhesion);GO:0007159(leukocyte cell-cell adhesion);GO:0007160(cell-matrix adhesion);GO:0007229(integrin-mediated signaling pathway);GO:0008289(lipid binding);GO:0016020(membrane);GO:0030055(cell-substrate junction);GO:0030335(positive regulation of cell migration);GO:0031…	04611(Platelet activation)	yes
ENSG00000245532	NEAT1	0.380693	7.04159e-11	2.36161e-06	0.746	0.687	nuclear paraspeckle assembly transcript 1 [Source:HGNC Symbol;Acc:HGNC:30815]	GO:0005515(protein binding);GO:0016442(RISC complex);GO:0035195(miRNA-mediated gene silencing);GO:0035198(miRNA binding);GO:0042382(paraspeckles);GO:0050729(positive regulation of inflammatory response);GO:0060965(negative regulation of miRNA-mediated gene silencing);GO:1901647(positive regulation of synoviocyte proliferation);GO:1905172(RISC complex binding)	NA	yes
ENSG00000172725	CORO1B	1.11799	2.70664e-48	9.07751e-44	0.34	0.138	coronin 1B [Source:HGNC Symbol;Acc:HGNC:2253]	GO:0001725(stress fiber);GO:0003779(actin binding);GO:0005515(protein binding);GO:0005737(cytoplasm);GO:0005829(cytosol);GO:0005856(cytoskeleton);GO:0005884(actin filament);GO:0005886(plasma membrane);GO:0005925(focal adhesion);GO:0007015(actin filament organization);GO:0016477(cell migration);GO:0030027(lamellipodium);GO:0030036(actin cytoskeleton organization);GO:0031252(cell leading edge);GO:0…	NA	yes
ENSG00000175567	UCP2	0.642308	1.57244e-17	5.27366e-13	0.307	0.181	uncoupling protein 2 [Source:HGNC Symbol;Acc:HGNC:12518]	GO:0000266(mitochondrial fission);GO:0000303(response to superoxide);GO:0001666(response to hypoxia);GO:0005515(protein binding);GO:0005739(mitochondrion);GO:0005743(mitochondrial inner membrane);GO:0006096(glycolytic process);GO:0006541(glutamine metabolic process);GO:0006839(mitochondrial transport);GO:0007565(female pregnancy);GO:0008271(secondary active sulfate transmembrane transporter activ…	NA	yes
ENSG00000151366	NDUFC2	0.313633	1.61816e-06	0.0542697	0.262	0.209	NADH:ubiquinone oxidoreductase subunit C2 [Source:HGNC Symbol;Acc:HGNC:7706]	GO:0005515(protein binding);GO:0005737(cytoplasm);GO:0005739(mitochondrion);GO:0005743(mitochondrial inner membrane);GO:0005747(mitochondrial respiratory chain complex I);GO:0005886(plasma membrane);GO:0006120(mitochondrial electron transport, NADH to ubiquinone);GO:0008137(NADH dehydrogenase (ubiquinone) activity);GO:0009060(aerobic respiration);GO:0010918(positive regulation of mitochondrial me…	00190(Oxidative phosphorylation);01100(Metabolic pathways);04714(Thermogenesis);04723(Retrograde endocannabinoid signaling);04932(Non-alcoholic fatty liver disease);05010(Alzheimer disease);05012(Parkinson disease);05014(Amyotrophic lateral sclerosis);05016(Huntington disease);05020(Prion disease);05022(Pathways of neurodegeneration - multiple diseases)	yes
ENSG00000109861	CTSC	0.635216	1.86847e-15	6.26649e-11	0.294	0.191	cathepsin C [Source:HGNC Symbol;Acc:HGNC:2528]	GO:0001913(T cell mediated cytotoxicity);GO:0004197(cysteine-type endopeptidase activity);GO:0004252(serine-type endopeptidase activity);GO:0005515(protein binding);GO:0005576(extracellular region);GO:0005615(extracellular space);GO:0005654(nucleoplasm);GO:0005737(cytoplasm);GO:0005764(lysosome);GO:0005788(endoplasmic reticulum lumen);GO:0005813(centrosome);GO:0006508(proteolysis);GO:0006915(apop…	04142(Lysosome);04210(Apoptosis)	yes
ENSG00000150316	CWC15	0.310643	5.45047e-05	1	0.153	0.113	CWC15 spliceosome associated protein homolog [Source:HGNC Symbol;Acc:HGNC:26939]	GO:0000398(mRNA splicing, via spliceosome);GO:0000974(Prp19 complex);GO:0003723(RNA binding);GO:0005515(protein binding);GO:0005634(nucleus);GO:0005654(nucleoplasm);GO:0005681(spliceosomal complex);GO:0005739(mitochondrion);GO:0006397(mRNA processing);GO:0008380(RNA splicing);GO:0016607(nuclear speck);GO:0045292(mRNA cis splicing, via spliceosome);GO:0071007(U2-type catalytic step 2 spliceosome);…	03040(Spliceosome)	yes
ENSG00000023445	BIRC3	0.947238	1.92068e-39	6.44157e-35	0.473	0.281	baculoviral IAP repeat containing 3 [Source:HGNC Symbol;Acc:HGNC:591]	GO:0004842(ubiquitin-protein transferase activity);GO:0005515(protein binding);GO:0005634(nucleus);GO:0005654(nucleoplasm);GO:0005737(cytoplasm);GO:0005829(cytosol);GO:0006915(apoptotic process);GO:0007166(cell surface receptor signaling pathway);GO:0007249(I-kappaB kinase/NF-kappaB signaling);GO:0007283(spermatogenesis);GO:0016740(transferase activity);GO:0031398(positive regulation of protein u…	01524(Platinum drug resistance);04064(NF-kappa B signaling pathway);04120(Ubiquitin mediated proteolysis);04210(Apoptosis);04215(Apoptosis - multiple species);04217(Necroptosis);04390(Hippo signaling pathway);04510(Focal adhesion);04621(NOD-like receptor signaling pathway);04668(TNF signaling pathway);05132(Salmonella infection);05145(Toxoplasmosis);05168(Herpes simplex virus 1 infection);05200(P…	yes
ENSG00000204397	CARD16	1.38358	1.0995e-85	3.68752e-81	0.432	0.165	caspase recruitment domain family member 16 [Source:HGNC Symbol;Acc:HGNC:33701]	GO:0004197(cysteine-type endopeptidase activity);GO:0004869(cysteine-type endopeptidase inhibitor activity);GO:0005515(protein binding);GO:0006508(proteolysis);GO:0010466(negative regulation of peptidase activity);GO:0010804(negative regulation of tumor necrosis factor-mediated signaling pathway);GO:0019900(kinase binding);GO:0030414(peptidase inhibitor activity);GO:0031665(negative regulation of…	04621(NOD-like receptor signaling pathway)	yes
ENSG00000204381	LAYN	0.815977	3.53896e-36	1.1869e-31	0.104	0.013	layilin [Source:HGNC Symbol;Acc:HGNC:29471]	GO:0001726(ruffle);GO:0005515(protein binding);GO:0005540(hyaluronic acid binding);GO:0005925(focal adhesion);GO:0009986(cell surface);GO:0016020(membrane);GO:0030246(carbohydrate binding)	NA	yes
ENSG00000076043	REXO2	0.439633	2.09682e-10	7.03232e-06	0.124	0.073	RNA exonuclease 2 [Source:HGNC Symbol;Acc:HGNC:17851]	GO:0000175(3'-5'-exoribonuclease activity);GO:0000287(magnesium ion binding);GO:0003676(nucleic acid binding);GO:0004518(nuclease activity);GO:0004527(exonuclease activity);GO:0005634(nucleus);GO:0005730(nucleolus);GO:0005737(cytoplasm);GO:0005739(mitochondrion);GO:0005758(mitochondrial intermembrane space);GO:0005759(mitochondrial matrix);GO:0005925(focal adhesion);GO:0006139(nucleobase-containi…	03008(Ribosome biogenesis in eukaryotes)	yes
ENSG00000167286	CD3D	0.35632	1.82313e-16	6.11441e-12	0.773	0.632	CD3 delta subunit of T-cell receptor complex [Source:HGNC Symbol;Acc:HGNC:1673]	GO:0002250(adaptive immune response);GO:0002376(immune system process);GO:0004888(transmembrane signaling receptor activity);GO:0005515(protein binding);GO:0005737(cytoplasm);GO:0005886(plasma membrane);GO:0007166(cell surface receptor signaling pathway);GO:0009897(external side of plasma membrane);GO:0016020(membrane);GO:0030669(clathrin-coated endocytic vesicle membrane);GO:0042101(T cell recep…	04640(Hematopoietic cell lineage);04658(Th1 and Th2 cell differentiation);04659(Th17 cell differentiation);04660(T cell receptor signaling pathway);05142(Chagas disease);05162(Measles);05166(Human T-cell leukemia virus 1 infection);05169(Epstein-Barr virus infection);05170(Human immunodeficiency virus 1 infection);05235(PD-L1 expression and PD-1 checkpoint pathway in cancer);05340(Primary immunod…	yes
ENSG00000084234	APLP2	0.488485	4.19406e-11	1.4066e-06	0.113	0.057	amyloid beta precursor like protein 2 [Source:HGNC Symbol;Acc:HGNC:598]	GO:0003677(DNA binding);GO:0004867(serine-type endopeptidase inhibitor activity);GO:0005515(protein binding);GO:0005634(nucleus);GO:0005788(endoplasmic reticulum lumen);GO:0005886(plasma membrane);GO:0007186(G protein-coupled receptor signaling pathway);GO:0007409(axonogenesis);GO:0007417(central nervous system development);GO:0008201(heparin binding);GO:0010466(negative regulation of peptidase a…	NA	yes
ENSG00000134460	IL2RA	2.04751	1.02846e-131	3.44923e-127	0.306	0.03	interleukin 2 receptor subunit alpha [Source:HGNC Symbol;Acc:HGNC:6008]	GO:0002376(immune system process);GO:0002437(inflammatory response to antigenic stimulus);GO:0002664(regulation of T cell tolerance induction);GO:0004911(interleukin-2 receptor activity);GO:0005515(protein binding);GO:0005886(plasma membrane);GO:0005893(interleukin-2 receptor complex);GO:0006915(apoptotic process);GO:0006924(activation-induced cell death of T cells);GO:0006954(inflammatory respon…	04060(Cytokine-cytokine receptor interaction);04061(Viral protein interaction with cytokine and cytokine receptor);04144(Endocytosis);04151(PI3K-Akt signaling pathway);04630(JAK-STAT signaling pathway);04640(Hematopoietic cell lineage);04658(Th1 and Th2 cell differentiation);04659(Th17 cell differentiation);05162(Measles);05166(Human T-cell leukemia virus 1 infection);05200(Pathways in cancer)	yes
ENSG00000165629	ATP5F1C	0.264425	4.79231e-09	0.000160725	0.203	0.178	ATP synthase F1 subunit gamma [Source:HGNC Symbol;Acc:HGNC:833]	GO:0000275(mitochondrial proton-transporting ATP synthase complex, catalytic sector F(1));GO:0003723(RNA binding);GO:0005515(protein binding);GO:0005739(mitochondrion);GO:0005743(mitochondrial inner membrane);GO:0005753(mitochondrial proton-transporting ATP synthase complex);GO:0005759(mitochondrial matrix);GO:0006119(oxidative phosphorylation);GO:0006754(ATP biosynthetic process);GO:0006811(ion …	00190(Oxidative phosphorylation);01100(Metabolic pathways);04714(Thermogenesis);05010(Alzheimer disease);05012(Parkinson disease);05014(Amyotrophic lateral sclerosis);05016(Huntington disease);05020(Prion disease);05022(Pathways of neurodegeneration - multiple diseases)	yes
ENSG00000107485	GATA3	0.482355	8.45304e-11	2.83498e-06	0.175	0.107	GATA binding protein 3 [Source:HGNC Symbol;Acc:HGNC:4172]	GO:0000122(negative regulation of transcription by RNA polymerase II);GO:0000785(chromatin);GO:0000902(cell morphogenesis);GO:0000976(transcription cis-regulatory region binding);GO:0000977(RNA polymerase II transcription regulatory region sequence-specific DNA binding);GO:0000978(RNA polymerase II cis-regulatory region sequence-specific DNA binding);GO:0000981(DNA-binding transcription factor ac…	04658(Th1 and Th2 cell differentiation);04659(Th17 cell differentiation);04928(Parathyroid hormone synthesis, secretion and action);05321(Inflammatory bowel disease)	yes
ENSG00000165609	NUDT5	0.339898	2.16232e-09	7.25201e-05	0.153	0.116	nudix hydrolase 5 [Source:HGNC Symbol;Acc:HGNC:8052]	GO:0000287(magnesium ion binding);GO:0003723(RNA binding);GO:0005515(protein binding);GO:0005634(nucleus);GO:0005829(cytosol);GO:0006139(nucleobase-containing compound metabolic process);GO:0006338(chromatin remodeling);GO:0006753(nucleoside phosphate metabolic process);GO:0009117(nucleotide metabolic process);GO:0009191(ribonucleoside diphosphate catabolic process);GO:0016740(transferase activit…	00230(Purine metabolism);01100(Metabolic pathways)	yes
ENSG00000123240	OPTN	0.299739	2.71012e-06	0.0908919	0.173	0.127	optineurin [Source:HGNC Symbol;Acc:HGNC:17142]	GO:0000139(Golgi membrane);GO:0001920(negative regulation of receptor recycling);GO:0002376(immune system process);GO:0005515(protein binding);GO:0005634(nucleus);GO:0005654(nucleoplasm);GO:0005737(cytoplasm);GO:0005768(endosome);GO:0005776(autophagosome);GO:0005794(Golgi apparatus);GO:0005802(trans-Golgi network);GO:0005829(cytosol);GO:0006914(autophagy);GO:0007030(Golgi organization);GO:0007165…	04137(Mitophagy - animal);05014(Amyotrophic lateral sclerosis);05022(Pathways of neurodegeneration - multiple diseases)	yes
ENSG00000136738	STAM	0.644213	1.94383e-19	6.51923e-15	0.118	0.04	signal transducing adaptor molecule [Source:HGNC Symbol;Acc:HGNC:11357]	GO:0005515(protein binding);GO:0005737(cytoplasm);GO:0005768(endosome);GO:0005829(cytosol);GO:0007165(signal transduction);GO:0015031(protein transport);GO:0016020(membrane);GO:0016236(macroautophagy);GO:0031901(early endosome membrane);GO:0033565(ESCRT-0 complex);GO:0035091(phosphatidylinositol binding);GO:0036258(multivesicular body assembly);GO:0043130(ubiquitin binding);GO:0043231(intracellul…	04144(Endocytosis);04630(JAK-STAT signaling pathway)	yes
ENSG00000148444	COMMD3	0.314847	4.07328e-09	0.00013661	0.117	0.083	COMM domain containing 3 [Source:HGNC Symbol;Acc:HGNC:23332]	GO:0005515(protein binding);GO:0005576(extracellular region);GO:0005634(nucleus);GO:0005737(cytoplasm);GO:0006811(ion transport);GO:0006814(sodium ion transport);GO:1904813(ficolin-1-rich granule lumen)	NA	yes
ENSG00000120616	EPC1	0.320519	0.000244613	1	0.233	0.186	enhancer of polycomb homolog 1 [Source:HGNC Symbol;Acc:HGNC:19876]	GO:0000122(negative regulation of transcription by RNA polymerase II);GO:0000724(double-strand break repair via homologous recombination);GO:0000786(nucleosome);GO:0005515(protein binding);GO:0005634(nucleus);GO:0005654(nucleoplasm);GO:0005737(cytoplasm);GO:0006325(chromatin organization);GO:0006351(DNA-templated transcription);GO:0006357(regulation of transcription by RNA polymerase II);GO:00072…	NA	yes
ENSG00000095794	CREM	1.10305	6.53853e-42	2.19289e-37	0.369	0.178	cAMP responsive element modulator [Source:HGNC Symbol;Acc:HGNC:2352]	GO:0000122(negative regulation of transcription by RNA polymerase II);GO:0000785(chromatin);GO:0000977(RNA polymerase II transcription regulatory region sequence-specific DNA binding);GO:0000978(RNA polymerase II cis-regulatory region sequence-specific DNA binding);GO:0000981(DNA-binding transcription factor activity, RNA polymerase II-specific);GO:0001227(DNA-binding transcription repressor acti…	04261(Adrenergic signaling in cardiomyocytes)	yes
ENSG00000150347	ARID5B	1.09238	2.66053e-47	8.92289e-43	0.39	0.168	AT-rich interaction domain 5B [Source:HGNC Symbol;Acc:HGNC:17362]	GO:0000122(negative regulation of transcription by RNA polymerase II);GO:0000976(transcription cis-regulatory region binding);GO:0001822(kidney development);GO:0001889(liver development);GO:0003677(DNA binding);GO:0003713(transcription coactivator activity);GO:0005515(protein binding);GO:0005634(nucleus);GO:0005654(nucleoplasm);GO:0006357(regulation of transcription by RNA polymerase II);GO:00068…	NA	yes
ENSG00000182010	RTKN2	1.68997	1.90472e-105	6.38804e-101	0.288	0.038	rhotekin 2 [Source:HGNC Symbol;Acc:HGNC:19364]	GO:0005634(nucleus);GO:0005737(cytoplasm);GO:0005886(plasma membrane);GO:0007165(signal transduction);GO:0008284(positive regulation of cell population proliferation);GO:0030097(hemopoiesis);GO:0051092(positive regulation of NF-kappaB transcription factor activity);GO:1901224(positive regulation of NIK/NF-kappaB signaling);GO:2001243(negative regulation of intrinsic apoptotic signaling pathway)	NA	yes
ENSG00000180817	PPA1	0.345707	3.63548e-05	1	0.201	0.157	inorganic pyrophosphatase 1 [Source:HGNC Symbol;Acc:HGNC:9226]	GO:0000287(magnesium ion binding);GO:0004427(inorganic diphosphate phosphatase activity);GO:0005737(cytoplasm);GO:0005829(cytosol);GO:0006796(phosphate-containing compound metabolic process);GO:0016462(pyrophosphatase activity);GO:0016787(hydrolase activity);GO:0046872(metal ion binding);GO:0070062(extracellular exosome)	00190(Oxidative phosphorylation)	yes
ENSG00000107742	SPOCK2	1.14496	2.4289e-58	8.14604e-54	0.419	0.185	SPARC (osteonectin), cwcv and kazal like domains proteoglycan 2 [Source:HGNC Symbol;Acc:HGNC:13564]	GO:0005509(calcium ion binding);GO:0005515(protein binding);GO:0005539(glycosaminoglycan binding);GO:0005576(extracellular region);GO:0007416(synapse assembly);GO:0008191(metalloendopeptidase inhibitor activity);GO:0010811(positive regulation of cell-substrate adhesion);GO:0010951(negative regulation of endopeptidase activity);GO:0019800(peptide cross-linking via chondroitin 4-sulfate glycosamino…	NA	yes
ENSG00000166295	ANAPC16	0.262606	7.76492e-06	0.26042	0.394	0.362	anaphase promoting complex subunit 16 [Source:HGNC Symbol;Acc:HGNC:26976]	GO:0000775(chromosome, centromeric region);GO:0000776(kinetochore);GO:0005515(protein binding);GO:0005634(nucleus);GO:0005654(nucleoplasm);GO:0005680(anaphase-promoting complex);GO:0005694(chromosome);GO:0005737(cytoplasm);GO:0005829(cytosol);GO:0007049(cell cycle);GO:0007346(regulation of mitotic cell cycle);GO:0016567(protein ubiquitination);GO:0031145(anaphase-promoting complex-dependent catab…	NA	yes
ENSG00000168209	DDIT4	0.341572	2.89235e-07	0.00970036	0.454	0.416	DNA damage inducible transcript 4 [Source:HGNC Symbol;Acc:HGNC:24944]	GO:0001666(response to hypoxia);GO:0001764(neuron migration);GO:0005515(protein binding);GO:0005737(cytoplasm);GO:0005739(mitochondrion);GO:0005829(cytosol);GO:0006915(apoptotic process);GO:0007420(brain development);GO:0009968(negative regulation of signal transduction);GO:0030182(neuron differentiation);GO:0032007(negative regulation of TOR signaling);GO:0032984(protein-containing complex disas…	04140(Autophagy - animal);04150(mTOR signaling pathway);04151(PI3K-Akt signaling pathway);05206(MicroRNAs in cancer)	yes
ENSG00000138279	ANXA7	0.328494	3.99618e-05	1	0.148	0.106	annexin A7 [Source:HGNC Symbol;Acc:HGNC:545]	GO:0003723(RNA binding);GO:0005178(integrin binding);GO:0005509(calcium ion binding);GO:0005515(protein binding);GO:0005544(calcium-dependent phospholipid binding);GO:0005634(nucleus);GO:0005737(cytoplasm);GO:0005789(endoplasmic reticulum membrane);GO:0006914(autophagy);GO:0010629(negative regulation of gene expression);GO:0016020(membrane);GO:0030855(epithelial cell differentiation);GO:0042584(c…	05014(Amyotrophic lateral sclerosis)	yes
ENSG00000138185	ENTPD1	0.768846	3.60331e-26	1.20848e-21	0.131	0.039	ectonucleoside triphosphate diphosphohydrolase 1 [Source:HGNC Symbol;Acc:HGNC:3363]	GO:0000166(nucleotide binding);GO:0004382(GDP phosphatase activity);GO:0005515(protein binding);GO:0005524(ATP binding);GO:0005886(plasma membrane);GO:0007155(cell adhesion);GO:0007596(blood coagulation);GO:0009134(nucleoside diphosphate catabolic process);GO:0016020(membrane);GO:0016787(hydrolase activity);GO:0045134(UDP phosphatase activity);GO:0070062(extracellular exosome)	00230(Purine metabolism);00240(Pyrimidine metabolism);01100(Metabolic pathways);05169(Epstein-Barr virus infection)	yes
ENSG00000171314	PGAM1	0.413502	3.79319e-07	0.0127216	0.276	0.202	phosphoglycerate mutase 1 [Source:HGNC Symbol;Acc:HGNC:8888]	GO:0003824(catalytic activity);GO:0004082(bisphosphoglycerate mutase activity);GO:0004619(phosphoglycerate mutase activity);GO:0005515(protein binding);GO:0005576(extracellular region);GO:0005737(cytoplasm);GO:0005829(cytosol);GO:0006094(gluconeogenesis);GO:0006096(glycolytic process);GO:0006110(regulation of glycolytic process);GO:0016020(membrane);GO:0016787(hydrolase activity);GO:0016853(isome…	00010(Glycolysis / Gluconeogenesis);00260(Glycine, serine and threonine metabolism);01100(Metabolic pathways);01200(Carbon metabolism);01230(Biosynthesis of amino acids);04922(Glucagon signaling pathway);05230(Central carbon metabolism in cancer)	yes
ENSG00000171311	EXOSC1	0.372785	1.83245e-08	0.000614569	0.113	0.069	exosome component 1 [Source:HGNC Symbol;Acc:HGNC:17286]	GO:0000176(nuclear exosome (RNase complex));GO:0000177(cytoplasmic exosome (RNase complex));GO:0000178(exosome (RNase complex));GO:0003723(RNA binding);GO:0005515(protein binding);GO:0005634(nucleus);GO:0005654(nucleoplasm);GO:0005730(nucleolus);GO:0005737(cytoplasm);GO:0005829(cytosol);GO:0006364(rRNA processing);GO:0006396(RNA processing);GO:0006401(RNA catabolic process);GO:0101019(nucleolar e…	03018(RNA degradation)	yes
ENSG00000166136	NDUFB8	0.303666	3.683e-06	0.12352	0.282	0.222	NADH:ubiquinone oxidoreductase subunit B8 [Source:HGNC Symbol;Acc:HGNC:7703]	GO:0005739(mitochondrion);GO:0005743(mitochondrial inner membrane);GO:0005747(mitochondrial respiratory chain complex I);GO:0005759(mitochondrial matrix);GO:0005783(endoplasmic reticulum);GO:0006120(mitochondrial electron transport, NADH to ubiquinone);GO:0008137(NADH dehydrogenase (ubiquinone) activity);GO:0009060(aerobic respiration);GO:0016020(membrane);GO:0032981(mitochondrial respiratory cha…	00190(Oxidative phosphorylation);01100(Metabolic pathways);04714(Thermogenesis);04723(Retrograde endocannabinoid signaling);04932(Non-alcoholic fatty liver disease);05010(Alzheimer disease);05012(Parkinson disease);05014(Amyotrophic lateral sclerosis);05016(Huntington disease);05020(Prion disease);05022(Pathways of neurodegeneration - multiple diseases)	yes
ENSG00000148834	GSTO1	0.262548	5.01517e-06	0.168199	0.185	0.158	glutathione S-transferase omega 1 [Source:HGNC Symbol;Acc:HGNC:13312]	GO:0004364(glutathione transferase activity);GO:0005515(protein binding);GO:0005737(cytoplasm);GO:0005829(cytosol);GO:0006749(glutathione metabolic process);GO:0010880(regulation of release of sequestered calcium ion into cytosol by sarcoplasmic reticulum);GO:0010881(regulation of cardiac muscle contraction by regulation of the release of sequestered calcium ion);GO:0014810(positive regulation of…	00480(Glutathione metabolism);00980(Metabolism of xenobiotics by cytochrome P450);00982(Drug metabolism - cytochrome P450);00983(Drug metabolism - other enzymes);01100(Metabolic pathways);01524(Platinum drug resistance);05200(Pathways in cancer);05204(Chemical carcinogenesis);05225(Hepatocellular carcinoma);05418(Fluid shear stress and atherosclerosis)	yes
ENSG00000148908	RGS10	0.305719	1.27197e-06	0.0426594	0.316	0.27	regulator of G protein signaling 10 [Source:HGNC Symbol;Acc:HGNC:9992]	GO:0001965(G-protein alpha-subunit binding);GO:0003924(GTPase activity);GO:0005096(GTPase activator activity);GO:0005515(protein binding);GO:0005634(nucleus);GO:0005654(nucleoplasm);GO:0005737(cytoplasm);GO:0005829(cytosol);GO:0005886(plasma membrane);GO:0007186(G protein-coupled receptor signaling pathway);GO:0007213(G protein-coupled acetylcholine receptor signaling pathway);GO:0008277(regulati…	NA	yes
ENSG00000118971	CCND2	0.827381	8.20078e-28	2.75038e-23	0.317	0.185	cyclin D2 [Source:HGNC Symbol;Acc:HGNC:1583]	GO:0000079(regulation of cyclin-dependent protein serine/threonine kinase activity);GO:0000082(G1/S transition of mitotic cell cycle);GO:0000307(cyclin-dependent protein kinase holoenzyme complex);GO:0000785(chromatin);GO:0001934(positive regulation of protein phosphorylation);GO:0005515(protein binding);GO:0005634(nucleus);GO:0005654(nucleoplasm);GO:0005730(nucleolus);GO:0005737(cytoplasm);GO:00…	04068(FoxO signaling pathway);04110(Cell cycle);04115(p53 signaling pathway);04151(PI3K-Akt signaling pathway);04218(Cellular senescence);04310(Wnt signaling pathway);04340(Hedgehog signaling pathway);04390(Hippo signaling pathway);04510(Focal adhesion);04630(JAK-STAT signaling pathway);04917(Prolactin signaling pathway);05162(Measles);05165(Human papillomavirus infection);05166(Human T-cell leuk…	yes
ENSG00000139193	CD27	1.10985	4.14288e-57	1.38944e-52	0.459	0.213	CD27 molecule [Source:HGNC Symbol;Acc:HGNC:11922]	GO:0004888(transmembrane signaling receptor activity);GO:0005515(protein binding);GO:0005576(extracellular region);GO:0005886(plasma membrane);GO:0006915(apoptotic process);GO:0007166(cell surface receptor signaling pathway);GO:0009897(external side of plasma membrane);GO:0009986(cell surface);GO:0016020(membrane);GO:0016064(immunoglobulin mediated immune response);GO:0043027(cysteine-type endope…	04060(Cytokine-cytokine receptor interaction)	yes
ENSG00000111640	GAPDH	0.434809	4.4953e-21	1.50763e-16	0.875	0.766	glyceraldehyde-3-phosphate dehydrogenase [Source:HGNC Symbol;Acc:HGNC:4141]	GO:0000166(nucleotide binding);GO:0000226(microtubule cytoskeleton organization);GO:0001819(positive regulation of cytokine production);GO:0002376(immune system process);GO:0004365(glyceraldehyde-3-phosphate dehydrogenase (NAD+) (phosphorylating) activity);GO:0005515(protein binding);GO:0005634(nucleus);GO:0005737(cytoplasm);GO:0005811(lipid droplet);GO:0005829(cytosol);GO:0005856(cytoskeleton);G…	00010(Glycolysis / Gluconeogenesis);01100(Metabolic pathways);01200(Carbon metabolism);01230(Biosynthesis of amino acids);04066(HIF-1 signaling pathway);05010(Alzheimer disease);05130(Pathogenic Escherichia coli infection);05132(Salmonella infection)	yes
ENSG00000010610	CD4	0.70576	2.15472e-22	7.22649e-18	0.141	0.047	CD4 molecule [Source:HGNC Symbol;Acc:HGNC:1678]	GO:0001618(virus receptor activity);GO:0001934(positive regulation of protein phosphorylation);GO:0002250(adaptive immune response);GO:0002376(immune system process);GO:0004888(transmembrane signaling receptor activity);GO:0005201(extracellular matrix structural constituent);GO:0005515(protein binding);GO:0005769(early endosome);GO:0005788(endoplasmic reticulum lumen);GO:0005789(endoplasmic retic…	04060(Cytokine-cytokine receptor interaction);04514(Cell adhesion molecules);04612(Antigen processing and presentation);04640(Hematopoietic cell lineage);04658(Th1 and Th2 cell differentiation);04659(Th17 cell differentiation);04660(T cell receptor signaling pathway);05135(Yersinia infection);05166(Human T-cell leukemia virus 1 infection);05170(Human immunodeficiency virus 1 infection);05235(PD-L…	yes
ENSG00000111678	C12orf57	0.369608	2.75354e-09	9.23481e-05	0.395	0.325	chromosome 12 open reading frame 57 [Source:HGNC Symbol;Acc:HGNC:29521]	GO:0003674(molecular_function);GO:0005515(protein binding);GO:0005737(cytoplasm);GO:0009791(post-embryonic development);GO:0014819(regulation of skeletal muscle contraction);GO:0016607(nuclear speck);GO:0021540(corpus callosum morphogenesis);GO:0021678(third ventricle development);GO:0036343(psychomotor behavior);GO:0048593(camera-type eye morphogenesis);GO:0050890(cognition)	NA	yes
ENSG00000069493	CLEC2D	0.670816	7.5873e-22	2.54463e-17	0.375	0.256	C-type lectin domain family 2 member D [Source:HGNC Symbol;Acc:HGNC:14351]	GO:0004888(transmembrane signaling receptor activity);GO:0005515(protein binding);GO:0005783(endoplasmic reticulum);GO:0005886(plasma membrane);GO:0007166(cell surface receptor signaling pathway);GO:0009897(external side of plasma membrane);GO:0009986(cell surface);GO:0016020(membrane);GO:0030246(carbohydrate binding)	NA	yes
ENSG00000111266	DUSP16	0.786644	6.06993e-27	2.03573e-22	0.138	0.038	dual specificity phosphatase 16 [Source:HGNC Symbol;Acc:HGNC:17909]	GO:0004721(phosphoprotein phosphatase activity);GO:0004722(protein serine/threonine phosphatase activity);GO:0004725(protein tyrosine phosphatase activity);GO:0005515(protein binding);GO:0005634(nucleus);GO:0005654(nucleoplasm);GO:0005737(cytoplasm);GO:0005829(cytosol);GO:0006470(protein dephosphorylation);GO:0008138(protein tyrosine/serine/threonine phosphatase activity);GO:0008330(protein tyros…	04010(MAPK signaling pathway)	yes
ENSG00000111348	ARHGDIB	0.337539	3.66491e-12	1.22914e-07	0.583	0.534	Rho GDP dissociation inhibitor beta [Source:HGNC Symbol;Acc:HGNC:679]	GO:0003924(GTPase activity);GO:0005094(Rho GDP-dissociation inhibitor activity);GO:0005096(GTPase activator activity);GO:0005515(protein binding);GO:0005737(cytoplasm);GO:0005829(cytosol);GO:0005856(cytoskeleton);GO:0007266(Rho protein signal transduction);GO:0016020(membrane);GO:0031267(small GTPase binding);GO:0031410(cytoplasmic vesicle);GO:0035023(regulation of Rho protein signal transduction…	04722(Neurotrophin signaling pathway);04962(Vasopressin-regulated water reabsorption)	yes
ENSG00000139168	ZCRB1	0.285446	6.91675e-08	0.00231974	0.144	0.106	zinc finger CCHC-type and RNA binding motif containing 1 [Source:HGNC Symbol;Acc:HGNC:29620]	GO:0000398(mRNA splicing, via spliceosome);GO:0003676(nucleic acid binding);GO:0003723(RNA binding);GO:0005515(protein binding);GO:0005634(nucleus);GO:0005654(nucleoplasm);GO:0005681(spliceosomal complex);GO:0005689(U12-type spliceosomal complex);GO:0005829(cytosol);GO:0006397(mRNA processing);GO:0008270(zinc ion binding);GO:0008380(RNA splicing);GO:0046872(metal ion binding)	NA	yes
ENSG00000183283	DAZAP2	0.267932	8.79646e-06	0.295016	0.293	0.256	DAZ associated protein 2 [Source:HGNC Symbol;Acc:HGNC:2684]	GO:0002039(p53 binding);GO:0005515(protein binding);GO:0005634(nucleus);GO:0005737(cytoplasm);GO:0010494(cytoplasmic stress granule);GO:0016604(nuclear body);GO:0016607(nuclear speck);GO:0030971(receptor tyrosine kinase binding);GO:0031435(mitogen-activated protein kinase kinase kinase binding);GO:0031625(ubiquitin protein ligase binding);GO:0031648(protein destabilization);GO:0032991(protein-con…	NA	yes
ENSG00000205352	PRR13	0.404331	3.61153e-09	0.000121124	0.293	0.226	proline rich 13 [Source:HGNC Symbol;Acc:HGNC:24528]	GO:0005515(protein binding);GO:0005634(nucleus);GO:0005654(nucleoplasm);GO:0005829(cytosol)	NA	yes
ENSG00000111481	COPZ1	0.272025	0.000105696	1	0.143	0.107	COPI coat complex subunit zeta 1 [Source:HGNC Symbol;Acc:HGNC:2243]	GO:0000139(Golgi membrane);GO:0005737(cytoplasm);GO:0005789(endoplasmic reticulum membrane);GO:0005794(Golgi apparatus);GO:0005829(cytosol);GO:0006886(intracellular protein transport);GO:0006890(retrograde vesicle-mediated transport, Golgi to endoplasmic reticulum);GO:0006891(intra-Golgi vesicle-mediated transport);GO:0015031(protein transport);GO:0016020(membrane);GO:0016192(vesicle-mediated tra…	NA	yes
ENSG00000172551	MUCL1	0.87883	4.79175e-10	1.60706e-05	0.241	0.165	mucin like 1 [Source:HGNC Symbol;Acc:HGNC:30588]	GO:0005515(protein binding);GO:0005576(extracellular region);GO:0005796(Golgi lumen);GO:0005886(plasma membrane);GO:0016020(membrane)	NA	yes
ENSG00000197728	RPS26	0.263438	1.45899e-08	0.000489317	0.88	0.838	ribosomal protein S26 [Source:HGNC Symbol;Acc:HGNC:10414]	GO:0002181(cytoplasmic translation);GO:0003723(RNA binding);GO:0003729(mRNA binding);GO:0003735(structural constituent of ribosome);GO:0005515(protein binding);GO:0005654(nucleoplasm);GO:0005737(cytoplasm);GO:0005783(endoplasmic reticulum);GO:0005791(rough endoplasmic reticulum);GO:0005829(cytosol);GO:0005840(ribosome);GO:0006412(translation);GO:0015935(small ribosomal subunit);GO:0016020(membran…	03010(Ribosome);05171(Coronavirus disease - COVID-19)	yes
ENSG00000092841	MYL6	0.562685	2.14253e-34	7.18563e-30	0.827	0.732	myosin light chain 6 [Source:HGNC Symbol;Acc:HGNC:7587]	GO:0000146(microfilament motor activity);GO:0003774(cytoskeletal motor activity);GO:0005509(calcium ion binding);GO:0005515(protein binding);GO:0005829(cytosol);GO:0005903(brush border);GO:0006936(muscle contraction);GO:0007519(skeletal muscle tissue development);GO:0008307(structural constituent of muscle);GO:0016020(membrane);GO:0016459(myosin complex);GO:0016460(myosin II complex);GO:0016461(u…	04270(Vascular smooth muscle contraction);04530(Tight junction);04921(Oxytocin signaling pathway)	yes
ENSG00000135655	USP15	0.412168	1.36139e-08	0.000456583	0.2	0.139	ubiquitin specific peptidase 15 [Source:HGNC Symbol;Acc:HGNC:12613]	GO:0003824(catalytic activity);GO:0004197(cysteine-type endopeptidase activity);GO:0004843(cysteine-type deubiquitinase activity);GO:0005160(transforming growth factor beta receptor binding);GO:0005515(protein binding);GO:0005634(nucleus);GO:0005654(nucleoplasm);GO:0005737(cytoplasm);GO:0005739(mitochondrion);GO:0005829(cytosol);GO:0006508(proteolysis);GO:0006511(ubiquitin-dependent protein catab…	04137(Mitophagy - animal)	yes
ENSG00000139289	PHLDA1	0.710433	8.54622e-17	2.86623e-12	0.203	0.102	pleckstrin homology like domain family A member 1 [Source:HGNC Symbol;Acc:HGNC:8933]	GO:0005515(protein binding);GO:0005634(nucleus);GO:0005654(nucleoplasm);GO:0005730(nucleolus);GO:0005737(cytoplasm);GO:0005829(cytosol);GO:0006915(apoptotic process);GO:0031410(cytoplasmic vesicle);GO:0043065(positive regulation of apoptotic process);GO:0045210(FasL biosynthetic process);GO:1901981(phosphatidylinositol phosphate binding)	NA	yes
ENSG00000177889	UBE2N	0.50315	5.64001e-12	1.89155e-07	0.237	0.158	ubiquitin conjugating enzyme E2 N [Source:HGNC Symbol;Acc:HGNC:12492]	GO:0000151(ubiquitin ligase complex);GO:0000166(nucleotide binding);GO:0000724(double-strand break repair via homologous recombination);GO:0000729(DNA double-strand break processing);GO:0001650(fibrillar center);GO:0003723(RNA binding);GO:0004842(ubiquitin-protein transferase activity);GO:0005515(protein binding);GO:0005524(ATP binding);GO:0005634(nucleus);GO:0005654(nucleoplasm);GO:0005737(cytop…	04120(Ubiquitin mediated proteolysis);05131(Shigellosis)	yes
ENSG00000075415	SLC25A3	0.402526	1.23139e-10	4.12984e-06	0.409	0.333	solute carrier family 25 member 3 [Source:HGNC Symbol;Acc:HGNC:10989]	GO:0005315(inorganic phosphate transmembrane transporter activity);GO:0005515(protein binding);GO:0005739(mitochondrion);GO:0005743(mitochondrial inner membrane);GO:0005886(plasma membrane);GO:0015293(symporter activity);GO:0015317(phosphate:proton symporter activity);GO:0016020(membrane);GO:0035435(phosphate ion transmembrane transport);GO:0044877(protein-containing complex binding);GO:0070062(e…	NA	yes
ENSG00000136003	ISCU	0.392027	2.61394e-07	0.00876663	0.242	0.187	iron-sulfur cluster assembly enzyme [Source:HGNC Symbol;Acc:HGNC:29882]	GO:0005506(iron ion binding);GO:0005515(protein binding);GO:0005634(nucleus);GO:0005737(cytoplasm);GO:0005739(mitochondrion);GO:0005759(mitochondrial matrix);GO:0005829(cytosol);GO:0006879(cellular iron ion homeostasis);GO:0008198(ferrous iron binding);GO:0008270(zinc ion binding);GO:0016226(iron-sulfur cluster assembly);GO:0042803(protein homodimerization activity);GO:0044571([2Fe-2S] cluster as…	NA	yes
ENSG00000089127	OAS1	0.6822	9.68979e-17	3.24976e-12	0.138	0.057	2'-5'-oligoadenylate synthetase 1 [Source:HGNC Symbol;Acc:HGNC:8086]	GO:0000166(nucleotide binding);GO:0001730(2'-5'-oligoadenylate synthetase activity);GO:0002376(immune system process);GO:0003723(RNA binding);GO:0003725(double-stranded RNA binding);GO:0005515(protein binding);GO:0005524(ATP binding);GO:0005576(extracellular region);GO:0005634(nucleus);GO:0005654(nucleoplasm);GO:0005737(cytoplasm);GO:0005739(mitochondrion);GO:0005783(endoplasmic reticulum);GO:000…	04621(NOD-like receptor signaling pathway);05160(Hepatitis C);05162(Measles);05164(Influenza A);05168(Herpes simplex virus 1 infection);05169(Epstein-Barr virus infection);05171(Coronavirus disease - COVID-19)	yes
ENSG00000088986	DYNLL1	0.361057	6.48272e-08	0.00217418	0.531	0.446	dynein light chain LC8-type 1 [Source:HGNC Symbol;Acc:HGNC:15476]	GO:0000776(kinetochore);GO:0005515(protein binding);GO:0005634(nucleus);GO:0005737(cytoplasm);GO:0005739(mitochondrion);GO:0005813(centrosome);GO:0005815(microtubule organizing center);GO:0005829(cytosol);GO:0005856(cytoskeleton);GO:0005868(cytoplasmic dynein complex);GO:0005874(microtubule);GO:0005875(microtubule associated complex);GO:0005886(plasma membrane);GO:0005929(cilium);GO:0006915(apopt…	04962(Vasopressin-regulated water reabsorption);05132(Salmonella infection)	yes
ENSG00000111011	RSRC2	0.318556	6.44912e-06	0.216291	0.285	0.232	arginine and serine rich coiled-coil 2 [Source:HGNC Symbol;Acc:HGNC:30559]	GO:0003723(RNA binding);GO:0005515(protein binding)	NA	yes
ENSG00000150977	RILPL2	0.347155	0.000135217	1	0.136	0.091	Rab interacting lysosomal protein like 2 [Source:HGNC Symbol;Acc:HGNC:28787]	GO:0003382(epithelial cell morphogenesis);GO:0005515(protein binding);GO:0005737(cytoplasm);GO:0005813(centrosome);GO:0005815(microtubule organizing center);GO:0005829(cytosol);GO:0005856(cytoskeleton);GO:0005929(cilium);GO:0015031(protein transport);GO:0016020(membrane);GO:0031267(small GTPase binding);GO:0036064(ciliary basal body);GO:0042802(identical protein binding);GO:0042995(cell projectio…	NA	yes
ENSG00000150991	UBC	0.612904	1.03672e-35	3.47694e-31	0.801	0.688	ubiquitin C [Source:HGNC Symbol;Acc:HGNC:12468]	GO:0002020(protease binding);GO:0003723(RNA binding);GO:0005515(protein binding);GO:0005615(extracellular space);GO:0005634(nucleus);GO:0005654(nucleoplasm);GO:0005737(cytoplasm);GO:0005739(mitochondrion);GO:0005741(mitochondrial outer membrane);GO:0005789(endoplasmic reticulum membrane);GO:0005829(cytosol);GO:0005886(plasma membrane);GO:0010008(endosome membrane);GO:0016020(membrane);GO:0016567(…	03320(PPAR signaling pathway);04120(Ubiquitin mediated proteolysis);04137(Mitophagy - animal);05012(Parkinson disease);05022(Pathways of neurodegeneration - multiple diseases);05131(Shigellosis);05167(Kaposi sarcoma-associated herpesvirus infection)	yes
ENSG00000133106	EPSTI1	0.883096	1.2456e-28	4.17748e-24	0.269	0.132	epithelial stromal interaction 1 [Source:HGNC Symbol;Acc:HGNC:16465]	GO:0005515(protein binding)	NA	yes
ENSG00000136146	MED4	0.285905	9.8191e-09	0.000329313	0.132	0.099	mediator complex subunit 4 [Source:HGNC Symbol;Acc:HGNC:17903]	GO:0003712(transcription coregulator activity);GO:0003713(transcription coactivator activity);GO:0005515(protein binding);GO:0005634(nucleus);GO:0005654(nucleoplasm);GO:0006351(DNA-templated transcription);GO:0006357(regulation of transcription by RNA polymerase II);GO:0006366(transcription by RNA polymerase II);GO:0016020(membrane);GO:0016592(mediator complex);GO:0030374(nuclear receptor coactiv…	04919(Thyroid hormone signaling pathway)	yes
ENSG00000136147	PHF11	0.268952	0.00047631	1	0.141	0.099	PHD finger protein 11 [Source:HGNC Symbol;Acc:HGNC:17024]	GO:0005515(protein binding);GO:0005634(nucleus);GO:0005654(nucleoplasm);GO:0031965(nuclear membrane);GO:0046872(metal ion binding)	NA	yes
ENSG00000136111	TBC1D4	1.45529	2.68942e-84	9.01979e-80	0.288	0.063	TBC1 domain family member 4 [Source:HGNC Symbol;Acc:HGNC:19165]	GO:0005096(GTPase activator activity);GO:0005515(protein binding);GO:0005737(cytoplasm);GO:0005829(cytosol);GO:0016192(vesicle-mediated transport);GO:0031339(negative regulation of vesicle fusion);GO:0031982(vesicle);GO:0032869(cellular response to insulin stimulus);GO:0090630(activation of GTPase activity)	04919(Thyroid hormone signaling pathway);04931(Insulin resistance)	yes
ENSG00000088448	ANKRD10	0.328509	4.63272e-05	1	0.12	0.077	ankyrin repeat domain 10 [Source:HGNC Symbol;Acc:HGNC:20265]	GO:0005515(protein binding);GO:0005654(nucleoplasm)	NA	yes
ENSG00000092199	HNRNPC	0.275695	1.32185e-05	0.443323	0.409	0.365	heterogeneous nuclear ribonucleoprotein C [Source:HGNC Symbol;Acc:HGNC:5035]	GO:0000398(mRNA splicing, via spliceosome);GO:0000785(chromatin);GO:0001649(osteoblast differentiation);GO:0003676(nucleic acid binding);GO:0003723(RNA binding);GO:0003730(mRNA 3'-UTR binding);GO:0005515(protein binding);GO:0005576(extracellular region);GO:0005634(nucleus);GO:0005654(nucleoplasm);GO:0005681(spliceosomal complex);GO:0005697(telomerase holoenzyme complex);GO:0005829(cytosol);GO:000…	03040(Spliceosome)	yes
ENSG00000277734	TRAC	0.870594	1.01972e-62	3.41995e-58	0.775	0.563	T cell receptor alpha constant [Source:HGNC Symbol;Acc:HGNC:12029]	GO:0016020(membrane)	NA	yes
ENSG00000172590	MRPL52	0.421519	2.77851e-09	9.31858e-05	0.236	0.167	mitochondrial ribosomal protein L52 [Source:HGNC Symbol;Acc:HGNC:16655]	GO:0003735(structural constituent of ribosome);GO:0005654(nucleoplasm);GO:0005739(mitochondrion);GO:0005743(mitochondrial inner membrane);GO:0005762(mitochondrial large ribosomal subunit);GO:0005840(ribosome);GO:0006412(translation);GO:0032543(mitochondrial translation);GO:1990904(ribonucleoprotein complex)	NA	yes
ENSG00000100911	PSME2	0.304242	1.39381e-07	0.00467457	0.431	0.384	proteasome activator subunit 2 [Source:HGNC Symbol;Acc:HGNC:9569]	GO:0000502(proteasome complex);GO:0005515(protein binding);GO:0005654(nucleoplasm);GO:0005737(cytoplasm);GO:0005829(cytosol);GO:0008537(proteasome activator complex);GO:0010950(positive regulation of endopeptidase activity);GO:0016020(membrane);GO:0042802(identical protein binding);GO:0061133(endopeptidase activator activity);GO:0061136(regulation of proteasomal protein catabolic process);GO:0070…	03050(Proteasome);04612(Antigen processing and presentation)	yes
ENSG00000198604	BAZ1A	0.287073	7.72018e-06	0.258919	0.155	0.118	bromodomain adjacent to zinc finger domain 1A [Source:HGNC Symbol;Acc:HGNC:960]	GO:0000228(nuclear chromosome);GO:0000785(chromatin);GO:0003677(DNA binding);GO:0005515(protein binding);GO:0005634(nucleus);GO:0005721(pericentric heterochromatin);GO:0006261(DNA-templated DNA replication);GO:0006275(regulation of DNA replication);GO:0006334(nucleosome assembly);GO:0006338(chromatin remodeling);GO:0006355(regulation of DNA-templated transcription);GO:0006357(regulation of transc…	NA	yes
ENSG00000165527	ARF6	0.559053	2.08742e-17	7.0008e-13	0.438	0.316	ADP ribosylation factor 6 [Source:HGNC Symbol;Acc:HGNC:659]	GO:0000166(nucleotide binding);GO:0001726(ruffle);GO:0001889(liver development);GO:0003924(GTPase activity);GO:0003925(G protein activity);GO:0005515(protein binding);GO:0005525(GTP binding);GO:0005737(cytoplasm);GO:0005768(endosome);GO:0005769(early endosome);GO:0005794(Golgi apparatus);GO:0005829(cytosol);GO:0005886(plasma membrane);GO:0005925(focal adhesion);GO:0005938(cell cortex);GO:0006886(…	04014(Ras signaling pathway);04072(Phospholipase D signaling pathway);04144(Endocytosis);04666(Fc gamma R-mediated phagocytosis);05130(Pathogenic Escherichia coli infection);05131(Shigellosis);05132(Salmonella infection);05135(Yersinia infection)	yes
ENSG00000186469	GNG2	0.327207	9.23351e-08	0.00309673	0.161	0.116	G protein subunit gamma 2 [Source:HGNC Symbol;Acc:HGNC:4404]	GO:0005515(protein binding);GO:0005834(heterotrimeric G-protein complex);GO:0005886(plasma membrane);GO:0007165(signal transduction);GO:0007186(G protein-coupled receptor signaling pathway);GO:0007191(adenylate cyclase-activating dopamine receptor signaling pathway);GO:0016020(membrane);GO:0031681(G-protein beta-subunit binding);GO:0048144(fibroblast proliferation);GO:0070062(extracellular exosom…	04014(Ras signaling pathway);04062(Chemokine signaling pathway);04151(PI3K-Akt signaling pathway);04371(Apelin signaling pathway);04713(Circadian entrainment);04723(Retrograde endocannabinoid signaling);04724(Glutamatergic synapse);04725(Cholinergic synapse);04726(Serotonergic synapse);04727(GABAergic synapse);04728(Dopaminergic synapse);04926(Relaxin signaling pathway);05032(Morphine addiction);…	yes
ENSG00000100523	DDHD1	0.316347	4.87867e-08	0.00163621	0.113	0.076	DDHD domain containing 1 [Source:HGNC Symbol;Acc:HGNC:19714]	GO:0004620(phospholipase activity);GO:0005515(protein binding);GO:0005737(cytoplasm);GO:0005829(cytosol);GO:0006629(lipid metabolic process);GO:0008970(phospholipase A1 activity);GO:0016787(hydrolase activity);GO:0046872(metal ion binding);GO:0090141(positive regulation of mitochondrial fission)	NA	yes
ENSG00000100528	CNIH1	0.513809	6.43212e-13	2.15721e-08	0.158	0.091	cornichon family AMPA receptor auxiliary protein 1 [Source:HGNC Symbol;Acc:HGNC:19431]	GO:0000139(Golgi membrane);GO:0005515(protein binding);GO:0005783(endoplasmic reticulum);GO:0005789(endoplasmic reticulum membrane);GO:0005794(Golgi apparatus);GO:0006955(immune response);GO:0007165(signal transduction);GO:0012507(ER to Golgi transport vesicle membrane);GO:0016020(membrane);GO:0016192(vesicle-mediated transport);GO:0033116(endoplasmic reticulum-Golgi intermediate compartment memb…	NA	yes
ENSG00000185650	ZFP36L1	0.288249	0.00109274	1	0.345	0.297	ZFP36 ring finger protein like 1 [Source:HGNC Symbol;Acc:HGNC:1107]	GO:0000165(MAPK cascade);GO:0000288(nuclear-transcribed mRNA catabolic process, deadenylation-dependent decay);GO:0000932(P-body);GO:0001570(vasculogenesis);GO:0003342(proepicardium development);GO:0003677(DNA binding);GO:0003723(RNA binding);GO:0003729(mRNA binding);GO:0005515(protein binding);GO:0005634(nucleus);GO:0005737(cytoplasm);GO:0005829(cytosol);GO:0006397(mRNA processing);GO:0006402(mR…	04218(Cellular senescence)	yes
ENSG00000100632	ERH	0.266128	0.00122827	1	0.313	0.261	ERH mRNA splicing and mitosis factor [Source:HGNC Symbol;Acc:HGNC:3447]	GO:0003723(RNA binding);GO:0005515(protein binding);GO:0005634(nucleus);GO:0006139(nucleobase-containing compound metabolic process);GO:0006213(pyrimidine nucleoside metabolic process);GO:0007049(cell cycle);GO:0008327(methyl-CpG binding);GO:0030496(midbody);GO:0034709(methylosome)	NA	yes
ENSG00000156127	BATF	1.7634	2.38865e-137	8.01104e-133	0.557	0.175	basic leucine zipper ATF-like transcription factor [Source:HGNC Symbol;Acc:HGNC:958]	GO:0000785(chromatin);GO:0000978(RNA polymerase II cis-regulatory region sequence-specific DNA binding);GO:0000981(DNA-binding transcription factor activity, RNA polymerase II-specific);GO:0001228(DNA-binding transcription activator activity, RNA polymerase II-specific);GO:0001819(positive regulation of cytokine production);GO:0002320(lymphoid progenitor cell differentiation);GO:0003677(DNA bindi…	05235(PD-L1 expression and PD-1 checkpoint pathway in cancer)	yes
ENSG00000053254	FOXN3	0.321357	0.000139619	1	0.138	0.089	forkhead box N3 [Source:HGNC Symbol;Acc:HGNC:1928]	GO:0000785(chromatin);GO:0000981(DNA-binding transcription factor activity, RNA polymerase II-specific);GO:0000987(cis-regulatory region sequence-specific DNA binding);GO:0003677(DNA binding);GO:0003700(DNA-binding transcription factor activity);GO:0005515(protein binding);GO:0005634(nucleus);GO:0006355(regulation of DNA-templated transcription);GO:0006357(regulation of transcription by RNA polym…	NA	yes
ENSG00000183648	NDUFB1	0.321078	3.92326e-07	0.0131578	0.335	0.269	NADH:ubiquinone oxidoreductase subunit B1 [Source:HGNC Symbol;Acc:HGNC:7695]	GO:0005739(mitochondrion);GO:0005743(mitochondrial inner membrane);GO:0005747(mitochondrial respiratory chain complex I);GO:0005786(signal recognition particle, endoplasmic reticulum targeting);GO:0006120(mitochondrial electron transport, NADH to ubiquinone);GO:0006617(SRP-dependent cotranslational protein targeting to membrane, signal sequence recognition);GO:0008137(NADH dehydrogenase (ubiquino…	00190(Oxidative phosphorylation);01100(Metabolic pathways);04714(Thermogenesis);04723(Retrograde endocannabinoid signaling);04932(Non-alcoholic fatty liver disease);05010(Alzheimer disease);05012(Parkinson disease);05014(Amyotrophic lateral sclerosis);05016(Huntington disease);05020(Prion disease);05022(Pathways of neurodegeneration - multiple diseases)	yes
ENSG00000089737	DDX24	0.453452	1.90214e-14	6.37939e-10	0.513	0.417	DEAD-box helicase 24 [Source:HGNC Symbol;Acc:HGNC:13266]	GO:0000166(nucleotide binding);GO:0003676(nucleic acid binding);GO:0003723(RNA binding);GO:0003724(RNA helicase activity);GO:0004386(helicase activity);GO:0005515(protein binding);GO:0005524(ATP binding);GO:0005730(nucleolus);GO:0016020(membrane);GO:0016070(RNA metabolic process);GO:0016787(hydrolase activity);GO:0016887(ATP hydrolysis activity)	NA	yes
ENSG00000165949	IFI27	0.639567	1.73281e-05	0.581149	0.107	0.069	interferon alpha inducible protein 27 [Source:HGNC Symbol;Acc:HGNC:5397]	GO:0000122(negative regulation of transcription by RNA polymerase II);GO:0002376(immune system process);GO:0003674(molecular_function);GO:0005515(protein binding);GO:0005521(lamin binding);GO:0005634(nucleus);GO:0005635(nuclear envelope);GO:0005637(nuclear inner membrane);GO:0005739(mitochondrion);GO:0005741(mitochondrial outer membrane);GO:0005783(endoplasmic reticulum);GO:0005789(endoplasmic re…	NA	yes
ENSG00000211896	IGHG1	0.492323	2.34941e-06	0.0787947	0.158	0.116	immunoglobulin heavy constant gamma 1 (G1m marker) [Source:HGNC Symbol;Acc:HGNC:5525]	GO:0001788(antibody-dependent cellular cytotoxicity);GO:0002250(adaptive immune response);GO:0002376(immune system process);GO:0003823(antigen binding);GO:0005515(protein binding);GO:0005576(extracellular region);GO:0005615(extracellular space);GO:0005886(plasma membrane);GO:0016020(membrane);GO:0019814(immunoglobulin complex);GO:0034988(Fc-gamma receptor I complex binding);GO:0050853(B cell rece…	NA	yes
ENSG00000182117	NOP10	0.569285	1.47039e-15	4.9314e-11	0.348	0.242	NOP10 ribonucleoprotein [Source:HGNC Symbol;Acc:HGNC:14378]	GO:0001522(pseudouridine synthesis);GO:0003723(RNA binding);GO:0005515(protein binding);GO:0005634(nucleus);GO:0005654(nucleoplasm);GO:0005697(telomerase holoenzyme complex);GO:0005730(nucleolus);GO:0005732(sno(s)RNA-containing ribonucleoprotein complex);GO:0006364(rRNA processing);GO:0007004(telomere maintenance via telomerase);GO:0015030(Cajal body);GO:0016604(nuclear body);GO:0030515(snoRNA bi…	03008(Ribosome biogenesis in eukaryotes)	yes
ENSG00000172575	RASGRP1	0.327304	1.62408e-06	0.0544684	0.22	0.173	RAS guanyl releasing protein 1 [Source:HGNC Symbol;Acc:HGNC:9878]	GO:0000139(Golgi membrane);GO:0001934(positive regulation of protein phosphorylation);GO:0002437(inflammatory response to antigenic stimulus);GO:0005085(guanyl-nucleotide exchange factor activity);GO:0005509(calcium ion binding);GO:0005737(cytoplasm);GO:0005783(endoplasmic reticulum);GO:0005789(endoplasmic reticulum membrane);GO:0005794(Golgi apparatus);GO:0005829(cytosol);GO:0005886(plasma membr…	04010(MAPK signaling pathway);04014(Ras signaling pathway);04611(Platelet activation);04660(T cell receptor signaling pathway);05200(Pathways in cancer);05235(PD-L1 expression and PD-1 checkpoint pathway in cancer)	yes
ENSG00000140319	SRP14	0.368825	1.5403e-15	5.16587e-11	0.75	0.666	signal recognition particle 14 [Source:HGNC Symbol;Acc:HGNC:11299]	GO:0003723(RNA binding);GO:0005515(protein binding);GO:0005576(extracellular region);GO:0005634(nucleus);GO:0005737(cytoplasm);GO:0005786(signal recognition particle, endoplasmic reticulum targeting);GO:0005829(cytosol);GO:0006613(cotranslational protein targeting to membrane);GO:0006614(SRP-dependent cotranslational protein targeting to membrane);GO:0008312(7S RNA binding);GO:0030942(endoplasmic…	03060(Protein export)	yes
ENSG00000137880	GCHFR	0.447202	7.61335e-09	0.000255337	0.169	0.106	GTP cyclohydrolase I feedback regulator [Source:HGNC Symbol;Acc:HGNC:4194]	GO:0005515(protein binding);GO:0005634(nucleus);GO:0005654(nucleoplasm);GO:0005737(cytoplasm);GO:0005829(cytosol);GO:0006809(nitric oxide biosynthetic process);GO:0009890(negative regulation of biosynthetic process);GO:0016020(membrane);GO:0016787(hydrolase activity);GO:0030425(dendrite);GO:0031965(nuclear membrane);GO:0042133(neurotransmitter metabolic process);GO:0042470(melanosome);GO:0043105(…	NA	yes
ENSG00000137815	RTF1	0.31283	1.22865e-06	0.0412064	0.27	0.214	RTF1 homolog, Paf1/RNA polymerase II complex component [Source:HGNC Symbol;Acc:HGNC:28996]	GO:0000122(negative regulation of transcription by RNA polymerase II);GO:0001711(endodermal cell fate commitment);GO:0001832(blastocyst growth);GO:0003677(DNA binding);GO:0003697(single-stranded DNA binding);GO:0003723(RNA binding);GO:0005515(protein binding);GO:0005634(nucleus);GO:0005654(nucleoplasm);GO:0005730(nucleolus);GO:0006368(transcription elongation by RNA polymerase II promoter);GO:001…	NA	yes
ENSG00000140259	MFAP1	0.428505	2.14048e-12	7.17874e-08	0.11	0.058	microfibril associated protein 1 [Source:HGNC Symbol;Acc:HGNC:7032]	GO:0000398(mRNA splicing, via spliceosome);GO:0001527(microfibril);GO:0003723(RNA binding);GO:0005515(protein binding);GO:0005634(nucleus);GO:0005654(nucleoplasm);GO:0005681(spliceosomal complex);GO:0005684(U2-type spliceosomal complex);GO:0005813(centrosome);GO:0006397(mRNA processing);GO:0008380(RNA splicing);GO:0071005(U2-type precatalytic spliceosome)	NA	yes
ENSG00000104131	EIF3J	0.353854	5.43695e-07	0.0182344	0.164	0.117	eukaryotic translation initiation factor 3 subunit J [Source:HGNC Symbol;Acc:HGNC:3270]	GO:0001732(formation of cytoplasmic translation initiation complex);GO:0002183(cytoplasmic translational initiation);GO:0003743(translation initiation factor activity);GO:0005515(protein binding);GO:0005737(cytoplasm);GO:0005829(cytosol);GO:0005852(eukaryotic translation initiation factor 3 complex);GO:0006412(translation);GO:0006413(translational initiation);GO:0016282(eukaryotic 43S preinitiati…	03013(RNA transport)	yes
ENSG00000166710	B2M	0.394808	1.21422e-71	4.07224e-67	1	1	beta-2-microglobulin [Source:HGNC Symbol;Acc:HGNC:914]	GO:0000139(Golgi membrane);GO:0001895(retina homeostasis);GO:0001913(T cell mediated cytotoxicity);GO:0001916(positive regulation of T cell mediated cytotoxicity);GO:0002237(response to molecule of bacterial origin);GO:0002376(immune system process);GO:0002474(antigen processing and presentation of peptide antigen via MHC class I);GO:0002481(antigen processing and presentation of exogenous protei…	04612(Antigen processing and presentation);05163(Human cytomegalovirus infection);05166(Human T-cell leukemia virus 1 infection);05168(Herpes simplex virus 1 infection);05169(Epstein-Barr virus infection);05170(Human immunodeficiency virus 1 infection)	yes
ENSG00000255302	EID1	0.318977	8.5966e-06	0.288313	0.289	0.239	EP300 interacting inhibitor of differentiation 1 [Source:HGNC Symbol;Acc:HGNC:1191]	GO:0000122(negative regulation of transcription by RNA polymerase II);GO:0003714(transcription corepressor activity);GO:0005515(protein binding);GO:0005634(nucleus);GO:0005654(nucleoplasm);GO:0005737(cytoplasm);GO:0007049(cell cycle);GO:0030154(cell differentiation);GO:0035035(histone acetyltransferase binding);GO:0036464(cytoplasmic ribonucleoprotein granule);GO:0045892(negative regulation of DN…	NA	yes
ENSG00000138600	SPPL2A	0.346289	1.5722e-07	0.00527283	0.126	0.076	signal peptide peptidase like 2A [Source:HGNC Symbol;Acc:HGNC:30227]	GO:0004190(aspartic-type endopeptidase activity);GO:0005515(protein binding);GO:0005764(lysosome);GO:0005765(lysosomal membrane);GO:0005768(endosome);GO:0005770(late endosome);GO:0005886(plasma membrane);GO:0006508(proteolysis);GO:0006509(membrane protein ectodomain proteolysis);GO:0008233(peptidase activity);GO:0010008(endosome membrane);GO:0010803(regulation of tumor necrosis factor-mediated si…	NA	yes
ENSG00000128989	ARPP19	0.326144	6.7852e-10	2.27562e-05	0.189	0.147	cAMP regulated phosphoprotein 19 [Source:HGNC Symbol;Acc:HGNC:16967]	GO:0000086(G2/M transition of mitotic cell cycle);GO:0000278(mitotic cell cycle);GO:0004864(protein phosphatase inhibitor activity);GO:0005102(signaling receptor binding);GO:0005515(protein binding);GO:0005654(nucleoplasm);GO:0005737(cytoplasm);GO:0007049(cell cycle);GO:0015459(potassium channel regulator activity);GO:0019212(phosphatase inhibitor activity);GO:0019888(protein phosphatase regulato…	NA	yes
ENSG00000137845	ADAM10	0.369465	2.51782e-06	0.0844426	0.116	0.071	ADAM metallopeptidase domain 10 [Source:HGNC Symbol;Acc:HGNC:188]	GO:0000139(Golgi membrane);GO:0001701(in utero embryonic development);GO:0004175(endopeptidase activity);GO:0004222(metalloendopeptidase activity);GO:0005102(signaling receptor binding);GO:0005178(integrin binding);GO:0005515(protein binding);GO:0005634(nucleus);GO:0005737(cytoplasm);GO:0005788(endoplasmic reticulum lumen);GO:0005794(Golgi apparatus);GO:0005798(Golgi-associated vesicle);GO:000588…	05010(Alzheimer disease);05120(Epithelial cell signaling in Helicobacter pylori infection)	yes
ENSG00000185088	RPS27L	0.627716	8.57804e-21	2.8769e-16	0.436	0.324	ribosomal protein S27 like [Source:HGNC Symbol;Acc:HGNC:18476]	GO:0000028(ribosomal small subunit assembly);GO:0003723(RNA binding);GO:0003735(structural constituent of ribosome);GO:0005515(protein binding);GO:0005634(nucleus);GO:0005840(ribosome);GO:0006412(translation);GO:0006919(activation of cysteine-type endopeptidase activity involved in apoptotic process);GO:0006978(DNA damage response, signal transduction by p53 class mediator resulting in transcript…	03010(Ribosome);05171(Coronavirus disease - COVID-19)	yes
ENSG00000166128	RAB8B	0.293283	2.98863e-06	0.100233	0.134	0.105	RAB8B, member RAS oncogene family [Source:HGNC Symbol;Acc:HGNC:30273]	GO:0000166(nucleotide binding);GO:0003924(GTPase activity);GO:0005102(signaling receptor binding);GO:0005515(protein binding);GO:0005525(GTP binding);GO:0005768(endosome);GO:0005778(peroxisomal membrane);GO:0005886(plasma membrane);GO:0006904(vesicle docking involved in exocytosis);GO:0008021(synaptic vesicle);GO:0009306(protein secretion);GO:0015031(protein transport);GO:0016020(membrane);GO:001…	04530(Tight junction)	yes
ENSG00000067225	PKM	0.884809	8.70372e-33	2.91905e-28	0.42	0.243	pyruvate kinase M1/2 [Source:HGNC Symbol;Acc:HGNC:9021]	GO:0000166(nucleotide binding);GO:0000287(magnesium ion binding);GO:0003713(transcription coactivator activity);GO:0003723(RNA binding);GO:0003729(mRNA binding);GO:0003824(catalytic activity);GO:0004713(protein tyrosine kinase activity);GO:0004743(pyruvate kinase activity);GO:0005515(protein binding);GO:0005524(ATP binding);GO:0005576(extracellular region);GO:0005634(nucleus);GO:0005737(cytoplasm…	00010(Glycolysis / Gluconeogenesis);00230(Purine metabolism);00620(Pyruvate metabolism);01100(Metabolic pathways);01200(Carbon metabolism);01230(Biosynthesis of amino acids);01240(Biosynthesis of cofactors);04922(Glucagon signaling pathway);04930(Type II diabetes mellitus);05165(Human papillomavirus infection);05203(Viral carcinogenesis);05230(Central carbon metabolism in cancer)	yes
ENSG00000103653	CSK	0.336367	6.74731e-08	0.00226291	0.194	0.158	C-terminal Src kinase [Source:HGNC Symbol;Acc:HGNC:2444]	GO:0000166(nucleotide binding);GO:0002250(adaptive immune response);GO:0002376(immune system process);GO:0004672(protein kinase activity);GO:0004713(protein tyrosine kinase activity);GO:0004715(non-membrane spanning protein tyrosine kinase activity);GO:0005515(protein binding);GO:0005524(ATP binding);GO:0005737(cytoplasm);GO:0005829(cytosol);GO:0005886(plasma membrane);GO:0005911(cell-cell juncti…	05120(Epithelial cell signaling in Helicobacter pylori infection)	yes
ENSG00000178741	COX5A	0.810448	8.08451e-35	2.71138e-30	0.401	0.251	cytochrome c oxidase subunit 5A [Source:HGNC Symbol;Acc:HGNC:2267]	GO:0004129(cytochrome-c oxidase activity);GO:0005515(protein binding);GO:0005739(mitochondrion);GO:0005743(mitochondrial inner membrane);GO:0005751(mitochondrial respiratory chain complex IV);GO:0006119(oxidative phosphorylation);GO:0006123(mitochondrial electron transport, cytochrome c to oxygen);GO:0009055(electron transfer activity);GO:0016020(membrane);GO:0045333(cellular respiration);GO:0046…	00190(Oxidative phosphorylation);01100(Metabolic pathways);04260(Cardiac muscle contraction);04714(Thermogenesis);04932(Non-alcoholic fatty liver disease);05010(Alzheimer disease);05012(Parkinson disease);05014(Amyotrophic lateral sclerosis);05016(Huntington disease);05020(Prion disease);05022(Pathways of neurodegeneration - multiple diseases)	yes
ENSG00000185787	MORF4L1	0.297399	1.01556e-05	0.340598	0.359	0.314	mortality factor 4 like 1 [Source:HGNC Symbol;Acc:HGNC:16989]	GO:0000724(double-strand break repair via homologous recombination);GO:0000786(nucleosome);GO:0003682(chromatin binding);GO:0005515(protein binding);GO:0005634(nucleus);GO:0005654(nucleoplasm);GO:0006281(DNA repair);GO:0006310(DNA recombination);GO:0006325(chromatin organization);GO:0006355(regulation of DNA-templated transcription);GO:0006974(cellular response to DNA damage stimulus);GO:0008283(…	NA	yes
	RAMMET	0.337934	1.51863e-09	5.09318e-05	0.107	0.063	NA	NA	NA	yes
ENSG00000172183	ISG20	0.706552	5.99779e-27	2.01154e-22	0.499	0.379	interferon stimulated exonuclease gene 20 [Source:HGNC Symbol;Acc:HGNC:6130]	GO:0000175(3'-5'-exoribonuclease activity);GO:0002376(immune system process);GO:0003676(nucleic acid binding);GO:0003723(RNA binding);GO:0004518(nuclease activity);GO:0004527(exonuclease activity);GO:0005634(nucleus);GO:0005654(nucleoplasm);GO:0005730(nucleolus);GO:0005737(cytoplasm);GO:0006308(DNA catabolic process);GO:0006364(rRNA processing);GO:0006401(RNA catabolic process);GO:0008310(single-…	NA	yes
ENSG00000184277	TM2D3	0.324424	3.25346e-05	1	0.101	0.061	TM2 domain containing 3 [Source:HGNC Symbol;Acc:HGNC:24128]	GO:0005886(plasma membrane);GO:0016020(membrane);GO:0045747(positive regulation of Notch signaling pathway);GO:0046331(lateral inhibition)	NA	yes
ENSG00000103024	NME3	0.270408	0.00147581	1	0.177	0.133	NME/NM23 nucleoside diphosphate kinase 3 [Source:HGNC Symbol;Acc:HGNC:7851]	GO:0000166(nucleotide binding);GO:0004550(nucleoside diphosphate kinase activity);GO:0005515(protein binding);GO:0005524(ATP binding);GO:0005829(cytosol);GO:0006165(nucleoside diphosphate phosphorylation);GO:0006183(GTP biosynthetic process);GO:0006228(UTP biosynthetic process);GO:0006241(CTP biosynthetic process);GO:0006915(apoptotic process);GO:0009117(nucleotide metabolic process);GO:0016301(k…	00230(Purine metabolism);00240(Pyrimidine metabolism);00983(Drug metabolism - other enzymes);01100(Metabolic pathways);01240(Biosynthesis of cofactors)	yes
ENSG00000008517	IL32	1.27606	9.85911e-156	3.30655e-151	0.92	0.724	interleukin 32 [Source:HGNC Symbol;Acc:HGNC:16830]	GO:0005125(cytokine activity);GO:0005515(protein binding);GO:0005576(extracellular region);GO:0005615(extracellular space);GO:0005829(cytosol);GO:0006952(defense response);GO:0006955(immune response);GO:0007155(cell adhesion);GO:0007165(signal transduction);GO:0010628(positive regulation of gene expression);GO:0016020(membrane);GO:0034346(positive regulation of type III interferon production);GO:…	04060(Cytokine-cytokine receptor interaction)	yes
ENSG00000122299	ZC3H7A	0.392817	1.98322e-08	0.000665133	0.113	0.069	zinc finger CCCH-type containing 7A [Source:HGNC Symbol;Acc:HGNC:30959]	GO:0003723(RNA binding);GO:0005515(protein binding);GO:0005634(nucleus);GO:0010608(post-transcriptional regulation of gene expression);GO:0035196(miRNA processing);GO:0035198(miRNA binding);GO:0046872(metal ion binding)	NA	yes
ENSG00000213658	LAT	0.347298	1.0165e-05	0.340914	0.237	0.186	linker for activation of T cells [Source:HGNC Symbol;Acc:HGNC:18874]	GO:0001772(immunological synapse);GO:0002250(adaptive immune response);GO:0002260(lymphocyte homeostasis);GO:0002376(immune system process);GO:0005515(protein binding);GO:0005794(Golgi apparatus);GO:0005886(plasma membrane);GO:0005911(cell-cell junction);GO:0006954(inflammatory response);GO:0006955(immune response);GO:0007165(signal transduction);GO:0007229(integrin-mediated signaling pathway);GO…	04014(Ras signaling pathway);04015(Rap1 signaling pathway);04064(NF-kappa B signaling pathway);04650(Natural killer cell mediated cytotoxicity);04658(Th1 and Th2 cell differentiation);04659(Th17 cell differentiation);04660(T cell receptor signaling pathway);04664(Fc epsilon RI signaling pathway);04666(Fc gamma R-mediated phagocytosis);05135(Yersinia infection);05235(PD-L1 expression and PD-1 chec…	yes
ENSG00000149932	TMEM219	0.28338	0.000195227	1	0.148	0.108	transmembrane protein 219 [Source:HGNC Symbol;Acc:HGNC:25201]	GO:0005515(protein binding);GO:0005886(plasma membrane);GO:0006915(apoptotic process);GO:0016020(membrane)	NA	yes
ENSG00000149923	PPP4C	0.307325	7.66128e-08	0.00256944	0.154	0.124	protein phosphatase 4 catalytic subunit [Source:HGNC Symbol;Acc:HGNC:9319]	GO:0000724(double-strand break repair via homologous recombination);GO:0000785(chromatin);GO:0004704(NF-kappaB-inducing kinase activity);GO:0004721(phosphoprotein phosphatase activity);GO:0004722(protein serine/threonine phosphatase activity);GO:0005515(protein binding);GO:0005634(nucleus);GO:0005654(nucleoplasm);GO:0005737(cytoplasm);GO:0005815(microtubule organizing center);GO:0005829(cytosol);…	04922(Glucagon signaling pathway)	yes
ENSG00000090238	YPEL3	0.303966	0.000426745	1	0.2	0.152	yippee like 3 [Source:HGNC Symbol;Acc:HGNC:18327]	GO:0005634(nucleus);GO:0005730(nucleolus);GO:0046872(metal ion binding);GO:2000774(positive regulation of cellular senescence)	NA	yes
ENSG00000069345	DNAJA2	0.325681	2.29729e-05	0.770464	0.159	0.117	DnaJ heat shock protein family (Hsp40) member A2 [Source:HGNC Symbol;Acc:HGNC:14884]	GO:0001671(ATPase activator activity);GO:0005515(protein binding);GO:0005524(ATP binding);GO:0005737(cytoplasm);GO:0005829(cytosol);GO:0006457(protein folding);GO:0008284(positive regulation of cell population proliferation);GO:0009408(response to heat);GO:0016020(membrane);GO:0030544(Hsp70 protein binding);GO:0031072(heat shock protein binding);GO:0042026(protein refolding);GO:0046872(metal ion …	04141(Protein processing in endoplasmic reticulum)	yes
ENSG00000169715	MT1E	0.59558	6.5569e-11	2.19905e-06	0.157	0.082	metallothionein 1E [Source:HGNC Symbol;Acc:HGNC:7397]	GO:0005515(protein binding);GO:0005634(nucleus);GO:0005737(cytoplasm);GO:0008270(zinc ion binding);GO:0045926(negative regulation of growth);GO:0046872(metal ion binding);GO:0071248(cellular response to metal ion);GO:0071276(cellular response to cadmium ion);GO:0071280(cellular response to copper ion);GO:0071294(cellular response to zinc ion)	04978(Mineral absorption)	yes
ENSG00000051108	HERPUD1	0.436979	2.37537e-09	7.96652e-05	0.325	0.25	homocysteine inducible ER protein with ubiquitin like domain 1 [Source:HGNC Symbol;Acc:HGNC:13744]	GO:0003674(molecular_function);GO:0005515(protein binding);GO:0005783(endoplasmic reticulum);GO:0005789(endoplasmic reticulum membrane);GO:0006511(ubiquitin-dependent protein catabolic process);GO:0006874(cellular calcium ion homeostasis);GO:0006986(response to unfolded protein);GO:0016020(membrane);GO:0030433(ubiquitin-dependent ERAD pathway);GO:0030968(endoplasmic reticulum unfolded protein res…	04141(Protein processing in endoplasmic reticulum)	yes
ENSG00000168701	TMEM208	0.300344	2.91939e-09	9.79104e-05	0.118	0.084	transmembrane protein 208 [Source:HGNC Symbol;Acc:HGNC:25015]	GO:0005515(protein binding);GO:0005773(vacuole);GO:0005783(endoplasmic reticulum);GO:0005789(endoplasmic reticulum membrane);GO:0006624(vacuolar protein processing);GO:0006914(autophagy);GO:0016020(membrane)	NA	yes
ENSG00000102908	NFAT5	0.405306	2.96611e-10	9.94773e-06	0.121	0.064	nuclear factor of activated T cells 5 [Source:HGNC Symbol;Acc:HGNC:7774]	GO:0000785(chromatin);GO:0000978(RNA polymerase II cis-regulatory region sequence-specific DNA binding);GO:0000981(DNA-binding transcription factor activity, RNA polymerase II-specific);GO:0001228(DNA-binding transcription activator activity, RNA polymerase II-specific);GO:0003677(DNA binding);GO:0003682(chromatin binding);GO:0003700(DNA-binding transcription factor activity);GO:0005515(protein b…	NA	yes
ENSG00000166848	TERF2IP	0.269332	8.92723e-07	0.0299402	0.284	0.231	TERF2 interacting protein [Source:HGNC Symbol;Acc:HGNC:19246]	GO:0000228(nuclear chromosome);GO:0000723(telomere maintenance);GO:0000781(chromosome, telomeric region);GO:0000783(nuclear telomere cap complex);GO:0001673(male germ cell nucleus);GO:0001933(negative regulation of protein phosphorylation);GO:0005515(protein binding);GO:0005634(nucleus);GO:0005654(nucleoplasm);GO:0005694(chromosome);GO:0005737(cytoplasm);GO:0006355(regulation of DNA-templated tra…	NA	yes
ENSG00000178573	MAF	0.760968	1.05986e-26	3.55457e-22	0.268	0.115	MAF bZIP transcription factor [Source:HGNC Symbol;Acc:HGNC:6776]	GO:0000122(negative regulation of transcription by RNA polymerase II);GO:0000785(chromatin);GO:0000978(RNA polymerase II cis-regulatory region sequence-specific DNA binding);GO:0000981(DNA-binding transcription factor activity, RNA polymerase II-specific);GO:0001228(DNA-binding transcription activator activity, RNA polymerase II-specific);GO:0002088(lens development in camera-type eye);GO:0003677…	04658(Th1 and Th2 cell differentiation);05202(Transcriptional misregulation in cancer);05321(Inflammatory bowel disease)	yes
ENSG00000167515	TRAPPC2L	0.269847	3.01697e-08	0.00101183	0.125	0.092	trafficking protein particle complex subunit 2L [Source:HGNC Symbol;Acc:HGNC:30887]	GO:0005515(protein binding);GO:0005634(nucleus);GO:0005737(cytoplasm);GO:0005783(endoplasmic reticulum);GO:0005794(Golgi apparatus);GO:0005829(cytosol);GO:0006888(endoplasmic reticulum to Golgi vesicle-mediated transport);GO:0006901(vesicle coating);GO:0016192(vesicle-mediated transport);GO:0030008(TRAPP complex);GO:0043231(intracellular membrane-bounded organelle);GO:0048208(COPII vesicle coatin…	NA	yes
ENSG00000142507	PSMB6	0.365322	1.33112e-07	0.00446433	0.211	0.169	proteasome 20S subunit beta 6 [Source:HGNC Symbol;Acc:HGNC:9543]	GO:0000502(proteasome complex);GO:0004175(endopeptidase activity);GO:0004298(threonine-type endopeptidase activity);GO:0005515(protein binding);GO:0005634(nucleus);GO:0005654(nucleoplasm);GO:0005737(cytoplasm);GO:0005739(mitochondrion);GO:0005829(cytosol);GO:0005839(proteasome core complex);GO:0006508(proteolysis);GO:0008233(peptidase activity);GO:0016787(hydrolase activity);GO:0019774(proteasome…	03050(Proteasome);05010(Alzheimer disease);05012(Parkinson disease);05014(Amyotrophic lateral sclerosis);05016(Huntington disease);05017(Spinocerebellar ataxia);05020(Prion disease);05022(Pathways of neurodegeneration - multiple diseases)	yes
ENSG00000108523	RNF167	0.291351	7.44993e-06	0.249856	0.104	0.076	ring finger protein 167 [Source:HGNC Symbol;Acc:HGNC:24544]	GO:0000209(protein polyubiquitination);GO:0004842(ubiquitin-protein transferase activity);GO:0005095(GTPase inhibitor activity);GO:0005515(protein binding);GO:0005737(cytoplasm);GO:0005764(lysosome);GO:0005765(lysosomal membrane);GO:0005768(endosome);GO:0005829(cytosol);GO:0005886(plasma membrane);GO:0006511(ubiquitin-dependent protein catabolic process);GO:0008270(zinc ion binding);GO:0010008(en…	NA	yes
ENSG00000108518	PFN1	0.317408	1.11514e-10	3.73997e-06	0.799	0.732	profilin 1 [Source:HGNC Symbol;Acc:HGNC:8881]	GO:0000774(adenyl-nucleotide exchange factor activity);GO:0001784(phosphotyrosine residue binding);GO:0001843(neural tube closure);GO:0003723(RNA binding);GO:0003779(actin binding);GO:0003785(actin monomer binding);GO:0005515(protein binding);GO:0005546(phosphatidylinositol-4,5-bisphosphate binding);GO:0005634(nucleus);GO:0005737(cytoplasm);GO:0005829(cytosol);GO:0005856(cytoskeleton);GO:0005925(…	04015(Rap1 signaling pathway);04810(Regulation of actin cytoskeleton);05014(Amyotrophic lateral sclerosis);05131(Shigellosis);05132(Salmonella infection)	yes
ENSG00000129235	TXNDC17	0.680849	5.71729e-19	1.91746e-14	0.228	0.138	thioredoxin domain containing 17 [Source:HGNC Symbol;Acc:HGNC:28218]	GO:0004601(peroxidase activity);GO:0005515(protein binding);GO:0005737(cytoplasm);GO:0005829(cytosol);GO:0033209(tumor necrosis factor-mediated signaling pathway);GO:0047134(protein-disulfide reductase (NAD(P)) activity);GO:0070062(extracellular exosome);GO:0098869(cellular oxidant detoxification)	NA	yes
	AC005224.3	0.625215	1.10453e-17	3.70436e-13	0.106	0.033	NA	NA	NA	yes
ENSG00000034152	MAP2K3	0.459534	1.51397e-08	0.000507757	0.112	0.061	mitogen-activated protein kinase kinase 3 [Source:HGNC Symbol;Acc:HGNC:6843]	GO:0000165(MAPK cascade);GO:0000166(nucleotide binding);GO:0001817(regulation of cytokine production);GO:0001934(positive regulation of protein phosphorylation);GO:0002931(response to ischemia);GO:0004672(protein kinase activity);GO:0004674(protein serine/threonine kinase activity);GO:0004708(MAP kinase kinase activity);GO:0004713(protein tyrosine kinase activity);GO:0005515(protein binding);GO:0…	04010(MAPK signaling pathway);04015(Rap1 signaling pathway);04218(Cellular senescence);04620(Toll-like receptor signaling pathway);04664(Fc epsilon RI signaling pathway);04668(TNF signaling pathway);04714(Thermogenesis);04750(Inflammatory mediator regulation of TRP channels);04912(GnRH signaling pathway);04935(Growth hormone synthesis, secretion and action);05014(Amyotrophic lateral sclerosis);05…	yes
ENSG00000109046	WSB1	0.530799	1.34507e-11	4.5111e-07	0.285	0.184	WD repeat and SOCS box containing 1 [Source:HGNC Symbol;Acc:HGNC:19221]	GO:0000209(protein polyubiquitination);GO:0005515(protein binding);GO:0005737(cytoplasm);GO:0005829(cytosol);GO:0008150(biological_process);GO:0016567(protein ubiquitination);GO:0035556(intracellular signal transduction);GO:0044314(protein K27-linked ubiquitination);GO:0061630(ubiquitin protein ligase activity);GO:0140454(protein aggregate center assembly)	NA	yes
ENSG00000108671	PSMD11	0.292058	2.82995e-05	0.94911	0.108	0.08	proteasome 26S subunit, non-ATPase 11 [Source:HGNC Symbol;Acc:HGNC:9556]	GO:0000502(proteasome complex);GO:0005198(structural molecule activity);GO:0005515(protein binding);GO:0005576(extracellular region);GO:0005634(nucleus);GO:0005654(nucleoplasm);GO:0005737(cytoplasm);GO:0005829(cytosol);GO:0005838(proteasome regulatory particle);GO:0006511(ubiquitin-dependent protein catabolic process);GO:0008541(proteasome regulatory particle, lid subcomplex);GO:0016020(membrane)…	03050(Proteasome);05010(Alzheimer disease);05012(Parkinson disease);05014(Amyotrophic lateral sclerosis);05016(Huntington disease);05017(Spinocerebellar ataxia);05020(Prion disease);05022(Pathways of neurodegeneration - multiple diseases);05169(Epstein-Barr virus infection)	yes
ENSG00000275023	MLLT6	0.296139	8.25499e-05	1	0.134	0.106	MLLT6, PHD finger containing [Source:HGNC Symbol;Acc:HGNC:7138]	GO:0003014(renal system process);GO:0005515(protein binding);GO:0005634(nucleus);GO:0006325(chromatin organization);GO:0006355(regulation of DNA-templated transcription);GO:0006357(regulation of transcription by RNA polymerase II);GO:0010765(positive regulation of sodium ion transport);GO:0031491(nucleosome binding);GO:0035811(negative regulation of urine volume);GO:0035812(renal sodium excretion…	NA	yes
ENSG00000277791	PSMB3	0.522129	6.61874e-14	2.21979e-09	0.406	0.287	proteasome 20S subunit beta 3 [Source:HGNC Symbol;Acc:HGNC:9540]	GO:0000502(proteasome complex);GO:0005515(protein binding);GO:0005634(nucleus);GO:0005654(nucleoplasm);GO:0005737(cytoplasm);GO:0005829(cytosol);GO:0005839(proteasome core complex);GO:0019774(proteasome core complex, beta-subunit complex);GO:0043161(proteasome-mediated ubiquitin-dependent protein catabolic process);GO:0051603(proteolysis involved in protein catabolic process);GO:0070062(extracell…	03050(Proteasome);05010(Alzheimer disease);05012(Parkinson disease);05014(Amyotrophic lateral sclerosis);05016(Huntington disease);05017(Spinocerebellar ataxia);05020(Prion disease);05022(Pathways of neurodegeneration - multiple diseases)	yes
ENSG00000168610	STAT3	0.759313	2.07537e-26	6.96039e-22	0.387	0.237	signal transducer and activator of transcription 3 [Source:HGNC Symbol;Acc:HGNC:11364]	GO:0000122(negative regulation of transcription by RNA polymerase II);GO:0000785(chromatin);GO:0000976(transcription cis-regulatory region binding);GO:0000978(RNA polymerase II cis-regulatory region sequence-specific DNA binding);GO:0000981(DNA-binding transcription factor activity, RNA polymerase II-specific);GO:0001228(DNA-binding transcription activator activity, RNA polymerase II-specific);GO…	01521(EGFR tyrosine kinase inhibitor resistance);04062(Chemokine signaling pathway);04066(HIF-1 signaling pathway);04068(FoxO signaling pathway);04217(Necroptosis);04550(Signaling pathways regulating pluripotency of stem cells);04630(JAK-STAT signaling pathway);04659(Th17 cell differentiation);04917(Prolactin signaling pathway);04920(Adipocytokine signaling pathway);04931(Insulin resistance);0493…	yes
ENSG00000068079	IFI35	0.299893	1.56775e-06	0.0525791	0.113	0.08	interferon induced protein 35 [Source:HGNC Symbol;Acc:HGNC:5399]	GO:0002281(macrophage activation involved in immune response);GO:0002376(immune system process);GO:0005515(protein binding);GO:0005576(extracellular region);GO:0005615(extracellular space);GO:0005634(nucleus);GO:0005654(nucleoplasm);GO:0005730(nucleolus);GO:0005737(cytoplasm);GO:0005829(cytosol);GO:0008285(negative regulation of cell population proliferation);GO:0016020(membrane);GO:0034145(posit…	NA	yes
	AC008105.3	0.314794	5.59909e-05	1	0.117	0.077	NA	NA	NA	yes
ENSG00000184922	FMNL1	0.34007	2.98893e-06	0.100243	0.159	0.114	formin like 1 [Source:HGNC Symbol;Acc:HGNC:1212]	GO:0003674(molecular_function);GO:0003779(actin binding);GO:0005515(protein binding);GO:0005737(cytoplasm);GO:0005829(cytosol);GO:0005886(plasma membrane);GO:0005938(cell cortex);GO:0007010(cytoskeleton organization);GO:0008360(regulation of cell shape);GO:0016020(membrane);GO:0016043(cellular component organization);GO:0016477(cell migration);GO:0022604(regulation of cell morphogenesis);GO:00300…	NA	yes
ENSG00000141293	SKAP1	0.297555	8.53829e-05	1	0.232	0.189	src kinase associated phosphoprotein 1 [Source:HGNC Symbol;Acc:HGNC:15605]	GO:0001772(immunological synapse);GO:0001954(positive regulation of cell-matrix adhesion);GO:0002250(adaptive immune response);GO:0002376(immune system process);GO:0002821(positive regulation of adaptive immune response);GO:0005515(protein binding);GO:0005634(nucleus);GO:0005654(nucleoplasm);GO:0005737(cytoplasm);GO:0005829(cytosol);GO:0005886(plasma membrane);GO:0005911(cell-cell junction);GO:00…	04015(Rap1 signaling pathway)	yes
ENSG00000159199	ATP5MC1	0.272382	6.81623e-06	0.228603	0.222	0.197	ATP synthase membrane subunit c locus 1 [Source:HGNC Symbol;Acc:HGNC:841]	GO:0000276(mitochondrial proton-transporting ATP synthase complex, coupling factor F(o));GO:0005515(protein binding);GO:0005739(mitochondrion);GO:0005743(mitochondrial inner membrane);GO:0005753(mitochondrial proton-transporting ATP synthase complex);GO:0006811(ion transport);GO:0008289(lipid binding);GO:0015078(proton transmembrane transporter activity);GO:0015986(proton motive force-driven ATP …	00190(Oxidative phosphorylation);01100(Metabolic pathways);04714(Thermogenesis);05010(Alzheimer disease);05012(Parkinson disease);05014(Amyotrophic lateral sclerosis);05016(Huntington disease);05020(Prion disease);05022(Pathways of neurodegeneration - multiple diseases)	yes
ENSG00000153944	MSI2	0.375456	5.62058e-07	0.0188503	0.154	0.108	musashi RNA binding protein 2 [Source:HGNC Symbol;Acc:HGNC:18585]	GO:0003676(nucleic acid binding);GO:0003723(RNA binding);GO:0003727(single-stranded RNA binding);GO:0003729(mRNA binding);GO:0005515(protein binding);GO:0005737(cytoplasm);GO:0005829(cytosol);GO:0005844(polysome);GO:0006417(regulation of translation);GO:0007417(central nervous system development);GO:0008266(poly(U) RNA binding);GO:0042802(identical protein binding);GO:0043231(intracellular membra…	03015(mRNA surveillance pathway)	yes
ENSG00000062716	VMP1	0.604312	3.3337e-15	1.11806e-10	0.349	0.231	vacuole membrane protein 1 [Source:HGNC Symbol;Acc:HGNC:29559]	GO:0000045(autophagosome assembly);GO:0000407(phagophore assembly site);GO:0000421(autophagosome membrane);GO:0005515(protein binding);GO:0005730(nucleolus);GO:0005773(vacuole);GO:0005774(vacuolar membrane);GO:0005783(endoplasmic reticulum);GO:0005789(endoplasmic reticulum membrane);GO:0005886(plasma membrane);GO:0006869(lipid transport);GO:0006914(autophagy);GO:0007030(Golgi organization);GO:000…	04140(Autophagy - animal)	yes
ENSG00000136490	LIMD2	0.273212	2.33477e-05	0.783034	0.422	0.357	LIM domain containing 2 [Source:HGNC Symbol;Acc:HGNC:28142]	GO:0005515(protein binding);GO:0005634(nucleus);GO:0005654(nucleoplasm);GO:0005737(cytoplasm);GO:0005829(cytosol);GO:0005886(plasma membrane);GO:0015629(actin cytoskeleton);GO:0046872(metal ion binding);GO:0051015(actin filament binding);GO:0051017(actin filament bundle assembly)	NA	yes
ENSG00000087191	PSMC5	0.280553	1.63678e-05	0.548942	0.18	0.145	proteasome 26S subunit, ATPase 5 [Source:HGNC Symbol;Acc:HGNC:9552]	GO:0000166(nucleotide binding);GO:0000502(proteasome complex);GO:0005102(signaling receptor binding);GO:0005515(protein binding);GO:0005524(ATP binding);GO:0005634(nucleus);GO:0005654(nucleoplasm);GO:0005737(cytoplasm);GO:0005829(cytosol);GO:0005838(proteasome regulatory particle);GO:0006357(regulation of transcription by RNA polymerase II);GO:0008134(transcription factor binding);GO:0008540(prot…	03050(Proteasome);05010(Alzheimer disease);05012(Parkinson disease);05014(Amyotrophic lateral sclerosis);05016(Huntington disease);05017(Spinocerebellar ataxia);05020(Prion disease);05022(Pathways of neurodegeneration - multiple diseases);05169(Epstein-Barr virus infection)	yes
ENSG00000007312	CD79B	0.778772	2.68313e-30	8.99868e-26	0.161	0.046	CD79b molecule [Source:HGNC Symbol;Acc:HGNC:1699]	GO:0002250(adaptive immune response);GO:0002376(immune system process);GO:0004888(transmembrane signaling receptor activity);GO:0005515(protein binding);GO:0005886(plasma membrane);GO:0006955(immune response);GO:0007165(signal transduction);GO:0007166(cell surface receptor signaling pathway);GO:0009897(external side of plasma membrane);GO:0016020(membrane);GO:0019815(B cell receptor complex);GO:0…	04662(B cell receptor signaling pathway)	yes
ENSG00000189159	JPT1	0.52286	6.10863e-13	2.04871e-08	0.32	0.217	Jupiter microtubule associated homolog 1 [Source:HGNC Symbol;Acc:HGNC:14569]	GO:0005515(protein binding);GO:0005634(nucleus);GO:0005654(nucleoplasm);GO:0005730(nucleolus);GO:0005737(cytoplasm);GO:0031965(nuclear membrane)	NA	yes
ENSG00000188612	SUMO2	0.491519	2.38001e-20	7.98209e-16	0.654	0.505	small ubiquitin like modifier 2 [Source:HGNC Symbol;Acc:HGNC:11125]	GO:0003723(RNA binding);GO:0005515(protein binding);GO:0005634(nucleus);GO:0005654(nucleoplasm);GO:0016605(PML body);GO:0016925(protein sumoylation);GO:0031386(protein tag);GO:0031625(ubiquitin protein ligase binding);GO:0032436(positive regulation of proteasomal ubiquitin-dependent protein catabolic process);GO:0044389(ubiquitin-like protein ligase binding)	03013(RNA transport);05418(Fluid shear stress and atherosclerosis)	yes
ENSG00000177885	GRB2	0.322368	7.0056e-06	0.234954	0.154	0.124	growth factor receptor bound protein 2 [Source:HGNC Symbol;Acc:HGNC:4566]	GO:0001784(phosphotyrosine residue binding);GO:0003723(RNA binding);GO:0005068(transmembrane receptor protein tyrosine kinase adaptor activity);GO:0005091(guanyl-nucleotide exchange factor adaptor activity);GO:0005154(epidermal growth factor receptor binding);GO:0005168(neurotrophin TRKA receptor binding);GO:0005515(protein binding);GO:0005634(nucleus);GO:0005654(nucleoplasm);GO:0005730(nucleolus…	01521(EGFR tyrosine kinase inhibitor resistance);01522(Endocrine resistance);04010(MAPK signaling pathway);04012(ErbB signaling pathway);04014(Ras signaling pathway);04062(Chemokine signaling pathway);04068(FoxO signaling pathway);04072(Phospholipase D signaling pathway);04150(mTOR signaling pathway);04151(PI3K-Akt signaling pathway);04380(Osteoclast differentiation);04510(Focal adhesion);04540(G…	yes
	H3F3B	0.288511	5.25654e-12	1.76294e-07	0.871	0.846	NA	NA	NA	yes
ENSG00000108639	SYNGR2	0.841009	7.11223e-24	2.3853e-19	0.161	0.072	synaptogyrin 2 [Source:HGNC Symbol;Acc:HGNC:11499]	GO:0005515(protein binding);GO:0005811(lipid droplet);GO:0008021(synaptic vesicle);GO:0016020(membrane);GO:0030659(cytoplasmic vesicle membrane);GO:0030672(synaptic vesicle membrane);GO:0031410(cytoplasmic vesicle);GO:0031594(neuromuscular junction);GO:0045055(regulated exocytosis);GO:0045202(synapse);GO:0048499(synaptic vesicle membrane organization);GO:0070062(extracellular exosome)	NA	yes
ENSG00000173821	RNF213	0.403247	8.37025e-09	0.000280721	0.432	0.347	ring finger protein 213 [Source:HGNC Symbol;Acc:HGNC:14539]	GO:0000166(nucleotide binding);GO:0001525(angiogenesis);GO:0002040(sprouting angiogenesis);GO:0002376(immune system process);GO:0003824(catalytic activity);GO:0004842(ubiquitin-protein transferase activity);GO:0005524(ATP binding);GO:0005730(nucleolus);GO:0005737(cytoplasm);GO:0005811(lipid droplet);GO:0005829(cytosol);GO:0006511(ubiquitin-dependent protein catabolic process);GO:0006629(lipid met…	NA	yes
ENSG00000178127	NDUFV2	0.563176	2.56585e-15	8.60535e-11	0.283	0.183	NADH:ubiquinone oxidoreductase core subunit V2 [Source:HGNC Symbol;Acc:HGNC:7717]	GO:0003954(NADH dehydrogenase activity);GO:0005515(protein binding);GO:0005739(mitochondrion);GO:0005743(mitochondrial inner membrane);GO:0005747(mitochondrial respiratory chain complex I);GO:0006120(mitochondrial electron transport, NADH to ubiquinone);GO:0007399(nervous system development);GO:0008137(NADH dehydrogenase (ubiquinone) activity);GO:0009055(electron transfer activity);GO:0009060(aer…	00190(Oxidative phosphorylation);01100(Metabolic pathways);04714(Thermogenesis);04723(Retrograde endocannabinoid signaling);04932(Non-alcoholic fatty liver disease);05010(Alzheimer disease);05012(Parkinson disease);05014(Amyotrophic lateral sclerosis);05016(Huntington disease);05020(Prion disease);05022(Pathways of neurodegeneration - multiple diseases)	yes
ENSG00000168234	TTC39C	0.342819	1.3801e-06	0.0462858	0.149	0.107	tetratricopeptide repeat domain 39C [Source:HGNC Symbol;Acc:HGNC:26595]	GO:0005515(protein binding);GO:0032474(otolith morphogenesis);GO:0060271(cilium assembly)	NA	yes
ENSG00000152234	ATP5F1A	0.451602	1.71715e-11	5.75897e-07	0.234	0.182	ATP synthase F1 subunit alpha [Source:HGNC Symbol;Acc:HGNC:823]	GO:0000166(nucleotide binding);GO:0000275(mitochondrial proton-transporting ATP synthase complex, catalytic sector F(1));GO:0001937(negative regulation of endothelial cell proliferation);GO:0002020(protease binding);GO:0003723(RNA binding);GO:0005515(protein binding);GO:0005524(ATP binding);GO:0005737(cytoplasm);GO:0005739(mitochondrion);GO:0005743(mitochondrial inner membrane);GO:0005753(mitocho…	00190(Oxidative phosphorylation);01100(Metabolic pathways);04714(Thermogenesis);05010(Alzheimer disease);05012(Parkinson disease);05014(Amyotrophic lateral sclerosis);05016(Huntington disease);05020(Prion disease);05022(Pathways of neurodegeneration - multiple diseases)	yes
ENSG00000172175	MALT1	0.504601	8.10025e-13	2.71666e-08	0.115	0.055	MALT1 paracaspase [Source:HGNC Symbol;Acc:HGNC:6819]	GO:0001650(fibrillar center);GO:0001923(B-1 B cell differentiation);GO:0002020(protease binding);GO:0002096(polkadots);GO:0002376(immune system process);GO:0002726(positive regulation of T cell cytokine production);GO:0004175(endopeptidase activity);GO:0004197(cysteine-type endopeptidase activity);GO:0004842(ubiquitin-protein transferase activity);GO:0005515(protein binding);GO:0005634(nucleus);G…	04064(NF-kappa B signaling pathway);04625(C-type lectin receptor signaling pathway);04660(T cell receptor signaling pathway);04662(B cell receptor signaling pathway);05131(Shigellosis);05152(Tuberculosis)	yes
ENSG00000166562	SEC11C	0.560935	8.48601e-13	2.84604e-08	0.215	0.14	SEC11 homolog C, signal peptidase complex subunit [Source:HGNC Symbol;Acc:HGNC:23400]	GO:0004252(serine-type endopeptidase activity);GO:0005515(protein binding);GO:0005783(endoplasmic reticulum);GO:0005787(signal peptidase complex);GO:0005789(endoplasmic reticulum membrane);GO:0006465(signal peptide processing);GO:0006508(proteolysis);GO:0008233(peptidase activity);GO:0016020(membrane);GO:0016787(hydrolase activity)	03060(Protein export)	yes
ENSG00000141682	PMAIP1	1.56037	7.20866e-86	2.41764e-81	0.418	0.124	phorbol-12-myristate-13-acetate-induced protein 1 [Source:HGNC Symbol;Acc:HGNC:9108]	GO:0001836(release of cytochrome c from mitochondria);GO:0005515(protein binding);GO:0005634(nucleus);GO:0005739(mitochondrion);GO:0005741(mitochondrial outer membrane);GO:0005829(cytosol);GO:0006915(apoptotic process);GO:0006919(activation of cysteine-type endopeptidase activity involved in apoptotic process);GO:0006974(cellular response to DNA damage stimulus);GO:0010498(proteasomal protein cat…	01524(Platinum drug resistance);04115(p53 signaling pathway);04210(Apoptosis);04215(Apoptosis - multiple species);05200(Pathways in cancer);05203(Viral carcinogenesis);05210(Colorectal cancer)	yes
ENSG00000171791	BCL2	0.440563	7.65265e-08	0.00256654	0.138	0.084	BCL2 apoptosis regulator [Source:HGNC Symbol;Acc:HGNC:990]	GO:0000082(G1/S transition of mitotic cell cycle);GO:0000209(protein polyubiquitination);GO:0000278(mitotic cell cycle);GO:0000902(cell morphogenesis);GO:0001503(ossification);GO:0001541(ovarian follicle development);GO:0001656(metanephros development);GO:0001657(ureteric bud development);GO:0001658(branching involved in ureteric bud morphogenesis);GO:0001662(behavioral fear response);GO:0001776(…	01521(EGFR tyrosine kinase inhibitor resistance);01522(Endocrine resistance);01524(Platinum drug resistance);04064(NF-kappa B signaling pathway);04066(HIF-1 signaling pathway);04071(Sphingolipid signaling pathway);04115(p53 signaling pathway);04140(Autophagy - animal);04141(Protein processing in endoplasmic reticulum);04151(PI3K-Akt signaling pathway);04210(Apoptosis);04215(Apoptosis - multiple s…	yes
ENSG00000088832	FKBP1A	0.260479	3.44562e-06	0.115559	0.255	0.23	FKBP prolyl isomerase 1A [Source:HGNC Symbol;Acc:HGNC:3711]	GO:0000413(protein peptidyl-prolyl isomerization);GO:0003007(heart morphogenesis);GO:0003755(peptidyl-prolyl cis-trans isomerase activity);GO:0005160(transforming growth factor beta receptor binding);GO:0005515(protein binding);GO:0005527(macrolide binding);GO:0005528(FK506 binding);GO:0005737(cytoplasm);GO:0005829(cytosol);GO:0006457(protein folding);GO:0006458('de novo' protein folding);GO:0007…	NA	yes
ENSG00000089012	SIRPG	0.454706	6.36915e-09	0.000213609	0.135	0.083	signal regulatory protein gamma [Source:HGNC Symbol;Acc:HGNC:15757]	GO:0005515(protein binding);GO:0005886(plasma membrane);GO:0007155(cell adhesion);GO:0007267(cell-cell signaling);GO:0008284(positive regulation of cell population proliferation);GO:0008285(negative regulation of cell population proliferation);GO:0016020(membrane);GO:0022409(positive regulation of cell-cell adhesion);GO:0035556(intracellular signal transduction);GO:0050766(positive regulation of …	04380(Osteoclast differentiation)	yes
ENSG00000171456	ASXL1	0.343954	3.14415e-07	0.0105448	0.108	0.069	ASXL transcriptional regulator 1 [Source:HGNC Symbol;Acc:HGNC:18318]	GO:0000902(cell morphogenesis);GO:0003007(heart morphogenesis);GO:0003677(DNA binding);GO:0003682(chromatin binding);GO:0003713(transcription coactivator activity);GO:0005515(protein binding);GO:0005634(nucleus);GO:0005654(nucleoplasm);GO:0006325(chromatin organization);GO:0006355(regulation of DNA-templated transcription);GO:0009887(animal organ morphogenesis);GO:0030097(hemopoiesis);GO:0032526(…	NA	yes
ENSG00000171222	SCAND1	0.445306	3.92168e-10	1.31525e-05	0.252	0.187	SCAN domain containing 1 [Source:HGNC Symbol;Acc:HGNC:10566]	GO:0005515(protein binding);GO:0005634(nucleus);GO:0045893(positive regulation of DNA-templated transcription)	NA	yes
ENSG00000101347	SAMHD1	0.449328	3.05212e-08	0.00102362	0.153	0.099	SAM and HD domain containing deoxynucleoside triphosphate triphosphohydrolase 1 [Source:HGNC Symbol;Acc:HGNC:15925]	GO:0000166(nucleotide binding);GO:0000724(double-strand break repair via homologous recombination);GO:0002376(immune system process);GO:0003676(nucleic acid binding);GO:0003697(single-stranded DNA binding);GO:0003723(RNA binding);GO:0003824(catalytic activity);GO:0004540(ribonuclease activity);GO:0005515(protein binding);GO:0005525(GTP binding);GO:0005634(nucleus);GO:0005654(nucleoplasm);GO:00056…	05170(Human immunodeficiency virus 1 infection)	yes
ENSG00000198900	TOP1	0.503218	2.35699e-14	7.90486e-10	0.246	0.165	DNA topoisomerase I [Source:HGNC Symbol;Acc:HGNC:11986]	GO:0000228(nuclear chromosome);GO:0000932(P-body);GO:0000978(RNA polymerase II cis-regulatory region sequence-specific DNA binding);GO:0001650(fibrillar center);GO:0001673(male germ cell nucleus);GO:0003677(DNA binding);GO:0003682(chromatin binding);GO:0003690(double-stranded DNA binding);GO:0003697(single-stranded DNA binding);GO:0003723(RNA binding);GO:0003916(DNA topoisomerase activity);GO:000…	NA	yes
ENSG00000124193	SRSF6	0.267208	4.38752e-07	0.0147149	0.129	0.088	serine and arginine rich splicing factor 6 [Source:HGNC Symbol;Acc:HGNC:10788]	GO:0000380(alternative mRNA splicing, via spliceosome);GO:0000381(regulation of alternative mRNA splicing, via spliceosome);GO:0000398(mRNA splicing, via spliceosome);GO:0003676(nucleic acid binding);GO:0003723(RNA binding);GO:0005515(protein binding);GO:0005634(nucleus);GO:0005654(nucleoplasm);GO:0006376(mRNA splice site selection);GO:0006397(mRNA processing);GO:0008380(RNA splicing);GO:0010629(…	03040(Spliceosome);05168(Herpes simplex virus 1 infection)	yes
ENSG00000166913	YWHAB	0.411278	1.05288e-11	3.53115e-07	0.507	0.416	tyrosine 3-monooxygenase/tryptophan 5-monooxygenase activation protein beta [Source:HGNC Symbol;Acc:HGNC:12849]	GO:0004860(protein kinase inhibitor activity);GO:0005515(protein binding);GO:0005737(cytoplasm);GO:0005773(vacuole);GO:0005774(vacuolar membrane);GO:0005829(cytosol);GO:0005925(focal adhesion);GO:0006605(protein targeting);GO:0007165(signal transduction);GO:0016020(membrane);GO:0019899(enzyme binding);GO:0019904(protein domain specific binding);GO:0035308(negative regulation of protein dephosphor…	04110(Cell cycle);04114(Oocyte meiosis);04151(PI3K-Akt signaling pathway);04390(Hippo signaling pathway);05160(Hepatitis C);05161(Hepatitis B);05203(Viral carcinogenesis)	yes
ENSG00000124151	NCOA3	0.5478	3.33078e-14	1.11708e-09	0.143	0.067	nuclear receptor coactivator 3 [Source:HGNC Symbol;Acc:HGNC:7670]	GO:0000785(chromatin);GO:0000993(RNA polymerase II complex binding);GO:0003713(transcription coactivator activity);GO:0004402(histone acetyltransferase activity);GO:0005515(protein binding);GO:0005634(nucleus);GO:0005654(nucleoplasm);GO:0005737(cytoplasm);GO:0005829(cytosol);GO:0006338(chromatin remodeling);GO:0006355(regulation of DNA-templated transcription);GO:0016740(transferase activity);GO:…	01522(Endocrine resistance);04915(Estrogen signaling pathway);04919(Thyroid hormone signaling pathway);05200(Pathways in cancer);05224(Breast cancer)	yes
ENSG00000101132	PFDN4	0.372668	6.7098e-08	0.00225033	0.118	0.082	prefoldin subunit 4 [Source:HGNC Symbol;Acc:HGNC:8868]	GO:0001540(amyloid-beta binding);GO:0005515(protein binding);GO:0005634(nucleus);GO:0005737(cytoplasm);GO:0005739(mitochondrion);GO:0005829(cytosol);GO:0006457(protein folding);GO:0016272(prefoldin complex);GO:0050821(protein stabilization);GO:0051082(unfolded protein binding);GO:0051087(chaperone binding);GO:1905907(negative regulation of amyloid fibril formation)	NA	yes
ENSG00000101160	CTSZ	0.50956	2.11129e-12	7.08084e-08	0.118	0.062	cathepsin Z [Source:HGNC Symbol;Acc:HGNC:2547]	GO:0002003(angiotensin maturation);GO:0004180(carboxypeptidase activity);GO:0004197(cysteine-type endopeptidase activity);GO:0005515(protein binding);GO:0005576(extracellular region);GO:0005615(extracellular space);GO:0005764(lysosome);GO:0005783(endoplasmic reticulum);GO:0005788(endoplasmic reticulum lumen);GO:0005886(plasma membrane);GO:0005938(cell cortex);GO:0006508(proteolysis);GO:0008233(pe…	04142(Lysosome);04210(Apoptosis)	yes
ENSG00000124172	ATP5F1E	0.310362	2.9601e-15	9.92758e-11	0.927	0.889	ATP synthase F1 subunit epsilon [Source:HGNC Symbol;Acc:HGNC:838]	GO:0000275(mitochondrial proton-transporting ATP synthase complex, catalytic sector F(1));GO:0005515(protein binding);GO:0005739(mitochondrion);GO:0005743(mitochondrial inner membrane);GO:0005753(mitochondrial proton-transporting ATP synthase complex);GO:0005759(mitochondrial matrix);GO:0006754(ATP biosynthetic process);GO:0006811(ion transport);GO:0015986(proton motive force-driven ATP synthesis…	00190(Oxidative phosphorylation);01100(Metabolic pathways);04714(Thermogenesis);05010(Alzheimer disease);05012(Parkinson disease);05014(Amyotrophic lateral sclerosis);05016(Huntington disease);05020(Prion disease);05022(Pathways of neurodegeneration - multiple diseases)	yes
ENSG00000101182	PSMA7	0.302896	7.5045e-10	2.51686e-05	0.568	0.51	proteasome 20S subunit alpha 7 [Source:HGNC Symbol;Acc:HGNC:9536]	GO:0000502(proteasome complex);GO:0005515(protein binding);GO:0005634(nucleus);GO:0005654(nucleoplasm);GO:0005737(cytoplasm);GO:0005829(cytosol);GO:0005839(proteasome core complex);GO:0006511(ubiquitin-dependent protein catabolic process);GO:0019773(proteasome core complex, alpha-subunit complex);GO:0042802(identical protein binding);GO:0043161(proteasome-mediated ubiquitin-dependent protein cata…	03050(Proteasome);05010(Alzheimer disease);05012(Parkinson disease);05014(Amyotrophic lateral sclerosis);05016(Huntington disease);05017(Spinocerebellar ataxia);05020(Prion disease);05022(Pathways of neurodegeneration - multiple diseases)	yes
ENSG00000130706	ADRM1	0.326481	2.24125e-09	7.51672e-05	0.176	0.13	ADRM1 26S proteasome ubiquitin receptor [Source:HGNC Symbol;Acc:HGNC:15759]	GO:0000502(proteasome complex);GO:0002020(protease binding);GO:0005515(protein binding);GO:0005634(nucleus);GO:0005654(nucleoplasm);GO:0005737(cytoplasm);GO:0005829(cytosol);GO:0005886(plasma membrane);GO:0006368(transcription elongation by RNA polymerase II promoter);GO:0008541(proteasome regulatory particle, lid subcomplex);GO:0043161(proteasome-mediated ubiquitin-dependent protein catabolic pr…	03050(Proteasome);05010(Alzheimer disease);05012(Parkinson disease);05014(Amyotrophic lateral sclerosis);05016(Huntington disease);05017(Spinocerebellar ataxia);05020(Prion disease);05022(Pathways of neurodegeneration - multiple diseases);05169(Epstein-Barr virus infection)	yes
ENSG00000099622	CIRBP	0.410593	7.134e-12	2.3926e-07	0.522	0.44	cold inducible RNA binding protein [Source:HGNC Symbol;Acc:HGNC:1982]	GO:0003676(nucleic acid binding);GO:0003723(RNA binding);GO:0003730(mRNA 3'-UTR binding);GO:0005515(protein binding);GO:0005634(nucleus);GO:0005654(nucleoplasm);GO:0005681(spliceosomal complex);GO:0005737(cytoplasm);GO:0009409(response to cold);GO:0009411(response to UV);GO:0010494(cytoplasmic stress granule);GO:0017148(negative regulation of translation);GO:0030371(translation repressor activity…	NA	yes
ENSG00000104904	OAZ1	0.540131	3.72541e-29	1.24943e-24	0.757	0.62	ornithine decarboxylase antizyme 1 [Source:HGNC Symbol;Acc:HGNC:8095]	GO:0005515(protein binding);GO:0005634(nucleus);GO:0005737(cytoplasm);GO:0005829(cytosol);GO:0006452(translational frameshifting);GO:0006596(polyamine biosynthetic process);GO:0008073(ornithine decarboxylase inhibitor activity);GO:0045732(positive regulation of protein catabolic process);GO:0090316(positive regulation of intracellular protein transport);GO:1902268(negative regulation of polyamine…	NA	yes
ENSG00000125910	S1PR4	0.319583	2.62819e-07	0.00881444	0.112	0.07	sphingosine-1-phosphate receptor 4 [Source:HGNC Symbol;Acc:HGNC:3170]	GO:0003376(sphingosine-1-phosphate receptor signaling pathway);GO:0004930(G protein-coupled receptor activity);GO:0005515(protein binding);GO:0005739(mitochondrion);GO:0005886(plasma membrane);GO:0006955(immune response);GO:0007165(signal transduction);GO:0007186(G protein-coupled receptor signaling pathway);GO:0007189(adenylate cyclase-activating G protein-coupled receptor signaling pathway);GO:…	04068(FoxO signaling pathway);04071(Sphingolipid signaling pathway);04080(Neuroactive ligand-receptor interaction)	yes
ENSG00000125656	CLPP	0.32201	5.24678e-05	1	0.161	0.116	caseinolytic mitochondrial matrix peptidase proteolytic subunit [Source:HGNC Symbol;Acc:HGNC:2084]	GO:0004175(endopeptidase activity);GO:0004176(ATP-dependent peptidase activity);GO:0004252(serine-type endopeptidase activity);GO:0005515(protein binding);GO:0005739(mitochondrion);GO:0005759(mitochondrial matrix);GO:0006508(proteolysis);GO:0006515(protein quality control for misfolded or incompletely synthesized proteins);GO:0008233(peptidase activity);GO:0008236(serine-type peptidase activity);…	NA	yes
ENSG00000076662	ICAM3	0.436973	1.20216e-09	4.03182e-05	0.232	0.164	intercellular adhesion molecule 3 [Source:HGNC Symbol;Acc:HGNC:5346]	GO:0005102(signaling receptor binding);GO:0005178(integrin binding);GO:0005515(protein binding);GO:0005886(plasma membrane);GO:0006909(phagocytosis);GO:0007155(cell adhesion);GO:0016020(membrane);GO:0070062(extracellular exosome);GO:0098609(cell-cell adhesion)	04514(Cell adhesion molecules)	yes
ENSG00000105401	CDC37	0.267489	0.000247347	1	0.182	0.145	cell division cycle 37, HSP90 cochaperone [Source:HGNC Symbol;Acc:HGNC:1735]	GO:0000079(regulation of cyclin-dependent protein serine/threonine kinase activity);GO:0005515(protein binding);GO:0005737(cytoplasm);GO:0005829(cytosol);GO:0006457(protein folding);GO:0006605(protein targeting);GO:0010608(post-transcriptional regulation of gene expression);GO:0019887(protein kinase regulator activity);GO:0019900(kinase binding);GO:0019901(protein kinase binding);GO:0031072(heat …	04151(PI3K-Akt signaling pathway)	yes
ENSG00000102575	ACP5	0.520499	3.34211e-12	1.12088e-07	0.117	0.057	acid phosphatase 5, tartrate resistant [Source:HGNC Symbol;Acc:HGNC:124]	GO:0003993(acid phosphatase activity);GO:0005764(lysosome);GO:0005829(cytosol);GO:0006809(nitric oxide biosynthetic process);GO:0008198(ferrous iron binding);GO:0008199(ferric iron binding);GO:0010936(negative regulation of macrophage cytokine production);GO:0016020(membrane);GO:0016311(dephosphorylation);GO:0016787(hydrolase activity);GO:0032496(response to lipopolysaccharide);GO:0032691(negativ…	00740(Riboflavin metabolism);01100(Metabolic pathways);04142(Lysosome);04380(Osteoclast differentiation);05323(Rheumatoid arthritis)	yes
ENSG00000167815	PRDX2	0.410771	7.77541e-09	0.000260772	0.282	0.214	peroxiredoxin 2 [Source:HGNC Symbol;Acc:HGNC:9353]	GO:0002357(defense response to tumor cell);GO:0002536(respiratory burst involved in inflammatory response);GO:0004601(peroxidase activity);GO:0005515(protein binding);GO:0005737(cytoplasm);GO:0005829(cytosol);GO:0006979(response to oxidative stress);GO:0008379(thioredoxin peroxidase activity);GO:0010310(regulation of hydrogen peroxide metabolic process);GO:0016209(antioxidant activity);GO:0016491…	NA	yes
ENSG00000132002	DNAJB1	0.326466	0.0002369	1	0.364	0.307	DnaJ heat shock protein family (Hsp40) member B1 [Source:HGNC Symbol;Acc:HGNC:5270]	GO:0000122(negative regulation of transcription by RNA polymerase II);GO:0001671(ATPase activator activity);GO:0003714(transcription corepressor activity);GO:0005515(protein binding);GO:0005634(nucleus);GO:0005654(nucleoplasm);GO:0005730(nucleolus);GO:0005737(cytoplasm);GO:0005829(cytosol);GO:0006457(protein folding);GO:0006986(response to unfolded protein);GO:0014069(postsynaptic density);GO:003…	04141(Protein processing in endoplasmic reticulum);05164(Influenza A)	yes
ENSG00000130303	BST2	0.30962	1.72773e-05	0.579446	0.297	0.255	bone marrow stromal cell antigen 2 [Source:HGNC Symbol;Acc:HGNC:1119]	GO:0002376(immune system process);GO:0002737(negative regulation of plasmacytoid dendritic cell cytokine production);GO:0003723(RNA binding);GO:0005515(protein binding);GO:0005737(cytoplasm);GO:0005768(endosome);GO:0005770(late endosome);GO:0005771(multivesicular body);GO:0005794(Golgi apparatus);GO:0005886(plasma membrane);GO:0008191(metalloendopeptidase inhibitor activity);GO:0009615(response t…	05168(Herpes simplex virus 1 infection);05170(Human immunodeficiency virus 1 infection)	yes
ENSG00000105669	COPE	0.284118	0.000122538	1	0.303	0.259	COPI coat complex subunit epsilon [Source:HGNC Symbol;Acc:HGNC:2234]	GO:0000139(Golgi membrane);GO:0005198(structural molecule activity);GO:0005515(protein binding);GO:0005654(nucleoplasm);GO:0005737(cytoplasm);GO:0005789(endoplasmic reticulum membrane);GO:0005794(Golgi apparatus);GO:0005829(cytosol);GO:0006888(endoplasmic reticulum to Golgi vesicle-mediated transport);GO:0006890(retrograde vesicle-mediated transport, Golgi to endoplasmic reticulum);GO:0006891(int…	NA	yes
ENSG00000126267	COX6B1	0.281208	1.0836e-06	0.0363418	0.502	0.445	cytochrome c oxidase subunit 6B1 [Source:HGNC Symbol;Acc:HGNC:2280]	GO:0004129(cytochrome-c oxidase activity);GO:0005739(mitochondrion);GO:0005743(mitochondrial inner membrane);GO:0005751(mitochondrial respiratory chain complex IV);GO:0006119(oxidative phosphorylation);GO:0006123(mitochondrial electron transport, cytochrome c to oxygen);GO:0016020(membrane);GO:0021762(substantia nigra development);GO:0045277(respiratory chain complex IV);GO:0045333(cellular respi…	00190(Oxidative phosphorylation);01100(Metabolic pathways);04260(Cardiac muscle contraction);04714(Thermogenesis);04932(Non-alcoholic fatty liver disease);05010(Alzheimer disease);05012(Parkinson disease);05014(Amyotrophic lateral sclerosis);05016(Huntington disease);05020(Prion disease);05022(Pathways of neurodegeneration - multiple diseases)	yes
ENSG00000099341	PSMD8	0.292768	1.62111e-07	0.00543689	0.262	0.228	proteasome 26S subunit, non-ATPase 8 [Source:HGNC Symbol;Acc:HGNC:9566]	GO:0000502(proteasome complex);GO:0005515(protein binding);GO:0005634(nucleus);GO:0005654(nucleoplasm);GO:0005829(cytosol);GO:0005838(proteasome regulatory particle);GO:0006508(proteolysis);GO:0008541(proteasome regulatory particle, lid subcomplex);GO:0022624(proteasome accessory complex);GO:0043161(proteasome-mediated ubiquitin-dependent protein catabolic process)	03050(Proteasome);05010(Alzheimer disease);05012(Parkinson disease);05014(Amyotrophic lateral sclerosis);05016(Huntington disease);05017(Spinocerebellar ataxia);05020(Prion disease);05022(Pathways of neurodegeneration - multiple diseases);05169(Epstein-Barr virus infection)	yes
ENSG00000130755	GMFG	0.369538	8.17959e-10	2.74327e-05	0.485	0.419	glia maturation factor gamma [Source:HGNC Symbol;Acc:HGNC:4374]	GO:0003779(actin binding);GO:0004860(protein kinase inhibitor activity);GO:0005576(extracellular region);GO:0006468(protein phosphorylation);GO:0007165(signal transduction);GO:0008047(enzyme activator activity);GO:0008083(growth factor activity);GO:0034316(negative regulation of Arp2/3 complex-mediated actin nucleation);GO:0034774(secretory granule lumen);GO:0071846(actin filament debranching);GO…	NA	yes
ENSG00000028277	POU2F2	0.783584	5.52819e-27	1.85405e-22	0.155	0.054	POU class 2 homeobox 2 [Source:HGNC Symbol;Acc:HGNC:9213]	GO:0000785(chromatin);GO:0000976(transcription cis-regulatory region binding);GO:0000978(RNA polymerase II cis-regulatory region sequence-specific DNA binding);GO:0000981(DNA-binding transcription factor activity, RNA polymerase II-specific);GO:0001228(DNA-binding transcription activator activity, RNA polymerase II-specific);GO:0002335(mature B cell differentiation);GO:0003677(DNA binding);GO:000…	05168(Herpes simplex virus 1 infection)	yes
ENSG00000160014	CALM3	0.617775	3.93197e-18	1.3187e-13	0.366	0.236	calmodulin 3 [Source:HGNC Symbol;Acc:HGNC:1449]	GO:0000086(G2/M transition of mitotic cell cycle);GO:0000922(spindle pole);GO:0002027(regulation of heart rate);GO:0005509(calcium ion binding);GO:0005513(detection of calcium ion);GO:0005515(protein binding);GO:0005634(nucleus);GO:0005737(cytoplasm);GO:0005813(centrosome);GO:0005815(microtubule organizing center);GO:0005819(spindle);GO:0005856(cytoskeleton);GO:0005876(spindle microtubule);GO:000…	04014(Ras signaling pathway);04015(Rap1 signaling pathway);04020(Calcium signaling pathway);04022(cGMP-PKG signaling pathway);04024(cAMP signaling pathway);04070(Phosphatidylinositol signaling system);04114(Oocyte meiosis);04218(Cellular senescence);04261(Adrenergic signaling in cardiomyocytes);04270(Vascular smooth muscle contraction);04371(Apelin signaling pathway);04625(C-type lectin receptor …	yes
ENSG00000087088	BAX	0.426043	4.22072e-10	1.41554e-05	0.237	0.179	BCL2 associated X, apoptosis regulator [Source:HGNC Symbol;Acc:HGNC:959]	GO:0001541(ovarian follicle development);GO:0001764(neuron migration);GO:0001776(leukocyte homeostasis);GO:0001777(T cell homeostatic proliferation);GO:0001782(B cell homeostasis);GO:0001783(B cell apoptotic process);GO:0001822(kidney development);GO:0001836(release of cytochrome c from mitochondria);GO:0001844(protein insertion into mitochondrial membrane involved in apoptotic signaling pathway)…	01521(EGFR tyrosine kinase inhibitor resistance);01522(Endocrine resistance);01524(Platinum drug resistance);04071(Sphingolipid signaling pathway);04115(p53 signaling pathway);04141(Protein processing in endoplasmic reticulum);04210(Apoptosis);04211(Longevity regulating pathway);04215(Apoptosis - multiple species);04217(Necroptosis);04722(Neurotrophin signaling pathway);04932(Non-alcoholic fatty …	yes
ENSG00000087086	FTL	0.389549	2.60092e-16	8.72296e-12	0.803	0.771	ferritin light chain [Source:HGNC Symbol;Acc:HGNC:3999]	GO:0005506(iron ion binding);GO:0005515(protein binding);GO:0005576(extracellular region);GO:0005737(cytoplasm);GO:0005829(cytosol);GO:0006826(iron ion transport);GO:0006879(cellular iron ion homeostasis);GO:0006880(intracellular sequestering of iron ion);GO:0008043(intracellular ferritin complex);GO:0008198(ferrous iron binding);GO:0008199(ferric iron binding);GO:0016020(membrane);GO:0035578(azu…	04216(Ferroptosis);04217(Necroptosis);04978(Mineral absorption)	yes
ENSG00000167618	LAIR2	1.34173	9.8478e-66	3.30276e-61	0.191	0.027	leukocyte associated immunoglobulin like receptor 2 [Source:HGNC Symbol;Acc:HGNC:6478]	GO:0005515(protein binding);GO:0005576(extracellular region)	NA	yes
ENSG00000130724	CHMP2A	0.325539	1.60241e-07	0.00537416	0.2	0.163	charged multivesicular body protein 2A [Source:HGNC Symbol;Acc:HGNC:30216]	GO:0000421(autophagosome membrane);GO:0000776(kinetochore);GO:0000785(chromatin);GO:0000815(ESCRT III complex);GO:0001778(plasma membrane repair);GO:0005515(protein binding);GO:0005634(nucleus);GO:0005635(nuclear envelope);GO:0005643(nuclear pore);GO:0005765(lysosomal membrane);GO:0005768(endosome);GO:0005771(multivesicular body);GO:0005828(kinetochore microtubule);GO:0005829(cytosol);GO:0005886(…	04144(Endocytosis);04217(Necroptosis)	yes
ENSG00000099901	RANBP1	0.371599	1.00969e-05	0.338631	0.325	0.247	RAN binding protein 1 [Source:HGNC Symbol;Acc:HGNC:9847]	GO:0005092(GDP-dissociation inhibitor activity);GO:0005096(GTPase activator activity);GO:0005515(protein binding);GO:0005634(nucleus);GO:0005635(nuclear envelope);GO:0005643(nuclear pore);GO:0005737(cytoplasm);GO:0005813(centrosome);GO:0005829(cytosol);GO:0006913(nucleocytoplasmic transport);GO:0007051(spindle organization);GO:0007165(signal transduction);GO:0031267(small GTPase binding);GO:00452…	05166(Human T-cell leukemia virus 1 infection);05203(Viral carcinogenesis)	yes
ENSG00000185651	UBE2L3	0.353295	3.36862e-06	0.112977	0.245	0.195	ubiquitin conjugating enzyme E2 L3 [Source:HGNC Symbol;Acc:HGNC:12488]	GO:0000151(ubiquitin ligase complex);GO:0000166(nucleotide binding);GO:0000209(protein polyubiquitination);GO:0003713(transcription coactivator activity);GO:0003723(RNA binding);GO:0004842(ubiquitin-protein transferase activity);GO:0005515(protein binding);GO:0005524(ATP binding);GO:0005634(nucleus);GO:0005654(nucleoplasm);GO:0005737(cytoplasm);GO:0005829(cytosol);GO:0006355(regulation of DNA-tem…	04120(Ubiquitin mediated proteolysis);05012(Parkinson disease);05022(Pathways of neurodegeneration - multiple diseases)	yes
ENSG00000211679	IGLC3	0.359173	0.00179498	1	0.079	0.102	immunoglobulin lambda constant 3 (Kern-Oz+ marker) [Source:HGNC Symbol;Acc:HGNC:5857]	GO:0002250(adaptive immune response);GO:0002376(immune system process);GO:0005576(extracellular region);GO:0005615(extracellular space);GO:0005886(plasma membrane);GO:0009897(external side of plasma membrane);GO:0016020(membrane);GO:0019814(immunoglobulin complex);GO:0050853(B cell receptor signaling pathway);GO:0070062(extracellular exosome);GO:0071735(IgG immunoglobulin complex);GO:0071738(IgD …	NA	yes
ENSG00000240972	MIF	0.351709	5.30546e-06	0.177934	0.317	0.266	macrophage migration inhibitory factor [Source:HGNC Symbol;Acc:HGNC:7097]	GO:0001516(prostaglandin biosynthetic process);GO:0001819(positive regulation of cytokine production);GO:0001934(positive regulation of protein phosphorylation);GO:0002020(protease binding);GO:0002376(immune system process);GO:0002906(negative regulation of mature B cell apoptotic process);GO:0004167(dopachrome isomerase activity);GO:0005125(cytokine activity);GO:0005126(cytokine receptor binding…	00350(Tyrosine metabolism);00360(Phenylalanine metabolism);01100(Metabolic pathways)	yes
ENSG00000184076	UQCR10	0.310587	3.69371e-07	0.0123879	0.436	0.379	ubiquinol-cytochrome c reductase, complex III subunit X [Source:HGNC Symbol;Acc:HGNC:30863]	GO:0005515(protein binding);GO:0005739(mitochondrion);GO:0005743(mitochondrial inner membrane);GO:0005750(mitochondrial respiratory chain complex III);GO:0006122(mitochondrial electron transport, ubiquinol to cytochrome c);GO:0008121(ubiquinol-cytochrome-c reductase activity);GO:0016020(membrane);GO:0045333(cellular respiration);GO:0070469(respirasome);GO:1902600(proton transmembrane transport)	00190(Oxidative phosphorylation);01100(Metabolic pathways);04260(Cardiac muscle contraction);04714(Thermogenesis);04932(Non-alcoholic fatty liver disease);05010(Alzheimer disease);05012(Parkinson disease);05014(Amyotrophic lateral sclerosis);05016(Huntington disease);05020(Prion disease);05022(Pathways of neurodegeneration - multiple diseases)	yes
ENSG00000100365	NCF4	0.580549	3.10812e-20	1.0424e-15	0.102	0.032	neutrophil cytosolic factor 4 [Source:HGNC Symbol;Acc:HGNC:7662]	GO:0005515(protein binding);GO:0005737(cytoplasm);GO:0005768(endosome);GO:0005829(cytosol);GO:0006909(phagocytosis);GO:0008289(lipid binding);GO:0010008(endosome membrane);GO:0016020(membrane);GO:0016176(superoxide-generating NADPH oxidase activator activity);GO:0032010(phagolysosome);GO:0032266(phosphatidylinositol-3-phosphate binding);GO:0035091(phosphatidylinositol binding);GO:0042554(superoxi…	04145(Phagosome);04380(Osteoclast differentiation);04670(Leukocyte transendothelial migration);05020(Prion disease);05140(Leishmaniasis)	yes
ENSG00000100385	IL2RB	0.42093	9.6996e-08	0.00325305	0.236	0.159	interleukin 2 receptor subunit beta [Source:HGNC Symbol;Acc:HGNC:6009]	GO:0004896(cytokine receptor activity);GO:0004911(interleukin-2 receptor activity);GO:0005515(protein binding);GO:0005768(endosome);GO:0005829(cytosol);GO:0005886(plasma membrane);GO:0005893(interleukin-2 receptor complex);GO:0007165(signal transduction);GO:0009897(external side of plasma membrane);GO:0009986(cell surface);GO:0015026(coreceptor activity);GO:0016020(membrane);GO:0016064(immunoglob…	04060(Cytokine-cytokine receptor interaction);04061(Viral protein interaction with cytokine and cytokine receptor);04144(Endocytosis);04151(PI3K-Akt signaling pathway);04630(JAK-STAT signaling pathway);04658(Th1 and Th2 cell differentiation);04659(Th17 cell differentiation);05162(Measles);05166(Human T-cell leukemia virus 1 infection);05200(Pathways in cancer);05202(Transcriptional misregulation …	yes
ENSG00000100097	LGALS1	0.407309	1.87117e-06	0.0627552	0.399	0.333	galectin 1 [Source:HGNC Symbol;Acc:HGNC:6561]	GO:0002317(plasma cell differentiation);GO:0003723(RNA binding);GO:0005515(protein binding);GO:0005576(extracellular region);GO:0005615(extracellular space);GO:0005737(cytoplasm);GO:0005788(endoplasmic reticulum lumen);GO:0006915(apoptotic process);GO:0030246(carbohydrate binding);GO:0031295(T cell costimulation);GO:0042981(regulation of apoptotic process);GO:0043065(positive regulation of apopto…	NA	yes
ENSG00000100138	SNU13	0.353555	1.98177e-07	0.00664645	0.335	0.272	small nuclear ribonucleoprotein 13 [Source:HGNC Symbol;Acc:HGNC:7819]	GO:0000398(mRNA splicing, via spliceosome);GO:0000492(box C/D snoRNP assembly);GO:0001651(dense fibrillar component);GO:0003723(RNA binding);GO:0005515(protein binding);GO:0005634(nucleus);GO:0005654(nucleoplasm);GO:0005681(spliceosomal complex);GO:0005690(U4atac snRNP);GO:0005730(nucleolus);GO:0006397(mRNA processing);GO:0007338(single fertilization);GO:0008380(RNA splicing);GO:0030490(maturatio…	03008(Ribosome biogenesis in eukaryotes);03040(Spliceosome)	yes
ENSG00000184983	NDUFA6	0.297834	4.60304e-05	1	0.214	0.174	NADH:ubiquinone oxidoreductase subunit A6 [Source:HGNC Symbol;Acc:HGNC:7690]	GO:0005739(mitochondrion);GO:0005743(mitochondrial inner membrane);GO:0005747(mitochondrial respiratory chain complex I);GO:0006120(mitochondrial electron transport, NADH to ubiquinone);GO:0006979(response to oxidative stress);GO:0008137(NADH dehydrogenase (ubiquinone) activity);GO:0009060(aerobic respiration);GO:0016020(membrane);GO:0031966(mitochondrial membrane);GO:0032981(mitochondrial respir…	00190(Oxidative phosphorylation);01100(Metabolic pathways);04714(Thermogenesis);04723(Retrograde endocannabinoid signaling);04932(Non-alcoholic fatty liver disease);05010(Alzheimer disease);05012(Parkinson disease);05014(Amyotrophic lateral sclerosis);05016(Huntington disease);05020(Prion disease);05022(Pathways of neurodegeneration - multiple diseases)	yes
ENSG00000198355	PIM3	0.844955	8.11016e-23	2.71999e-18	0.181	0.078	Pim-3 proto-oncogene, serine/threonine kinase [Source:HGNC Symbol;Acc:HGNC:19310]	GO:0000166(nucleotide binding);GO:0004672(protein kinase activity);GO:0004674(protein serine/threonine kinase activity);GO:0005515(protein binding);GO:0005524(ATP binding);GO:0005737(cytoplasm);GO:0005829(cytosol);GO:0006468(protein phosphorylation);GO:0006915(apoptotic process);GO:0007049(cell cycle);GO:0007346(regulation of mitotic cell cycle);GO:0016301(kinase activity);GO:0016310(phosphorylat…	NA	yes
ENSG00000025708	TYMP	1.17245	1.04082e-50	3.49069e-46	0.4	0.187	thymidine phosphorylase [Source:HGNC Symbol;Acc:HGNC:3148]	GO:0000002(mitochondrial genome maintenance);GO:0001525(angiogenesis);GO:0004645(1,4-alpha-oligoglucan phosphorylase activity);GO:0005515(protein binding);GO:0005829(cytosol);GO:0006206(pyrimidine nucleobase metabolic process);GO:0006213(pyrimidine nucleoside metabolic process);GO:0006935(chemotaxis);GO:0007165(signal transduction);GO:0008083(growth factor activity);GO:0009032(thymidine phosphory…	00240(Pyrimidine metabolism);00983(Drug metabolism - other enzymes);01100(Metabolic pathways);05219(Bladder cancer)	yes
ENSG00000155307	SAMSN1	0.265621	3.3405e-07	0.0112034	0.256	0.233	SAM domain, SH3 domain and nuclear localization signals 1 [Source:HGNC Symbol;Acc:HGNC:10528]	GO:0001726(ruffle);GO:0001784(phosphotyrosine residue binding);GO:0002820(negative regulation of adaptive immune response);GO:0003723(RNA binding);GO:0005515(protein binding);GO:0005634(nucleus);GO:0005737(cytoplasm);GO:0005829(cytosol);GO:0042995(cell projection);GO:0050732(negative regulation of peptidyl-tyrosine phosphorylation);GO:0050869(negative regulation of B cell activation);GO:0110165(c…	NA	yes
ENSG00000154640	BTG3	0.69385	2.63573e-18	8.83971e-14	0.21	0.111	BTG anti-proliferation factor 3 [Source:HGNC Symbol;Acc:HGNC:1132]	GO:0005515(protein binding);GO:0005634(nucleus);GO:0005737(cytoplasm);GO:0008285(negative regulation of cell population proliferation);GO:0045930(negative regulation of mitotic cell cycle)	03018(RNA degradation)	yes
ENSG00000142168	SOD1	0.556933	2.75375e-20	9.23553e-16	0.502	0.396	superoxide dismutase 1 [Source:HGNC Symbol;Acc:HGNC:11179]	GO:0000302(response to reactive oxygen species);GO:0000303(response to superoxide);GO:0001541(ovarian follicle development);GO:0001819(positive regulation of cytokine production);GO:0001890(placenta development);GO:0001895(retina homeostasis);GO:0002262(myeloid cell homeostasis);GO:0004784(superoxide dismutase activity);GO:0005507(copper ion binding);GO:0005515(protein binding);GO:0005576(extrace…	04146(Peroxisome);04213(Longevity regulating pathway - multiple species);05014(Amyotrophic lateral sclerosis);05016(Huntington disease);05020(Prion disease);05022(Pathways of neurodegeneration - multiple diseases)	yes
ENSG00000243927	MRPS6	0.334103	1.2604e-07	0.00422713	0.26	0.225	mitochondrial ribosomal protein S6 [Source:HGNC Symbol;Acc:HGNC:14051]	GO:0003735(structural constituent of ribosome);GO:0005515(protein binding);GO:0005739(mitochondrion);GO:0005743(mitochondrial inner membrane);GO:0005763(mitochondrial small ribosomal subunit);GO:0005840(ribosome);GO:0006412(translation);GO:0015935(small ribosomal subunit);GO:0019843(rRNA binding);GO:0032543(mitochondrial translation);GO:0070181(small ribosomal subunit rRNA binding);GO:1990904(rib…	03010(Ribosome)	yes
ENSG00000157601	MX1	0.669651	4.86867e-13	1.63285e-08	0.21	0.113	MX dynamin like GTPase 1 [Source:HGNC Symbol;Acc:HGNC:7532]	GO:0000166(nucleotide binding);GO:0002376(immune system process);GO:0003924(GTPase activity);GO:0005515(protein binding);GO:0005525(GTP binding);GO:0005634(nucleus);GO:0005737(cytoplasm);GO:0005783(endoplasmic reticulum);GO:0005789(endoplasmic reticulum membrane);GO:0005829(cytosol);GO:0005874(microtubule);GO:0006915(apoptotic process);GO:0006952(defense response);GO:0007165(signal transduction);…	05160(Hepatitis C);05162(Measles);05164(Influenza A);05165(Human papillomavirus infection);05171(Coronavirus disease - COVID-19)	yes
