# Supplementary material for: Single-cell profiling identifies heterogeneity of the immune microenvironment in healthy, primary and lymph node metastatic BC
Source: Front Immunol. 2025 Nov 27;16:1690992. doi: 10.3389/fimmu.2025.1690992 (PMC12695843; doi:10.3389/fimmu.2025.1690992)
Supplement: Supplementary file 2 [file SupplementaryFile2.zip › Supplementary Table 14.xlsx]

## Sheet: Sheet1
GeneID	gene_id	log2FC	Pvalue	Qvalue	pct.1	pct.2	Description	GO	KEGG	significant
ENSG00000049249	TNFRSF9	0.805498	2.10438e-22	7.05768e-18	0.175	0.062	TNF receptor superfamily member 9 [Source:HGNC Symbol;Acc:HGNC:11924]	GO:0005515(protein binding);GO:0005886(plasma membrane);GO:0006915(apoptotic process);GO:0008285(negative regulation of cell population proliferation);GO:0009897(external side of plasma membrane);GO:0016020(membrane);GO:0033084(regulation of immature T cell proliferation in thymus);GO:0038023(signaling receptor activity);GO:0042127(regulation of cell population proliferation)	04060(Cytokine-cytokine receptor interaction)	yes
ENSG00000116288	PARK7	0.276647	0.000180231	1	0.422	0.362	Parkinsonism associated deglycase [Source:HGNC Symbol;Acc:HGNC:16369]	GO:0000785(chromatin);GO:0001933(negative regulation of protein phosphorylation);GO:0001963(synaptic transmission, dopaminergic);GO:0002866(positive regulation of acute inflammatory response to antigenic stimulus);GO:0003713(transcription coactivator activity);GO:0003723(RNA binding);GO:0003729(mRNA binding);GO:0005102(signaling receptor binding);GO:0005507(copper ion binding);GO:0005515(protein …	05012(Parkinson disease);05022(Pathways of neurodegeneration - multiple diseases)	yes
ENSG00000116649	SRM	0.48522	5.39617e-09	0.000180977	0.127	0.068	spermidine synthase [Source:HGNC Symbol;Acc:HGNC:11296]	GO:0003824(catalytic activity);GO:0004766(spermidine synthase activity);GO:0005515(protein binding);GO:0005829(cytosol);GO:0006595(polyamine metabolic process);GO:0006596(polyamine biosynthetic process);GO:0008295(spermidine biosynthetic process);GO:0016740(transferase activity);GO:0042802(identical protein binding);GO:0042803(protein homodimerization activity);GO:1990830(cellular response to leu…	00270(Cysteine and methionine metabolism);00330(Arginine and proline metabolism);00480(Glutathione metabolism);01100(Metabolic pathways)	yes
ENSG00000020633	RUNX3	0.844035	1.29828e-31	4.35416e-27	0.402	0.231	RUNX family transcription factor 3 [Source:HGNC Symbol;Acc:HGNC:10473]	GO:0000122(negative regulation of transcription by RNA polymerase II);GO:0000785(chromatin);GO:0000977(RNA polymerase II transcription regulatory region sequence-specific DNA binding);GO:0000978(RNA polymerase II cis-regulatory region sequence-specific DNA binding);GO:0000981(DNA-binding transcription factor activity, RNA polymerase II-specific);GO:0001222(transcription corepressor binding);GO:00…	04658(Th1 and Th2 cell differentiation);05169(Epstein-Barr virus infection)	yes
ENSG00000117616	RSRP1	0.320972	1.41486e-06	0.0474514	0.345	0.293	arginine and serine rich protein 1 [Source:HGNC Symbol;Acc:HGNC:25234]	GO:0000245(spliceosomal complex assembly);GO:0005515(protein binding);GO:0005634(nucleus)	NA	yes
ENSG00000142669	SH3BGRL3	0.459846	1.46691e-26	4.91974e-22	0.862	0.803	SH3 domain binding glutamate rich protein like 3 [Source:HGNC Symbol;Acc:HGNC:15568]	GO:0005515(protein binding);GO:0005634(nucleus);GO:0005737(cytoplasm);GO:0005829(cytosol);GO:0005886(plasma membrane);GO:0007010(cytoskeleton organization);GO:0016020(membrane);GO:0016604(nuclear body);GO:0032587(ruffle membrane);GO:0042995(cell projection);GO:0070062(extracellular exosome)	NA	yes
ENSG00000169442	CD52	0.329116	4.47689e-12	1.50146e-07	0.798	0.741	CD52 molecule [Source:HGNC Symbol;Acc:HGNC:1804]	GO:0005576(extracellular region);GO:0005886(plasma membrane);GO:0007204(positive regulation of cytosolic calcium ion concentration);GO:0016020(membrane);GO:0045730(respiratory burst);GO:0097225(sperm midpiece)	NA	yes
ENSG00000176083	ZNF683	0.279656	1.65724e-06	0.0555805	0.178	0.112	zinc finger protein 683 [Source:HGNC Symbol;Acc:HGNC:28495]	GO:0000122(negative regulation of transcription by RNA polymerase II);GO:0000978(RNA polymerase II cis-regulatory region sequence-specific DNA binding);GO:0002250(adaptive immune response);GO:0002376(immune system process);GO:0003677(DNA binding);GO:0003700(DNA-binding transcription factor activity);GO:0005515(protein binding);GO:0005634(nucleus);GO:0006357(regulation of transcription by RNA poly…	NA	yes
ENSG00000134242	PTPN22	0.661264	1.41212e-15	4.73596e-11	0.248	0.134	protein tyrosine phosphatase non-receptor type 22 [Source:HGNC Symbol;Acc:HGNC:9652]	GO:0002230(positive regulation of defense response to virus by host);GO:0002376(immune system process);GO:0002685(regulation of leukocyte migration);GO:0003824(catalytic activity);GO:0004721(phosphoprotein phosphatase activity);GO:0004725(protein tyrosine phosphatase activity);GO:0004726(non-membrane spanning protein tyrosine phosphatase activity);GO:0005515(protein binding);GO:0005634(nucleus);G…	NA	yes
ENSG00000265241	RBM8A	0.273233	1.25841e-05	0.422047	0.353	0.312	RNA binding motif protein 8A [Source:HGNC Symbol;Acc:HGNC:9905]	GO:0000184(nuclear-transcribed mRNA catabolic process, nonsense-mediated decay);GO:0000381(regulation of alternative mRNA splicing, via spliceosome);GO:0000398(mRNA splicing, via spliceosome);GO:0003676(nucleic acid binding);GO:0003723(RNA binding);GO:0003729(mRNA binding);GO:0005515(protein binding);GO:0005634(nucleus);GO:0005654(nucleoplasm);GO:0005681(spliceosomal complex);GO:0005737(cytoplasm…	03013(RNA transport);03015(mRNA surveillance pathway);03040(Spliceosome)	yes
ENSG00000163564	PYHIN1	0.501257	1.41162e-09	4.73428e-05	0.196	0.133	pyrin and HIN domain family member 1 [Source:HGNC Symbol;Acc:HGNC:28894]	GO:0002218(activation of innate immune response);GO:0003690(double-stranded DNA binding);GO:0005634(nucleus);GO:0005654(nucleoplasm);GO:0005730(nucleolus);GO:0007049(cell cycle);GO:0016607(nuclear speck);GO:0031625(ubiquitin protein ligase binding);GO:0031648(protein destabilization);GO:0032731(positive regulation of interleukin-1 beta production);GO:0032991(protein-containing complex);GO:0035457…	NA	yes
ENSG00000066294	CD84	0.291576	0.00299602	1	0.18	0.137	CD84 molecule [Source:HGNC Symbol;Acc:HGNC:1704]	GO:0002250(adaptive immune response);GO:0002376(immune system process);GO:0005515(protein binding);GO:0005886(plasma membrane);GO:0006914(autophagy);GO:0006952(defense response);GO:0007155(cell adhesion);GO:0007156(homophilic cell adhesion via plasma membrane adhesion molecules);GO:0009897(external side of plasma membrane);GO:0016020(membrane);GO:0032685(negative regulation of granulocyte macroph…	NA	yes
ENSG00000143185	XCL2	1.25782	1.29326e-26	4.33732e-22	0.229	0.117	X-C motif chemokine ligand 2 [Source:HGNC Symbol;Acc:HGNC:10646]	GO:0002548(monocyte chemotaxis);GO:0005125(cytokine activity);GO:0005515(protein binding);GO:0005576(extracellular region);GO:0005615(extracellular space);GO:0006935(chemotaxis);GO:0006954(inflammatory response);GO:0006955(immune response);GO:0007165(signal transduction);GO:0007186(G protein-coupled receptor signaling pathway);GO:0008009(chemokine activity);GO:0008015(blood circulation);GO:001082…	04060(Cytokine-cytokine receptor interaction);04061(Viral protein interaction with cytokine and cytokine receptor);04062(Chemokine signaling pathway)	yes
ENSG00000143184	XCL1	0.425977	0.00433179	1	0.153	0.112	X-C motif chemokine ligand 1 [Source:HGNC Symbol;Acc:HGNC:10645]	GO:0001916(positive regulation of T cell mediated cytotoxicity);GO:0002548(monocyte chemotaxis);GO:0002690(positive regulation of leukocyte chemotaxis);GO:0002725(negative regulation of T cell cytokine production);GO:0002726(positive regulation of T cell cytokine production);GO:0002826(negative regulation of T-helper 1 type immune response);GO:0005125(cytokine activity);GO:0005515(protein binding…	04060(Cytokine-cytokine receptor interaction);04061(Viral protein interaction with cytokine and cytokine receptor);04062(Chemokine signaling pathway)	yes
ENSG00000143851	PTPN7	0.443544	6.9791e-09	0.000234065	0.308	0.235	protein tyrosine phosphatase non-receptor type 7 [Source:HGNC Symbol;Acc:HGNC:9659]	GO:0000165(MAPK cascade);GO:0004721(phosphoprotein phosphatase activity);GO:0004725(protein tyrosine phosphatase activity);GO:0004726(non-membrane spanning protein tyrosine phosphatase activity);GO:0005515(protein binding);GO:0005654(nucleoplasm);GO:0005737(cytoplasm);GO:0005829(cytosol);GO:0005856(cytoskeleton);GO:0006470(protein dephosphorylation);GO:0009898(cytoplasmic side of plasma membrane)…	04010(MAPK signaling pathway)	yes
ENSG00000159388	BTG2	0.394994	2.44502e-06	0.0820011	0.253	0.179	BTG anti-proliferation factor 2 [Source:HGNC Symbol;Acc:HGNC:1131]	GO:0000122(negative regulation of transcription by RNA polymerase II);GO:0003714(transcription corepressor activity);GO:0005515(protein binding);GO:0005634(nucleus);GO:0005737(cytoplasm);GO:0005829(cytosol);GO:0006281(DNA repair);GO:0006479(protein methylation);GO:0006974(cellular response to DNA damage stimulus);GO:0007405(neuroblast proliferation);GO:0007406(negative regulation of neuroblast pr…	03018(RNA degradation)	yes
ENSG00000082512	TRAF5	0.304409	0.0013054	1	0.13	0.087	TNF receptor associated factor 5 [Source:HGNC Symbol;Acc:HGNC:12035]	GO:0005164(tumor necrosis factor receptor binding);GO:0005515(protein binding);GO:0005737(cytoplasm);GO:0005813(centrosome);GO:0005829(cytosol);GO:0006915(apoptotic process);GO:0007165(signal transduction);GO:0008270(zinc ion binding);GO:0008284(positive regulation of cell population proliferation);GO:0009898(cytoplasmic side of plasma membrane);GO:0023019(signal transduction involved in regulati…	04064(NF-kappa B signaling pathway);04217(Necroptosis);04621(NOD-like receptor signaling pathway);04657(IL-17 signaling pathway);04668(TNF signaling pathway);05131(Shigellosis);05163(Human cytomegalovirus infection);05168(Herpes simplex virus 1 infection);05169(Epstein-Barr virus infection);05170(Human immunodeficiency virus 1 infection);05200(Pathways in cancer);05203(Viral carcinogenesis);05222…	yes
ENSG00000162772	ATF3	0.322505	0.00112138	1	0.106	0.069	activating transcription factor 3 [Source:HGNC Symbol;Acc:HGNC:785]	GO:0000122(negative regulation of transcription by RNA polymerase II);GO:0000785(chromatin);GO:0000976(transcription cis-regulatory region binding);GO:0000977(RNA polymerase II transcription regulatory region sequence-specific DNA binding);GO:0000978(RNA polymerase II cis-regulatory region sequence-specific DNA binding);GO:0000981(DNA-binding transcription factor activity, RNA polymerase II-speci…	NA	yes
ENSG00000143669	LYST	0.727344	2.09409e-17	7.02317e-13	0.191	0.091	lysosomal trafficking regulator [Source:HGNC Symbol;Acc:HGNC:1968]	GO:0005515(protein binding);GO:0005737(cytoplasm);GO:0005829(cytosol);GO:0006909(phagocytosis);GO:0008104(protein localization);GO:0015031(protein transport);GO:0015630(microtubule cytoskeleton);GO:0016020(membrane);GO:0019901(protein kinase binding);GO:0030595(leukocyte chemotaxis);GO:0032438(melanosome organization);GO:0032510(endosome to lysosome transport via multivesicular body sorting pathw…	NA	yes
ENSG00000235576	LINC01871	0.779704	1.29244e-19	4.33458e-15	0.28	0.145	long intergenic non-protein coding RNA 1871 [Source:HGNC Symbol;Acc:HGNC:52690]	NA	NA	yes
ENSG00000115738	ID2	0.383817	1.17276e-07	0.00393321	0.496	0.391	inhibitor of DNA binding 2 [Source:HGNC Symbol;Acc:HGNC:5361]	GO:0000122(negative regulation of transcription by RNA polymerase II);GO:0000791(euchromatin);GO:0003166(bundle of His development);GO:0005515(protein binding);GO:0005634(nucleus);GO:0005654(nucleoplasm);GO:0005737(cytoplasm);GO:0005829(cytosol);GO:0007507(heart development);GO:0007623(circadian rhythm);GO:0010628(positive regulation of gene expression);GO:0010629(negative regulation of gene expr…	04350(TGF-beta signaling pathway);04390(Hippo signaling pathway);04550(Signaling pathways regulating pluripotency of stem cells);05202(Transcriptional misregulation in cancer)	yes
ENSG00000115875	SRSF7	0.282232	3.36162e-06	0.112742	0.489	0.443	serine and arginine rich splicing factor 7 [Source:HGNC Symbol;Acc:HGNC:10789]	GO:0000398(mRNA splicing, via spliceosome);GO:0003676(nucleic acid binding);GO:0003723(RNA binding);GO:0003729(mRNA binding);GO:0005515(protein binding);GO:0005634(nucleus);GO:0005654(nucleoplasm);GO:0005737(cytoplasm);GO:0006397(mRNA processing);GO:0008270(zinc ion binding);GO:0008380(RNA splicing);GO:0016607(nuclear speck);GO:0019904(protein domain specific binding);GO:0046872(metal ion binding…	03040(Spliceosome);05014(Amyotrophic lateral sclerosis);05168(Herpes simplex virus 1 infection)	yes
ENSG00000115523	GNLY	0.276661	3.60019e-15	1.20743e-10	0.394	0.256	granulysin [Source:HGNC Symbol;Acc:HGNC:4414]	GO:0005515(protein binding);GO:0005576(extracellular region);GO:0005615(extracellular space);GO:0006968(cellular defense response);GO:0031640(killing of cells of another organism);GO:0042742(defense response to bacterium);GO:0044194(cytolytic granule);GO:0050832(defense response to fungus);GO:0061844(antimicrobial humoral immune response mediated by antimicrobial peptide);GO:0097013(phagocytic ve…	NA	yes
ENSG00000153563	CD8A	1.27694	1.26389e-64	4.23883e-60	0.381	0.119	CD8 subunit alpha [Source:HGNC Symbol;Acc:HGNC:1706]	GO:0002250(adaptive immune response);GO:0002376(immune system process);GO:0002456(T cell mediated immunity);GO:0005515(protein binding);GO:0005576(extracellular region);GO:0005886(plasma membrane);GO:0006955(immune response);GO:0007166(cell surface receptor signaling pathway);GO:0007169(transmembrane receptor protein tyrosine kinase signaling pathway);GO:0009897(external side of plasma membrane);…	04514(Cell adhesion molecules);04612(Antigen processing and presentation);04640(Hematopoietic cell lineage);04660(T cell receptor signaling pathway);05135(Yersinia infection);05340(Primary immunodeficiency)	yes
ENSG00000172116	CD8B	1.04243	5.69628e-39	1.91042e-34	0.302	0.11	CD8 subunit beta [Source:HGNC Symbol;Acc:HGNC:1707]	GO:0002250(adaptive immune response);GO:0002376(immune system process);GO:0005515(protein binding);GO:0005576(extracellular region);GO:0005886(plasma membrane);GO:0006955(immune response);GO:0007169(transmembrane receptor protein tyrosine kinase signaling pathway);GO:0009986(cell surface);GO:0015026(coreceptor activity);GO:0016020(membrane);GO:0031901(early endosome membrane);GO:0042101(T cell re…	04514(Cell adhesion molecules);04612(Antigen processing and presentation);04640(Hematopoietic cell lineage);04660(T cell receptor signaling pathway);05135(Yersinia infection);05340(Primary immunodeficiency)	yes
ENSG00000222041	CYTOR	0.718762	4.89342e-24	1.64116e-19	0.424	0.25	cytoskeleton regulator RNA [Source:HGNC Symbol;Acc:HGNC:28717]	NA	NA	yes
ENSG00000158050	DUSP2	0.904398	1.81861e-36	6.09927e-32	0.509	0.326	dual specificity phosphatase 2 [Source:HGNC Symbol;Acc:HGNC:3068]	GO:0001706(endoderm formation);GO:0004721(phosphoprotein phosphatase activity);GO:0004722(protein serine/threonine phosphatase activity);GO:0004725(protein tyrosine phosphatase activity);GO:0005515(protein binding);GO:0005634(nucleus);GO:0005654(nucleoplasm);GO:0005737(cytoplasm);GO:0006470(protein dephosphorylation);GO:0008138(protein tyrosine/serine/threonine phosphatase activity);GO:0008330(pr…	04010(MAPK signaling pathway)	yes
ENSG00000158417	EIF5B	0.379173	2.94371e-06	0.098726	0.253	0.194	eukaryotic translation initiation factor 5B [Source:HGNC Symbol;Acc:HGNC:30793]	GO:0000049(tRNA binding);GO:0000166(nucleotide binding);GO:0003723(RNA binding);GO:0003743(translation initiation factor activity);GO:0003924(GTPase activity);GO:0005515(protein binding);GO:0005525(GTP binding);GO:0005737(cytoplasm);GO:0005829(cytosol);GO:0006412(translation);GO:0006413(translational initiation);GO:0006446(regulation of translational initiation);GO:0016787(hydrolase activity);GO:…	03013(RNA transport)	yes
ENSG00000169554	ZEB2	1.02791	9.8265e-33	3.29561e-28	0.232	0.083	zinc finger E-box binding homeobox 2 [Source:HGNC Symbol;Acc:HGNC:14881]	GO:0000122(negative regulation of transcription by RNA polymerase II);GO:0000785(chromatin);GO:0000978(RNA polymerase II cis-regulatory region sequence-specific DNA binding);GO:0000981(DNA-binding transcription factor activity, RNA polymerase II-specific);GO:0001227(DNA-binding transcription repressor activity, RNA polymerase II-specific);GO:0001935(endothelial cell proliferation);GO:0003677(DNA …	05206(MicroRNAs in cancer)	yes
ENSG00000153234	NR4A2	0.435777	2.97386e-06	0.0997374	0.247	0.184	nuclear receptor subfamily 4 group A member 2 [Source:HGNC Symbol;Acc:HGNC:7981]	GO:0000122(negative regulation of transcription by RNA polymerase II);GO:0000785(chromatin);GO:0000977(RNA polymerase II transcription regulatory region sequence-specific DNA binding);GO:0000978(RNA polymerase II cis-regulatory region sequence-specific DNA binding);GO:0000981(DNA-binding transcription factor activity, RNA polymerase II-specific);GO:0001228(DNA-binding transcription activator acti…	04925(Aldosterone synthesis and secretion);04928(Parathyroid hormone synthesis, secretion and action)	yes
ENSG00000115232	ITGA4	0.425542	2.16477e-07	0.00726022	0.138	0.086	integrin subunit alpha 4 [Source:HGNC Symbol;Acc:HGNC:6140]	GO:0001968(fibronectin binding);GO:0002687(positive regulation of leukocyte migration);GO:0003366(cell-matrix adhesion involved in ameboidal cell migration);GO:0003823(antigen binding);GO:0005178(integrin binding);GO:0005515(protein binding);GO:0005886(plasma membrane);GO:0005925(focal adhesion);GO:0007155(cell adhesion);GO:0007159(leukocyte cell-cell adhesion);GO:0007160(cell-matrix adhesion);GO…	04151(PI3K-Akt signaling pathway);04510(Focal adhesion);04512(ECM-receptor interaction);04514(Cell adhesion molecules);04640(Hematopoietic cell lineage);04670(Leukocyte transendothelial migration);04672(Intestinal immune network for IgA production);04810(Regulation of actin cytoskeleton);05135(Yersinia infection);05140(Leishmaniasis);05165(Human papillomavirus infection);05410(Hypertrophic cardio…	yes
ENSG00000082153	BZW1	0.315114	5.73057e-05	1	0.265	0.205	basic leucine zipper and W2 domains 1 [Source:HGNC Symbol;Acc:HGNC:18380]	GO:0003723(RNA binding);GO:0005515(protein binding);GO:0005737(cytoplasm);GO:0006417(regulation of translation);GO:0006446(regulation of translational initiation);GO:0016020(membrane);GO:0045296(cadherin binding)	NA	yes
ENSG00000135916	ITM2C	0.617166	8.83304e-13	2.96242e-08	0.163	0.078	integral membrane protein 2C [Source:HGNC Symbol;Acc:HGNC:6175]	GO:0001540(amyloid-beta binding);GO:0005515(protein binding);GO:0005524(ATP binding);GO:0005764(lysosome);GO:0005765(lysosomal membrane);GO:0005794(Golgi apparatus);GO:0005886(plasma membrane);GO:0010977(negative regulation of neuron projection development);GO:0016020(membrane);GO:0030182(neuron differentiation);GO:0042985(negative regulation of amyloid precursor protein biosynthetic process);GO:…	NA	yes
ENSG00000188389	PDCD1	0.518871	2.89427e-11	9.70681e-07	0.113	0.053	programmed cell death 1 [Source:HGNC Symbol;Acc:HGNC:8760]	GO:0001783(B cell apoptotic process);GO:0002250(adaptive immune response);GO:0002376(immune system process);GO:0002644(negative regulation of tolerance induction);GO:0002903(negative regulation of B cell apoptotic process);GO:0005515(protein binding);GO:0005886(plasma membrane);GO:0006915(apoptotic process);GO:0006959(humoral immune response);GO:0009897(external side of plasma membrane);GO:001602…	04514(Cell adhesion molecules);04660(T cell receptor signaling pathway);05235(PD-L1 expression and PD-1 checkpoint pathway in cancer)	yes
ENSG00000206560	ANKRD28	0.742302	2.27077e-15	7.61571e-11	0.276	0.156	ankyrin repeat domain 28 [Source:HGNC Symbol;Acc:HGNC:29024]	GO:0005515(protein binding);GO:0005634(nucleus);GO:0005654(nucleoplasm);GO:0005829(cytosol)	NA	yes
ENSG00000163508	EOMES	0.670363	1.61519e-15	5.41702e-11	0.129	0.046	eomesodermin [Source:HGNC Symbol;Acc:HGNC:3372]	GO:0000122(negative regulation of transcription by RNA polymerase II);GO:0000785(chromatin);GO:0000977(RNA polymerase II transcription regulatory region sequence-specific DNA binding);GO:0000978(RNA polymerase II cis-regulatory region sequence-specific DNA binding);GO:0000981(DNA-binding transcription factor activity, RNA polymerase II-specific);GO:0001706(endoderm formation);GO:0001707(mesoderm …	NA	yes
ENSG00000187118	CMC1	0.539415	4.53908e-09	0.000152232	0.179	0.115	C-X9-C motif containing 1 [Source:HGNC Symbol;Acc:HGNC:28783]	GO:0005739(mitochondrion);GO:0046872(metal ion binding)	NA	yes
ENSG00000114423	CBLB	0.44672	4.83428e-09	0.000162132	0.158	0.106	Cbl proto-oncogene B [Source:HGNC Symbol;Acc:HGNC:1542]	GO:0001784(phosphotyrosine residue binding);GO:0002669(positive regulation of T cell anergy);GO:0002870(T cell anergy);GO:0004842(ubiquitin-protein transferase activity);GO:0005509(calcium ion binding);GO:0005515(protein binding);GO:0005654(nucleoplasm);GO:0005737(cytoplasm);GO:0005829(cytosol);GO:0005886(plasma membrane);GO:0006607(NLS-bearing protein import into nucleus);GO:0006955(immune respo…	04012(ErbB signaling pathway);04120(Ubiquitin mediated proteolysis);04144(Endocytosis);04625(C-type lectin receptor signaling pathway);04660(T cell receptor signaling pathway);04910(Insulin signaling pathway);05162(Measles)	yes
ENSG00000153283	CD96	0.581535	3.9673e-14	1.33055e-09	0.314	0.206	CD96 molecule [Source:HGNC Symbol;Acc:HGNC:16892]	GO:0002728(negative regulation of natural killer cell cytokine production);GO:0005737(cytoplasm);GO:0005886(plasma membrane);GO:0006954(inflammatory response);GO:0006955(immune response);GO:0007155(cell adhesion);GO:0007160(cell-matrix adhesion);GO:0016020(membrane);GO:0032496(response to lipopolysaccharide);GO:0032689(negative regulation of interferon-gamma production)	NA	yes
ENSG00000163754	GYG1	0.38646	1.54811e-06	0.0519204	0.117	0.064	glycogenin 1 [Source:HGNC Symbol;Acc:HGNC:4699]	GO:0005515(protein binding);GO:0005576(extracellular region);GO:0005737(cytoplasm);GO:0005829(cytosol);GO:0005978(glycogen biosynthetic process);GO:0008194(UDP-glycosyltransferase activity);GO:0008466(glycogenin glucosyltransferase activity);GO:0016020(membrane);GO:0016740(transferase activity);GO:0016757(glycosyltransferase activity);GO:0030145(manganese ion binding);GO:0034774(secretory granule…	00500(Starch and sucrose metabolism);01100(Metabolic pathways)	yes
ENSG00000174946	GPR171	0.332065	0.000626439	1	0.216	0.165	G protein-coupled receptor 171 [Source:HGNC Symbol;Acc:HGNC:30057]	GO:0004930(G protein-coupled receptor activity);GO:0005886(plasma membrane);GO:0007165(signal transduction);GO:0007186(G protein-coupled receptor signaling pathway);GO:0007188(adenylate cyclase-modulating G protein-coupled receptor signaling pathway);GO:0007218(neuropeptide signaling pathway);GO:0008188(neuropeptide receptor activity);GO:0008528(G protein-coupled peptide receptor activity);GO:001…	NA	yes
ENSG00000123933	MXD4	0.26536	0.00724787	1	0.155	0.12	MAX dimerization protein 4 [Source:HGNC Symbol;Acc:HGNC:13906]	GO:0000122(negative regulation of transcription by RNA polymerase II);GO:0000785(chromatin);GO:0000978(RNA polymerase II cis-regulatory region sequence-specific DNA binding);GO:0000981(DNA-binding transcription factor activity, RNA polymerase II-specific);GO:0003677(DNA binding);GO:0005515(protein binding);GO:0005634(nucleus);GO:0005654(nucleoplasm);GO:0006357(regulation of transcription by RNA p…	NA	yes
ENSG00000168214	RBPJ	0.556384	5.41392e-13	1.81572e-08	0.391	0.271	recombination signal binding protein for immunoglobulin kappa J region [Source:HGNC Symbol;Acc:HGNC:5724]	GO:0000122(negative regulation of transcription by RNA polymerase II);GO:0000785(chromatin);GO:0000978(RNA polymerase II cis-regulatory region sequence-specific DNA binding);GO:0000981(DNA-binding transcription factor activity, RNA polymerase II-specific);GO:0001228(DNA-binding transcription activator activity, RNA polymerase II-specific);GO:0001525(angiogenesis);GO:0001756(somitogenesis);GO:0001…	04330(Notch signaling pathway);04658(Th1 and Th2 cell differentiation);05017(Spinocerebellar ataxia);05165(Human papillomavirus infection);05169(Epstein-Barr virus infection);05203(Viral carcinogenesis)	yes
ENSG00000047365	ARAP2	0.310219	0.000608613	1	0.129	0.09	ArfGAP with RhoGAP domain, ankyrin repeat and PH domain 2 [Source:HGNC Symbol;Acc:HGNC:16924]	GO:0005096(GTPase activator activity);GO:0005515(protein binding);GO:0005547(phosphatidylinositol-3,4,5-trisphosphate binding);GO:0005737(cytoplasm);GO:0007165(signal transduction);GO:0043547(positive regulation of GTPase activity);GO:0046872(metal ion binding)	04144(Endocytosis)	yes
ENSG00000171476	HOPX	0.432194	5.76651e-06	0.193397	0.24	0.163	HOP homeobox [Source:HGNC Symbol;Acc:HGNC:24961]	GO:0000122(negative regulation of transcription by RNA polymerase II);GO:0000785(chromatin);GO:0001829(trophectodermal cell differentiation);GO:0003166(bundle of His development);GO:0003677(DNA binding);GO:0005515(protein binding);GO:0005634(nucleus);GO:0005737(cytoplasm);GO:0006357(regulation of transcription by RNA polymerase II);GO:0007507(heart development);GO:0008016(regulation of heart cont…	NA	yes
ENSG00000249915	PDCD6	0.30918	8.66211e-05	1	0.215	0.167	programmed cell death 6 [Source:HGNC Symbol;Acc:HGNC:8765]	GO:0000287(magnesium ion binding);GO:0001525(angiogenesis);GO:0001938(positive regulation of endothelial cell proliferation);GO:0005509(calcium ion binding);GO:0005515(protein binding);GO:0005634(nucleus);GO:0005654(nucleoplasm);GO:0005737(cytoplasm);GO:0005768(endosome);GO:0005783(endoplasmic reticulum);GO:0005789(endoplasmic reticulum membrane);GO:0005829(cytosol);GO:0006886(intracellular prote…	NA	yes
ENSG00000213949	ITGA1	0.317931	0.00145132	1	0.109	0.069	integrin subunit alpha 1 [Source:HGNC Symbol;Acc:HGNC:6134]	GO:0001669(acrosomal vesicle);GO:0005102(signaling receptor binding);GO:0005178(integrin binding);GO:0005515(protein binding);GO:0005518(collagen binding);GO:0005886(plasma membrane);GO:0005925(focal adhesion);GO:0007155(cell adhesion);GO:0007160(cell-matrix adhesion);GO:0007229(integrin-mediated signaling pathway);GO:0008285(negative regulation of cell population proliferation);GO:0008305(integr…	04151(PI3K-Akt signaling pathway);04510(Focal adhesion);04512(ECM-receptor interaction);04640(Hematopoietic cell lineage);04810(Regulation of actin cytoskeleton);05165(Human papillomavirus infection);05410(Hypertrophic cardiomyopathy);05412(Arrhythmogenic right ventricular cardiomyopathy);05414(Dilated cardiomyopathy)	yes
ENSG00000113088	GZMK	1.09543	2.81817e-38	9.4516e-34	0.455	0.236	granzyme K [Source:HGNC Symbol;Acc:HGNC:4711]	GO:0004252(serine-type endopeptidase activity);GO:0005515(protein binding);GO:0005576(extracellular region);GO:0006508(proteolysis);GO:0008233(peptidase activity);GO:0008236(serine-type peptidase activity);GO:0016787(hydrolase activity)	NA	yes
ENSG00000145649	GZMA	1.39224	4.48214e-116	1.50322e-111	0.739	0.319	granzyme A [Source:HGNC Symbol;Acc:HGNC:4708]	GO:0001772(immunological synapse);GO:0004252(serine-type endopeptidase activity);GO:0005515(protein binding);GO:0005576(extracellular region);GO:0005615(extracellular space);GO:0005634(nucleus);GO:0005737(cytoplasm);GO:0006508(proteolysis);GO:0006915(apoptotic process);GO:0006955(immune response);GO:0008233(peptidase activity);GO:0008236(serine-type peptidase activity);GO:0009617(response to bact…	04080(Neuroactive ligand-receptor interaction)	yes
ENSG00000145675	PIK3R1	0.425655	1.51323e-06	0.0507506	0.236	0.174	phosphoinositide-3-kinase regulatory subunit 1 [Source:HGNC Symbol;Acc:HGNC:8979]	GO:0001678(cellular glucose homeostasis);GO:0001784(phosphotyrosine residue binding);GO:0001953(negative regulation of cell-matrix adhesion);GO:0002687(positive regulation of leukocyte migration);GO:0005068(transmembrane receptor protein tyrosine kinase adaptor activity);GO:0005158(insulin receptor binding);GO:0005159(insulin-like growth factor receptor binding);GO:0005168(neurotrophin TRKA recep…	01521(EGFR tyrosine kinase inhibitor resistance);01522(Endocrine resistance);01524(Platinum drug resistance);04012(ErbB signaling pathway);04014(Ras signaling pathway);04015(Rap1 signaling pathway);04024(cAMP signaling pathway);04062(Chemokine signaling pathway);04066(HIF-1 signaling pathway);04068(FoxO signaling pathway);04070(Phosphatidylinositol signaling system);04071(Sphingolipid signaling p…	yes
ENSG00000133302	SLF1	0.404326	8.76541e-07	0.0293974	0.122	0.071	SMC5-SMC6 complex localization factor 1 [Source:HGNC Symbol;Acc:HGNC:25408]	GO:0000724(double-strand break repair via homologous recombination);GO:0000781(chromosome, telomeric region);GO:0000786(nucleosome);GO:0005515(protein binding);GO:0005634(nucleus);GO:0005654(nucleoplasm);GO:0005737(cytoplasm);GO:0005813(centrosome);GO:0005815(microtubule organizing center);GO:0005856(cytoskeleton);GO:0006281(DNA repair);GO:0006974(cellular response to DNA damage stimulus);GO:0016…	NA	yes
ENSG00000129625	REEP5	0.421379	8.54439e-10	2.86562e-05	0.259	0.183	receptor accessory protein 5 [Source:HGNC Symbol;Acc:HGNC:30077]	GO:0003674(molecular_function);GO:0005515(protein binding);GO:0005783(endoplasmic reticulum);GO:0005789(endoplasmic reticulum membrane);GO:0007029(endoplasmic reticulum organization);GO:0008150(biological_process);GO:0016020(membrane);GO:0016529(sarcoplasmic reticulum);GO:0032386(regulation of intracellular transport);GO:0033017(sarcoplasmic reticulum membrane);GO:0071782(endoplasmic reticulum tu…	NA	yes
ENSG00000120709	FAM53C	0.271058	0.00504546	1	0.103	0.071	family with sequence similarity 53 member C [Source:HGNC Symbol;Acc:HGNC:1336]	GO:0005515(protein binding);GO:0005634(nucleus);GO:0006606(protein import into nucleus)	NA	yes
ENSG00000019582	CD74	0.557556	4.01974e-20	1.34814e-15	0.641	0.475	CD74 molecule [Source:HGNC Symbol;Acc:HGNC:1697]	GO:0000139(Golgi membrane);GO:0001516(prostaglandin biosynthetic process);GO:0001540(amyloid-beta binding);GO:0001934(positive regulation of protein phosphorylation);GO:0001961(positive regulation of cytokine-mediated signaling pathway);GO:0002250(adaptive immune response);GO:0002286(T cell activation involved in immune response);GO:0002376(immune system process);GO:0002606(positive regulation of…	04612(Antigen processing and presentation);05152(Tuberculosis);05168(Herpes simplex virus 1 infection)	yes
ENSG00000135077	HAVCR2	0.618494	3.00019e-16	1.0062e-11	0.13	0.045	hepatitis A virus cellular receptor 2 [Source:HGNC Symbol;Acc:HGNC:18437]	GO:0001772(immunological synapse);GO:0001819(positive regulation of cytokine production);GO:0002250(adaptive immune response);GO:0002281(macrophage activation involved in immune response);GO:0002376(immune system process);GO:0002519(natural killer cell tolerance induction);GO:0002652(regulation of tolerance induction dependent upon immune response);GO:0002826(negative regulation of T-helper 1 typ…	NA	yes
ENSG00000043462	LCP2	0.352034	5.86287e-07	0.0196629	0.227	0.185	lymphocyte cytosolic protein 2 [Source:HGNC Symbol;Acc:HGNC:6529]	GO:0005515(protein binding);GO:0005737(cytoplasm);GO:0005829(cytosol);GO:0005911(cell-cell junction);GO:0006955(immune response);GO:0007169(transmembrane receptor protein tyrosine kinase signaling pathway);GO:0035556(intracellular signal transduction);GO:0036398(TCR signalosome);GO:0044853(plasma membrane raft);GO:0045576(mast cell activation);GO:0045860(positive regulation of protein kinase acti…	04015(Rap1 signaling pathway);04380(Osteoclast differentiation);04611(Platelet activation);04650(Natural killer cell mediated cytotoxicity);04660(T cell receptor signaling pathway);04664(Fc epsilon RI signaling pathway);05135(Yersinia infection)	yes
ENSG00000204569	PPP1R10	0.264849	0.0035044	1	0.18	0.147	protein phosphatase 1 regulatory subunit 10 [Source:HGNC Symbol;Acc:HGNC:9284]	GO:0000781(chromosome, telomeric region);GO:0000785(chromatin);GO:0003677(DNA binding);GO:0003723(RNA binding);GO:0004864(protein phosphatase inhibitor activity);GO:0005515(protein binding);GO:0005634(nucleus);GO:0005654(nucleoplasm);GO:0006606(protein import into nucleus);GO:0008157(protein phosphatase 1 binding);GO:0010667(negative regulation of cardiac muscle cell apoptotic process);GO:0016604…	NA	yes
ENSG00000204435	CSNK2B	0.288363	0.00118157	1	0.172	0.134	casein kinase 2 beta [Source:HGNC Symbol;Acc:HGNC:2460]	GO:0003682(chromatin binding);GO:0004674(protein serine/threonine kinase activity);GO:0005102(signaling receptor binding);GO:0005515(protein binding);GO:0005576(extracellular region);GO:0005634(nucleus);GO:0005654(nucleoplasm);GO:0005737(cytoplasm);GO:0005829(cytosol);GO:0005886(plasma membrane);GO:0005956(protein kinase CK2 complex);GO:0006468(protein phosphorylation);GO:0007165(signal transduct…	03008(Ribosome biogenesis in eukaryotes);04064(NF-kappa B signaling pathway);04137(Mitophagy - animal);04310(Wnt signaling pathway);04520(Adherens junction);05010(Alzheimer disease);05020(Prion disease);05022(Pathways of neurodegeneration - multiple diseases);05162(Measles);05235(PD-L1 expression and PD-1 checkpoint pathway in cancer)	yes
ENSG00000213719	CLIC1	0.3621	4.9425e-09	0.000165761	0.554	0.466	chloride intracellular channel 1 [Source:HGNC Symbol;Acc:HGNC:2062]	GO:0005244(voltage-gated ion channel activity);GO:0005254(chloride channel activity);GO:0005515(protein binding);GO:0005615(extracellular space);GO:0005634(nucleus);GO:0005635(nuclear envelope);GO:0005737(cytoplasm);GO:0005739(mitochondrion);GO:0005886(plasma membrane);GO:0005903(brush border);GO:0006811(ion transport);GO:0006821(chloride transport);GO:0007165(signal transduction);GO:0016020(memb…	NA	yes
ENSG00000204287	HLA-DRA	0.873186	4.92153e-34	1.65058e-29	0.475	0.258	major histocompatibility complex, class II, DR alpha [Source:HGNC Symbol;Acc:HGNC:4947]	GO:0000139(Golgi membrane);GO:0001772(immunological synapse);GO:0001916(positive regulation of T cell mediated cytotoxicity);GO:0002250(adaptive immune response);GO:0002376(immune system process);GO:0002469(myeloid dendritic cell antigen processing and presentation);GO:0002491(antigen processing and presentation of endogenous peptide antigen via MHC class II);GO:0002503(peptide antigen assembly w…	04145(Phagosome);04514(Cell adhesion molecules);04612(Antigen processing and presentation);04640(Hematopoietic cell lineage);04658(Th1 and Th2 cell differentiation);04659(Th17 cell differentiation);04672(Intestinal immune network for IgA production);04940(Type I diabetes mellitus);05140(Leishmaniasis);05145(Toxoplasmosis);05150(Staphylococcus aureus infection);05152(Tuberculosis);05164(Influenza …	yes
ENSG00000198502	HLA-DRB5	0.664182	1.85289e-17	6.21422e-13	0.215	0.105	major histocompatibility complex, class II, DR beta 5 [Source:HGNC Symbol;Acc:HGNC:4953]	GO:0000139(Golgi membrane);GO:0002250(adaptive immune response);GO:0002376(immune system process);GO:0002503(peptide antigen assembly with MHC class II protein complex);GO:0002504(antigen processing and presentation of peptide or polysaccharide antigen via MHC class II);GO:0005764(lysosome);GO:0005765(lysosomal membrane);GO:0005768(endosome);GO:0005783(endoplasmic reticulum);GO:0005789(endoplasmi…	04145(Phagosome);04514(Cell adhesion molecules);04612(Antigen processing and presentation);04640(Hematopoietic cell lineage);04658(Th1 and Th2 cell differentiation);04659(Th17 cell differentiation);04672(Intestinal immune network for IgA production);04940(Type I diabetes mellitus);05140(Leishmaniasis);05145(Toxoplasmosis);05150(Staphylococcus aureus infection);05152(Tuberculosis);05164(Influenza …	yes
ENSG00000196126	HLA-DRB1	0.97321	1.78124e-49	5.97393e-45	0.59	0.326	major histocompatibility complex, class II, DR beta 1 [Source:HGNC Symbol;Acc:HGNC:4948]	GO:0000139(Golgi membrane);GO:0001772(immunological synapse);GO:0001916(positive regulation of T cell mediated cytotoxicity);GO:0001934(positive regulation of protein phosphorylation);GO:0002250(adaptive immune response);GO:0002376(immune system process);GO:0002437(inflammatory response to antigenic stimulus);GO:0002469(myeloid dendritic cell antigen processing and presentation);GO:0002491(antige…	04145(Phagosome);04514(Cell adhesion molecules);04612(Antigen processing and presentation);04640(Hematopoietic cell lineage);04658(Th1 and Th2 cell differentiation);04659(Th17 cell differentiation);04672(Intestinal immune network for IgA production);04940(Type I diabetes mellitus);05140(Leishmaniasis);05145(Toxoplasmosis);05150(Staphylococcus aureus infection);05152(Tuberculosis);05164(Influenza …	yes
ENSG00000196735	HLA-DQA1	0.912296	1.38904e-25	4.65855e-21	0.26	0.118	major histocompatibility complex, class II, DQ alpha 1 [Source:HGNC Symbol;Acc:HGNC:4942]	GO:0000139(Golgi membrane);GO:0002250(adaptive immune response);GO:0002376(immune system process);GO:0002503(peptide antigen assembly with MHC class II protein complex);GO:0002504(antigen processing and presentation of peptide or polysaccharide antigen via MHC class II);GO:0005515(protein binding);GO:0005764(lysosome);GO:0005765(lysosomal membrane);GO:0005768(endosome);GO:0005783(endoplasmic reti…	04145(Phagosome);04514(Cell adhesion molecules);04612(Antigen processing and presentation);04640(Hematopoietic cell lineage);04658(Th1 and Th2 cell differentiation);04659(Th17 cell differentiation);04672(Intestinal immune network for IgA production);04940(Type I diabetes mellitus);05140(Leishmaniasis);05145(Toxoplasmosis);05150(Staphylococcus aureus infection);05152(Tuberculosis);05164(Influenza …	yes
ENSG00000179344	HLA-DQB1	0.669532	2.19923e-18	7.37578e-14	0.292	0.162	major histocompatibility complex, class II, DQ beta 1 [Source:HGNC Symbol;Acc:HGNC:4944]	GO:0002250(adaptive immune response);GO:0002376(immune system process);GO:0002504(antigen processing and presentation of peptide or polysaccharide antigen via MHC class II);GO:0005764(lysosome);GO:0005765(lysosomal membrane);GO:0005768(endosome);GO:0006955(immune response);GO:0010008(endosome membrane);GO:0016020(membrane);GO:0019882(antigen processing and presentation);GO:0042613(MHC class II pr…	04145(Phagosome);04514(Cell adhesion molecules);04612(Antigen processing and presentation);04640(Hematopoietic cell lineage);04658(Th1 and Th2 cell differentiation);04659(Th17 cell differentiation);04672(Intestinal immune network for IgA production);04940(Type I diabetes mellitus);05140(Leishmaniasis);05145(Toxoplasmosis);05150(Staphylococcus aureus infection);05152(Tuberculosis);05164(Influenza …	yes
ENSG00000204257	HLA-DMA	0.700239	1.66507e-20	5.58432e-16	0.204	0.093	major histocompatibility complex, class II, DM alpha [Source:HGNC Symbol;Acc:HGNC:4934]	GO:0002250(adaptive immune response);GO:0002376(immune system process);GO:0002503(peptide antigen assembly with MHC class II protein complex);GO:0002504(antigen processing and presentation of peptide or polysaccharide antigen via MHC class II);GO:0005515(protein binding);GO:0005764(lysosome);GO:0005765(lysosomal membrane);GO:0005768(endosome);GO:0006955(immune response);GO:0009986(cell surface);G…	04145(Phagosome);04514(Cell adhesion molecules);04612(Antigen processing and presentation);04640(Hematopoietic cell lineage);04658(Th1 and Th2 cell differentiation);04659(Th17 cell differentiation);04672(Intestinal immune network for IgA production);04940(Type I diabetes mellitus);05140(Leishmaniasis);05145(Toxoplasmosis);05150(Staphylococcus aureus infection);05152(Tuberculosis);05164(Influenza …	yes
ENSG00000231389	HLA-DPA1	0.819023	5.68821e-32	1.90771e-27	0.472	0.271	major histocompatibility complex, class II, DP alpha 1 [Source:HGNC Symbol;Acc:HGNC:4938]	GO:0000139(Golgi membrane);GO:0002250(adaptive immune response);GO:0002376(immune system process);GO:0002503(peptide antigen assembly with MHC class II protein complex);GO:0002504(antigen processing and presentation of peptide or polysaccharide antigen via MHC class II);GO:0005764(lysosome);GO:0005765(lysosomal membrane);GO:0005768(endosome);GO:0005783(endoplasmic reticulum);GO:0005789(endoplasmi…	04145(Phagosome);04514(Cell adhesion molecules);04612(Antigen processing and presentation);04640(Hematopoietic cell lineage);04658(Th1 and Th2 cell differentiation);04659(Th17 cell differentiation);04672(Intestinal immune network for IgA production);04940(Type I diabetes mellitus);05140(Leishmaniasis);05145(Toxoplasmosis);05150(Staphylococcus aureus infection);05152(Tuberculosis);05164(Influenza …	yes
ENSG00000223865	HLA-DPB1	0.872809	2.79578e-38	9.37649e-34	0.485	0.27	major histocompatibility complex, class II, DP beta 1 [Source:HGNC Symbol;Acc:HGNC:4940]	GO:0000139(Golgi membrane);GO:0002250(adaptive immune response);GO:0002376(immune system process);GO:0002503(peptide antigen assembly with MHC class II protein complex);GO:0002504(antigen processing and presentation of peptide or polysaccharide antigen via MHC class II);GO:0005515(protein binding);GO:0005764(lysosome);GO:0005765(lysosomal membrane);GO:0005768(endosome);GO:0005783(endoplasmic reti…	04145(Phagosome);04514(Cell adhesion molecules);04612(Antigen processing and presentation);04640(Hematopoietic cell lineage);04658(Th1 and Th2 cell differentiation);04659(Th17 cell differentiation);04672(Intestinal immune network for IgA production);04940(Type I diabetes mellitus);05140(Leishmaniasis);05145(Toxoplasmosis);05150(Staphylococcus aureus infection);05152(Tuberculosis);05164(Influenza …	yes
ENSG00000096384	HSP90AB1	0.310756	9.19521e-08	0.00308389	0.615	0.567	heat shock protein 90 alpha family class B member 1 [Source:HGNC Symbol;Acc:HGNC:5258]	GO:0000166(nucleotide binding);GO:0001890(placenta development);GO:0003723(RNA binding);GO:0003725(double-stranded RNA binding);GO:0005515(protein binding);GO:0005524(ATP binding);GO:0005576(extracellular region);GO:0005634(nucleus);GO:0005654(nucleoplasm);GO:0005737(cytoplasm);GO:0005739(mitochondrion);GO:0005829(cytosol);GO:0005886(plasma membrane);GO:0006457(protein folding);GO:0006986(respons…	04141(Protein processing in endoplasmic reticulum);04151(PI3K-Akt signaling pathway);04217(Necroptosis);04612(Antigen processing and presentation);04621(NOD-like receptor signaling pathway);04657(IL-17 signaling pathway);04659(Th17 cell differentiation);04914(Progesterone-mediated oocyte maturation);04915(Estrogen signaling pathway);05132(Salmonella infection);05200(Pathways in cancer);05215(Pros…	yes
ENSG00000010810	FYN	0.273058	0.00101873	1	0.296	0.249	FYN proto-oncogene, Src family tyrosine kinase [Source:HGNC Symbol;Acc:HGNC:4037]	GO:0000166(nucleotide binding);GO:0000304(response to singlet oxygen);GO:0001664(G protein-coupled receptor binding);GO:0001764(neuron migration);GO:0002223(stimulatory C-type lectin receptor signaling pathway);GO:0002250(adaptive immune response);GO:0002376(immune system process);GO:0002862(negative regulation of inflammatory response to antigenic stimulus);GO:0003015(heart process);GO:0004672(p…	04071(Sphingolipid signaling pathway);04072(Phospholipase D signaling pathway);04360(Axon guidance);04380(Osteoclast differentiation);04510(Focal adhesion);04520(Adherens junction);04611(Platelet activation);04650(Natural killer cell mediated cytotoxicity);04660(T cell receptor signaling pathway);04664(Fc epsilon RI signaling pathway);04725(Cholinergic synapse);05020(Prion disease);05130(Pathogen…	yes
ENSG00000164483	SAMD3	0.388226	3.89306e-06	0.130565	0.142	0.085	sterile alpha motif domain containing 3 [Source:HGNC Symbol;Acc:HGNC:21574]	GO:0005515(protein binding)	NA	yes
ENSG00000164674	SYTL3	0.380457	4.22988e-05	1	0.16	0.113	synaptotagmin like 3 [Source:HGNC Symbol;Acc:HGNC:15587]	GO:0005515(protein binding);GO:0005543(phospholipid binding);GO:0005544(calcium-dependent phospholipid binding);GO:0005886(plasma membrane);GO:0006886(intracellular protein transport);GO:0006887(exocytosis);GO:0012505(endomembrane system);GO:0016020(membrane);GO:0031267(small GTPase binding);GO:0042043(neurexin family protein binding);GO:0070382(exocytic vesicle)	NA	yes
ENSG00000136213	CHST12	0.404146	1.74495e-06	0.0585222	0.174	0.109	carbohydrate sulfotransferase 12 [Source:HGNC Symbol;Acc:HGNC:17423]	GO:0000139(Golgi membrane);GO:0005794(Golgi apparatus);GO:0005975(carbohydrate metabolic process);GO:0008146(sulfotransferase activity);GO:0016020(membrane);GO:0016051(carbohydrate biosynthetic process);GO:0016740(transferase activity);GO:0030166(proteoglycan biosynthetic process);GO:0030206(chondroitin sulfate biosynthetic process);GO:0030208(dermatan sulfate biosynthetic process);GO:0047756(cho…	00532(Glycosaminoglycan biosynthesis - chondroitin sulfate / dermatan sulfate)	yes
	SEPT7	0.35529	9.30689e-09	0.000312135	0.512	0.437	NA	NA	NA	yes
ENSG00000227191	TRGC2	0.767699	1.04979e-18	3.52079e-14	0.237	0.109	T cell receptor gamma constant 2 [Source:HGNC Symbol;Acc:HGNC:12276]	GO:0016020(membrane)	NA	yes
ENSG00000281103	TRG-AS1	0.410068	1.74408e-06	0.0584929	0.137	0.075	T cell receptor gamma locus antisense RNA 1 [Source:HGNC Symbol;Acc:HGNC:48974]	NA	NA	yes
ENSG00000075142	SRI	0.264832	0.000147098	1	0.235	0.195	sorcin [Source:HGNC Symbol;Acc:HGNC:11292]	GO:0001508(action potential);GO:0002020(protease binding);GO:0005102(signaling receptor binding);GO:0005246(calcium channel regulator activity);GO:0005509(calcium ion binding);GO:0005515(protein binding);GO:0005654(nucleoplasm);GO:0005737(cytoplasm);GO:0005789(endoplasmic reticulum membrane);GO:0005829(cytosol);GO:0005886(plasma membrane);GO:0006816(calcium ion transport);GO:0006880(intracellular…	NA	yes
ENSG00000105835	NAMPT	0.358429	6.00827e-06	0.201505	0.125	0.09	nicotinamide phosphoribosyltransferase [Source:HGNC Symbol;Acc:HGNC:30092]	GO:0005125(cytokine activity);GO:0005515(protein binding);GO:0005576(extracellular region);GO:0005615(extracellular space);GO:0005634(nucleus);GO:0005737(cytoplasm);GO:0005829(cytosol);GO:0007165(signal transduction);GO:0007267(cell-cell signaling);GO:0007623(circadian rhythm);GO:0008284(positive regulation of cell population proliferation);GO:0009435(NAD biosynthetic process);GO:0016607(nuclear …	00760(Nicotinate and nicotinamide metabolism);01100(Metabolic pathways);04621(NOD-like receptor signaling pathway)	yes
ENSG00000196937	FAM3C	0.576842	1.40562e-10	4.71416e-06	0.117	0.053	FAM3 metabolism regulating signaling molecule C [Source:HGNC Symbol;Acc:HGNC:18664]	GO:0005125(cytokine activity);GO:0005515(protein binding);GO:0005576(extracellular region);GO:0005615(extracellular space);GO:0005794(Golgi apparatus);GO:0007165(signal transduction);GO:0008150(biological_process);GO:0031089(platelet dense granule lumen);GO:0031410(cytoplasmic vesicle);GO:0070062(extracellular exosome)	NA	yes
ENSG00000159840	ZYX	0.281602	0.00138858	1	0.13	0.09	zyxin [Source:HGNC Symbol;Acc:HGNC:13200]	GO:0001725(stress fiber);GO:0003723(RNA binding);GO:0005515(protein binding);GO:0005634(nucleus);GO:0005737(cytoplasm);GO:0005829(cytosol);GO:0005856(cytoskeleton);GO:0005886(plasma membrane);GO:0005912(adherens junction);GO:0005925(focal adhesion);GO:0007155(cell adhesion);GO:0007160(cell-matrix adhesion);GO:0007179(transforming growth factor beta receptor signaling pathway);GO:0007229(integrin-…	04510(Focal adhesion)	yes
ENSG00000002586	CD99	0.387385	2.51316e-07	0.00842863	0.387	0.299	CD99 molecule (Xg blood group) [Source:HGNC Symbol;Acc:HGNC:7082]	GO:0005515(protein binding);GO:0005737(cytoplasm);GO:0005886(plasma membrane);GO:0005925(focal adhesion);GO:0007155(cell adhesion);GO:0016020(membrane);GO:0034109(homotypic cell-cell adhesion);GO:0072683(T cell extravasation);GO:0110165(cellular anatomical entity);GO:2000391(positive regulation of neutrophil extravasation)	04514(Cell adhesion molecules);04670(Leukocyte transendothelial migration)	yes
ENSG00000215301	DDX3X	0.265646	0.000375744	1	0.386	0.332	DEAD-box helicase 3 X-linked [Source:HGNC Symbol;Acc:HGNC:2745]	GO:0000166(nucleotide binding);GO:0002376(immune system process);GO:0003676(nucleic acid binding);GO:0003677(DNA binding);GO:0003678(DNA helicase activity);GO:0003723(RNA binding);GO:0003724(RNA helicase activity);GO:0003729(mRNA binding);GO:0003924(GTPase activity);GO:0004386(helicase activity);GO:0005515(protein binding);GO:0005524(ATP binding);GO:0005576(extracellular region);GO:0005634(nucleu…	04622(RIG-I-like receptor signaling pathway);05161(Hepatitis B);05203(Viral carcinogenesis)	yes
ENSG00000147138	GPR174	0.27269	0.00101457	1	0.156	0.122	G protein-coupled receptor 174 [Source:HGNC Symbol;Acc:HGNC:30245]	GO:0004930(G protein-coupled receptor activity);GO:0005886(plasma membrane);GO:0007165(signal transduction);GO:0007186(G protein-coupled receptor signaling pathway);GO:0016020(membrane);GO:0034451(centriolar satellite);GO:0035025(positive regulation of Rho protein signal transduction);GO:0043029(T cell homeostasis);GO:0043231(intracellular membrane-bounded organelle);GO:0045125(bioactive lipid re…	NA	yes
ENSG00000078596	ITM2A	0.402414	1.33123e-07	0.00446469	0.44	0.346	integral membrane protein 2A [Source:HGNC Symbol;Acc:HGNC:6173]	GO:0001540(amyloid-beta binding);GO:0002317(plasma cell differentiation);GO:0005515(protein binding);GO:0005794(Golgi apparatus);GO:0005886(plasma membrane);GO:0016020(membrane);GO:0042985(negative regulation of amyloid precursor protein biosynthetic process)	NA	yes
ENSG00000183918	SH2D1A	0.405793	4.8486e-07	0.0162612	0.198	0.143	SH2 domain containing 1A [Source:HGNC Symbol;Acc:HGNC:10820]	GO:0002250(adaptive immune response);GO:0002376(immune system process);GO:0005515(protein binding);GO:0005737(cytoplasm);GO:0005829(cytosol);GO:0006959(humoral immune response);GO:0006968(cellular defense response);GO:0007267(cell-cell signaling);GO:0042267(natural killer cell mediated cytotoxicity);GO:0045087(innate immune response);GO:0045954(positive regulation of natural killer cell mediated …	04650(Natural killer cell mediated cytotoxicity)	yes
ENSG00000120875	DUSP4	0.509031	3.53195e-18	1.18455e-13	0.422	0.265	dual specificity phosphatase 4 [Source:HGNC Symbol;Acc:HGNC:3070]	GO:0001706(endoderm formation);GO:0004721(phosphoprotein phosphatase activity);GO:0004722(protein serine/threonine phosphatase activity);GO:0004725(protein tyrosine phosphatase activity);GO:0005515(protein binding);GO:0005634(nucleus);GO:0005654(nucleoplasm);GO:0005737(cytoplasm);GO:0006470(protein dephosphorylation);GO:0008138(protein tyrosine/serine/threonine phosphatase activity);GO:0008330(pr…	04010(MAPK signaling pathway)	yes
ENSG00000137575	SDCBP	0.277663	0.000252859	1	0.194	0.156	syndecan binding protein [Source:HGNC Symbol;Acc:HGNC:10662]	GO:0000122(negative regulation of transcription by RNA polymerase II);GO:0002091(negative regulation of receptor internalization);GO:0005109(frizzled binding);GO:0005137(interleukin-5 receptor binding);GO:0005515(protein binding);GO:0005546(phosphatidylinositol-4,5-bisphosphate binding);GO:0005576(extracellular region);GO:0005615(extracellular space);GO:0005634(nucleus);GO:0005654(nucleoplasm);GO…	NA	yes
ENSG00000164687	FABP5	1.00745	8.39158e-31	2.81437e-26	0.345	0.168	fatty acid binding protein 5 [Source:HGNC Symbol;Acc:HGNC:3560]	GO:0001972(retinoic acid binding);GO:0005324(long-chain fatty acid transporter activity);GO:0005504(fatty acid binding);GO:0005515(protein binding);GO:0005576(extracellular region);GO:0005615(extracellular space);GO:0005634(nucleus);GO:0005654(nucleoplasm);GO:0005737(cytoplasm);GO:0005829(cytosol);GO:0005886(plasma membrane);GO:0006006(glucose metabolic process);GO:0006629(lipid metabolic process…	03320(PPAR signaling pathway)	yes
	C8orf59	0.283173	0.002476	1	0.202	0.155	NA	NA	NA	yes
ENSG00000034677	RNF19A	0.449606	1.59322e-07	0.00534334	0.326	0.243	ring finger protein 19A, RBR E3 ubiquitin protein ligase [Source:HGNC Symbol;Acc:HGNC:13432]	GO:0000151(ubiquitin ligase complex);GO:0000209(protein polyubiquitination);GO:0000226(microtubule cytoskeleton organization);GO:0004842(ubiquitin-protein transferase activity);GO:0005515(protein binding);GO:0005737(cytoplasm);GO:0005813(centrosome);GO:0005815(microtubule organizing center);GO:0005829(cytosol);GO:0005856(cytoskeleton);GO:0006511(ubiquitin-dependent protein catabolic process);GO:0…	NA	yes
ENSG00000135048	CEMIP2	0.43194	1.84295e-07	0.00618089	0.227	0.188	cell migration inducing hyaluronidase 2 [Source:HGNC Symbol;Acc:HGNC:11869]	GO:0001525(angiogenesis);GO:0004415(hyalurononglucosaminidase activity);GO:0005509(calcium ion binding);GO:0005730(nucleolus);GO:0005829(cytosol);GO:0005886(plasma membrane);GO:0008152(metabolic process);GO:0016020(membrane);GO:0016787(hydrolase activity);GO:0016798(hydrolase activity, acting on glycosyl bonds);GO:0030214(hyaluronan catabolic process);GO:0043231(intracellular membrane-bounded org…	NA	yes
ENSG00000187764	SEMA4D	0.367293	3.03963e-05	1	0.2	0.139	semaphorin 4D [Source:HGNC Symbol;Acc:HGNC:10732]	GO:0000122(negative regulation of transcription by RNA polymerase II);GO:0001755(neural crest cell migration);GO:0001934(positive regulation of protein phosphorylation);GO:0004888(transmembrane signaling receptor activity);GO:0005102(signaling receptor binding);GO:0005515(protein binding);GO:0005615(extracellular space);GO:0005886(plasma membrane);GO:0006955(immune response);GO:0007155(cell adhes…	04360(Axon guidance)	yes
ENSG00000136950	ARPC5L	0.325837	0.000178322	1	0.253	0.197	actin related protein 2/3 complex subunit 5 like [Source:HGNC Symbol;Acc:HGNC:23366]	GO:0003674(molecular_function);GO:0003779(actin binding);GO:0005515(protein binding);GO:0005737(cytoplasm);GO:0005856(cytoskeleton);GO:0005885(Arp2/3 protein complex);GO:0005925(focal adhesion);GO:0008150(biological_process);GO:0015629(actin cytoskeleton);GO:0016477(cell migration);GO:0030833(regulation of actin filament polymerization);GO:0034314(Arp2/3 complex-mediated actin nucleation);GO:0045…	04144(Endocytosis);04530(Tight junction);04666(Fc gamma R-mediated phagocytosis);04810(Regulation of actin cytoskeleton);05100(Bacterial invasion of epithelial cells);05130(Pathogenic Escherichia coli infection);05131(Shigellosis);05132(Salmonella infection);05135(Yersinia infection)	yes
ENSG00000044574	HSPA5	0.390408	1.32328e-06	0.04438	0.212	0.166	heat shock protein family A (Hsp70) member 5 [Source:HGNC Symbol;Acc:HGNC:5238]	GO:0000166(nucleotide binding);GO:0005509(calcium ion binding);GO:0005515(protein binding);GO:0005524(ATP binding);GO:0005634(nucleus);GO:0005737(cytoplasm);GO:0005739(mitochondrion);GO:0005783(endoplasmic reticulum);GO:0005788(endoplasmic reticulum lumen);GO:0005789(endoplasmic reticulum membrane);GO:0005793(endoplasmic reticulum-Golgi intermediate compartment);GO:0005829(cytosol);GO:0005886(pla…	03060(Protein export);04141(Protein processing in endoplasmic reticulum);04612(Antigen processing and presentation);04918(Thyroid hormone synthesis);05012(Parkinson disease);05014(Amyotrophic lateral sclerosis);05020(Prion disease);05022(Pathways of neurodegeneration - multiple diseases)	yes
ENSG00000169583	CLIC3	0.469631	6.0322e-10	2.02308e-05	0.105	0.049	chloride intracellular channel 3 [Source:HGNC Symbol;Acc:HGNC:2064]	GO:0005244(voltage-gated ion channel activity);GO:0005254(chloride channel activity);GO:0005515(protein binding);GO:0005634(nucleus);GO:0005737(cytoplasm);GO:0006811(ion transport);GO:0006821(chloride transport);GO:0007165(signal transduction);GO:0016020(membrane);GO:0016604(nuclear body);GO:0034220(ion transmembrane transport);GO:0034707(chloride channel complex);GO:0034765(regulation of ion tra…	NA	yes
ENSG00000117984	CTSD	0.489421	1.65473e-09	5.54964e-05	0.288	0.204	cathepsin D [Source:HGNC Symbol;Acc:HGNC:2529]	GO:0000045(autophagosome assembly);GO:0004175(endopeptidase activity);GO:0004190(aspartic-type endopeptidase activity);GO:0004197(cysteine-type endopeptidase activity);GO:0005515(protein binding);GO:0005576(extracellular region);GO:0005615(extracellular space);GO:0005764(lysosome);GO:0005765(lysosomal membrane);GO:0006508(proteolysis);GO:0008233(peptidase activity);GO:0010008(endosome membrane);G…	04071(Sphingolipid signaling pathway);04140(Autophagy - animal);04142(Lysosome);04210(Apoptosis);04915(Estrogen signaling pathway);05152(Tuberculosis)	yes
ENSG00000110651	CD81	0.486642	2.03485e-09	6.82446e-05	0.243	0.156	CD81 molecule [Source:HGNC Symbol;Acc:HGNC:1701]	GO:0001618(virus receptor activity);GO:0001771(immunological synapse formation);GO:0001772(immunological synapse);GO:0002250(adaptive immune response);GO:0002376(immune system process);GO:0002455(humoral immune response mediated by circulating immunoglobulin);GO:0002863(positive regulation of inflammatory response to antigenic stimulus);GO:0005178(integrin binding);GO:0005515(protein binding);GO:…	04662(B cell receptor signaling pathway);05144(Malaria);05160(Hepatitis C)	yes
ENSG00000134333	LDHA	0.408342	1.83277e-10	6.14675e-06	0.484	0.403	lactate dehydrogenase A [Source:HGNC Symbol;Acc:HGNC:6535]	GO:0003824(catalytic activity);GO:0004459(L-lactate dehydrogenase activity);GO:0005515(protein binding);GO:0005634(nucleus);GO:0005737(cytoplasm);GO:0005739(mitochondrion);GO:0005829(cytosol);GO:0006089(lactate metabolic process);GO:0006090(pyruvate metabolic process);GO:0006096(glycolytic process);GO:0016020(membrane);GO:0016491(oxidoreductase activity);GO:0016616(oxidoreductase activity, acting…	00010(Glycolysis / Gluconeogenesis);00270(Cysteine and methionine metabolism);00620(Pyruvate metabolism);00640(Propanoate metabolism);01100(Metabolic pathways);04066(HIF-1 signaling pathway);04922(Glucagon signaling pathway);05230(Central carbon metabolism in cancer)	yes
ENSG00000026508	CD44	0.288381	4.3556e-05	1	0.454	0.388	CD44 molecule (Indian blood group) [Source:HGNC Symbol;Acc:HGNC:1681]	GO:0004888(transmembrane signaling receptor activity);GO:0004896(cytokine receptor activity);GO:0005515(protein binding);GO:0005518(collagen binding);GO:0005540(hyaluronic acid binding);GO:0005576(extracellular region);GO:0005794(Golgi apparatus);GO:0005829(cytosol);GO:0005886(plasma membrane);GO:0005902(microvillus);GO:0005925(focal adhesion);GO:0006954(inflammatory response);GO:0007155(cell adh…	04512(ECM-receptor interaction);04640(Hematopoietic cell lineage);05131(Shigellosis);05169(Epstein-Barr virus infection);05205(Proteoglycans in cancer);05206(MicroRNAs in cancer)	yes
ENSG00000149091	DGKZ	0.313563	0.00125673	1	0.162	0.116	diacylglycerol kinase zeta [Source:HGNC Symbol;Acc:HGNC:2857]	GO:0000166(nucleotide binding);GO:0001727(lipid kinase activity);GO:0004143(diacylglycerol kinase activity);GO:0005515(protein binding);GO:0005524(ATP binding);GO:0005634(nucleus);GO:0005737(cytoplasm);GO:0005829(cytosol);GO:0005886(plasma membrane);GO:0006629(lipid metabolic process);GO:0006654(phosphatidic acid biosynthetic process);GO:0007165(signal transduction);GO:0007205(protein kinase C-ac…	00561(Glycerolipid metabolism);00564(Glycerophospholipid metabolism);01100(Metabolic pathways);04070(Phosphatidylinositol signaling system);04072(Phospholipase D signaling pathway);05231(Choline metabolism in cancer)	yes
	PLA2G16	0.457807	3.96728e-08	0.00133055	0.147	0.085	NA	NA	NA	yes
ENSG00000173457	PPP1R14B	0.84447	3.49113e-22	1.17085e-17	0.245	0.122	protein phosphatase 1 regulatory inhibitor subunit 14B [Source:HGNC Symbol;Acc:HGNC:9057]	GO:0004864(protein phosphatase inhibitor activity);GO:0004865(protein serine/threonine phosphatase inhibitor activity);GO:0005737(cytoplasm);GO:0042325(regulation of phosphorylation);GO:0045087(innate immune response)	NA	yes
ENSG00000245532	NEAT1	0.419944	3.87512e-14	1.29964e-09	0.781	0.683	nuclear paraspeckle assembly transcript 1 [Source:HGNC Symbol;Acc:HGNC:30815]	GO:0005515(protein binding);GO:0016442(RISC complex);GO:0035195(miRNA-mediated gene silencing);GO:0035198(miRNA binding);GO:0042382(paraspeckles);GO:0050729(positive regulation of inflammatory response);GO:0060965(negative regulation of miRNA-mediated gene silencing);GO:1901647(positive regulation of synoviocyte proliferation);GO:1905172(RISC complex binding)	NA	yes
ENSG00000172543	CTSW	0.79654	2.35988e-42	7.91455e-38	0.515	0.258	cathepsin W [Source:HGNC Symbol;Acc:HGNC:2546]	GO:0004197(cysteine-type endopeptidase activity);GO:0005576(extracellular region);GO:0005615(extracellular space);GO:0005783(endoplasmic reticulum);GO:0006508(proteolysis);GO:0006955(immune response);GO:0008233(peptidase activity);GO:0008234(cysteine-type peptidase activity);GO:0016020(membrane);GO:0016787(hydrolase activity);GO:0031089(platelet dense granule lumen);GO:0051603(proteolysis involve…	04142(Lysosome);04210(Apoptosis)	yes
ENSG00000172531	PPP1CA	0.319629	1.04161e-05	0.349334	0.341	0.28	protein phosphatase 1 catalytic subunit alpha [Source:HGNC Symbol;Acc:HGNC:9281]	GO:0000164(protein phosphatase type 1 complex);GO:0000781(chromosome, telomeric region);GO:0004721(phosphoprotein phosphatase activity);GO:0004722(protein serine/threonine phosphatase activity);GO:0005515(protein binding);GO:0005634(nucleus);GO:0005654(nucleoplasm);GO:0005730(nucleolus);GO:0005737(cytoplasm);GO:0005829(cytosol);GO:0005886(plasma membrane);GO:0005912(adherens junction);GO:0005975(…	03015(mRNA surveillance pathway);04022(cGMP-PKG signaling pathway);04024(cAMP signaling pathway);04114(Oocyte meiosis);04218(Cellular senescence);04261(Adrenergic signaling in cardiomyocytes);04270(Vascular smooth muscle contraction);04390(Hippo signaling pathway);04510(Focal adhesion);04611(Platelet activation);04720(Long-term potentiation);04728(Dopaminergic synapse);04750(Inflammatory mediator…	yes
ENSG00000167797	CDK2AP2	0.3804	3.56935e-05	1	0.182	0.128	cyclin dependent kinase 2 associated protein 2 [Source:HGNC Symbol;Acc:HGNC:30833]	GO:0005515(protein binding);GO:0005634(nucleus);GO:0005737(cytoplasm);GO:0005874(microtubule);GO:0016301(kinase activity);GO:0016310(phosphorylation);GO:0016581(NuRD complex);GO:0070507(regulation of microtubule cytoskeleton organization);GO:2000035(regulation of stem cell division);GO:2000134(negative regulation of G1/S transition of mitotic cell cycle)	NA	yes
ENSG00000084207	GSTP1	0.371586	5.87396e-06	0.197001	0.3	0.223	glutathione S-transferase pi 1 [Source:HGNC Symbol;Acc:HGNC:4638]	GO:0000302(response to reactive oxygen species);GO:0002674(negative regulation of acute inflammatory response);GO:0004364(glutathione transferase activity);GO:0004602(glutathione peroxidase activity);GO:0005504(fatty acid binding);GO:0005515(protein binding);GO:0005576(extracellular region);GO:0005615(extracellular space);GO:0005634(nucleus);GO:0005737(cytoplasm);GO:0005739(mitochondrion);GO:0005…	00480(Glutathione metabolism);00980(Metabolism of xenobiotics by cytochrome P450);00982(Drug metabolism - cytochrome P450);00983(Drug metabolism - other enzymes);01100(Metabolic pathways);01524(Platinum drug resistance);05200(Pathways in cancer);05204(Chemical carcinogenesis);05215(Prostate cancer);05225(Hepatocellular carcinoma);05418(Fluid shear stress and atherosclerosis)	yes
ENSG00000110717	NDUFS8	0.270077	3.38228e-05	1	0.203	0.167	NADH:ubiquinone oxidoreductase core subunit S8 [Source:HGNC Symbol;Acc:HGNC:7715]	GO:0003954(NADH dehydrogenase activity);GO:0005515(protein binding);GO:0005739(mitochondrion);GO:0005743(mitochondrial inner membrane);GO:0005747(mitochondrial respiratory chain complex I);GO:0005759(mitochondrial matrix);GO:0006120(mitochondrial electron transport, NADH to ubiquinone);GO:0006979(response to oxidative stress);GO:0008137(NADH dehydrogenase (ubiquinone) activity);GO:0009060(aerobic…	00190(Oxidative phosphorylation);01100(Metabolic pathways);04714(Thermogenesis);04723(Retrograde endocannabinoid signaling);04932(Non-alcoholic fatty liver disease);05010(Alzheimer disease);05012(Parkinson disease);05014(Amyotrophic lateral sclerosis);05016(Huntington disease);05020(Prion disease);05022(Pathways of neurodegeneration - multiple diseases)	yes
ENSG00000109861	CTSC	0.27184	0.00186181	1	0.232	0.201	cathepsin C [Source:HGNC Symbol;Acc:HGNC:2528]	GO:0001913(T cell mediated cytotoxicity);GO:0004197(cysteine-type endopeptidase activity);GO:0004252(serine-type endopeptidase activity);GO:0005515(protein binding);GO:0005576(extracellular region);GO:0005615(extracellular space);GO:0005654(nucleoplasm);GO:0005737(cytoplasm);GO:0005764(lysosome);GO:0005788(endoplasmic reticulum lumen);GO:0005813(centrosome);GO:0006508(proteolysis);GO:0006915(apop…	04142(Lysosome);04210(Apoptosis)	yes
ENSG00000160593	JAML	0.456409	2.618e-07	0.00878026	0.11	0.066	junction adhesion molecule like [Source:HGNC Symbol;Acc:HGNC:19084]	GO:0002376(immune system process);GO:0005178(integrin binding);GO:0005515(protein binding);GO:0005654(nucleoplasm);GO:0005886(plasma membrane);GO:0005923(bicellular tight junction);GO:0007155(cell adhesion);GO:0007157(heterophilic cell-cell adhesion via plasma membrane cell adhesion molecules);GO:0016020(membrane);GO:0030593(neutrophil chemotaxis);GO:0035696(monocyte extravasation);GO:0042803(pro…	NA	yes
ENSG00000167286	CD3D	0.391418	2.31648e-14	7.769e-10	0.747	0.636	CD3 delta subunit of T-cell receptor complex [Source:HGNC Symbol;Acc:HGNC:1673]	GO:0002250(adaptive immune response);GO:0002376(immune system process);GO:0004888(transmembrane signaling receptor activity);GO:0005515(protein binding);GO:0005737(cytoplasm);GO:0005886(plasma membrane);GO:0007166(cell surface receptor signaling pathway);GO:0009897(external side of plasma membrane);GO:0016020(membrane);GO:0030669(clathrin-coated endocytic vesicle membrane);GO:0042101(T cell recep…	04640(Hematopoietic cell lineage);04658(Th1 and Th2 cell differentiation);04659(Th17 cell differentiation);04660(T cell receptor signaling pathway);05142(Chagas disease);05162(Measles);05166(Human T-cell leukemia virus 1 infection);05169(Epstein-Barr virus infection);05170(Human immunodeficiency virus 1 infection);05235(PD-L1 expression and PD-1 checkpoint pathway in cancer);05340(Primary immunod…	yes
ENSG00000160654	CD3G	0.352781	3.08457e-06	0.10345	0.442	0.364	CD3 gamma subunit of T-cell receptor complex [Source:HGNC Symbol;Acc:HGNC:1675]	GO:0002250(adaptive immune response);GO:0002376(immune system process);GO:0004888(transmembrane signaling receptor activity);GO:0005515(protein binding);GO:0005829(cytosol);GO:0005886(plasma membrane);GO:0007163(establishment or maintenance of cell polarity);GO:0007166(cell surface receptor signaling pathway);GO:0009897(external side of plasma membrane);GO:0015031(protein transport);GO:0016020(me…	04640(Hematopoietic cell lineage);04658(Th1 and Th2 cell differentiation);04659(Th17 cell differentiation);04660(T cell receptor signaling pathway);05142(Chagas disease);05162(Measles);05166(Human T-cell leukemia virus 1 infection);05169(Epstein-Barr virus infection);05170(Human immunodeficiency virus 1 infection);05235(PD-L1 expression and PD-1 checkpoint pathway in cancer)	yes
ENSG00000109943	CRTAM	1.60567	8.0173e-77	2.68884e-72	0.312	0.072	cytotoxic and regulatory T cell molecule [Source:HGNC Symbol;Acc:HGNC:24313]	GO:0001768(establishment of T cell polarity);GO:0001772(immunological synapse);GO:0001819(positive regulation of cytokine production);GO:0002250(adaptive immune response);GO:0002355(detection of tumor cell);GO:0002376(immune system process);GO:0002860(positive regulation of natural killer cell mediated cytotoxicity directed against tumor cell target);GO:0005102(signaling receptor binding);GO:0005…	NA	yes
ENSG00000180644	PRF1	0.572496	1.42666e-16	4.78472e-12	0.24	0.124	perforin 1 [Source:HGNC Symbol;Acc:HGNC:9360]	GO:0001771(immunological synapse formation);GO:0001772(immunological synapse);GO:0001909(leukocyte mediated cytotoxicity);GO:0001913(T cell mediated cytotoxicity);GO:0002357(defense response to tumor cell);GO:0002418(immune response to tumor cell);GO:0005509(calcium ion binding);GO:0005515(protein binding);GO:0005576(extracellular region);GO:0005764(lysosome);GO:0005768(endosome);GO:0005829(cytos…	04210(Apoptosis);04650(Natural killer cell mediated cytotoxicity);04940(Type I diabetes mellitus);05320(Autoimmune thyroid disease);05330(Allograft rejection);05332(Graft-versus-host disease);05416(Viral myocarditis)	yes
ENSG00000107581	EIF3A	0.272949	0.000391776	1	0.21	0.174	eukaryotic translation initiation factor 3 subunit A [Source:HGNC Symbol;Acc:HGNC:3271]	GO:0001732(formation of cytoplasmic translation initiation complex);GO:0002183(cytoplasmic translational initiation);GO:0002188(translation reinitiation);GO:0003723(RNA binding);GO:0003729(mRNA binding);GO:0003743(translation initiation factor activity);GO:0005198(structural molecule activity);GO:0005515(protein binding);GO:0005654(nucleoplasm);GO:0005730(nucleolus);GO:0005737(cytoplasm);GO:00058…	03013(RNA transport)	yes
ENSG00000118971	CCND2	0.468674	7.3774e-09	0.000247423	0.286	0.19	cyclin D2 [Source:HGNC Symbol;Acc:HGNC:1583]	GO:0000079(regulation of cyclin-dependent protein serine/threonine kinase activity);GO:0000082(G1/S transition of mitotic cell cycle);GO:0000307(cyclin-dependent protein kinase holoenzyme complex);GO:0000785(chromatin);GO:0001934(positive regulation of protein phosphorylation);GO:0005515(protein binding);GO:0005634(nucleus);GO:0005654(nucleoplasm);GO:0005730(nucleolus);GO:0005737(cytoplasm);GO:00…	04068(FoxO signaling pathway);04110(Cell cycle);04115(p53 signaling pathway);04151(PI3K-Akt signaling pathway);04218(Cellular senescence);04310(Wnt signaling pathway);04340(Hedgehog signaling pathway);04390(Hippo signaling pathway);04510(Focal adhesion);04630(JAK-STAT signaling pathway);04917(Prolactin signaling pathway);05162(Measles);05165(Human papillomavirus infection);05166(Human T-cell leuk…	yes
ENSG00000010278	CD9	0.418646	2.7128e-07	0.00909818	0.13	0.068	CD9 molecule [Source:HGNC Symbol;Acc:HGNC:1709]	GO:0005178(integrin binding);GO:0005515(protein binding);GO:0005576(extracellular region);GO:0005615(extracellular space);GO:0005886(plasma membrane);GO:0005925(focal adhesion);GO:0007155(cell adhesion);GO:0007338(single fertilization);GO:0007342(fusion of sperm to egg plasma membrane involved in single fertilization);GO:0008283(cell population proliferation);GO:0008285(negative regulation of cel…	04640(Hematopoietic cell lineage)	yes
ENSG00000139193	CD27	0.469209	6.17027e-09	0.000206938	0.31	0.236	CD27 molecule [Source:HGNC Symbol;Acc:HGNC:11922]	GO:0004888(transmembrane signaling receptor activity);GO:0005515(protein binding);GO:0005576(extracellular region);GO:0005886(plasma membrane);GO:0006915(apoptotic process);GO:0007166(cell surface receptor signaling pathway);GO:0009897(external side of plasma membrane);GO:0009986(cell surface);GO:0016020(membrane);GO:0016064(immunoglobulin mediated immune response);GO:0043027(cysteine-type endope…	04060(Cytokine-cytokine receptor interaction)	yes
ENSG00000111640	GAPDH	0.502654	4.01374e-20	1.34613e-15	0.854	0.769	glyceraldehyde-3-phosphate dehydrogenase [Source:HGNC Symbol;Acc:HGNC:4141]	GO:0000166(nucleotide binding);GO:0000226(microtubule cytoskeleton organization);GO:0001819(positive regulation of cytokine production);GO:0002376(immune system process);GO:0004365(glyceraldehyde-3-phosphate dehydrogenase (NAD+) (phosphorylating) activity);GO:0005515(protein binding);GO:0005634(nucleus);GO:0005737(cytoplasm);GO:0005811(lipid droplet);GO:0005829(cytosol);GO:0005856(cytoskeleton);G…	00010(Glycolysis / Gluconeogenesis);01100(Metabolic pathways);01200(Carbon metabolism);01230(Biosynthesis of amino acids);04066(HIF-1 signaling pathway);05010(Alzheimer disease);05130(Pathogenic Escherichia coli infection);05132(Salmonella infection)	yes
ENSG00000159335	PTMS	1.04978	4.99977e-39	1.67682e-34	0.298	0.113	parathymosin [Source:HGNC Symbol;Acc:HGNC:9629]	GO:0002376(immune system process);GO:0005634(nucleus);GO:0006260(DNA replication);GO:0042393(histone binding);GO:0043066(negative regulation of apoptotic process);GO:0045944(positive regulation of transcription by RNA polymerase II)	NA	yes
ENSG00000089692	LAG3	0.886071	2.10459e-27	7.05836e-23	0.233	0.088	lymphocyte activating 3 [Source:HGNC Symbol;Acc:HGNC:6476]	GO:0002250(adaptive immune response);GO:0002270(plasmacytoid dendritic cell activation);GO:0002376(immune system process);GO:0003823(antigen binding);GO:0004888(transmembrane signaling receptor activity);GO:0005515(protein binding);GO:0005576(extracellular region);GO:0005886(plasma membrane);GO:0007166(cell surface receptor signaling pathway);GO:0009897(external side of plasma membrane);GO:001602…	NA	yes
ENSG00000139187	KLRG1	0.853876	7.47578e-24	2.50723e-19	0.162	0.057	killer cell lectin like receptor G1 [Source:HGNC Symbol;Acc:HGNC:6380]	GO:0002376(immune system process);GO:0005515(protein binding);GO:0005886(plasma membrane);GO:0006954(inflammatory response);GO:0006968(cellular defense response);GO:0007166(cell surface receptor signaling pathway);GO:0016020(membrane);GO:0030246(carbohydrate binding);GO:0038023(signaling receptor activity);GO:0043231(intracellular membrane-bounded organelle);GO:0045087(innate immune response)	NA	yes
ENSG00000110848	CD69	0.308127	4.22918e-05	1	0.586	0.543	CD69 molecule [Source:HGNC Symbol;Acc:HGNC:1694]	GO:0004888(transmembrane signaling receptor activity);GO:0005515(protein binding);GO:0005886(plasma membrane);GO:0009897(external side of plasma membrane);GO:0009986(cell surface);GO:0016020(membrane);GO:0030246(carbohydrate binding);GO:0032991(protein-containing complex);GO:0042802(identical protein binding);GO:0071466(cellular response to xenobiotic stimulus)	NA	yes
ENSG00000110852	CLEC2B	0.980826	1.42692e-44	4.7856e-40	0.489	0.263	C-type lectin domain family 2 member B [Source:HGNC Symbol;Acc:HGNC:2053]	GO:0005515(protein binding);GO:0005886(plasma membrane);GO:0009897(external side of plasma membrane);GO:0016020(membrane);GO:0030246(carbohydrate binding);GO:0042802(identical protein binding)	05167(Kaposi sarcoma-associated herpesvirus infection)	yes
ENSG00000139112	GABARAPL1	0.299246	0.000360744	1	0.122	0.075	GABA type A receptor associated protein like 1 [Source:HGNC Symbol;Acc:HGNC:4068]	GO:0000045(autophagosome assembly);GO:0000421(autophagosome membrane);GO:0000422(autophagy of mitochondrion);GO:0005515(protein binding);GO:0005737(cytoplasm);GO:0005739(mitochondrion);GO:0005776(autophagosome);GO:0005783(endoplasmic reticulum);GO:0005794(Golgi apparatus);GO:0005829(cytosol);GO:0005856(cytoskeleton);GO:0005874(microtubule);GO:0006914(autophagy);GO:0006995(cellular response to nit…	04068(FoxO signaling pathway);04136(Autophagy - other);04137(Mitophagy - animal);04140(Autophagy - animal);04371(Apelin signaling pathway);04621(NOD-like receptor signaling pathway);04727(GABAergic synapse);05014(Amyotrophic lateral sclerosis);05022(Pathways of neurodegeneration - multiple diseases);05131(Shigellosis);05167(Kaposi sarcoma-associated herpesvirus infection)	yes
ENSG00000134539	KLRD1	0.807177	5.84088e-26	1.95891e-21	0.373	0.19	killer cell lectin like receptor D1 [Source:HGNC Symbol;Acc:HGNC:6378]	GO:0001915(negative regulation of T cell mediated cytotoxicity);GO:0002223(stimulatory C-type lectin receptor signaling pathway);GO:0002228(natural killer cell mediated immunity);GO:0002250(adaptive immune response);GO:0002376(immune system process);GO:0004888(transmembrane signaling receptor activity);GO:0005515(protein binding);GO:0005886(plasma membrane);GO:0007166(cell surface receptor signal…	04612(Antigen processing and presentation);04650(Natural killer cell mediated cytotoxicity);05332(Graft-versus-host disease)	yes
ENSG00000205809	KLRC2	0.643308	1.67998e-13	5.63433e-09	0.204	0.101	killer cell lectin like receptor C2 [Source:HGNC Symbol;Acc:HGNC:6375]	GO:0002223(stimulatory C-type lectin receptor signaling pathway);GO:0002228(natural killer cell mediated immunity);GO:0002250(adaptive immune response);GO:0002376(immune system process);GO:0004888(transmembrane signaling receptor activity);GO:0005515(protein binding);GO:0005886(plasma membrane);GO:0006968(cellular defense response);GO:0007165(signal transduction);GO:0016020(membrane);GO:0023024(M…	04612(Antigen processing and presentation);04650(Natural killer cell mediated cytotoxicity)	yes
ENSG00000170442	KRT86	0.868853	1.38717e-19	4.65229e-15	0.159	0.056	keratin 86 [Source:HGNC Symbol;Acc:HGNC:6463]	GO:0005515(protein binding);GO:0005615(extracellular space);GO:0005829(cytosol);GO:0005882(intermediate filament);GO:0030280(structural constituent of skin epidermis);GO:0031424(keratinization);GO:0045095(keratin filament)	NA	yes
ENSG00000135404	CD63	0.605664	6.16469e-18	2.06751e-13	0.446	0.297	CD63 molecule [Source:HGNC Symbol;Acc:HGNC:1692]	GO:0002092(positive regulation of receptor internalization);GO:0005515(protein binding);GO:0005576(extracellular region);GO:0005615(extracellular space);GO:0005654(nucleoplasm);GO:0005764(lysosome);GO:0005765(lysosomal membrane);GO:0005768(endosome);GO:0005770(late endosome);GO:0005771(multivesicular body);GO:0005886(plasma membrane);GO:0007160(cell-matrix adhesion);GO:0009986(cell surface);GO:00…	04142(Lysosome);05205(Proteoglycans in cancer)	yes
ENSG00000111537	IFNG	1.30888	1.38772e-43	4.65412e-39	0.329	0.118	interferon gamma [Source:HGNC Symbol;Acc:HGNC:5438]	GO:0000122(negative regulation of transcription by RNA polymerase II);GO:0001774(microglial cell activation);GO:0001819(positive regulation of cytokine production);GO:0002250(adaptive immune response);GO:0002281(macrophage activation involved in immune response);GO:0005125(cytokine activity);GO:0005133(interferon-gamma receptor binding);GO:0005515(protein binding);GO:0005576(extracellular region)…	03050(Proteasome);04060(Cytokine-cytokine receptor interaction);04066(HIF-1 signaling pathway);04217(Necroptosis);04350(TGF-beta signaling pathway);04380(Osteoclast differentiation);04612(Antigen processing and presentation);04630(JAK-STAT signaling pathway);04650(Natural killer cell mediated cytotoxicity);04657(IL-17 signaling pathway);04658(Th1 and Th2 cell differentiation);04659(Th17 cell diff…	yes
ENSG00000139289	PHLDA1	0.408207	3.57364e-05	1	0.162	0.108	pleckstrin homology like domain family A member 1 [Source:HGNC Symbol;Acc:HGNC:8933]	GO:0005515(protein binding);GO:0005634(nucleus);GO:0005654(nucleoplasm);GO:0005730(nucleolus);GO:0005737(cytoplasm);GO:0005829(cytosol);GO:0006915(apoptotic process);GO:0031410(cytoplasmic vesicle);GO:0043065(positive regulation of apoptotic process);GO:0045210(FasL biosynthetic process);GO:1901981(phosphatidylinositol phosphate binding)	NA	yes
ENSG00000058272	PPP1R12A	0.281098	8.96221e-05	1	0.182	0.156	protein phosphatase 1 regulatory subunit 12A [Source:HGNC Symbol;Acc:HGNC:7618]	GO:0000278(mitotic cell cycle);GO:0000776(kinetochore);GO:0004857(enzyme inhibitor activity);GO:0005515(protein binding);GO:0005654(nucleoplasm);GO:0005730(nucleolus);GO:0005737(cytoplasm);GO:0005813(centrosome);GO:0005829(cytosol);GO:0005856(cytoskeleton);GO:0005886(plasma membrane);GO:0005925(focal adhesion);GO:0006470(protein dephosphorylation);GO:0007098(centrosome cycle);GO:0007165(signal tr…	04022(cGMP-PKG signaling pathway);04024(cAMP signaling pathway);04270(Vascular smooth muscle contraction);04510(Focal adhesion);04611(Platelet activation);04810(Regulation of actin cytoskeleton);04921(Oxytocin signaling pathway);05205(Proteoglycans in cancer)	yes
ENSG00000166598	HSP90B1	0.352087	1.08101e-05	0.362548	0.298	0.231	heat shock protein 90 beta family member 1 [Source:HGNC Symbol;Acc:HGNC:12028]	GO:0000166(nucleotide binding);GO:0001666(response to hypoxia);GO:0003723(RNA binding);GO:0005509(calcium ion binding);GO:0005515(protein binding);GO:0005524(ATP binding);GO:0005576(extracellular region);GO:0005634(nucleus);GO:0005783(endoplasmic reticulum);GO:0005788(endoplasmic reticulum lumen);GO:0005789(endoplasmic reticulum membrane);GO:0005790(smooth endoplasmic reticulum);GO:0005829(cytoso…	04141(Protein processing in endoplasmic reticulum);04151(PI3K-Akt signaling pathway);04657(IL-17 signaling pathway);04915(Estrogen signaling pathway);04918(Thyroid hormone synthesis);05132(Salmonella infection);05200(Pathways in cancer);05215(Prostate cancer);05418(Fluid shear stress and atherosclerosis)	yes
ENSG00000235162	C12orf75	0.525186	8.15763e-10	2.73591e-05	0.227	0.152	chromosome 12 open reading frame 75 [Source:HGNC Symbol;Acc:HGNC:35164]	NA	NA	yes
ENSG00000135114	OASL	0.353049	6.25073e-05	1	0.118	0.072	2'-5'-oligoadenylate synthetase like [Source:HGNC Symbol;Acc:HGNC:8090]	GO:0002376(immune system process);GO:0003677(DNA binding);GO:0003723(RNA binding);GO:0003725(double-stranded RNA binding);GO:0005515(protein binding);GO:0005634(nucleus);GO:0005654(nucleoplasm);GO:0005730(nucleolus);GO:0005737(cytoplasm);GO:0005829(cytosol);GO:0009615(response to virus);GO:0016020(membrane);GO:0016779(nucleotidyltransferase activity);GO:0045071(negative regulation of viral genome…	05165(Human papillomavirus infection)	yes
ENSG00000132965	ALOX5AP	0.40848	1.68517e-06	0.0565174	0.391	0.32	arachidonate 5-lipoxygenase activating protein [Source:HGNC Symbol;Acc:HGNC:436]	GO:0002540(leukotriene production involved in inflammatory response);GO:0002675(positive regulation of acute inflammatory response);GO:0004051(arachidonate 5-lipoxygenase activity);GO:0004364(glutathione transferase activity);GO:0004464(leukotriene-C4 synthase activity);GO:0004602(glutathione peroxidase activity);GO:0005515(protein binding);GO:0005634(nucleus);GO:0005635(nuclear envelope);GO:0005…	04664(Fc epsilon RI signaling pathway)	yes
ENSG00000102760	RGCC	0.701489	2.00235e-18	6.71548e-14	0.379	0.251	regulator of cell cycle [Source:HGNC Symbol;Acc:HGNC:20369]	GO:0001100(negative regulation of exit from mitosis);GO:0001818(negative regulation of cytokine production);GO:0001819(positive regulation of cytokine production);GO:0001937(negative regulation of endothelial cell proliferation);GO:0003331(positive regulation of extracellular matrix constituent secretion);GO:0005515(protein binding);GO:0005634(nucleus);GO:0005654(nucleoplasm);GO:0005730(nucleolus…	NA	yes
ENSG00000100911	PSME2	0.266593	0.000362271	1	0.443	0.382	proteasome activator subunit 2 [Source:HGNC Symbol;Acc:HGNC:9569]	GO:0000502(proteasome complex);GO:0005515(protein binding);GO:0005654(nucleoplasm);GO:0005737(cytoplasm);GO:0005829(cytosol);GO:0008537(proteasome activator complex);GO:0010950(positive regulation of endopeptidase activity);GO:0016020(membrane);GO:0042802(identical protein binding);GO:0061133(endopeptidase activator activity);GO:0061136(regulation of proteasomal protein catabolic process);GO:0070…	03050(Proteasome);04612(Antigen processing and presentation)	yes
ENSG00000100450	GZMH	1.27298	2.96795e-60	9.9539e-56	0.385	0.125	granzyme H [Source:HGNC Symbol;Acc:HGNC:4710]	GO:0004252(serine-type endopeptidase activity);GO:0005737(cytoplasm);GO:0005764(lysosome);GO:0006508(proteolysis);GO:0006915(apoptotic process);GO:0008233(peptidase activity);GO:0008236(serine-type peptidase activity);GO:0016020(membrane);GO:0016787(hydrolase activity);GO:0031640(killing of cells of another organism);GO:0043231(intracellular membrane-bounded organelle);GO:0044194(cytolytic granul…	NA	yes
ENSG00000100453	GZMB	1.62457	2.24468e-67	7.52819e-63	0.466	0.182	granzyme B [Source:HGNC Symbol;Acc:HGNC:4709]	GO:0001772(immunological synapse);GO:0004252(serine-type endopeptidase activity);GO:0005515(protein binding);GO:0005576(extracellular region);GO:0005634(nucleus);GO:0005737(cytoplasm);GO:0005739(mitochondrion);GO:0005764(lysosome);GO:0005829(cytosol);GO:0006508(proteolysis);GO:0006915(apoptotic process);GO:0008233(peptidase activity);GO:0008236(serine-type peptidase activity);GO:0016020(membrane)…	04210(Apoptosis);04650(Natural killer cell mediated cytotoxicity);04940(Type I diabetes mellitus);05202(Transcriptional misregulation in cancer);05320(Autoimmune thyroid disease);05330(Allograft rejection);05332(Graft-versus-host disease)	yes
ENSG00000027075	PRKCH	0.30525	0.00123103	1	0.174	0.131	protein kinase C eta [Source:HGNC Symbol;Acc:HGNC:9403]	GO:0000166(nucleotide binding);GO:0004672(protein kinase activity);GO:0004674(protein serine/threonine kinase activity);GO:0004697(protein kinase C activity);GO:0004698(calcium-dependent protein kinase C activity);GO:0004699(calcium-independent protein kinase C activity);GO:0005515(protein binding);GO:0005524(ATP binding);GO:0005737(cytoplasm);GO:0005829(cytosol);GO:0005886(plasma membrane);GO:00…	04270(Vascular smooth muscle contraction);04750(Inflammatory mediator regulation of TRP channels)	yes
ENSG00000126804	ZBTB1	0.31611	0.000389578	1	0.121	0.079	zinc finger and BTB domain containing 1 [Source:HGNC Symbol;Acc:HGNC:20259]	GO:0000122(negative regulation of transcription by RNA polymerase II);GO:0001817(regulation of cytokine production);GO:0002376(immune system process);GO:0002682(regulation of immune system process);GO:0002711(positive regulation of T cell mediated immunity);GO:0003677(DNA binding);GO:0005515(protein binding);GO:0005634(nucleus);GO:0005654(nucleoplasm);GO:0006281(DNA repair);GO:0006338(chromatin r…	NA	yes
ENSG00000119632	IFI27L2	0.329423	0.000105817	1	0.214	0.169	interferon alpha inducible protein 27 like 2 [Source:HGNC Symbol;Acc:HGNC:19753]	GO:0005739(mitochondrion);GO:0006915(apoptotic process);GO:0016020(membrane);GO:0031966(mitochondrial membrane);GO:0097190(apoptotic signaling pathway)	NA	yes
ENSG00000196405	EVL	0.287091	2.43596e-06	0.0816972	0.513	0.444	Enah/Vasp-like [Source:HGNC Symbol;Acc:HGNC:20234]	GO:0003779(actin binding);GO:0005515(protein binding);GO:0005522(profilin binding);GO:0005737(cytoplasm);GO:0005829(cytosol);GO:0005856(cytoskeleton);GO:0005925(focal adhesion);GO:0007015(actin filament organization);GO:0007166(cell surface receptor signaling pathway);GO:0007399(nervous system development);GO:0008154(actin polymerization or depolymerization);GO:0009887(animal organ morphogenesis)…	04015(Rap1 signaling pathway)	yes
ENSG00000078304	PPP2R5C	0.271102	3.43022e-06	0.115043	0.492	0.428	protein phosphatase 2 regulatory subunit B'gamma [Source:HGNC Symbol;Acc:HGNC:9311]	GO:0000159(protein phosphatase type 2A complex);GO:0000775(chromosome, centromeric region);GO:0005515(protein binding);GO:0005634(nucleus);GO:0005654(nucleoplasm);GO:0005694(chromosome);GO:0005794(Golgi apparatus);GO:0005829(cytosol);GO:0006470(protein dephosphorylation);GO:0006977(DNA damage response, signal transduction by p53 class mediator resulting in cell cycle arrest);GO:0007165(signal tra…	03015(mRNA surveillance pathway);04071(Sphingolipid signaling pathway);04114(Oocyte meiosis);04151(PI3K-Akt signaling pathway);04152(AMPK signaling pathway);04261(Adrenergic signaling in cardiomyocytes);04728(Dopaminergic synapse);05165(Human papillomavirus infection)	yes
ENSG00000069974	RAB27A	0.343501	0.000284329	1	0.179	0.133	RAB27A, member RAS oncogene family [Source:HGNC Symbol;Acc:HGNC:9766]	GO:0000166(nucleotide binding);GO:0001750(photoreceptor outer segment);GO:0003924(GTPase activity);GO:0003925(G protein activity);GO:0005515(protein binding);GO:0005525(GTP binding);GO:0005576(extracellular region);GO:0005737(cytoplasm);GO:0005764(lysosome);GO:0005768(endosome);GO:0005770(late endosome);GO:0005794(Golgi apparatus);GO:0005829(cytosol);GO:0006887(exocytosis);GO:0007596(blood coagul…	NA	yes
ENSG00000166128	RAB8B	0.306274	1.32999e-06	0.0446053	0.138	0.105	RAB8B, member RAS oncogene family [Source:HGNC Symbol;Acc:HGNC:30273]	GO:0000166(nucleotide binding);GO:0003924(GTPase activity);GO:0005102(signaling receptor binding);GO:0005515(protein binding);GO:0005525(GTP binding);GO:0005768(endosome);GO:0005778(peroxisomal membrane);GO:0005886(plasma membrane);GO:0006904(vesicle docking involved in exocytosis);GO:0008021(synaptic vesicle);GO:0009306(protein secretion);GO:0015031(protein transport);GO:0016020(membrane);GO:001…	04530(Tight junction)	yes
ENSG00000166794	PPIB	0.287277	1.6549e-05	0.555021	0.338	0.302	peptidylprolyl isomerase B [Source:HGNC Symbol;Acc:HGNC:9255]	GO:0000413(protein peptidyl-prolyl isomerization);GO:0003723(RNA binding);GO:0003755(peptidyl-prolyl cis-trans isomerase activity);GO:0005515(protein binding);GO:0005518(collagen binding);GO:0005634(nucleus);GO:0005654(nucleoplasm);GO:0005737(cytoplasm);GO:0005783(endoplasmic reticulum);GO:0005788(endoplasmic reticulum lumen);GO:0005790(smooth endoplasmic reticulum);GO:0005829(cytosol);GO:0005925…	NA	yes
ENSG00000245750	DRAIC	0.505297	7.64338e-15	2.56344e-10	0.101	0.03	downregulated RNA in cancer, inhibitor of cell invasion and migration [Source:HGNC Symbol;Acc:HGNC:27082]	NA	NA	yes
ENSG00000167202	TBC1D2B	0.318774	1.62317e-05	0.544379	0.102	0.055	TBC1 domain family member 2B [Source:HGNC Symbol;Acc:HGNC:29183]	GO:0005096(GTPase activator activity);GO:0005515(protein binding);GO:0005768(endosome);GO:0005769(early endosome);GO:0005829(cytosol);GO:0006897(endocytosis);GO:0090630(activation of GTPase activity)	NA	yes
ENSG00000170776	AKAP13	0.342095	1.29001e-05	0.432644	0.282	0.232	A-kinase anchoring protein 13 [Source:HGNC Symbol;Acc:HGNC:371]	GO:0005078(MAP-kinase scaffold activity);GO:0005085(guanyl-nucleotide exchange factor activity);GO:0005515(protein binding);GO:0005634(nucleus);GO:0005737(cytoplasm);GO:0005829(cytosol);GO:0005938(cell cortex);GO:0007186(G protein-coupled receptor signaling pathway);GO:0007507(heart development);GO:0015629(actin cytoskeleton);GO:0016020(membrane);GO:0030864(cortical actin cytoskeleton);GO:0031267…	04928(Parathyroid hormone synthesis, secretion and action);05163(Human cytomegalovirus infection)	yes
ENSG00000182054	IDH2	0.29006	2.22325e-06	0.0745632	0.18	0.144	isocitrate dehydrogenase (NADP(+)) 2 [Source:HGNC Symbol;Acc:HGNC:5383]	GO:0000287(magnesium ion binding);GO:0004450(isocitrate dehydrogenase (NADP+) activity);GO:0005739(mitochondrion);GO:0005759(mitochondrial matrix);GO:0005777(peroxisome);GO:0005829(cytosol);GO:0005975(carbohydrate metabolic process);GO:0006097(glyoxylate cycle);GO:0006099(tricarboxylic acid cycle);GO:0006102(isocitrate metabolic process);GO:0006103(2-oxoglutarate metabolic process);GO:0006739(NAD…	00020(Citrate cycle (TCA cycle));00480(Glutathione metabolism);01100(Metabolic pathways);01200(Carbon metabolism);01210(2-Oxocarboxylic acid metabolism);01230(Biosynthesis of amino acids);04146(Peroxisome);05230(Central carbon metabolism in cancer)	yes
ENSG00000189067	LITAF	0.345029	0.000147138	1	0.251	0.19	lipopolysaccharide induced TNF factor [Source:HGNC Symbol;Acc:HGNC:16841]	GO:0000139(Golgi membrane);GO:0000978(RNA polymerase II cis-regulatory region sequence-specific DNA binding);GO:0001228(DNA-binding transcription activator activity, RNA polymerase II-specific);GO:0001817(regulation of cytokine production);GO:0003677(DNA binding);GO:0005515(protein binding);GO:0005634(nucleus);GO:0005654(nucleoplasm);GO:0005737(cytoplasm);GO:0005764(lysosome);GO:0005765(lysosomal…	04142(Lysosome)	yes
ENSG00000103490	PYCARD	0.273514	8.65604e-07	0.0290306	0.151	0.113	PYD and CARD domain containing [Source:HGNC Symbol;Acc:HGNC:16608]	GO:0000139(Golgi membrane);GO:0001773(myeloid dendritic cell activation);GO:0002020(protease binding);GO:0002218(activation of innate immune response);GO:0002221(pattern recognition receptor signaling pathway);GO:0002230(positive regulation of defense response to virus by host);GO:0002277(myeloid dendritic cell activation involved in immune response);GO:0002376(immune system process);GO:0002588(p…	04217(Necroptosis);04621(NOD-like receptor signaling pathway);04623(Cytosolic DNA-sensing pathway);04625(C-type lectin receptor signaling pathway);05130(Pathogenic Escherichia coli infection);05131(Shigellosis);05132(Salmonella infection);05133(Pertussis);05134(Legionellosis);05135(Yersinia infection);05164(Influenza A)	yes
ENSG00000198417	MT1F	0.484511	8.95445e-10	3.00314e-05	0.129	0.07	metallothionein 1F [Source:HGNC Symbol;Acc:HGNC:7398]	GO:0005515(protein binding);GO:0005634(nucleus);GO:0005737(cytoplasm);GO:0008270(zinc ion binding);GO:0045926(negative regulation of growth);GO:0046872(metal ion binding);GO:0071248(cellular response to metal ion);GO:0071276(cellular response to cadmium ion);GO:0071280(cellular response to copper ion);GO:0071294(cellular response to zinc ion)	04978(Mineral absorption)	yes
ENSG00000187193	MT1X	0.261212	0.00357993	1	0.225	0.181	metallothionein 1X [Source:HGNC Symbol;Acc:HGNC:7405]	GO:0005515(protein binding);GO:0005634(nucleus);GO:0005737(cytoplasm);GO:0008270(zinc ion binding);GO:0010038(response to metal ion);GO:0036018(cellular response to erythropoietin);GO:0045926(negative regulation of growth);GO:0046872(metal ion binding);GO:0071248(cellular response to metal ion);GO:0071276(cellular response to cadmium ion);GO:0071280(cellular response to copper ion);GO:0071294(cel…	04978(Mineral absorption)	yes
ENSG00000217555	CKLF	0.338848	1.38454e-06	0.0464345	0.434	0.36	chemokine like factor [Source:HGNC Symbol;Acc:HGNC:13253]	GO:0005125(cytokine activity);GO:0005515(protein binding);GO:0005576(extracellular region);GO:0005615(extracellular space);GO:0006935(chemotaxis);GO:0007165(signal transduction);GO:0008009(chemokine activity);GO:0016020(membrane);GO:0030593(neutrophil chemotaxis);GO:0030595(leukocyte chemotaxis);GO:0032940(secretion by cell);GO:0048246(macrophage chemotaxis);GO:0048247(lymphocyte chemotaxis)	NA	yes
ENSG00000103187	COTL1	0.456807	4.57489e-12	1.53433e-07	0.505	0.412	coactosin like F-actin binding protein 1 [Source:HGNC Symbol;Acc:HGNC:18304]	GO:0003779(actin binding);GO:0005515(protein binding);GO:0005576(extracellular region);GO:0005634(nucleus);GO:0005737(cytoplasm);GO:0005829(cytosol);GO:0005856(cytoskeleton);GO:0005884(actin filament);GO:0008150(biological_process);GO:0019899(enzyme binding);GO:0030427(site of polarized growth);GO:0030833(regulation of actin filament polymerization);GO:0030864(cortical actin cytoskeleton);GO:0034…	NA	yes
ENSG00000103257	SLC7A5	0.583808	1.2742e-12	4.2734e-08	0.111	0.05	solute carrier family 7 member 5 [Source:HGNC Symbol;Acc:HGNC:11063]	GO:0002720(positive regulation of cytokine production involved in immune response);GO:0003333(amino acid transmembrane transport);GO:0005515(protein binding);GO:0005764(lysosome);GO:0005765(lysosomal membrane);GO:0005829(cytosol);GO:0005886(plasma membrane);GO:0006865(amino acid transport);GO:0009925(basal plasma membrane);GO:0010507(negative regulation of autophagy);GO:0010629(negative regulatio…	04150(mTOR signaling pathway);05230(Central carbon metabolism in cancer)	yes
ENSG00000051523	CYBA	0.320558	2.17612e-09	7.29828e-05	0.691	0.599	cytochrome b-245 alpha chain [Source:HGNC Symbol;Acc:HGNC:2577]	GO:0005515(protein binding);GO:0005737(cytoplasm);GO:0005768(endosome);GO:0005789(endoplasmic reticulum membrane);GO:0005886(plasma membrane);GO:0006801(superoxide metabolic process);GO:0006954(inflammatory response);GO:0009055(electron transfer activity);GO:0014895(smooth muscle hypertrophy);GO:0016020(membrane);GO:0016175(superoxide-generating NAD(P)H oxidase activity);GO:0016491(oxidoreductase…	04145(Phagosome);04380(Osteoclast differentiation);04621(NOD-like receptor signaling pathway);04670(Leukocyte transendothelial migration);05020(Prion disease);05140(Leishmaniasis);05418(Fluid shear stress and atherosclerosis)	yes
ENSG00000178773	CPNE7	0.405321	1.02464e-09	3.43644e-05	0.121	0.055	copine 7 [Source:HGNC Symbol;Acc:HGNC:2320]	GO:0005515(protein binding);GO:0005544(calcium-dependent phospholipid binding);GO:0005634(nucleus);GO:0005737(cytoplasm);GO:0005886(plasma membrane);GO:0006629(lipid metabolic process);GO:0016020(membrane);GO:0046872(metal ion binding);GO:0070062(extracellular exosome);GO:0071277(cellular response to calcium ion)	NA	yes
ENSG00000161960	EIF4A1	0.348682	7.68319e-06	0.257679	0.188	0.144	eukaryotic translation initiation factor 4A1 [Source:HGNC Symbol;Acc:HGNC:3282]	GO:0000166(nucleotide binding);GO:0000339(RNA cap binding);GO:0002183(cytoplasmic translational initiation);GO:0003676(nucleic acid binding);GO:0003723(RNA binding);GO:0003724(RNA helicase activity);GO:0003725(double-stranded RNA binding);GO:0003729(mRNA binding);GO:0003743(translation initiation factor activity);GO:0004386(helicase activity);GO:0005515(protein binding);GO:0005524(ATP binding);GO…	03013(RNA transport)	yes
ENSG00000141027	NCOR1	0.278921	0.000532256	1	0.198	0.168	nuclear receptor corepressor 1 [Source:HGNC Symbol;Acc:HGNC:7672]	GO:0000118(histone deacetylase complex);GO:0000122(negative regulation of transcription by RNA polymerase II);GO:0000785(chromatin);GO:0000976(transcription cis-regulatory region binding);GO:0003677(DNA binding);GO:0003714(transcription corepressor activity);GO:0005515(protein binding);GO:0005634(nucleus);GO:0005654(nucleoplasm);GO:0005829(cytosol);GO:0006325(chromatin organization);GO:0016020(me…	01522(Endocrine resistance);04919(Thyroid hormone signaling pathway);05202(Transcriptional misregulation in cancer)	yes
ENSG00000271503	CCL5	1.33268	2.89766e-166	9.71816e-162	0.946	0.506	C-C motif chemokine ligand 5 [Source:HGNC Symbol;Acc:HGNC:10632]	GO:0000165(MAPK cascade);GO:0002407(dendritic cell chemotaxis);GO:0002548(monocyte chemotaxis);GO:0002676(regulation of chronic inflammatory response);GO:0004435(phosphatidylinositol phospholipase C activity);GO:0004672(protein kinase activity);GO:0005125(cytokine activity);GO:0005515(protein binding);GO:0005576(extracellular region);GO:0005615(extracellular space);GO:0006816(calcium ion transpor…	04060(Cytokine-cytokine receptor interaction);04061(Viral protein interaction with cytokine and cytokine receptor);04062(Chemokine signaling pathway);04620(Toll-like receptor signaling pathway);04621(NOD-like receptor signaling pathway);04623(Cytosolic DNA-sensing pathway);04668(TNF signaling pathway);05020(Prion disease);05120(Epithelial cell signaling in Helicobacter pylori infection);05131(Shi…	yes
ENSG00000277632	CCL3	1.82082	6.18169e-66	2.07322e-61	0.336	0.087	C-C motif chemokine ligand 3 [Source:HGNC Symbol;Acc:HGNC:10627]	GO:0000165(MAPK cascade);GO:0001649(osteoblast differentiation);GO:0001775(cell activation);GO:0002548(monocyte chemotaxis);GO:0004672(protein kinase activity);GO:0004698(calcium-dependent protein kinase C activity);GO:0005125(cytokine activity);GO:0005515(protein binding);GO:0005576(extracellular region);GO:0005615(extracellular space);GO:0005737(cytoplasm);GO:0005829(cytosol);GO:0006816(calcium…	04060(Cytokine-cytokine receptor interaction);04061(Viral protein interaction with cytokine and cytokine receptor);04062(Chemokine signaling pathway);04620(Toll-like receptor signaling pathway);05142(Chagas disease);05163(Human cytomegalovirus infection);05323(Rheumatoid arthritis)	yes
ENSG00000275302	CCL4	2.14712	1.10638e-192	3.71057e-188	0.849	0.326	C-C motif chemokine ligand 4 [Source:HGNC Symbol;Acc:HGNC:10630]	GO:0002548(monocyte chemotaxis);GO:0005125(cytokine activity);GO:0005515(protein binding);GO:0005576(extracellular region);GO:0005615(extracellular space);GO:0006935(chemotaxis);GO:0006954(inflammatory response);GO:0006955(immune response);GO:0007155(cell adhesion);GO:0007163(establishment or maintenance of cell polarity);GO:0007165(signal transduction);GO:0007186(G protein-coupled receptor signa…	04060(Cytokine-cytokine receptor interaction);04061(Viral protein interaction with cytokine and cytokine receptor);04062(Chemokine signaling pathway);04064(NF-kappa B signaling pathway);04620(Toll-like receptor signaling pathway);04623(Cytosolic DNA-sensing pathway);05163(Human cytomegalovirus infection)	yes
	CCL3L1	1.16512	4.57131e-28	1.53312e-23	0.15	0.042	NA	NA	NA	yes
ENSG00000276070	CCL4L2	2.41315	6.28805e-88	2.10889e-83	0.361	0.082	C-C motif chemokine ligand 4 like 2 [Source:HGNC Symbol;Acc:HGNC:24066]	GO:0002548(monocyte chemotaxis);GO:0005125(cytokine activity);GO:0005515(protein binding);GO:0005576(extracellular region);GO:0005615(extracellular space);GO:0006935(chemotaxis);GO:0006954(inflammatory response);GO:0006955(immune response);GO:0007186(G protein-coupled receptor signaling pathway);GO:0008009(chemokine activity);GO:0030593(neutrophil chemotaxis);GO:0043547(positive regulation of GTP…	04060(Cytokine-cytokine receptor interaction);04061(Viral protein interaction with cytokine and cytokine receptor);04062(Chemokine signaling pathway);04064(NF-kappa B signaling pathway);04620(Toll-like receptor signaling pathway);04623(Cytosolic DNA-sensing pathway);05163(Human cytomegalovirus infection)	yes
ENSG00000161405	IKZF3	0.538325	3.16464e-11	1.06136e-06	0.265	0.171	IKAROS family zinc finger 3 [Source:HGNC Symbol;Acc:HGNC:13178]	GO:0000977(RNA polymerase II transcription regulatory region sequence-specific DNA binding);GO:0000978(RNA polymerase II cis-regulatory region sequence-specific DNA binding);GO:0001228(DNA-binding transcription activator activity, RNA polymerase II-specific);GO:0003677(DNA binding);GO:0003700(DNA-binding transcription factor activity);GO:0005515(protein binding);GO:0005634(nucleus);GO:0005654(nuc…	NA	yes
ENSG00000239672	NME1	0.282762	5.76547e-05	1	0.105	0.081	NME/NM23 nucleoside diphosphate kinase 1 [Source:HGNC Symbol;Acc:HGNC:7849]	GO:0000166(nucleotide binding);GO:0000287(magnesium ion binding);GO:0003723(RNA binding);GO:0004536(deoxyribonuclease activity);GO:0004550(nucleoside diphosphate kinase activity);GO:0005515(protein binding);GO:0005524(ATP binding);GO:0005525(GTP binding);GO:0005634(nucleus);GO:0005737(cytoplasm);GO:0005829(cytosol);GO:0006165(nucleoside diphosphate phosphorylation);GO:0006183(GTP biosynthetic pro…	00230(Purine metabolism);00240(Pyrimidine metabolism);00983(Drug metabolism - other enzymes);01100(Metabolic pathways);01240(Biosynthesis of cofactors)	yes
ENSG00000132670	PTPRA	0.319331	0.000344311	1	0.138	0.091	protein tyrosine phosphatase receptor type A [Source:HGNC Symbol;Acc:HGNC:9664]	GO:0004721(phosphoprotein phosphatase activity);GO:0004725(protein tyrosine phosphatase activity);GO:0005001(transmembrane receptor protein tyrosine phosphatase activity);GO:0005515(protein binding);GO:0005886(plasma membrane);GO:0005925(focal adhesion);GO:0006468(protein phosphorylation);GO:0006470(protein dephosphorylation);GO:0007229(integrin-mediated signaling pathway);GO:0008286(insulin rece…	NA	yes
ENSG00000077984	CST7	1.07279	2.40059e-58	8.0511e-54	0.541	0.261	cystatin F [Source:HGNC Symbol;Acc:HGNC:2479]	GO:0004866(endopeptidase inhibitor activity);GO:0004869(cysteine-type endopeptidase inhibitor activity);GO:0005515(protein binding);GO:0005576(extracellular region);GO:0005615(extracellular space);GO:0005737(cytoplasm);GO:0005764(lysosome);GO:0005768(endosome);GO:0005770(late endosome);GO:0005771(multivesicular body);GO:0005783(endoplasmic reticulum);GO:0005794(Golgi apparatus);GO:0006955(immune …	NA	yes
ENSG00000101182	PSMA7	0.261274	1.9504e-05	0.654125	0.589	0.507	proteasome 20S subunit alpha 7 [Source:HGNC Symbol;Acc:HGNC:9536]	GO:0000502(proteasome complex);GO:0005515(protein binding);GO:0005634(nucleus);GO:0005654(nucleoplasm);GO:0005737(cytoplasm);GO:0005829(cytosol);GO:0005839(proteasome core complex);GO:0006511(ubiquitin-dependent protein catabolic process);GO:0019773(proteasome core complex, alpha-subunit complex);GO:0042802(identical protein binding);GO:0043161(proteasome-mediated ubiquitin-dependent protein cata…	03050(Proteasome);05010(Alzheimer disease);05012(Parkinson disease);05014(Amyotrophic lateral sclerosis);05016(Huntington disease);05017(Spinocerebellar ataxia);05020(Prion disease);05022(Pathways of neurodegeneration - multiple diseases)	yes
ENSG00000125534	PPDPF	0.271178	8.226e-05	1	0.405	0.341	pancreatic progenitor cell differentiation and proliferation factor [Source:HGNC Symbol;Acc:HGNC:16142]	GO:0007275(multicellular organism development);GO:0030154(cell differentiation)	NA	yes
	AC020916.1	0.407337	3.6896e-07	0.0123742	0.256	0.184	NA	NA	NA	yes
ENSG00000123146	ADGRE5	0.58824	1.02991e-14	3.4541e-10	0.271	0.159	adhesion G protein-coupled receptor E5 [Source:HGNC Symbol;Acc:HGNC:1711]	GO:0004888(transmembrane signaling receptor activity);GO:0004930(G protein-coupled receptor activity);GO:0005509(calcium ion binding);GO:0005515(protein binding);GO:0005576(extracellular region);GO:0005615(extracellular space);GO:0005886(plasma membrane);GO:0005925(focal adhesion);GO:0006954(inflammatory response);GO:0006955(immune response);GO:0007155(cell adhesion);GO:0007165(signal transductio…	NA	yes
ENSG00000130522	JUND	0.273534	2.4955e-05	0.836942	0.495	0.413	JunD proto-oncogene, AP-1 transcription factor subunit [Source:HGNC Symbol;Acc:HGNC:6206]	GO:0000122(negative regulation of transcription by RNA polymerase II);GO:0000785(chromatin);GO:0000976(transcription cis-regulatory region binding);GO:0000978(RNA polymerase II cis-regulatory region sequence-specific DNA binding);GO:0000981(DNA-binding transcription factor activity, RNA polymerase II-specific);GO:0001221(transcription coregulator binding);GO:0001228(DNA-binding transcription acti…	04010(MAPK signaling pathway);04380(Osteoclast differentiation);04657(IL-17 signaling pathway);04928(Parathyroid hormone synthesis, secretion and action)	yes
ENSG00000186010	NDUFA13	0.288641	0.000539253	1	0.252	0.205	NADH:ubiquinone oxidoreductase subunit A13 [Source:HGNC Symbol;Acc:HGNC:17194]	GO:0005515(protein binding);GO:0005524(ATP binding);GO:0005634(nucleus);GO:0005654(nucleoplasm);GO:0005737(cytoplasm);GO:0005739(mitochondrion);GO:0005743(mitochondrial inner membrane);GO:0005746(mitochondrial respirasome);GO:0005747(mitochondrial respiratory chain complex I);GO:0006915(apoptotic process);GO:0009060(aerobic respiration);GO:0010952(positive regulation of peptidase activity);GO:001…	00190(Oxidative phosphorylation);01100(Metabolic pathways);04714(Thermogenesis);04723(Retrograde endocannabinoid signaling);04932(Non-alcoholic fatty liver disease);05010(Alzheimer disease);05012(Parkinson disease);05014(Amyotrophic lateral sclerosis);05016(Huntington disease);05020(Prion disease);05022(Pathways of neurodegeneration - multiple diseases)	yes
ENSG00000205155	PSENEN	0.264472	0.000101216	1	0.101	0.062	presenilin enhancer, gamma-secretase subunit [Source:HGNC Symbol;Acc:HGNC:30100]	GO:0005515(protein binding);GO:0005783(endoplasmic reticulum);GO:0005789(endoplasmic reticulum membrane);GO:0005794(Golgi apparatus);GO:0005886(plasma membrane);GO:0006509(membrane protein ectodomain proteolysis);GO:0007219(Notch signaling pathway);GO:0007220(Notch receptor processing);GO:0010008(endosome membrane);GO:0010950(positive regulation of endopeptidase activity);GO:0016020(membrane);GO:…	04330(Notch signaling pathway);05010(Alzheimer disease)	yes
ENSG00000126264	HCST	0.696255	3.56512e-42	1.19567e-37	0.764	0.547	hematopoietic cell signal transducer [Source:HGNC Symbol;Acc:HGNC:16977]	GO:0005102(signaling receptor binding);GO:0005515(protein binding);GO:0005886(plasma membrane);GO:0006468(protein phosphorylation);GO:0009986(cell surface);GO:0014068(positive regulation of phosphatidylinositol 3-kinase signaling);GO:0016020(membrane);GO:0043548(phosphatidylinositol 3-kinase binding);GO:0050776(regulation of immune response)	04650(Natural killer cell mediated cytotoxicity)	yes
ENSG00000130402	ACTN4	0.341802	1.50451e-05	0.504584	0.237	0.178	actinin alpha 4 [Source:HGNC Symbol;Acc:HGNC:166]	GO:0000977(RNA polymerase II transcription regulatory region sequence-specific DNA binding);GO:0001882(nucleoside binding);GO:0003713(transcription coactivator activity);GO:0003723(RNA binding);GO:0003779(actin binding);GO:0005178(integrin binding);GO:0005509(calcium ion binding);GO:0005515(protein binding);GO:0005576(extracellular region);GO:0005615(extracellular space);GO:0005634(nucleus);GO:00…	04510(Focal adhesion);04520(Adherens junction);04530(Tight junction);04670(Leukocyte transendothelial migration);04810(Regulation of actin cytoskeleton);05131(Shigellosis);05146(Amoebiasis);05203(Viral carcinogenesis);05322(Systemic lupus erythematosus)	yes
ENSG00000197019	SERTAD1	0.491092	9.69963e-09	0.000325306	0.196	0.117	SERTA domain containing 1 [Source:HGNC Symbol;Acc:HGNC:17932]	GO:0000079(regulation of cyclin-dependent protein serine/threonine kinase activity);GO:0005515(protein binding);GO:0005634(nucleus);GO:0005737(cytoplasm);GO:0008284(positive regulation of cell population proliferation);GO:0016528(sarcoplasm);GO:0030308(negative regulation of cell growth);GO:0045893(positive regulation of DNA-templated transcription);GO:0045944(positive regulation of transcription…	NA	yes
ENSG00000105404	RABAC1	0.422509	1.19529e-07	0.00400876	0.34	0.251	Rab acceptor 1 [Source:HGNC Symbol;Acc:HGNC:9794]	GO:0005515(protein binding);GO:0005737(cytoplasm);GO:0005794(Golgi apparatus);GO:0005886(plasma membrane);GO:0008021(synaptic vesicle);GO:0016020(membrane);GO:0031410(cytoplasmic vesicle);GO:0042802(identical protein binding);GO:0045202(synapse);GO:0051020(GTPase binding);GO:0070064(proline-rich region binding)	NA	yes
ENSG00000130748	TMEM160	0.330458	1.10548e-06	0.0370755	0.2	0.149	transmembrane protein 160 [Source:HGNC Symbol;Acc:HGNC:26042]	GO:0005515(protein binding);GO:0005739(mitochondrion);GO:0005743(mitochondrial inner membrane);GO:0016020(membrane)	NA	yes
ENSG00000105374	NKG7	1.48291	9.34123e-164	3.13286e-159	0.837	0.339	natural killer cell granule protein 7 [Source:HGNC Symbol;Acc:HGNC:7830]	GO:0002420(natural killer cell mediated cytotoxicity directed against tumor cell target);GO:0005515(protein binding);GO:0005764(lysosome);GO:0005886(plasma membrane);GO:0006954(inflammatory response);GO:0016020(membrane);GO:0031640(killing of cells of another organism);GO:0035710(CD4-positive, alpha-beta T cell activation);GO:0042267(natural killer cell mediated cytotoxicity);GO:0042832(defense r…	NA	yes
ENSG00000130844	ZNF331	0.309034	0.00224882	1	0.249	0.198	zinc finger protein 331 [Source:HGNC Symbol;Acc:HGNC:15489]	GO:0000978(RNA polymerase II cis-regulatory region sequence-specific DNA binding);GO:0000981(DNA-binding transcription factor activity, RNA polymerase II-specific);GO:0003677(DNA binding);GO:0005634(nucleus);GO:0006355(regulation of DNA-templated transcription);GO:0006357(regulation of transcription by RNA polymerase II);GO:0008270(zinc ion binding);GO:0046872(metal ion binding)	05168(Herpes simplex virus 1 infection)	yes
ENSG00000128228	SDF2L1	0.270518	0.000864022	1	0.142	0.112	stromal cell derived factor 2 like 1 [Source:HGNC Symbol;Acc:HGNC:10676]	GO:0005515(protein binding);GO:0005783(endoplasmic reticulum);GO:0005788(endoplasmic reticulum lumen);GO:0016020(membrane);GO:0034663(endoplasmic reticulum chaperone complex);GO:0034976(response to endoplasmic reticulum stress);GO:0042981(regulation of apoptotic process);GO:0051085(chaperone cofactor-dependent protein refolding);GO:0051087(chaperone binding);GO:0051117(ATPase binding);GO:0051787(…	NA	yes
ENSG00000225783	MIAT	0.410377	1.0094e-05	0.338532	0.141	0.09	myocardial infarction associated transcript [Source:HGNC Symbol;Acc:HGNC:33425]	GO:0001708(cell fate specification);GO:0005634(nucleus)	NA	yes
ENSG00000100097	LGALS1	0.362764	1.15294e-05	0.386674	0.42	0.331	galectin 1 [Source:HGNC Symbol;Acc:HGNC:6561]	GO:0002317(plasma cell differentiation);GO:0003723(RNA binding);GO:0005515(protein binding);GO:0005576(extracellular region);GO:0005615(extracellular space);GO:0005737(cytoplasm);GO:0005788(endoplasmic reticulum lumen);GO:0006915(apoptotic process);GO:0030246(carbohydrate binding);GO:0031295(T cell costimulation);GO:0042981(regulation of apoptotic process);GO:0043065(positive regulation of apopto…	NA	yes
ENSG00000244509	APOBEC3C	0.497707	8.24373e-09	0.000276478	0.219	0.142	apolipoprotein B mRNA editing enzyme catalytic subunit 3C [Source:HGNC Symbol;Acc:HGNC:17353]	GO:0000932(P-body);GO:0002376(immune system process);GO:0003723(RNA binding);GO:0003824(catalytic activity);GO:0004126(cytidine deaminase activity);GO:0005515(protein binding);GO:0005634(nucleus);GO:0005737(cytoplasm);GO:0008270(zinc ion binding);GO:0009972(cytidine deamination);GO:0010526(negative regulation of transposition, RNA-mediated);GO:0010529(negative regulation of transposition);GO:0016…	05170(Human immunodeficiency virus 1 infection)	yes
ENSG00000239713	APOBEC3G	0.730275	1.06726e-23	3.57937e-19	0.367	0.214	apolipoprotein B mRNA editing enzyme catalytic subunit 3G [Source:HGNC Symbol;Acc:HGNC:17357]	GO:0000932(P-body);GO:0002230(positive regulation of defense response to virus by host);GO:0002376(immune system process);GO:0003723(RNA binding);GO:0003824(catalytic activity);GO:0004126(cytidine deaminase activity);GO:0005515(protein binding);GO:0005634(nucleus);GO:0005737(cytoplasm);GO:0005829(cytosol);GO:0008270(zinc ion binding);GO:0008829(dCTP deaminase activity);GO:0009972(cytidine deamina…	05170(Human immunodeficiency virus 1 infection)	yes
ENSG00000155307	SAMSN1	0.36149	6.09228e-05	1	0.284	0.229	SAM domain, SH3 domain and nuclear localization signals 1 [Source:HGNC Symbol;Acc:HGNC:10528]	GO:0001726(ruffle);GO:0001784(phosphotyrosine residue binding);GO:0002820(negative regulation of adaptive immune response);GO:0003723(RNA binding);GO:0005515(protein binding);GO:0005634(nucleus);GO:0005737(cytoplasm);GO:0005829(cytosol);GO:0042995(cell projection);GO:0050732(negative regulation of peptidyl-tyrosine phosphorylation);GO:0050869(negative regulation of B cell activation);GO:0110165(c…	NA	yes
ENSG00000234883	MIR155HG	0.628662	5.8618e-11	1.96593e-06	0.159	0.079	MIR155 host gene [Source:HGNC Symbol;Acc:HGNC:35460]	GO:0016442(RISC complex);GO:0035195(miRNA-mediated gene silencing)	NA	yes
ENSG00000160255	ITGB2	0.294544	1.49747e-05	0.50222	0.37	0.31	integrin subunit beta 2 [Source:HGNC Symbol;Acc:HGNC:6155]	GO:0001540(amyloid-beta binding);GO:0001774(microglial cell activation);GO:0001851(complement component C3b binding);GO:0002523(leukocyte migration involved in inflammatory response);GO:0005178(integrin binding);GO:0005515(protein binding);GO:0005886(plasma membrane);GO:0005925(focal adhesion);GO:0006898(receptor-mediated endocytosis);GO:0006909(phagocytosis);GO:0006911(phagocytosis, engulfment);…	04015(Rap1 signaling pathway);04145(Phagosome);04390(Hippo signaling pathway);04514(Cell adhesion molecules);04610(Complement and coagulation cascades);04650(Natural killer cell mediated cytotoxicity);04670(Leukocyte transendothelial migration);04810(Regulation of actin cytoskeleton);05133(Pertussis);05134(Legionellosis);05140(Leishmaniasis);05144(Malaria);05146(Amoebiasis);05150(Staphylococcus a…	yes
ENSG00000212907	MT-ND4L	0.292842	5.54891e-06	0.186099	0.428	0.354	mitochondrially encoded NADH:ubiquinone oxidoreductase core subunit 4L [Source:HGNC Symbol;Acc:HGNC:7460]	GO:0005739(mitochondrion);GO:0005743(mitochondrial inner membrane);GO:0005747(mitochondrial respiratory chain complex I);GO:0006120(mitochondrial electron transport, NADH to ubiquinone);GO:0008137(NADH dehydrogenase (ubiquinone) activity);GO:0009060(aerobic respiration);GO:0016020(membrane);GO:0016491(oxidoreductase activity);GO:0016651(oxidoreductase activity, acting on NAD(P)H);GO:0042773(ATP s…	00190(Oxidative phosphorylation);01100(Metabolic pathways);04714(Thermogenesis);04723(Retrograde endocannabinoid signaling);05010(Alzheimer disease);05012(Parkinson disease);05014(Amyotrophic lateral sclerosis);05016(Huntington disease);05020(Prion disease);05022(Pathways of neurodegeneration - multiple diseases)	yes
