# Supplementary material for: Single-cell profiling identifies heterogeneity of the immune microenvironment in healthy, primary and lymph node metastatic BC
Source: Front Immunol. 2025 Nov 27;16:1690992. doi: 10.3389/fimmu.2025.1690992 (PMC12695843; doi:10.3389/fimmu.2025.1690992)
Supplement: Supplementary file 2 [file SupplementaryFile2.zip › Supplementary Table 15.xlsx]

## Sheet: Sheet1
GeneID	gene_id	log2FC	Pvalue	Qvalue	pct.1	pct.2	Description	GO	KEGG	significant
ENSG00000020633	RUNX3	0.349274	7.78598e-17	2.61126e-12	0.316	0.23	RUNX family transcription factor 3 [Source:HGNC Symbol;Acc:HGNC:10473]	GO:0000122(negative regulation of transcription by RNA polymerase II);GO:0000785(chromatin);GO:0000977(RNA polymerase II transcription regulatory region sequence-specific DNA binding);GO:0000978(RNA polymerase II cis-regulatory region sequence-specific DNA binding);GO:0000981(DNA-binding transcription factor activity, RNA polymerase II-specific);GO:0001222(transcription corepressor binding);GO:00…	04658(Th1 and Th2 cell differentiation);05169(Epstein-Barr virus infection)	yes
ENSG00000169442	CD52	0.265129	7.67259e-13	2.57323e-08	0.787	0.734	CD52 molecule [Source:HGNC Symbol;Acc:HGNC:1804]	GO:0005576(extracellular region);GO:0005886(plasma membrane);GO:0007204(positive regulation of cytosolic calcium ion concentration);GO:0016020(membrane);GO:0045730(respiratory burst);GO:0097225(sperm midpiece)	NA	yes
ENSG00000176083	ZNF683	0.835575	2.96406e-35	9.94088e-31	0.208	0.089	zinc finger protein 683 [Source:HGNC Symbol;Acc:HGNC:28495]	GO:0000122(negative regulation of transcription by RNA polymerase II);GO:0000978(RNA polymerase II cis-regulatory region sequence-specific DNA binding);GO:0002250(adaptive immune response);GO:0002376(immune system process);GO:0003677(DNA binding);GO:0003700(DNA-binding transcription factor activity);GO:0005515(protein binding);GO:0005634(nucleus);GO:0006357(regulation of transcription by RNA poly…	NA	yes
ENSG00000226067	LINC00623	0.383725	7.04804e-12	2.36377e-07	0.122	0.074	long intergenic non-protein coding RNA 623 [Source:HGNC Symbol;Acc:HGNC:44252]	NA	NA	yes
ENSG00000265972	TXNIP	0.316066	4.79073e-20	1.60672e-15	0.809	0.706	thioredoxin interacting protein [Source:HGNC Symbol;Acc:HGNC:16952]	GO:0000122(negative regulation of transcription by RNA polymerase II);GO:0004857(enzyme inhibitor activity);GO:0005515(protein binding);GO:0005737(cytoplasm);GO:0005829(cytosol);GO:0006606(protein import into nucleus);GO:0006979(response to oxidative stress);GO:0007049(cell cycle);GO:0009410(response to xenobiotic stimulus);GO:0009612(response to mechanical stimulus);GO:0009749(response to glucos…	04621(NOD-like receptor signaling pathway)	yes
	AC245297.3	0.611046	1.23238e-26	4.13315e-22	0.282	0.167	NA	NA	NA	yes
ENSG00000143184	XCL1	0.479965	1.18486e-11	3.9738e-07	0.167	0.099	X-C motif chemokine ligand 1 [Source:HGNC Symbol;Acc:HGNC:10645]	GO:0001916(positive regulation of T cell mediated cytotoxicity);GO:0002548(monocyte chemotaxis);GO:0002690(positive regulation of leukocyte chemotaxis);GO:0002725(negative regulation of T cell cytokine production);GO:0002726(positive regulation of T cell cytokine production);GO:0002826(negative regulation of T-helper 1 type immune response);GO:0005125(cytokine activity);GO:0005515(protein binding…	04060(Cytokine-cytokine receptor interaction);04061(Viral protein interaction with cytokine and cytokine receptor);04062(Chemokine signaling pathway)	yes
ENSG00000196352	CD55	0.352411	2.09076e-11	7.01199e-07	0.101	0.062	CD55 molecule (Cromer blood group) [Source:HGNC Symbol;Acc:HGNC:2665]	GO:0000139(Golgi membrane);GO:0001618(virus receptor activity);GO:0002376(immune system process);GO:0002726(positive regulation of T cell cytokine production);GO:0005515(protein binding);GO:0005576(extracellular region);GO:0005886(plasma membrane);GO:0006958(complement activation, classical pathway);GO:0007204(positive regulation of cytosolic calcium ion concentration);GO:0008289(lipid binding);G…	04610(Complement and coagulation cascades);04640(Hematopoietic cell lineage);05416(Viral myocarditis)	yes
ENSG00000235576	LINC01871	0.555518	8.56765e-20	2.87342e-15	0.238	0.135	long intergenic non-protein coding RNA 1871 [Source:HGNC Symbol;Acc:HGNC:52690]	NA	NA	yes
ENSG00000152518	ZFP36L2	0.57837	1.17102e-58	3.92737e-54	0.842	0.689	ZFP36 ring finger protein like 2 [Source:HGNC Symbol;Acc:HGNC:1108]	GO:0000165(MAPK cascade);GO:0000288(nuclear-transcribed mRNA catabolic process, deadenylation-dependent decay);GO:0003723(RNA binding);GO:0003729(mRNA binding);GO:0005515(protein binding);GO:0005634(nucleus);GO:0005737(cytoplasm);GO:0006402(mRNA catabolic process);GO:0006417(regulation of translation);GO:0009611(response to wounding);GO:0010629(negative regulation of gene expression);GO:0030097(h…	04218(Cellular senescence)	yes
ENSG00000042493	CAPG	0.310328	7.35724e-08	0.00246747	0.139	0.101	capping actin protein, gelsolin like [Source:HGNC Symbol;Acc:HGNC:1474]	GO:0001726(ruffle);GO:0003779(actin binding);GO:0005515(protein binding);GO:0005546(phosphatidylinositol-4,5-bisphosphate binding);GO:0005634(nucleus);GO:0005654(nucleoplasm);GO:0005730(nucleolus);GO:0005737(cytoplasm);GO:0005814(centriole);GO:0007417(central nervous system development);GO:0008154(actin polymerization or depolymerization);GO:0008290(F-actin capping protein complex);GO:0015629(act…	NA	yes
ENSG00000115523	GNLY	1.01411	1.46361e-44	4.90865e-40	0.411	0.224	granulysin [Source:HGNC Symbol;Acc:HGNC:4414]	GO:0005515(protein binding);GO:0005576(extracellular region);GO:0005615(extracellular space);GO:0006968(cellular defense response);GO:0031640(killing of cells of another organism);GO:0042742(defense response to bacterium);GO:0044194(cytolytic granule);GO:0050832(defense response to fungus);GO:0061844(antimicrobial humoral immune response mediated by antimicrobial peptide);GO:0097013(phagocytic ve…	NA	yes
ENSG00000153563	CD8A	0.74358	2.97373e-38	9.97329e-34	0.252	0.116	CD8 subunit alpha [Source:HGNC Symbol;Acc:HGNC:1706]	GO:0002250(adaptive immune response);GO:0002376(immune system process);GO:0002456(T cell mediated immunity);GO:0005515(protein binding);GO:0005576(extracellular region);GO:0005886(plasma membrane);GO:0006955(immune response);GO:0007166(cell surface receptor signaling pathway);GO:0007169(transmembrane receptor protein tyrosine kinase signaling pathway);GO:0009897(external side of plasma membrane);…	04514(Cell adhesion molecules);04612(Antigen processing and presentation);04640(Hematopoietic cell lineage);04660(T cell receptor signaling pathway);05135(Yersinia infection);05340(Primary immunodeficiency)	yes
ENSG00000172116	CD8B	0.810073	7.84045e-43	2.62953e-38	0.236	0.098	CD8 subunit beta [Source:HGNC Symbol;Acc:HGNC:1707]	GO:0002250(adaptive immune response);GO:0002376(immune system process);GO:0005515(protein binding);GO:0005576(extracellular region);GO:0005886(plasma membrane);GO:0006955(immune response);GO:0007169(transmembrane receptor protein tyrosine kinase signaling pathway);GO:0009986(cell surface);GO:0015026(coreceptor activity);GO:0016020(membrane);GO:0031901(early endosome membrane);GO:0042101(T cell re…	04514(Cell adhesion molecules);04612(Antigen processing and presentation);04640(Hematopoietic cell lineage);04660(T cell receptor signaling pathway);05135(Yersinia infection);05340(Primary immunodeficiency)	yes
ENSG00000158050	DUSP2	0.491099	4.79143e-20	1.60695e-15	0.431	0.32	dual specificity phosphatase 2 [Source:HGNC Symbol;Acc:HGNC:3068]	GO:0001706(endoderm formation);GO:0004721(phosphoprotein phosphatase activity);GO:0004722(protein serine/threonine phosphatase activity);GO:0004725(protein tyrosine phosphatase activity);GO:0005515(protein binding);GO:0005634(nucleus);GO:0005654(nucleoplasm);GO:0005737(cytoplasm);GO:0006470(protein dephosphorylation);GO:0008138(protein tyrosine/serine/threonine phosphatase activity);GO:0008330(pr…	04010(MAPK signaling pathway)	yes
ENSG00000153234	NR4A2	0.301557	1.29456e-06	0.0434169	0.222	0.181	nuclear receptor subfamily 4 group A member 2 [Source:HGNC Symbol;Acc:HGNC:7981]	GO:0000122(negative regulation of transcription by RNA polymerase II);GO:0000785(chromatin);GO:0000977(RNA polymerase II transcription regulatory region sequence-specific DNA binding);GO:0000978(RNA polymerase II cis-regulatory region sequence-specific DNA binding);GO:0000981(DNA-binding transcription factor activity, RNA polymerase II-specific);GO:0001228(DNA-binding transcription activator acti…	04925(Aldosterone synthesis and secretion);04928(Parathyroid hormone synthesis, secretion and action)	yes
ENSG00000135916	ITM2C	0.453573	2.63323e-16	8.83134e-12	0.14	0.07	integral membrane protein 2C [Source:HGNC Symbol;Acc:HGNC:6175]	GO:0001540(amyloid-beta binding);GO:0005515(protein binding);GO:0005524(ATP binding);GO:0005764(lysosome);GO:0005765(lysosomal membrane);GO:0005794(Golgi apparatus);GO:0005886(plasma membrane);GO:0010977(negative regulation of neuron projection development);GO:0016020(membrane);GO:0030182(neuron differentiation);GO:0042985(negative regulation of amyloid precursor protein biosynthetic process);GO:…	NA	yes
ENSG00000196220	SRGAP3	0.37803	2.54845e-11	8.54699e-07	0.152	0.094	SLIT-ROBO Rho GTPase activating protein 3 [Source:HGNC Symbol;Acc:HGNC:19744]	GO:0005096(GTPase activator activity);GO:0005515(protein binding);GO:0005737(cytoplasm);GO:0005829(cytosol);GO:0007165(signal transduction);GO:0030336(negative regulation of cell migration);GO:0051056(regulation of small GTPase mediated signal transduction)	04360(Axon guidance)	yes
ENSG00000187118	CMC1	0.279721	1.55935e-05	0.522974	0.145	0.115	C-X9-C motif containing 1 [Source:HGNC Symbol;Acc:HGNC:28783]	GO:0005739(mitochondrion);GO:0046872(metal ion binding)	NA	yes
ENSG00000163513	TGFBR2	0.268158	1.23504e-08	0.000414208	0.108	0.078	transforming growth factor beta receptor 2 [Source:HGNC Symbol;Acc:HGNC:11773]	GO:0000166(nucleotide binding);GO:0001568(blood vessel development);GO:0001569(branching involved in blood vessel morphogenesis);GO:0001570(vasculogenesis);GO:0001701(in utero embryonic development);GO:0001947(heart looping);GO:0002053(positive regulation of mesenchymal cell proliferation);GO:0002088(lens development in camera-type eye);GO:0002651(positive regulation of tolerance induction to sel…	04010(MAPK signaling pathway);04060(Cytokine-cytokine receptor interaction);04068(FoxO signaling pathway);04144(Endocytosis);04218(Cellular senescence);04350(TGF-beta signaling pathway);04380(Osteoclast differentiation);04390(Hippo signaling pathway);04520(Adherens junction);04659(Th17 cell differentiation);04926(Relaxin signaling pathway);04933(AGE-RAGE signaling pathway in diabetic complication…	yes
ENSG00000145220	LYAR	0.691964	7.71716e-35	2.58818e-30	0.186	0.09	Ly1 antibody reactive [Source:HGNC Symbol;Acc:HGNC:26021]	GO:0000122(negative regulation of transcription by RNA polymerase II);GO:0001750(photoreceptor outer segment);GO:0002376(immune system process);GO:0003677(DNA binding);GO:0003723(RNA binding);GO:0005515(protein binding);GO:0005634(nucleus);GO:0005654(nucleoplasm);GO:0005730(nucleolus);GO:0005737(cytoplasm);GO:0006364(rRNA processing);GO:0042802(identical protein binding);GO:0042995(cell projectio…	NA	yes
ENSG00000171476	HOPX	0.644809	8.76572e-24	2.93985e-19	0.257	0.142	HOP homeobox [Source:HGNC Symbol;Acc:HGNC:24961]	GO:0000122(negative regulation of transcription by RNA polymerase II);GO:0000785(chromatin);GO:0001829(trophectodermal cell differentiation);GO:0003166(bundle of His development);GO:0003677(DNA binding);GO:0005515(protein binding);GO:0005634(nucleus);GO:0005737(cytoplasm);GO:0006357(regulation of transcription by RNA polymerase II);GO:0007507(heart development);GO:0008016(regulation of heart cont…	NA	yes
ENSG00000164169	PRMT9	0.463645	9.72629e-13	3.262e-08	0.166	0.106	protein arginine methyltransferase 9 [Source:HGNC Symbol;Acc:HGNC:25099]	GO:0005515(protein binding);GO:0005737(cytoplasm);GO:0006397(mRNA processing);GO:0008168(methyltransferase activity);GO:0008276(protein methyltransferase activity);GO:0016274(protein-arginine N-methyltransferase activity);GO:0016740(transferase activity);GO:0018216(peptidyl-arginine methylation);GO:0032259(methylation);GO:0035241(protein-arginine omega-N monomethyltransferase activity);GO:0035243…	NA	yes
ENSG00000168685	IL7R	0.290982	8.04982e-06	0.269975	0.445	0.39	interleukin 7 receptor [Source:HGNC Symbol;Acc:HGNC:6024]	GO:0000018(regulation of DNA recombination);GO:0000902(cell morphogenesis);GO:0001782(B cell homeostasis);GO:0001913(T cell mediated cytotoxicity);GO:0001915(negative regulation of T cell mediated cytotoxicity);GO:0003823(antigen binding);GO:0004896(cytokine receptor activity);GO:0004917(interleukin-7 receptor activity);GO:0005515(protein binding);GO:0005576(extracellular region);GO:0005654(nucle…	04060(Cytokine-cytokine receptor interaction);04068(FoxO signaling pathway);04151(PI3K-Akt signaling pathway);04630(JAK-STAT signaling pathway);04640(Hematopoietic cell lineage);05200(Pathways in cancer);05340(Primary immunodeficiency)	yes
ENSG00000151883	PARP8	0.486859	1.61325e-19	5.41052e-15	0.174	0.099	poly(ADP-ribose) polymerase family member 8 [Source:HGNC Symbol;Acc:HGNC:26124]	GO:0003950(NAD+ ADP-ribosyltransferase activity);GO:0005635(nuclear envelope);GO:0016740(transferase activity);GO:0016757(glycosyltransferase activity);GO:0016779(nucleotidyltransferase activity);GO:0019900(kinase binding);GO:0030968(endoplasmic reticulum unfolded protein response);GO:0043539(protein serine/threonine kinase activator activity);GO:0070213(protein auto-ADP-ribosylation);GO:0071782(…	NA	yes
ENSG00000213949	ITGA1	0.478022	5.61531e-17	1.88326e-12	0.121	0.057	integrin subunit alpha 1 [Source:HGNC Symbol;Acc:HGNC:6134]	GO:0001669(acrosomal vesicle);GO:0005102(signaling receptor binding);GO:0005178(integrin binding);GO:0005515(protein binding);GO:0005518(collagen binding);GO:0005886(plasma membrane);GO:0005925(focal adhesion);GO:0007155(cell adhesion);GO:0007160(cell-matrix adhesion);GO:0007229(integrin-mediated signaling pathway);GO:0008285(negative regulation of cell population proliferation);GO:0008305(integr…	04151(PI3K-Akt signaling pathway);04510(Focal adhesion);04512(ECM-receptor interaction);04640(Hematopoietic cell lineage);04810(Regulation of actin cytoskeleton);05165(Human papillomavirus infection);05410(Hypertrophic cardiomyopathy);05412(Arrhythmogenic right ventricular cardiomyopathy);05414(Dilated cardiomyopathy)	yes
ENSG00000113088	GZMK	1.2093	5.17197e-96	1.73458e-91	0.459	0.193	granzyme K [Source:HGNC Symbol;Acc:HGNC:4711]	GO:0004252(serine-type endopeptidase activity);GO:0005515(protein binding);GO:0005576(extracellular region);GO:0006508(proteolysis);GO:0008233(peptidase activity);GO:0008236(serine-type peptidase activity);GO:0016787(hydrolase activity)	NA	yes
ENSG00000145649	GZMA	0.400384	9.30349e-52	3.12021e-47	0.518	0.318	granzyme A [Source:HGNC Symbol;Acc:HGNC:4708]	GO:0001772(immunological synapse);GO:0004252(serine-type endopeptidase activity);GO:0005515(protein binding);GO:0005576(extracellular region);GO:0005615(extracellular space);GO:0005634(nucleus);GO:0005737(cytoplasm);GO:0006508(proteolysis);GO:0006915(apoptotic process);GO:0006955(immune response);GO:0008233(peptidase activity);GO:0008236(serine-type peptidase activity);GO:0009617(response to bact…	04080(Neuroactive ligand-receptor interaction)	yes
ENSG00000145675	PIK3R1	0.337049	5.60907e-10	1.88117e-05	0.229	0.165	phosphoinositide-3-kinase regulatory subunit 1 [Source:HGNC Symbol;Acc:HGNC:8979]	GO:0001678(cellular glucose homeostasis);GO:0001784(phosphotyrosine residue binding);GO:0001953(negative regulation of cell-matrix adhesion);GO:0002687(positive regulation of leukocyte migration);GO:0005068(transmembrane receptor protein tyrosine kinase adaptor activity);GO:0005158(insulin receptor binding);GO:0005159(insulin-like growth factor receptor binding);GO:0005168(neurotrophin TRKA recep…	01521(EGFR tyrosine kinase inhibitor resistance);01522(Endocrine resistance);01524(Platinum drug resistance);04012(ErbB signaling pathway);04014(Ras signaling pathway);04015(Rap1 signaling pathway);04024(cAMP signaling pathway);04062(Chemokine signaling pathway);04066(HIF-1 signaling pathway);04068(FoxO signaling pathway);04070(Phosphatidylinositol signaling system);04071(Sphingolipid signaling p…	yes
ENSG00000146285	SCML4	0.540971	2.85534e-20	9.57623e-16	0.143	0.074	Scm polycomb group protein like 4 [Source:HGNC Symbol;Acc:HGNC:21397]	GO:0005515(protein binding);GO:0005634(nucleus)	NA	yes
ENSG00000164483	SAMD3	0.465333	1.02033e-18	3.42197e-14	0.139	0.075	sterile alpha motif domain containing 3 [Source:HGNC Symbol;Acc:HGNC:21574]	GO:0005515(protein binding)	NA	yes
ENSG00000227191	TRGC2	1.03234	3.73545e-61	1.25279e-56	0.244	0.083	T cell receptor gamma constant 2 [Source:HGNC Symbol;Acc:HGNC:12276]	GO:0016020(membrane)	NA	yes
ENSG00000281103	TRG-AS1	0.440751	3.33907e-17	1.11986e-12	0.127	0.067	T cell receptor gamma locus antisense RNA 1 [Source:HGNC Symbol;Acc:HGNC:48974]	NA	NA	yes
ENSG00000164543	STK17A	0.388575	3.56989e-17	1.19727e-12	0.404	0.308	serine/threonine kinase 17a [Source:HGNC Symbol;Acc:HGNC:11395]	GO:0000166(nucleotide binding);GO:0004672(protein kinase activity);GO:0004674(protein serine/threonine kinase activity);GO:0005524(ATP binding);GO:0005634(nucleus);GO:0005886(plasma membrane);GO:0006468(protein phosphorylation);GO:0006915(apoptotic process);GO:0016301(kinase activity);GO:0016310(phosphorylation);GO:0016607(nuclear speck);GO:0016740(transferase activity);GO:0035556(intracellular s…	NA	yes
ENSG00000158517	NCF1	0.292844	2.23968e-08	0.000751143	0.14	0.101	neutrophil cytosolic factor 1 [Source:HGNC Symbol;Acc:HGNC:7660]	GO:0005515(protein binding);GO:0005737(cytoplasm);GO:0005829(cytosol);GO:0005886(plasma membrane);GO:0006612(protein targeting to membrane);GO:0006801(superoxide metabolic process);GO:0006968(cellular defense response);GO:0008289(lipid binding);GO:0009055(electron transfer activity);GO:0009898(cytoplasmic side of plasma membrane);GO:0014068(positive regulation of phosphatidylinositol 3-kinase sig…	04062(Chemokine signaling pathway);04145(Phagosome);04380(Osteoclast differentiation);04666(Fc gamma R-mediated phagocytosis);04670(Leukocyte transendothelial migration);05020(Prion disease);05140(Leishmaniasis);05418(Fluid shear stress and atherosclerosis)	yes
ENSG00000002586	CD99	0.314434	2.64342e-14	8.8655e-10	0.356	0.293	CD99 molecule (Xg blood group) [Source:HGNC Symbol;Acc:HGNC:7082]	GO:0005515(protein binding);GO:0005737(cytoplasm);GO:0005886(plasma membrane);GO:0005925(focal adhesion);GO:0007155(cell adhesion);GO:0016020(membrane);GO:0034109(homotypic cell-cell adhesion);GO:0072683(T cell extravasation);GO:0110165(cellular anatomical entity);GO:2000391(positive regulation of neutrophil extravasation)	04514(Cell adhesion molecules);04670(Leukocyte transendothelial migration)	yes
ENSG00000122694	GLIPR2	0.276444	2.66586e-13	8.94075e-09	0.15	0.112	GLI pathogenesis related 2 [Source:HGNC Symbol;Acc:HGNC:18007]	GO:0000139(Golgi membrane);GO:0005576(extracellular region);GO:0005615(extracellular space);GO:0005794(Golgi apparatus);GO:0010634(positive regulation of epithelial cell migration);GO:0010718(positive regulation of epithelial to mesenchymal transition);GO:0016020(membrane);GO:0042803(protein homodimerization activity);GO:0070062(extracellular exosome);GO:0070374(positive regulation of ERK1 and ER…	NA	yes
ENSG00000135046	ANXA1	0.634174	1.81021e-25	6.07108e-21	0.36	0.224	annexin A1 [Source:HGNC Symbol;Acc:HGNC:533]	GO:0001533(cornified envelope);GO:0001780(neutrophil homeostasis);GO:0001891(phagocytic cup);GO:0002250(adaptive immune response);GO:0002376(immune system process);GO:0002548(monocyte chemotaxis);GO:0002685(regulation of leukocyte migration);GO:0004859(phospholipase inhibitor activity);GO:0005102(signaling receptor binding);GO:0005509(calcium ion binding);GO:0005515(protein binding);GO:0005543(ph…	NA	yes
ENSG00000187764	SEMA4D	0.265734	1.73615e-11	5.82269e-07	0.173	0.137	semaphorin 4D [Source:HGNC Symbol;Acc:HGNC:10732]	GO:0000122(negative regulation of transcription by RNA polymerase II);GO:0001755(neural crest cell migration);GO:0001934(positive regulation of protein phosphorylation);GO:0004888(transmembrane signaling receptor activity);GO:0005102(signaling receptor binding);GO:0005515(protein binding);GO:0005615(extracellular space);GO:0005886(plasma membrane);GO:0006955(immune response);GO:0007155(cell adhes…	04360(Axon guidance)	yes
ENSG00000148175	STOM	0.357193	1.04275e-13	3.49716e-09	0.13	0.083	stomatin [Source:HGNC Symbol;Acc:HGNC:3383]	GO:0005515(protein binding);GO:0005615(extracellular space);GO:0005737(cytoplasm);GO:0005739(mitochondrion);GO:0005783(endoplasmic reticulum);GO:0005856(cytoskeleton);GO:0005886(plasma membrane);GO:0016020(membrane);GO:0031410(cytoplasmic vesicle);GO:0031982(vesicle);GO:0034765(regulation of ion transmembrane transport);GO:0035577(azurophil granule membrane);GO:0035579(specific granule membrane);…	NA	yes
	FAM102A	0.300738	1.40107e-08	0.00046989	0.124	0.09	NA	NA	NA	yes
	RARRES3	0.393096	6.04676e-17	2.02796e-12	0.416	0.327	NA	NA	NA	yes
ENSG00000173457	PPP1R14B	0.448717	2.75416e-15	9.23692e-11	0.188	0.119	protein phosphatase 1 regulatory inhibitor subunit 14B [Source:HGNC Symbol;Acc:HGNC:9057]	GO:0004864(protein phosphatase inhibitor activity);GO:0004865(protein serine/threonine phosphatase inhibitor activity);GO:0005737(cytoplasm);GO:0042325(regulation of phosphorylation);GO:0045087(innate immune response)	NA	yes
ENSG00000251562	MALAT1	0.340334	2.87277e-143	9.63468e-139	1	0.999	metastasis associated lung adenocarcinoma transcript 1 [Source:HGNC Symbol;Acc:HGNC:29665]	GO:2000147(positive regulation of cell motility)	NA	yes
ENSG00000172543	CTSW	0.781734	4.08526e-69	1.37011e-64	0.464	0.228	cathepsin W [Source:HGNC Symbol;Acc:HGNC:2546]	GO:0004197(cysteine-type endopeptidase activity);GO:0005576(extracellular region);GO:0005615(extracellular space);GO:0005783(endoplasmic reticulum);GO:0006508(proteolysis);GO:0006955(immune response);GO:0008233(peptidase activity);GO:0008234(cysteine-type peptidase activity);GO:0016020(membrane);GO:0016787(hydrolase activity);GO:0031089(platelet dense granule lumen);GO:0051603(proteolysis involve…	04142(Lysosome);04210(Apoptosis)	yes
ENSG00000149311	ATM	0.270958	1.90047e-11	6.37379e-07	0.227	0.178	ATM serine/threonine kinase [Source:HGNC Symbol;Acc:HGNC:795]	GO:0000077(DNA damage checkpoint signaling);GO:0000166(nucleotide binding);GO:0000425(pexophagy);GO:0000723(telomere maintenance);GO:0000724(double-strand break repair via homologous recombination);GO:0000781(chromosome, telomeric region);GO:0001541(ovarian follicle development);GO:0001666(response to hypoxia);GO:0001756(somitogenesis);GO:0002331(pre-B cell allelic exclusion);GO:0002376(immune sy…	01524(Platinum drug resistance);03440(Homologous recombination);04064(NF-kappa B signaling pathway);04068(FoxO signaling pathway);04110(Cell cycle);04115(p53 signaling pathway);04210(Apoptosis);04218(Cellular senescence);05131(Shigellosis);05165(Human papillomavirus infection);05166(Human T-cell leukemia virus 1 infection);05170(Human immunodeficiency virus 1 infection);05202(Transcriptional misr…	yes
ENSG00000150593	PDCD4	0.363966	8.15903e-18	2.73638e-13	0.283	0.199	programmed cell death 4 [Source:HGNC Symbol;Acc:HGNC:8763]	GO:0003723(RNA binding);GO:0005515(protein binding);GO:0005634(nucleus);GO:0005737(cytoplasm);GO:0005829(cytosol);GO:0006915(apoptotic process);GO:0009725(response to hormone);GO:0030509(BMP signaling pathway);GO:0034393(positive regulation of smooth muscle cell apoptotic process);GO:0043066(negative regulation of apoptotic process);GO:0043279(response to alkaloid);GO:0043508(negative regulation …	05205(Proteoglycans in cancer);05206(MicroRNAs in cancer)	yes
ENSG00000139187	KLRG1	0.379687	1.49084e-10	4.99998e-06	0.103	0.058	killer cell lectin like receptor G1 [Source:HGNC Symbol;Acc:HGNC:6380]	GO:0002376(immune system process);GO:0005515(protein binding);GO:0005886(plasma membrane);GO:0006954(inflammatory response);GO:0006968(cellular defense response);GO:0007166(cell surface receptor signaling pathway);GO:0016020(membrane);GO:0030246(carbohydrate binding);GO:0038023(signaling receptor activity);GO:0043231(intracellular membrane-bounded organelle);GO:0045087(innate immune response)	NA	yes
ENSG00000110848	CD69	0.278066	8.0365e-11	2.69528e-06	0.607	0.527	CD69 molecule [Source:HGNC Symbol;Acc:HGNC:1694]	GO:0004888(transmembrane signaling receptor activity);GO:0005515(protein binding);GO:0005886(plasma membrane);GO:0009897(external side of plasma membrane);GO:0009986(cell surface);GO:0016020(membrane);GO:0030246(carbohydrate binding);GO:0032991(protein-containing complex);GO:0042802(identical protein binding);GO:0071466(cellular response to xenobiotic stimulus)	NA	yes
ENSG00000110852	CLEC2B	0.444319	1.79583e-19	6.02287e-15	0.378	0.26	C-type lectin domain family 2 member B [Source:HGNC Symbol;Acc:HGNC:2053]	GO:0005515(protein binding);GO:0005886(plasma membrane);GO:0009897(external side of plasma membrane);GO:0016020(membrane);GO:0030246(carbohydrate binding);GO:0042802(identical protein binding)	05167(Kaposi sarcoma-associated herpesvirus infection)	yes
ENSG00000139112	GABARAPL1	0.340066	3.80638e-13	1.27658e-08	0.114	0.069	GABA type A receptor associated protein like 1 [Source:HGNC Symbol;Acc:HGNC:4068]	GO:0000045(autophagosome assembly);GO:0000421(autophagosome membrane);GO:0000422(autophagy of mitochondrion);GO:0005515(protein binding);GO:0005737(cytoplasm);GO:0005739(mitochondrion);GO:0005776(autophagosome);GO:0005783(endoplasmic reticulum);GO:0005794(Golgi apparatus);GO:0005829(cytosol);GO:0005856(cytoskeleton);GO:0005874(microtubule);GO:0006914(autophagy);GO:0006995(cellular response to nit…	04068(FoxO signaling pathway);04136(Autophagy - other);04137(Mitophagy - animal);04140(Autophagy - animal);04371(Apelin signaling pathway);04621(NOD-like receptor signaling pathway);04727(GABAergic synapse);05014(Amyotrophic lateral sclerosis);05022(Pathways of neurodegeneration - multiple diseases);05131(Shigellosis);05167(Kaposi sarcoma-associated herpesvirus infection)	yes
ENSG00000134539	KLRD1	0.634076	2.3804e-39	7.98338e-35	0.33	0.171	killer cell lectin like receptor D1 [Source:HGNC Symbol;Acc:HGNC:6378]	GO:0001915(negative regulation of T cell mediated cytotoxicity);GO:0002223(stimulatory C-type lectin receptor signaling pathway);GO:0002228(natural killer cell mediated immunity);GO:0002250(adaptive immune response);GO:0002376(immune system process);GO:0004888(transmembrane signaling receptor activity);GO:0005515(protein binding);GO:0005886(plasma membrane);GO:0007166(cell surface receptor signal…	04612(Antigen processing and presentation);04650(Natural killer cell mediated cytotoxicity);05332(Graft-versus-host disease)	yes
ENSG00000205809	KLRC2	0.970294	9.86568e-44	3.30875e-39	0.212	0.079	killer cell lectin like receptor C2 [Source:HGNC Symbol;Acc:HGNC:6375]	GO:0002223(stimulatory C-type lectin receptor signaling pathway);GO:0002228(natural killer cell mediated immunity);GO:0002250(adaptive immune response);GO:0002376(immune system process);GO:0004888(transmembrane signaling receptor activity);GO:0005515(protein binding);GO:0005886(plasma membrane);GO:0006968(cellular defense response);GO:0007165(signal transduction);GO:0016020(membrane);GO:0023024(M…	04612(Antigen processing and presentation);04650(Natural killer cell mediated cytotoxicity)	yes
ENSG00000256039	LINC02446	0.615944	2.52324e-27	8.46244e-23	0.122	0.04	long intergenic non-protein coding RNA 2446 [Source:HGNC Symbol;Acc:HGNC:53378]	NA	NA	yes
ENSG00000135404	CD63	0.403213	3.26409e-15	1.09471e-10	0.37	0.296	CD63 molecule [Source:HGNC Symbol;Acc:HGNC:1692]	GO:0002092(positive regulation of receptor internalization);GO:0005515(protein binding);GO:0005576(extracellular region);GO:0005615(extracellular space);GO:0005654(nucleoplasm);GO:0005764(lysosome);GO:0005765(lysosomal membrane);GO:0005768(endosome);GO:0005770(late endosome);GO:0005771(multivesicular body);GO:0005886(plasma membrane);GO:0007160(cell-matrix adhesion);GO:0009986(cell surface);GO:00…	04142(Lysosome);05205(Proteoglycans in cancer)	yes
ENSG00000211829	TRDC	1.0248	4.09952e-38	1.3749e-33	0.244	0.115	T cell receptor delta constant [Source:HGNC Symbol;Acc:HGNC:12253]	GO:0009897(external side of plasma membrane)	NA	yes
ENSG00000100450	GZMH	0.638065	7.5658e-22	2.53742e-17	0.235	0.13	granzyme H [Source:HGNC Symbol;Acc:HGNC:4710]	GO:0004252(serine-type endopeptidase activity);GO:0005737(cytoplasm);GO:0005764(lysosome);GO:0006508(proteolysis);GO:0006915(apoptotic process);GO:0008233(peptidase activity);GO:0008236(serine-type peptidase activity);GO:0016020(membrane);GO:0016787(hydrolase activity);GO:0031640(killing of cells of another organism);GO:0043231(intracellular membrane-bounded organelle);GO:0044194(cytolytic granul…	NA	yes
	AL627171.1	0.646909	2.72019e-16	9.12298e-12	0.18	0.107	NA	NA	NA	yes
ENSG00000170345	FOS	0.320096	1.59453e-11	5.34772e-07	0.529	0.448	Fos proto-oncogene, AP-1 transcription factor subunit [Source:HGNC Symbol;Acc:HGNC:3796]	GO:0000785(chromatin);GO:0000976(transcription cis-regulatory region binding);GO:0000978(RNA polymerase II cis-regulatory region sequence-specific DNA binding);GO:0000979(RNA polymerase II core promoter sequence-specific DNA binding);GO:0000981(DNA-binding transcription factor activity, RNA polymerase II-specific);GO:0001221(transcription coregulator binding);GO:0001228(DNA-binding transcription …	01522(Endocrine resistance);04010(MAPK signaling pathway);04024(cAMP signaling pathway);04210(Apoptosis);04380(Osteoclast differentiation);04620(Toll-like receptor signaling pathway);04657(IL-17 signaling pathway);04658(Th1 and Th2 cell differentiation);04659(Th17 cell differentiation);04660(T cell receptor signaling pathway);04662(B cell receptor signaling pathway);04668(TNF signaling pathway);0…	yes
ENSG00000196405	EVL	0.326691	1.36075e-12	4.56367e-08	0.511	0.432	Enah/Vasp-like [Source:HGNC Symbol;Acc:HGNC:20234]	GO:0003779(actin binding);GO:0005515(protein binding);GO:0005522(profilin binding);GO:0005737(cytoplasm);GO:0005829(cytosol);GO:0005856(cytoskeleton);GO:0005925(focal adhesion);GO:0007015(actin filament organization);GO:0007166(cell surface receptor signaling pathway);GO:0007399(nervous system development);GO:0008154(actin polymerization or depolymerization);GO:0009887(animal organ morphogenesis)…	04015(Rap1 signaling pathway)	yes
ENSG00000078304	PPP2R5C	0.508248	1.40805e-28	4.72231e-24	0.527	0.403	protein phosphatase 2 regulatory subunit B'gamma [Source:HGNC Symbol;Acc:HGNC:9311]	GO:0000159(protein phosphatase type 2A complex);GO:0000775(chromosome, centromeric region);GO:0005515(protein binding);GO:0005634(nucleus);GO:0005654(nucleoplasm);GO:0005694(chromosome);GO:0005794(Golgi apparatus);GO:0005829(cytosol);GO:0006470(protein dephosphorylation);GO:0006977(DNA damage response, signal transduction by p53 class mediator resulting in cell cycle arrest);GO:0007165(signal tra…	03015(mRNA surveillance pathway);04071(Sphingolipid signaling pathway);04114(Oocyte meiosis);04151(PI3K-Akt signaling pathway);04152(AMPK signaling pathway);04261(Adrenergic signaling in cardiomyocytes);04728(Dopaminergic synapse);05165(Human papillomavirus infection)	yes
ENSG00000271503	CCL5	0.992523	2.68546e-238	9.0065e-234	0.883	0.446	C-C motif chemokine ligand 5 [Source:HGNC Symbol;Acc:HGNC:10632]	GO:0000165(MAPK cascade);GO:0002407(dendritic cell chemotaxis);GO:0002548(monocyte chemotaxis);GO:0002676(regulation of chronic inflammatory response);GO:0004435(phosphatidylinositol phospholipase C activity);GO:0004672(protein kinase activity);GO:0005125(cytokine activity);GO:0005515(protein binding);GO:0005576(extracellular region);GO:0005615(extracellular space);GO:0006816(calcium ion transpor…	04060(Cytokine-cytokine receptor interaction);04061(Viral protein interaction with cytokine and cytokine receptor);04062(Chemokine signaling pathway);04620(Toll-like receptor signaling pathway);04621(NOD-like receptor signaling pathway);04623(Cytosolic DNA-sensing pathway);04668(TNF signaling pathway);05020(Prion disease);05120(Epithelial cell signaling in Helicobacter pylori infection);05131(Shi…	yes
ENSG00000173762	CD7	0.345847	6.29613e-12	2.1116e-07	0.466	0.386	CD7 molecule [Source:HGNC Symbol;Acc:HGNC:1695]	GO:0002250(adaptive immune response);GO:0002376(immune system process);GO:0005515(protein binding);GO:0005886(plasma membrane);GO:0006955(immune response);GO:0007169(transmembrane receptor protein tyrosine kinase signaling pathway);GO:0016020(membrane);GO:0038023(signaling receptor activity);GO:0042110(T cell activation)	04640(Hematopoietic cell lineage)	yes
ENSG00000168675	LDLRAD4	0.332653	9.10356e-17	3.05315e-12	0.161	0.11	low density lipoprotein receptor class A domain containing 4 [Source:HGNC Symbol;Acc:HGNC:1224]	GO:0000139(Golgi membrane);GO:0005515(protein binding);GO:0005768(endosome);GO:0009968(negative regulation of signal transduction);GO:0010008(endosome membrane);GO:0010719(negative regulation of epithelial to mesenchymal transition);GO:0010991(negative regulation of SMAD protein complex assembly);GO:0016020(membrane);GO:0030336(negative regulation of cell migration);GO:0030512(negative regulation…	NA	yes
ENSG00000197971	MBP	0.511755	1.5655e-23	5.25037e-19	0.277	0.18	myelin basic protein [Source:HGNC Symbol;Acc:HGNC:6925]	GO:0000165(MAPK cascade);GO:0002020(protease binding);GO:0005515(protein binding);GO:0005516(calmodulin binding);GO:0005634(nucleus);GO:0005829(cytosol);GO:0005886(plasma membrane);GO:0006955(immune response);GO:0007268(chemical synaptic transmission);GO:0007417(central nervous system development);GO:0007605(sensory perception of sound);GO:0008289(lipid binding);GO:0008366(axon ensheathment);GO:0…	NA	yes
ENSG00000077984	CST7	0.568395	1.67796e-31	5.62754e-27	0.407	0.255	cystatin F [Source:HGNC Symbol;Acc:HGNC:2479]	GO:0004866(endopeptidase inhibitor activity);GO:0004869(cysteine-type endopeptidase inhibitor activity);GO:0005515(protein binding);GO:0005576(extracellular region);GO:0005615(extracellular space);GO:0005737(cytoplasm);GO:0005764(lysosome);GO:0005768(endosome);GO:0005770(late endosome);GO:0005771(multivesicular body);GO:0005783(endoplasmic reticulum);GO:0005794(Golgi apparatus);GO:0006955(immune …	NA	yes
ENSG00000171858	RPS21	0.285484	1.73011e-24	5.80245e-20	0.879	0.806	ribosomal protein S21 [Source:HGNC Symbol;Acc:HGNC:10409]	GO:0000447(endonucleolytic cleavage in ITS1 to separate SSU-rRNA from 5.8S rRNA and LSU-rRNA from tricistronic rRNA transcript (SSU-rRNA, 5.8S rRNA, LSU-rRNA));GO:0000461(endonucleolytic cleavage to generate mature 3'-end of SSU-rRNA from (SSU-rRNA, 5.8S rRNA, LSU-rRNA));GO:0002181(cytoplasmic translation);GO:0003723(RNA binding);GO:0003735(structural constituent of ribosome);GO:0005515(protein b…	03010(Ribosome);05171(Coronavirus disease - COVID-19)	yes
ENSG00000197540	GZMM	0.517765	2.78732e-22	9.3481e-18	0.203	0.117	granzyme M [Source:HGNC Symbol;Acc:HGNC:4712]	GO:0001913(T cell mediated cytotoxicity);GO:0002376(immune system process);GO:0004175(endopeptidase activity);GO:0004252(serine-type endopeptidase activity);GO:0005515(protein binding);GO:0005576(extracellular region);GO:0006508(proteolysis);GO:0006915(apoptotic process);GO:0008233(peptidase activity);GO:0008236(serine-type peptidase activity);GO:0016020(membrane);GO:0016787(hydrolase activity);G…	NA	yes
ENSG00000007264	MATK	0.589537	2.74522e-27	9.20691e-23	0.154	0.068	megakaryocyte-associated tyrosine kinase [Source:HGNC Symbol;Acc:HGNC:6906]	GO:0000166(nucleotide binding);GO:0004672(protein kinase activity);GO:0004713(protein tyrosine kinase activity);GO:0004715(non-membrane spanning protein tyrosine kinase activity);GO:0005515(protein binding);GO:0005524(ATP binding);GO:0005737(cytoplasm);GO:0005829(cytosol);GO:0006468(protein phosphorylation);GO:0008284(positive regulation of cell population proliferation);GO:0016020(membrane);GO:0…	04722(Neurotrophin signaling pathway)	yes
ENSG00000171223	JUNB	0.365812	7.24747e-16	2.43066e-11	0.657	0.606	JunB proto-oncogene, AP-1 transcription factor subunit [Source:HGNC Symbol;Acc:HGNC:6205]	GO:0000785(chromatin);GO:0000977(RNA polymerase II transcription regulatory region sequence-specific DNA binding);GO:0000978(RNA polymerase II cis-regulatory region sequence-specific DNA binding);GO:0000981(DNA-binding transcription factor activity, RNA polymerase II-specific);GO:0001228(DNA-binding transcription activator activity, RNA polymerase II-specific);GO:0001570(vasculogenesis);GO:000164…	04380(Osteoclast differentiation);04668(TNF signaling pathway);04935(Growth hormone synthesis, secretion and action)	yes
ENSG00000160888	IER2	0.37196	2.83907e-15	9.52169e-11	0.383	0.311	immediate early response 2 [Source:HGNC Symbol;Acc:HGNC:28871]	GO:0003677(DNA binding);GO:0005515(protein binding);GO:0005634(nucleus);GO:0005654(nucleoplasm);GO:0005737(cytoplasm);GO:0030182(neuron differentiation);GO:0045944(positive regulation of transcription by RNA polymerase II);GO:0048870(cell motility);GO:0071774(response to fibroblast growth factor)	NA	yes
	AC020916.1	0.371247	2.23199e-08	0.000748564	0.232	0.179	NA	NA	NA	yes
ENSG00000127528	KLF2	0.301482	1.35163e-07	0.00453311	0.191	0.142	KLF transcription factor 2 [Source:HGNC Symbol;Acc:HGNC:6347]	GO:0000122(negative regulation of transcription by RNA polymerase II);GO:0000785(chromatin);GO:0000902(cell morphogenesis);GO:0000978(RNA polymerase II cis-regulatory region sequence-specific DNA binding);GO:0000981(DNA-binding transcription factor activity, RNA polymerase II-specific);GO:0001701(in utero embryonic development);GO:0003677(DNA binding);GO:0003700(DNA-binding transcription factor a…	04068(FoxO signaling pathway);04371(Apelin signaling pathway);05418(Fluid shear stress and atherosclerosis)	yes
ENSG00000126264	HCST	0.48588	1.65408e-36	5.54744e-32	0.68	0.536	hematopoietic cell signal transducer [Source:HGNC Symbol;Acc:HGNC:16977]	GO:0005102(signaling receptor binding);GO:0005515(protein binding);GO:0005886(plasma membrane);GO:0006468(protein phosphorylation);GO:0009986(cell surface);GO:0014068(positive regulation of phosphatidylinositol 3-kinase signaling);GO:0016020(membrane);GO:0043548(phosphatidylinositol 3-kinase binding);GO:0050776(regulation of immune response)	04650(Natural killer cell mediated cytotoxicity)	yes
ENSG00000125740	FOSB	0.529269	3.67927e-20	1.23395e-15	0.318	0.208	FosB proto-oncogene, AP-1 transcription factor subunit [Source:HGNC Symbol;Acc:HGNC:3797]	GO:0000122(negative regulation of transcription by RNA polymerase II);GO:0000785(chromatin);GO:0000978(RNA polymerase II cis-regulatory region sequence-specific DNA binding);GO:0000981(DNA-binding transcription factor activity, RNA polymerase II-specific);GO:0001228(DNA-binding transcription activator activity, RNA polymerase II-specific);GO:0003677(DNA binding);GO:0003690(double-stranded DNA bin…	04380(Osteoclast differentiation);04657(IL-17 signaling pathway);05030(Cocaine addiction);05031(Amphetamine addiction);05034(Alcoholism)	yes
ENSG00000105374	NKG7	0.565756	2.19683e-109	7.36774e-105	0.623	0.322	natural killer cell granule protein 7 [Source:HGNC Symbol;Acc:HGNC:7830]	GO:0002420(natural killer cell mediated cytotoxicity directed against tumor cell target);GO:0005515(protein binding);GO:0005764(lysosome);GO:0005886(plasma membrane);GO:0006954(inflammatory response);GO:0016020(membrane);GO:0031640(killing of cells of another organism);GO:0035710(CD4-positive, alpha-beta T cell activation);GO:0042267(natural killer cell mediated cytotoxicity);GO:0042832(defense r…	NA	yes
ENSG00000250479	CHCHD10	0.269636	2.44097e-08	0.000818652	0.165	0.122	coiled-coil-helix-coiled-coil-helix domain containing 10 [Source:HGNC Symbol;Acc:HGNC:15559]	GO:0003674(molecular_function);GO:0005515(protein binding);GO:0005634(nucleus);GO:0005739(mitochondrion);GO:0005740(mitochondrial envelope);GO:0005758(mitochondrial intermembrane space);GO:0006119(oxidative phosphorylation);GO:0007005(mitochondrion organization);GO:0030322(stabilization of membrane potential);GO:0031930(mitochondria-nucleus signaling pathway);GO:0051457(maintenance of protein loc…	05014(Amyotrophic lateral sclerosis)	yes
ENSG00000225783	MIAT	0.269524	1.33183e-05	0.446668	0.124	0.086	myocardial infarction associated transcript [Source:HGNC Symbol;Acc:HGNC:33425]	GO:0001708(cell fate specification);GO:0005634(nucleus)	NA	yes
ENSG00000198888	MT-ND1	0.313006	3.96037e-29	1.32823e-24	0.943	0.908	mitochondrially encoded NADH:ubiquinone oxidoreductase core subunit 1 [Source:HGNC Symbol;Acc:HGNC:7455]	GO:0003954(NADH dehydrogenase activity);GO:0005515(protein binding);GO:0005739(mitochondrion);GO:0005743(mitochondrial inner membrane);GO:0005747(mitochondrial respiratory chain complex I);GO:0006120(mitochondrial electron transport, NADH to ubiquinone);GO:0008137(NADH dehydrogenase (ubiquinone) activity);GO:0009060(aerobic respiration);GO:0016020(membrane);GO:0022900(electron transport chain);GO…	00190(Oxidative phosphorylation);01100(Metabolic pathways);04714(Thermogenesis);04723(Retrograde endocannabinoid signaling);05010(Alzheimer disease);05012(Parkinson disease);05014(Amyotrophic lateral sclerosis);05016(Huntington disease);05020(Prion disease);05022(Pathways of neurodegeneration - multiple diseases)	yes
ENSG00000198763	MT-ND2	0.427971	1.18617e-48	3.97817e-44	0.962	0.924	mitochondrially encoded NADH:ubiquinone oxidoreductase core subunit 2 [Source:HGNC Symbol;Acc:HGNC:7456]	GO:0005515(protein binding);GO:0005739(mitochondrion);GO:0005743(mitochondrial inner membrane);GO:0005747(mitochondrial respiratory chain complex I);GO:0006120(mitochondrial electron transport, NADH to ubiquinone);GO:0008137(NADH dehydrogenase (ubiquinone) activity);GO:0009060(aerobic respiration);GO:0016020(membrane);GO:0016491(oxidoreductase activity);GO:0019901(protein kinase binding);GO:00329…	00190(Oxidative phosphorylation);01100(Metabolic pathways);04714(Thermogenesis);04723(Retrograde endocannabinoid signaling);05010(Alzheimer disease);05012(Parkinson disease);05014(Amyotrophic lateral sclerosis);05016(Huntington disease);05020(Prion disease);05022(Pathways of neurodegeneration - multiple diseases)	yes
ENSG00000198804	MT-CO1	0.303301	7.5183e-34	2.52149e-29	0.999	0.998	mitochondrially encoded cytochrome c oxidase I [Source:HGNC Symbol;Acc:HGNC:7419]	GO:0004129(cytochrome-c oxidase activity);GO:0005515(protein binding);GO:0005739(mitochondrion);GO:0005743(mitochondrial inner membrane);GO:0005750(mitochondrial respiratory chain complex III);GO:0005751(mitochondrial respiratory chain complex IV);GO:0006119(oxidative phosphorylation);GO:0006123(mitochondrial electron transport, cytochrome c to oxygen);GO:0006979(response to oxidative stress);GO:…	00190(Oxidative phosphorylation);01100(Metabolic pathways);04260(Cardiac muscle contraction);04714(Thermogenesis);04932(Non-alcoholic fatty liver disease);05010(Alzheimer disease);05012(Parkinson disease);05014(Amyotrophic lateral sclerosis);05016(Huntington disease);05020(Prion disease);05022(Pathways of neurodegeneration - multiple diseases)	yes
ENSG00000198712	MT-CO2	0.289862	1.65376e-19	5.54638e-15	0.997	0.99	mitochondrially encoded cytochrome c oxidase II [Source:HGNC Symbol;Acc:HGNC:7421]	GO:0004129(cytochrome-c oxidase activity);GO:0005507(copper ion binding);GO:0005515(protein binding);GO:0005739(mitochondrion);GO:0005743(mitochondrial inner membrane);GO:0005751(mitochondrial respiratory chain complex IV);GO:0006123(mitochondrial electron transport, cytochrome c to oxygen);GO:0007595(lactation);GO:0010729(positive regulation of hydrogen peroxide biosynthetic process);GO:0010940(…	00190(Oxidative phosphorylation);01100(Metabolic pathways);04260(Cardiac muscle contraction);04714(Thermogenesis);04932(Non-alcoholic fatty liver disease);05010(Alzheimer disease);05012(Parkinson disease);05014(Amyotrophic lateral sclerosis);05016(Huntington disease);05020(Prion disease);05022(Pathways of neurodegeneration - multiple diseases)	yes
ENSG00000198899	MT-ATP6	0.313125	3.37205e-24	1.13092e-19	0.984	0.967	mitochondrially encoded ATP synthase membrane subunit 6 [Source:HGNC Symbol;Acc:HGNC:7414]	GO:0005515(protein binding);GO:0005739(mitochondrion);GO:0005743(mitochondrial inner membrane);GO:0005753(mitochondrial proton-transporting ATP synthase complex);GO:0006754(ATP biosynthetic process);GO:0006811(ion transport);GO:0015078(proton transmembrane transporter activity);GO:0015986(proton motive force-driven ATP synthesis);GO:0016020(membrane);GO:0042776(proton motive force-driven mitochon…	00190(Oxidative phosphorylation);01100(Metabolic pathways);04714(Thermogenesis);05010(Alzheimer disease);05012(Parkinson disease);05014(Amyotrophic lateral sclerosis);05016(Huntington disease);05020(Prion disease);05022(Pathways of neurodegeneration - multiple diseases)	yes
ENSG00000198938	MT-CO3	0.270803	1.31313e-24	4.40396e-20	0.999	0.99	mitochondrially encoded cytochrome c oxidase III [Source:HGNC Symbol;Acc:HGNC:7422]	GO:0004129(cytochrome-c oxidase activity);GO:0005515(protein binding);GO:0005739(mitochondrion);GO:0005743(mitochondrial inner membrane);GO:0005751(mitochondrial respiratory chain complex IV);GO:0006123(mitochondrial electron transport, cytochrome c to oxygen);GO:0008535(respiratory chain complex IV assembly);GO:0009055(electron transfer activity);GO:0016020(membrane);GO:0019646(aerobic electron …	00190(Oxidative phosphorylation);01100(Metabolic pathways);04260(Cardiac muscle contraction);04714(Thermogenesis);04932(Non-alcoholic fatty liver disease);05010(Alzheimer disease);05012(Parkinson disease);05014(Amyotrophic lateral sclerosis);05016(Huntington disease);05020(Prion disease);05022(Pathways of neurodegeneration - multiple diseases)	yes
ENSG00000198840	MT-ND3	0.473275	5.15187e-51	1.72783e-46	0.991	0.964	mitochondrially encoded NADH:ubiquinone oxidoreductase core subunit 3 [Source:HGNC Symbol;Acc:HGNC:7458]	GO:0005515(protein binding);GO:0005739(mitochondrion);GO:0005743(mitochondrial inner membrane);GO:0005747(mitochondrial respiratory chain complex I);GO:0006120(mitochondrial electron transport, NADH to ubiquinone);GO:0006979(response to oxidative stress);GO:0008137(NADH dehydrogenase (ubiquinone) activity);GO:0009060(aerobic respiration);GO:0009642(response to light intensity);GO:0009725(response…	00190(Oxidative phosphorylation);01100(Metabolic pathways);04714(Thermogenesis);04723(Retrograde endocannabinoid signaling);05010(Alzheimer disease);05012(Parkinson disease);05014(Amyotrophic lateral sclerosis);05016(Huntington disease);05020(Prion disease);05022(Pathways of neurodegeneration - multiple diseases)	yes
ENSG00000212907	MT-ND4L	0.362848	2.88293e-12	9.66877e-08	0.415	0.345	mitochondrially encoded NADH:ubiquinone oxidoreductase core subunit 4L [Source:HGNC Symbol;Acc:HGNC:7460]	GO:0005739(mitochondrion);GO:0005743(mitochondrial inner membrane);GO:0005747(mitochondrial respiratory chain complex I);GO:0006120(mitochondrial electron transport, NADH to ubiquinone);GO:0008137(NADH dehydrogenase (ubiquinone) activity);GO:0009060(aerobic respiration);GO:0016020(membrane);GO:0016491(oxidoreductase activity);GO:0016651(oxidoreductase activity, acting on NAD(P)H);GO:0042773(ATP s…	00190(Oxidative phosphorylation);01100(Metabolic pathways);04714(Thermogenesis);04723(Retrograde endocannabinoid signaling);05010(Alzheimer disease);05012(Parkinson disease);05014(Amyotrophic lateral sclerosis);05016(Huntington disease);05020(Prion disease);05022(Pathways of neurodegeneration - multiple diseases)	yes
ENSG00000198886	MT-ND4	0.393514	2.17098e-41	7.28105e-37	0.996	0.976	mitochondrially encoded NADH:ubiquinone oxidoreductase core subunit 4 [Source:HGNC Symbol;Acc:HGNC:7459]	GO:0001666(response to hypoxia);GO:0001701(in utero embryonic development);GO:0003954(NADH dehydrogenase activity);GO:0005739(mitochondrion);GO:0005743(mitochondrial inner membrane);GO:0005747(mitochondrial respiratory chain complex I);GO:0006120(mitochondrial electron transport, NADH to ubiquinone);GO:0008137(NADH dehydrogenase (ubiquinone) activity);GO:0009060(aerobic respiration);GO:0015990(el…	00190(Oxidative phosphorylation);01100(Metabolic pathways);04714(Thermogenesis);04723(Retrograde endocannabinoid signaling);05010(Alzheimer disease);05012(Parkinson disease);05014(Amyotrophic lateral sclerosis);05016(Huntington disease);05020(Prion disease);05022(Pathways of neurodegeneration - multiple diseases)	yes
ENSG00000198786	MT-ND5	0.329196	9.73691e-19	3.26556e-14	0.807	0.762	mitochondrially encoded NADH:ubiquinone oxidoreductase core subunit 5 [Source:HGNC Symbol;Acc:HGNC:7461]	GO:0001666(response to hypoxia);GO:0003954(NADH dehydrogenase activity);GO:0005739(mitochondrion);GO:0005743(mitochondrial inner membrane);GO:0005747(mitochondrial respiratory chain complex I);GO:0006120(mitochondrial electron transport, NADH to ubiquinone);GO:0008137(NADH dehydrogenase (ubiquinone) activity);GO:0009060(aerobic respiration);GO:0010243(response to organonitrogen compound);GO:00159…	00190(Oxidative phosphorylation);01100(Metabolic pathways);04714(Thermogenesis);04723(Retrograde endocannabinoid signaling);05010(Alzheimer disease);05012(Parkinson disease);05014(Amyotrophic lateral sclerosis);05016(Huntington disease);05020(Prion disease);05022(Pathways of neurodegeneration - multiple diseases)	yes
ENSG00000198727	MT-CYB	0.432101	1.22846e-40	4.12002e-36	0.978	0.961	mitochondrially encoded cytochrome b [Source:HGNC Symbol;Acc:HGNC:7427]	GO:0005739(mitochondrion);GO:0005743(mitochondrial inner membrane);GO:0005750(mitochondrial respiratory chain complex III);GO:0006122(mitochondrial electron transport, ubiquinol to cytochrome c);GO:0008121(ubiquinol-cytochrome-c reductase activity);GO:0009055(electron transfer activity);GO:0016020(membrane);GO:0016491(oxidoreductase activity);GO:0022904(respiratory electron transport chain);GO:00…	00190(Oxidative phosphorylation);01100(Metabolic pathways);04260(Cardiac muscle contraction);04714(Thermogenesis);04932(Non-alcoholic fatty liver disease);05010(Alzheimer disease);05012(Parkinson disease);05014(Amyotrophic lateral sclerosis);05016(Huntington disease);05020(Prion disease);05022(Pathways of neurodegeneration - multiple diseases)	yes
