# Supplementary material for: Single-cell profiling identifies heterogeneity of the immune microenvironment in healthy, primary and lymph node metastatic BC
Source: Front Immunol. 2025 Nov 27;16:1690992. doi: 10.3389/fimmu.2025.1690992 (PMC12695843; doi:10.3389/fimmu.2025.1690992)
Supplement: Supplementary file 2 [file SupplementaryFile2.zip › Supplementary Table 16.xlsx]

## Sheet: Sheet1
Samples	Group	Title
GSM4909254	Normal	Normal Total cells from Patient 0019
GSM4909257	Normal	Normal Total cells from Patient 0093
GSM4909268	Normal	Normal Total cells from Patient 0123
GSM4909270	Normal	Normal Total cells from Patient 0342
GSM4909289	HER2	HER2+ tumour Total cells from Patient 0308
GSM4909290	HER2	HER2+ tumour Total cells from Patient 0337
GSM4909293	HER2	HER2+ tumour Total cells from Patient 0161
GSM4909294	HER2	HER2+ tumour Total cells from Patient 0176
GSM4909297	ER	ER+ tumour Total cells from Patient 0125
GSM4909298	ER	ER+ tumour Total cells from Patient 0360
GSM4909299	ER	ER+ tumour Total cells from Patient 0114
GSM4909302	ER	ER+ tumour Total cells from Patient 0025
GSM4909308	ER_LN	ER+ tumour Lymph-node cells from Patient 0040
GSM4909312	ER_LN	ER+ tumour Lymph-node cells from Patient 0056
GSM4909316	ER_LN	ER+ tumour Lymph-node cells from Patient 0167
GSM4909321	ER_LN	ER+ tumour Lymph-node cells from Patient 0068
