# Supplementary material for: Single-cell profiling identifies heterogeneity of the immune microenvironment in healthy, primary and lymph node metastatic BC
Source: Front Immunol. 2025 Nov 27;16:1690992. doi: 10.3389/fimmu.2025.1690992 (PMC12695843; doi:10.3389/fimmu.2025.1690992)
Supplement: Supplementary file 2 [file SupplementaryFile2.zip › Supplementary Table 2.xlsx]

## Sheet: Sheet1
p_val	avg_log2FC	pct.1	pct.2	p_val_adj	cluster	gene
5.23117e-162	4.91254	0.653	0.007	1.75443e-157	EC7	CCL21
8.87604e-27	3.33808	0.237	0.055	2.97685e-22	EC7	HSPA6
8.26552e-187	3.2863	0.728	0.012	2.77209e-182	EC7	PDPN
4.03027e-100	3.21645	0.728	0.162	1.35167e-95	EC6	IGFBP3
9.09539e-83	3.16918	0.605	0.075	3.05041e-78	EC6	DEPP1
7.21848e-98	3.03702	0.735	0.137	2.42094e-93	EC6	FN1
1.36388e-31	2.97799	0.193	0.082	4.57419e-27	Other	SCGB2A2
1.81516e-57	2.89713	0.549	0.199	6.08769e-53	EC7	AKR1C1
2.52195e-113	2.68298	0.92	0.412	8.45811e-109	EC6	A2M
8.71099e-135	2.65979	0.636	0.012	2.92149e-130	EC7	MMRN1
1.11725e-252	2.65753	0.63	0.205	3.74705e-248	EC1	SELE
0	2.61489	0.881	0.14	0	EC3	MT1A
1.05887e-85	2.59005	0.679	0.158	3.55124e-81	EC6	CXCL12
1.6419e-106	2.58197	0.337	0.045	5.50662e-102	EC3	CCL20
7.21091e-292	2.56865	0.721	0.269	2.4184e-287	EC1	CSF3
2.76111e-112	2.52827	0.556	0.019	9.2602e-108	EC6	GJA5
1.94451e-72	2.4798	0.821	0.346	6.5215e-68	EC6	MGP
1.66828e-85	2.47861	0.759	0.278	5.59506e-81	EC6	SLC9A3R2
2.91978e-09	2.47134	0.173	0.042	9.79236e-05	EC6	IGKC
8.27778e-80	2.45821	0.636	0.061	2.7762e-75	EC7	TFF3
1.66471e-77	2.45223	0.494	0.027	5.5831e-73	EC6	ADAMTS6
8.09251e-64	2.43129	0.723	0.361	2.71406e-59	EC7	TIMP1
7.94414e-22	2.40746	0.19	0.104	2.66431e-17	Other	MUCL1
3.16123e-182	2.38389	0.784	0.255	1.06021e-177	EC3	CXCL3
6.6762e-77	2.35071	0.574	0.093	2.23906e-72	EC6	GJA4
1.72316e-83	2.32892	0.799	0.292	5.77913e-79	EC2	THBS1
8.73481e-169	2.27566	0.575	0.332	2.92948e-164	EC4	VWF
2.47019e-55	2.27539	0.416	0.04	8.28453e-51	EC7	GDF15
7.93033e-98	2.26155	0.556	0.032	2.65967e-93	EC6	SEMA3G
1.49197e-141	2.22659	0.626	0.027	5.00377e-137	EC2	CLDN14
1.43166e-76	2.21634	0.778	0.204	4.80149e-72	EC6	RAMP2
5.43292e-78	2.20771	0.741	0.221	1.82209e-73	EC6	CLEC14A
4.00699e-63	2.1905	0.444	0.031	1.34387e-58	EC6	FBLN5
0	2.18303	0.885	0.16	0	EC3	C11orf96
5.92656e-20	2.18093	0.134	0.032	1.98765e-15	Other	COL1A1
3.22106e-181	2.16175	0.847	0.562	1.08028e-176	EC5	COL4A1	ECM
1.73331e-75	2.15836	0.336	0.151	5.81318e-71	Other	KRT17
1.30882e-117	2.15762	0.737	0.359	4.38951e-113	EC5	GSN
9.81961e-175	2.15707	0.915	0.664	3.2933e-170	EC5	SPARC
7.6868e-89	2.15181	0.549	0.059	2.578e-84	EC6	ARL15
8.91461e-60	2.13946	0.562	0.067	2.98978e-55	EC6	MMP2
1.2192e-60	2.13358	0.685	0.203	4.08894e-56	EC6	KLF2
5.82824e-35	2.11705	0.156	0.03	1.95467e-30	Other	TFF1
4.52516e-61	2.09975	0.613	0.279	1.51765e-56	EC7	AKR1C3
5.78968e-130	2.09343	0.784	0.464	1.94174e-125	EC5	HSPG2
5.59232e-66	2.05563	0.556	0.076	1.87555e-61	EC6	THSD7A
4.84146e-65	2.05148	0.414	0.06	1.62373e-60	EC6	LTBP4
7.26363e-47	2.02674	0.67	0.339	2.43608e-42	Other	MGP
3.12224e-42	2.00934	0.763	0.566	1.04714e-37	EC7	HSPB1
4.47261e-28	2.00355	0.209	0.06	1.50002e-23	Other	PIP
1.38313e-69	1.99121	0.691	0.191	4.63875e-65	EC6	HEG1
1.05883e-103	1.98998	0.938	0.704	3.55112e-99	EC6	IFITM3
3.8514e-106	1.97589	0.699	0.451	1.29168e-101	EC5	INSR
2.14213e-60	1.95457	0.512	0.059	7.18427e-56	EC6	JAG2
6.57512e-70	1.95026	0.648	0.267	2.20516e-65	EC6	EFNB2
8.15693e-55	1.94865	0.327	0.018	2.73567e-50	EC6	SULF1
2.54491e-86	1.93959	0.466	0.111	8.53512e-82	EC5	VWA1	血管生成
8.37569e-65	1.93427	0.778	0.332	2.80904e-60	EC6	PODXL
2.75915e-91	1.92867	0.471	0.223	9.25363e-87	EC4	AQP1
1.84258e-80	1.92388	0.447	0.096	6.17963e-76	EC5	CD34
1.25014e-154	1.92327	0.975	0.893	4.1927e-150	EC6	SRP14
2.81252e-88	1.90217	0.537	0.319	9.43265e-84	EC4	ACKR1	ACKR1在BECs中的选择性过表达不仅增加了肿瘤的免疫细胞浸润，也抑制了血管生成。因此，包括乳腺、胰腺 和甲状腺肿瘤中均发现ACKR1高表达与良好预后之间存在明显的相关性。
9.75917e-28	1.90011	0.202	0.048	3.27303e-23	Other	COL1A2
1.9158e-28	1.89945	0.584	0.45	6.4252e-24	EC7	GADD45B
9.62796e-41	1.89439	0.289	0.029	3.22902e-36	EC7	PROX1
6.57e-101	1.88882	0.509	0.014	2.20345e-96	EC7	SNCA
8.27232e-46	1.88799	0.514	0.131	2.77437e-41	EC2	PGF
3.33866e-55	1.88381	0.611	0.184	1.11972e-50	EC6	UTRN
2.00626e-49	1.88361	0.374	0.087	6.72861e-45	Other	KRT19
1.72249e-62	1.87574	0.348	0.061	5.77688e-58	EC5	MMP2
3.70972e-189	1.87421	0.706	0.685	1.24417e-184	EC4	CD74
8.41942e-71	1.86375	0.79	0.328	2.8237e-66	EC6	CRIP2
1.64315e-134	1.86001	0.753	0.5	5.51081e-130	EC5	COL4A2
1.67707e-115	1.85618	0.496	0.245	5.62456e-111	EC4	IGFBP4
9.20978e-50	1.84934	0.444	0.06	3.08878e-45	EC6	CFH
3.05484e-78	1.84661	0.769	0.353	1.02453e-73	EC7	PPFIBP1
1.95854e-68	1.84251	0.778	0.401	6.56854e-64	EC6	IFITM2
9.21938e-62	1.83972	0.358	0.03	3.092e-57	EC6	PPP1R14A
9.058e-54	1.82675	0.605	0.106	3.03787e-49	EC6	CD34
1.85852e-69	1.82366	0.601	0.211	6.23309e-65	EC7	PDLIM4
2.25421e-240	1.79201	0.828	0.193	7.56017e-236	EC3	MIR4435-2HG
4.16288e-65	1.78834	0.529	0.198	1.39615e-60	EC5	RAMP2
1.0388e-18	1.78437	0.52	0.293	3.48393e-14	EC7	CXCL1
1.75531e-55	1.78219	0.636	0.222	5.88697e-51	EC6	NOTCH4
1.01004e-45	1.78068	0.5	0.11	3.38746e-41	EC6	CAVIN3
1.13152e-48	1.77571	0.556	0.136	3.79489e-44	EC6	ICAM2
9.12265e-85	1.77502	0.608	0.325	3.05955e-80	EC5	PODXL
1.27527e-46	1.77175	0.636	0.286	4.277e-42	EC6	PLPP1
4.72307e-85	1.76806	0.534	0.212	1.58402e-80	EC5	NOTCH4
1.26345e-31	1.75803	0.586	0.322	4.23737e-27	EC6	IFI6
2.45502e-31	1.75589	0.37	0.093	8.23366e-27	EC6	S100A4
1.66983e-57	1.7546	0.833	0.546	5.60028e-53	EC6	CAV1
1.062e-150	1.75004	0.565	0.493	3.56173e-146	EC4	HLA-DRA
1.76707e-45	1.7496	0.568	0.189	5.92638e-41	EC6	PALMD
2.20341e-55	1.74773	0.611	0.289	7.38979e-51	EC6	PTPRB
1.83391e-55	1.73383	0.716	0.309	6.15056e-51	EC6	NPDC1
2.88639e-137	1.72447	0.548	0.498	9.68038e-133	EC4	ADIRF
2.60853e-69	1.72247	0.913	0.598	8.7485e-65	EC7	TFPI
4.68354e-50	1.71961	0.636	0.308	1.57077e-45	EC6	SELENOW
4.42882e-88	1.71399	0.408	0.124	1.48534e-83	EC4	RAMP3
1.00871e-42	1.6911	0.525	0.113	3.38302e-38	EC6	MMRN2
1.23922e-51	1.68553	0.352	0.038	4.15611e-47	EC6	GUCY1A1
2.01715e-63	1.67998	0.373	0.069	6.76513e-59	EC5	TNFRSF4
5.42131e-38	1.6711	0.231	0.05	1.8182e-33	Other	AZGP1
1.4159e-39	1.66855	0.772	0.479	4.74863e-35	EC6	HSPG2
5.27707e-69	1.66382	0.351	0.135	1.76982e-64	EC5	HECW2
2.14749e-15	1.66345	0.112	0.025	7.20224e-11	Other	SCGB1D2
2.53314e-57	1.66228	0.449	0.172	8.49565e-53	Other	KRT7
1.47226e-51	1.66125	0.673	0.359	4.93767e-47	EC6	CAVIN1
1.80092e-37	1.66084	0.329	0.079	6.03992e-33	EC7	FGL2
2.52973e-23	1.65757	0.237	0.038	8.48422e-19	EC7	FBLN5
1.49178e-73	1.64664	0.958	0.562	5.00313e-69	EC2	CD55
7.40195e-51	1.6456	0.401	0.029	2.48247e-46	EC6	ACE
5.44501e-52	1.64021	0.323	0.07	1.82615e-47	EC5	HTRA1
2.89803e-54	1.63733	0.543	0.202	9.71941e-50	EC7	NPEPPS
1.18016e-23	1.63659	0.243	0.106	3.95803e-19	Other	IGFBP5
7.99723e-27	1.63265	0.457	0.234	2.68211e-22	EC6	ISG15
2.23465e-42	1.62772	0.333	0.075	7.49458e-38	EC6	PCSK5
7.32775e-59	1.62771	0.562	0.256	2.45758e-54	EC6	MECOM
3.29568e-96	1.62235	0.467	0.245	1.10531e-91	EC4	PRCP	ACKR1在BECs中的选择性过表达不仅增加了肿瘤的免疫细胞浸润，也抑制了血管生成。因此，包括乳腺、胰腺 和甲状腺肿瘤中均发现ACKR1高表达与良好预后之间存在明显的相关性。
3.6034e-63	1.62033	0.572	0.224	1.20851e-58	EC7	SLC39A14
5.68433e-44	1.61902	0.5	0.154	1.90641e-39	EC6	HES4
1.14308e-96	1.61845	0.41	0.002	3.83366e-92	EC7	SEMA3D
7.72237e-305	1.61786	0.58	0.019	2.58993e-300	EC3	KCNE4
3.71939e-66	1.61782	0.37	0.094	1.24741e-61	EC5	PLXND1
1.63417e-63	1.61592	0.69	0.407	5.48067e-59	EC5	A2M
4.30701e-77	1.61124	0.37	0.005	1.44448e-72	EC7	SEMA3A
1.6057e-26	1.6087	0.171	0.03	5.3852e-22	Other	COL3A1
1.69348e-34	1.60829	0.119	0.053	5.67959e-30	EC1	MMP1
6.60672e-50	1.6045	0.247	0.076	2.21576e-45	EC3	MMP3
5.27871e-18	1.60409	0.445	0.427	1.77037e-13	EC7	HSPA1A
2.27202e-39	1.59629	0.519	0.243	7.61992e-35	EC6	STMN1
4.72094e-46	1.59586	0.759	0.422	1.58331e-41	EC6	CALD1
1.21672e-231	1.59328	0.689	0.101	4.08062e-227	EC3	IL1RL1
9.02972e-37	1.59301	0.364	0.048	3.02839e-32	EC6	FBLN2
6.65142e-90	1.5894	0.387	0.003	2.23075e-85	EC7	B3GNT7
6.6384e-62	1.58938	0.759	0.469	2.22639e-57	EC6	EPAS1
1.11275e-48	1.58874	0.444	0.087	3.73196e-44	EC6	VEGFC
2.04431e-32	1.57557	0.827	0.752	6.85619e-28	EC7	SOD2
1.17612e-31	1.57518	0.352	0.06	3.94446e-27	EC6	BGN
2.89022e-42	1.55939	0.451	0.139	9.69322e-38	EC6	JAM2
6.7012e-41	1.5568	0.735	0.504	2.24745e-36	EC6	KCTD12
1.33913e-51	1.55154	0.682	0.281	4.49118e-47	EC7	ACTN1
3.0558e-23	1.55076	0.389	0.136	1.02485e-18	EC6	EDN1
8.0918e-137	1.54957	0.429	0.359	2.71383e-132	EC4	NPC2
1.30629e-44	1.54244	0.514	0.257	4.38103e-40	EC7	REL
3.00764e-67	1.54023	0.809	0.621	1.0087e-62	EC6	STOM
3.69185e-49	1.53982	0.723	0.447	1.23817e-44	EC7	ARL4A
1.94524e-76	1.53898	0.647	0.355	6.52396e-72	EC5	EGFL7
2.26645e-51	1.53172	0.277	0.107	7.60122e-47	EC5	PCDH17
1.02322e-53	1.53078	0.453	0.295	3.43167e-49	EC1	IL6
6.48995e-50	1.52726	0.827	0.614	2.1766e-45	EC7	CD9
1.84259e-29	1.52563	0.33	0.153	6.17969e-25	Other	SAA1
2.07967e-64	1.52545	0.312	0.006	6.97481e-60	EC7	EFEMP1
4.41802e-45	1.52261	0.377	0.116	1.48172e-40	Other	KRT18
3.99163e-43	1.52184	0.333	0.022	1.33871e-38	EC6	ELN
1.08348e-63	1.52161	0.337	0.13	3.63379e-59	EC5	PTPRG
2.71591e-25	1.51922	0.389	0.112	9.10861e-21	EC6	IFI44L
1.79845e-33	1.51608	0.691	0.378	6.03165e-29	EC6	GSN
1.60333e-98	1.51581	0.923	0.879	5.37724e-94	EC5	IGFBP7
6.14447e-47	1.515	0.92	0.858	2.06073e-42	EC6	S100A6
3.36912e-42	1.51129	0.556	0.295	1.12994e-37	EC6	ADGRF5
1.19623e-165	1.50887	0.456	0.044	4.01191e-161	EC3	TNFAIP6
1.84924e-78	1.50781	0.348	0.193	6.20199e-74	EC4	HLA-DRB5
2.03708e-50	1.50662	0.566	0.209	6.83196e-46	EC7	CYLD
0	1.50518	0.751	0.05	0	EC3	RGS5
8.90925e-22	1.5044	0.234	0.071	2.98798e-17	Other	TFF3
1.66338e-36	1.5039	0.377	0.056	5.57865e-32	EC6	LIMCH1
1.23193e-34	1.49421	0.586	0.234	4.13165e-30	EC6	RNASE1
8.06371e-63	1.49208	0.567	0.325	2.70441e-58	EC5	CRIP2
1.37168e-39	1.48479	0.377	0.078	4.60033e-35	EC6	LPCAT2
4.47453e-58	1.4819	0.347	0.021	1.50067e-53	EC7	LYVE1
4.85575e-30	1.47702	0.611	0.465	1.62852e-25	EC6	INSR
1.11806e-57	1.47539	0.722	0.573	3.74976e-53	EC6	ARGLU1
4.09211e-66	1.47056	0.399	0.02	1.37241e-61	EC7	SCN3B
1.08163e-60	1.4691	0.277	0.054	3.62756e-56	EC5	TP53I11
0	1.46664	0.815	0.094	0	EC3	CD44
3.23493e-50	1.46271	0.896	0.687	1.08493e-45	EC7	S100A10
8.03423e-45	1.45539	0.653	0.525	2.69452e-40	EC7	NNMT
2.48276e-27	1.45193	0.531	0.221	8.32667e-23	EC6	HEY1
1.63689e-23	1.4513	0.268	0.129	5.48981e-19	EC5	ESM1
6.20291e-51	1.44741	0.485	0.322	2.08033e-46	EC5	TIMP3
1.21473e-69	1.44688	0.523	0.326	4.07396e-65	EC5	KDR	肿瘤血管形成
2.091e-47	1.44542	0.51	0.277	7.0128e-43	EC5	SLC9A3R2
3.71378e-31	1.44461	0.741	0.432	1.24553e-26	EC6	TXNIP
2.0674e-62	1.44269	0.171	0.008	6.93366e-58	EC4	C7
8.63736e-36	1.4411	0.469	0.126	2.8968e-31	EC6	TIMP2
9.36698e-34	1.4373	0.451	0.157	3.1415e-29	EC6	SPTAN1
4.84421e-31	1.43194	0.199	0.152	1.62465e-26	Other	RGS5
1.77476e-32	1.43162	0.457	0.169	5.95219e-28	EC6	PTPRM
1.47476e-23	1.42965	0.556	0.314	4.94605e-19	EC2	CYR61
4.85613e-43	1.42894	0.359	0.136	1.62865e-38	EC5	RAMP3
7.17967e-35	1.42863	0.457	0.122	2.40792e-30	EC6	LIMA1
5.47711e-45	1.42778	0.688	0.236	1.83691e-40	EC7	STMN1
1.0622e-28	1.42027	0.115	0.172	3.56239e-24	EC4	PLCG2
5.74247e-38	1.42	0.617	0.27	1.92591e-33	EC6	EMCN
3.199e-41	1.41768	0.277	0.113	1.07288e-36	EC5	BTNL9
2.37881e-43	1.41671	0.654	0.441	7.97807e-39	EC6	CD81
1.45998e-36	1.41401	0.971	0.948	4.89648e-32	EC7	NEAT1
7.3577e-38	1.41401	0.183	0.036	2.46762e-33	EC4	POSTN	活化毛细血管微静脉
6.92835e-20	1.41198	0.48	0.312	2.32363e-15	EC7	GADD45A
1.33874e-99	1.41163	0.385	0.25	4.48988e-95	EC4	DUSP23
3.7345e-26	1.40967	0.272	0.057	1.25248e-21	EC6	LTC4S
2.55311e-53	1.40783	0.452	0.268	8.56261e-49	EC5	EMCN
1.57564e-250	1.40256	0.911	0.258	5.28439e-246	EC3	CEBPB
1.50127e-30	1.39949	0.457	0.158	5.03496e-26	EC6	UACA
1.42118e-39	1.39784	0.623	0.357	4.76637e-35	EC6	MAST4
2.27703e-33	1.39743	0.584	0.377	7.63672e-29	EC7	IRF1
9.55114e-59	1.39564	0.65	0.439	3.20326e-54	EC1	CXCL8
1.86278e-28	1.39461	0.444	0.173	6.24739e-24	EC6	SOX18
7.23805e-47	1.39379	0.197	0.027	2.4275e-42	EC5	THY1
1.8359e-40	1.38854	0.491	0.22	6.15723e-36	EC7	RAB32
3.35265e-32	1.38789	0.679	0.367	1.12441e-27	EC6	EGFL7
4.13241e-55	1.38734	0.307	0.142	1.38593e-50	EC1	G0S2
6.14369e-68	1.38677	0.953	0.946	2.06047e-63	EC5	TMSB4X
3.48119e-33	1.38512	0.691	0.484	1.16752e-28	EC6	JAG1
2.4706e-48	1.38414	0.441	0.222	8.28589e-44	EC5	CLEC14A
2.21212e-84	1.38329	0.471	0.306	7.41901e-80	EC4	NPDC1
1.38659e-228	1.3795	0.94	0.348	4.65033e-224	EC3	EDNRB
1.0716e-65	1.37568	0.967	0.62	3.59392e-61	EC2	RHOB
2.90101e-44	1.37547	0.231	0.056	9.72942e-40	Other	KRT14
1.30239e-62	1.37288	0.477	0.315	4.36794e-58	EC5	MEF2C
3.70278e-131	1.37255	0.694	0.714	1.24184e-126	EC4	IFITM3
2.11151e-250	1.3718	0.736	0.12	7.08158e-246	EC3	AKR1C1
7.98651e-30	1.37169	0.364	0.075	2.67852e-25	EC6	FBN1
2.79128e-39	1.36835	0.593	0.308	9.36138e-35	EC6	CCDC85B
7.59997e-41	1.36758	0.746	0.394	2.54888e-36	EC7	TUBA1A
1.16957e-12	1.36757	0.488	0.27	3.9225e-08	EC6	FOS
8.23139e-37	1.36746	0.315	0.045	2.76064e-32	EC6	RNF144B
5.62099e-34	1.36383	0.395	0.236	1.88517e-29	EC5	AQP1
3.26543e-33	1.3584	0.346	0.045	1.09516e-28	EC6	PTP4A3
7.5645e-26	1.35828	0.568	0.236	2.53698e-21	EC6	AQP1
8.06856e-38	1.35601	0.324	0.087	2.70603e-33	Other	S100A4
2.07749e-33	1.35517	0.341	0.059	6.96748e-29	EC7	LAPTM5
1.47086e-37	1.35491	0.327	0.056	4.93296e-33	EC6	CCDC3
1.50143e-23	1.35268	0.735	0.468	5.0355e-19	EC6	CLDN5
1.18991e-18	1.35101	0.156	0.112	3.99072e-14	EC5	IGFBP5
8.57826e-69	1.3509	0.44	0.199	2.87698e-64	EC4	RAMP2
1.41728e-52	1.34855	0.6	0.336	4.75328e-48	EC5	VWF
5.94789e-46	1.34608	0.584	0.312	1.9948e-41	EC5	RGCC
6.8972e-26	1.3454	0.438	0.192	2.31318e-21	EC6	EFNA1
5.07301e-32	1.3449	0.717	0.438	1.70139e-27	EC7	MARCKS
4.28136e-19	1.34431	0.445	0.233	1.43588e-14	EC7	ID2
1.68959e-25	1.34354	0.173	0.023	5.66655e-21	EC6	TMEM100
3.99021e-30	1.34348	0.395	0.181	1.33824e-25	EC6	NUDT4
1.48626e-30	1.34295	0.475	0.223	4.98463e-26	EC6	OCIAD2
3.02453e-21	1.3353	0.336	0.128	1.01437e-16	EC2	SERPINE2
4.71103e-19	1.33282	0.676	0.47	1.57998e-14	EC7	CLDN5
1.77842e-44	1.32963	0.969	0.946	5.96446e-40	EC6	TMSB4X
1.42526e-33	1.32954	0.283	0.064	4.78005e-29	Other	CD24
3.61669e-33	1.32413	0.416	0.097	1.21296e-28	EC7	SYNE1
6.316e-33	1.3236	0.408	0.182	2.11826e-28	Other	MT1E
1.0681e-37	1.32146	0.735	0.494	3.58219e-33	EC6	PECAM1
9.0033e-30	1.32145	0.426	0.128	3.01953e-25	EC6	ARL6IP5
3.87612e-190	1.31977	0.805	0.235	1.29997e-185	EC3	BNIP3L
7.6279e-38	1.31924	0.673	0.397	2.55824e-33	EC6	CDH5
2.46691e-61	1.31809	0.466	0.284	8.27351e-57	EC5	LAMA4
1.63498e-23	1.3177	0.536	0.461	5.48339e-19	Other	MT1X
8.31611e-45	1.31565	0.34	0.076	2.78906e-40	Other	KRT8
1.40189e-55	1.31192	0.706	0.206	4.70166e-51	EC2	FILIP1
2.89268e-135	1.31087	0.477	0.076	9.70145e-131	EC3	CRYAB
1.31849e-70	1.30473	0.762	0.554	4.42195e-66	EC5	PLVAP
1.69102e-72	1.2956	0.963	0.649	5.67135e-68	EC2	SRGN
1.06495e-35	1.29387	0.215	0.039	3.57164e-31	Other	ACTA2
1.78278e-225	1.29347	0.588	0.064	5.97907e-221	EC3	AKR1C2
2.94222e-34	1.29165	0.855	0.492	9.86762e-30	EC2	IER3
3.59926e-26	1.29149	0.494	0.237	1.20712e-21	EC6	ADAM15
1.39121e-35	1.28915	0.217	0.059	4.66584e-31	EC4	APLNR
2.93663e-23	1.28907	0.389	0.138	9.84886e-19	EC6	PTPRG
8.72519e-35	1.28818	0.402	0.078	2.92625e-30	EC2	DEPP1
8.11522e-43	1.28716	0.392	0.234	2.72168e-38	EC5	RNASE1
4.42268e-37	1.28594	0.579	0.256	1.48328e-32	Other	FOS
2.31577e-28	1.28592	0.289	0.054	7.76663e-24	EC7	NR2F1
1.58531e-56	1.28592	0.466	0.306	5.3168e-52	EC5	CCDC85B
1.49918e-32	1.28208	0.233	0.062	5.02794e-28	EC5	JAG2
5.02013e-22	1.28198	0.531	0.317	1.68365e-17	EC6	HYAL2
1.45508e-36	1.28006	0.406	0.263	4.88005e-32	EC4	FOS
7.62761e-34	1.2777	0.125	0.006	2.55815e-29	Other	CD52
7.8e-16	1.27658	0.296	0.119	2.61596e-11	EC6	BTNL9
7.46357e-102	1.27592	0.579	0.494	2.50313e-97	EC4	PECAM1
1.05661e-21	1.27164	0.399	0.164	3.54366e-17	EC7	TNFAIP2
7.85545e-178	1.26348	0.929	0.721	2.63456e-173	EC1	NFKBIA
3.08708e-26	1.26299	0.265	0.075	1.03534e-21	Other	AREG
6.77045e-27	1.25909	0.393	0.165	2.27067e-22	Other	TACSTD2
8.48981e-65	1.25458	0.267	0.057	2.84731e-60	EC4	SNCG
1.05349e-36	1.25354	0.263	0.087	3.53319e-32	EC5	ARHGDIB
2.29116e-49	1.2528	0.766	0.275	7.6841e-45	EC2	PLPP1
2.19339e-48	1.24911	0.378	0.186	7.35619e-44	EC5	EFNA1
4.59086e-40	1.24866	0.266	0.059	1.53968e-35	EC5	APLNR
1.30596e-33	1.24864	0.556	0.351	4.37992e-29	EC6	TSPO
1.14834e-22	1.24804	0.691	0.525	3.8513e-18	EC6	DUSP1
2.65659e-06	1.24746	0.136	0.047	0.0890966	EC2	PTGS2
9.10125e-27	1.24452	0.414	0.141	3.05238e-22	EC6	LIMS2
1.3513e-41	1.24211	0.272	0.013	4.532e-37	EC6	TSPAN2
1.23106e-42	1.24178	0.804	0.403	4.12874e-38	EC2	TSPAN13
7.64232e-23	1.24066	0.358	0.124	2.56308e-18	EC6	MYL9
8.46146e-64	1.24037	0.682	0.157	2.8378e-59	EC2	IGFBP3
5.87798e-11	1.23895	0.137	0.04	1.97136e-06	Other	IGKC
1.10041e-70	1.23764	0.29	0.138	3.69057e-66	EC4	HLA-DQB1
1.54118e-13	1.23201	0.405	0.219	5.1688e-09	Other	HSPA1B
9.96829e-43	1.22992	0.274	0.081	3.34316e-38	EC5	FSCN1
8.78573e-181	1.22932	0.815	0.247	2.94656e-176	EC3	CYTOR
3.34801e-55	1.22837	0.368	0.092	1.12285e-50	Other	TPM2
7.18998e-60	1.22799	0.468	0.27	2.41137e-55	EC5	MLEC
0	1.22627	0.656	0.026	0	EC3	CRISPLD2
1.96149e-74	1.22603	0.34	0.228	6.57845e-70	EC4	TSPAN7
2.19418e-31	1.22421	0.167	0.003	7.35883e-27	EC6	DKK2
9.15756e-51	1.22388	0.518	0.315	3.07126e-46	EC5	SERPINH1
1.31481e-29	1.22297	0.327	0.097	4.40961e-25	EC6	C9orf3
2.62199e-18	1.2213	0.525	0.328	8.79364e-14	EC6	TIMP3
8.27732e-28	1.22106	0.315	0.095	2.77605e-23	EC6	LRP6
4.42454e-24	1.21941	0.279	0.167	1.4839e-19	EC5	CXCL12
4.53225e-85	1.21731	0.504	0.403	1.52003e-80	EC4	IFITM2
6.81815e-25	1.21591	0.572	0.24	2.28667e-20	EC7	CD200
1.96463e-287	1.21189	0.716	0.085	6.58898e-283	EC3	COL6A2
1.5678e-37	1.21169	0.307	0.108	5.25807e-33	EC5	CAVIN3
1.61924e-62	1.21128	0.564	0.439	5.43061e-58	EC5	CD81
1.78594e-23	1.21036	0.426	0.209	5.9897e-19	EC6	XAF1
1.29162e-25	1.21012	0.426	0.186	4.33182e-21	EC6	NAA38
4.33134e-70	1.20857	0.562	0.504	1.45264e-65	EC5	FLT1
1.64974e-28	1.20704	0.426	0.204	5.53291e-24	EC6	PDCD4
1.95827e-08	1.20673	0.145	0.086	0.000656763	EC7	RGS16
4.01441e-48	1.20663	0.576	0.223	1.34635e-43	Other	TPM1
9.08075e-23	1.20655	0.364	0.115	3.0455e-18	EC6	GIMAP1
4.59915e-50	1.20343	0.385	0.231	1.54246e-45	EC4	RNASE1
1.26719e-48	1.20216	0.521	0.433	4.24989e-44	EC4	TXNIP
1.95144e-24	1.20166	0.408	0.192	6.54473e-20	Other	TAGLN
4.43955e-45	1.20129	0.304	0.139	1.48894e-40	EC5	RGS3
3.50774e-38	1.20124	0.352	0.107	1.17643e-33	Other	MGST1
1.79045e-154	1.19871	0.705	0.19	6.00482e-150	EC3	MEDAG
3.02269e-35	1.19677	0.654	0.468	1.01375e-30	EC6	MYH9
9.08739e-28	1.19622	0.364	0.075	3.04773e-23	EC6	DLL4
8.23707e-39	1.19563	0.288	0.11	2.76255e-34	EC5	BEX3
8.6653e-28	1.19492	0.432	0.203	2.90617e-23	EC6	AES
6.3893e-41	1.18869	0.753	0.627	2.14284e-36	EC6	GNAS
2.10088e-60	1.18495	0.321	0.193	7.04595e-56	EC4	NR2F2
1.64114e-60	1.1827	0.699	0.486	5.50407e-56	EC5	PECAM1
3.84178e-24	1.1824	0.389	0.114	1.28846e-19	EC6	BEX3
6.63807e-66	1.17974	0.863	0.755	2.22628e-61	EC5	SPARCL1
1.44822e-27	1.17948	0.445	0.324	4.85703e-23	EC7	CHMP1B
9.10463e-29	1.17816	0.315	0.057	3.05351e-24	EC6	IFI27L2
6.09069e-27	1.17752	0.42	0.226	2.0427e-22	EC6	SYNPO
7.23438e-23	1.17645	0.676	0.64	2.42627e-18	EC7	ANGPT2
4.1393e-66	1.17639	0.281	0.237	1.38824e-61	EC4	LIFR
9.9991e-45	1.17623	0.228	0.003	3.3535e-40	EC6	ATP2A3
8.45439e-35	1.17579	0.451	0.112	2.83543e-30	EC7	DSP
2.91385e-23	1.17169	0.543	0.319	9.77246e-19	EC6	MEF2C
3.17271e-26	1.17018	0.514	0.257	1.06406e-21	EC7	CLIC2
4.28613e-47	1.16978	0.436	0.331	1.43748e-42	EC1	CYP1B1
1.61362e-22	1.16499	0.37	0.157	5.41177e-18	EC6	PREX2
4.42722e-43	1.16385	0.799	0.382	1.4848e-38	EC2	LIMS1
1.37177e-30	1.16008	0.642	0.474	4.60065e-26	EC6	BST2
3.62612e-45	1.15757	0.485	0.289	1.21613e-40	EC5	ADGRF5
7.5773e-22	1.15754	0.327	0.088	2.54128e-17	EC6	PIK3C2B
5.39942e-20	1.15438	0.463	0.247	1.81086e-15	EC6	GRN
2.09024e-189	1.15311	0.899	0.324	7.01025e-185	EC3	CTSL
1.75693e-29	1.15076	0.366	0.24	5.89239e-25	EC1	CXCL1
1.48572e-23	1.15032	0.792	0.594	4.98281e-19	EC7	SLC38A2
1.56422e-39	1.14992	0.502	0.406	5.24607e-35	EC1	CCL2
1.56962e-32	1.14925	0.285	0.239	5.26421e-28	EC5	HES1
2.33223e-20	1.14438	0.208	0.099	7.82185e-16	EC7	NMB
3.5201e-20	1.14328	0.514	0.259	1.18057e-15	EC7	CNKSR3
4.06269e-24	1.14181	0.26	0.139	1.36254e-19	EC5	PGF
3.42803e-133	1.14074	0.827	0.546	1.14969e-128	EC1	SERPINE1
3.66586e-63	1.14006	0.562	0.414	1.22946e-58	EC4	A2M
7.43679e-39	1.13983	0.963	0.89	2.49415e-34	EC2	ACTG1
1.01701e-19	1.13826	0.463	0.195	3.41086e-15	EC2	TAGLN
3.99222e-240	1.13809	0.641	0.075	1.33891e-235	EC3	GEM
1.46737e-20	1.13804	0.278	0.058	4.92128e-16	EC6	GPRC5B
3.52021e-28	1.13629	0.41	0.116	1.18061e-23	EC7	PHLDB2
4.04463e-61	1.13576	0.356	0.325	1.35649e-56	EC4	CLU
2.86222e-22	1.13527	0.549	0.312	9.59932e-18	EC6	TGFBR2
1.47134e-26	1.13387	0.278	0.037	4.93458e-22	EC6	KCNN3
6.82862e-51	1.13299	0.235	0.145	2.29018e-46	EC4	TGM2
1.47166e-19	1.131	0.701	0.467	4.93565e-15	EC2	CLDN5
1.05697e-11	1.12943	0.129	0.04	3.54488e-07	EC5	IGKC
7.76176e-137	1.12801	0.803	0.304	2.60314e-132	EC3	PDK4
2.30168e-67	1.12318	0.519	0.062	7.71938e-63	EC2	BMX
1.09634e-38	1.12254	0.208	0.029	3.6769e-34	EC5	PCDH12
1.32264e-26	1.12111	0.389	0.079	4.43588e-22	EC6	HTRA1
4.14684e-28	1.12056	0.85	0.615	1.39077e-23	EC7	LGALS1
3.16434e-30	1.12024	0.192	0.044	1.06126e-25	EC5	PTP4A3
4.54835e-20	1.11783	0.414	0.178	1.52543e-15	EC6	CYYR1
2.23648e-72	1.11775	0.408	0.31	7.50072e-68	EC4	TGFBR2
1.41404e-53	1.11763	0.37	0.021	4.7424e-49	EC7	TC2N
1.36541e-112	1.11685	0.911	0.493	4.57931e-108	EC3	FABP4
4.13649e-16	1.11631	0.241	0.095	1.3873e-11	EC6	IL33
3.31312e-37	1.11619	0.312	0.136	1.11115e-32	EC5	ROBO4
3.57008e-19	1.11462	0.405	0.159	1.19733e-14	EC7	UACA
5.22787e-26	1.11345	0.63	0.685	1.75332e-21	EC6	SPARC
1.20094e-22	1.1134	0.121	0.02	4.02773e-18	Other	IL7R
1.59727e-34	1.11269	0.301	0.032	5.35693e-30	EC7	PGM5
2.62588e-24	1.11026	0.377	0.198	8.80667e-20	EC6	CRYBG3
2.54766e-88	1.10977	0.567	0.574	8.54434e-84	EC4	HLA-DRB1
2.26446e-43	1.10952	0.236	0.073	7.59454e-39	EC5	JUP
2.02551e-57	1.10718	0.556	0.097	6.79315e-53	EC2	ARHGAP24
1.12774e-58	1.10634	0.593	0.111	3.78221e-54	EC2	RPS6KA5
1.53215e-81	1.10465	0.915	0.95	5.13854e-77	EC4	TMSB4X
1.09915e-29	1.10378	0.52	0.243	3.68632e-25	EC7	OPTN
2.13321e-100	1.10158	0.815	0.89	7.15436e-96	EC4	IGFBP7
9.94099e-36	1.10006	0.466	0.311	3.33401e-31	EC5	NPDC1
1.0617e-33	1.10004	0.321	0.18	3.56074e-29	EC5	LPAR6
6.0889e-23	1.09811	0.395	0.229	2.0421e-18	EC6	ADD1
6.63719e-27	1.09803	0.329	0.211	2.22598e-22	EC5	KLF2
1.99048e-37	1.0978	0.827	0.413	6.67566e-33	EC2	CYP1A1
5.81966e-51	1.09743	0.925	0.508	1.9518e-46	EC2	PKIG
1.65767e-54	1.09571	0.255	0.166	5.5595e-50	EC5	NID1
6.45516e-49	1.09516	0.266	0.188	2.16493e-44	EC5	ITGA1
4.14996e-88	1.09476	0.591	0.423	1.39181e-83	EC1	ICAM1
3.30159e-16	1.09413	0.846	0.85	1.10729e-11	EC6	SAT1
2.09888e-54	1.09312	0.254	0.003	7.03924e-50	EC7	MRC1
2.8423e-24	1.09288	0.462	0.316	9.53251e-20	EC7	IFRD1
2.42647e-09	1.09229	0.237	0.139	8.1379e-05	EC7	AKR1C2
8.7016e-14	1.09184	0.284	0.14	2.91834e-09	EC6	ENPP2
5.53004e-22	1.09039	0.259	0.063	1.85466e-17	EC6	LEPR
2.56171e-34	1.09009	0.389	0.26	8.59145e-30	EC5	IGFBP4
3.44488e-37	1.08952	0.272	0.019	1.15534e-32	EC6	PLLP
1.43739e-12	1.08874	0.235	0.076	4.82073e-08	EC6	EVL
3.59343e-63	1.08844	0.76	0.764	1.20517e-58	EC4	SPARCL1
5.98991e-128	1.08619	0.855	0.376	2.00889e-123	EC3	CXCL2
9.81496e-37	1.08559	0.241	0.008	3.29174e-32	EC6	ARHGAP4
4.07675e-25	1.08537	0.463	0.265	1.36726e-20	EC6	SSFA2
8.66145e-23	1.08415	0.494	0.218	2.90488e-18	EC6	VAMP5
1.27766e-20	1.08342	0.296	0.17	4.28503e-16	EC6	SIPA1L2
4.39409e-53	1.08268	0.499	0.41	1.47369e-48	EC5	MARCKSL1
1.04771e-29	1.08198	0.142	0.026	3.51382e-25	EC5	PDGFD	周细胞募集和血管生成相关的基因
9.84795e-21	1.08132	0.272	0.075	3.3028e-16	EC7	BMX
2.84646e-22	1.08067	0.358	0.098	9.54646e-18	EC6	C4orf48
1.35676e-14	1.08014	0.181	0.078	4.55031e-10	Other	CXCR4
1.91199e-24	1.07885	0.537	0.399	6.41244e-20	EC6	ESAM
2.21989e-25	1.07844	0.29	0.114	7.44507e-21	Other	APOE
3.21157e-48	1.07779	0.972	0.75	1.0771e-43	EC2	DYNLL1
2.41177e-21	1.07713	0.463	0.299	8.08861e-17	EC6	FOXP1
3.24799e-39	1.07579	0.841	0.448	1.08931e-34	EC2	PLS3
4.14821e-13	1.07537	0.538	0.327	1.39123e-08	EC7	TIMP3
8.40737e-41	1.07242	0.252	0.171	2.81966e-36	EC5	LBH
5.46037e-64	1.07179	0.642	0.455	1.8313e-59	EC1	STC1
3.84803e-26	1.06992	0.266	0.111	1.29055e-21	EC7	NBN
2.96301e-36	1.06923	0.159	0.008	9.93736e-32	Other	ANKRD30A
2.5599e-17	1.06895	0.352	0.12	8.58538e-13	EC6	ENTPD1
5.71337e-18	1.06807	0.308	0.123	1.91615e-13	Other	CRYAB
4.22107e-286	1.06655	0.985	0.772	1.41566e-281	EC1	MT2A
6.0622e-36	1.06547	0.545	0.403	2.03314e-31	EC5	IFITM2
1.75367e-40	1.06184	0.238	0.118	5.88147e-36	EC5	PINK1
2.64405e-37	1.06065	0.326	0.213	8.8676e-33	EC5	CDH13
1.76258e-26	1.05826	0.772	0.659	5.91133e-22	EC6	SRGN
5.80332e-16	1.05807	0.488	0.306	1.94632e-11	EC6	MTUS1
9.59637e-25	1.05093	0.451	0.174	3.21843e-20	EC7	PGM2L1
7.17914e-36	1.05062	0.351	0.217	2.40774e-31	EC5	VAMP5
7.01119e-15	1.0496	0.301	0.199	2.35141e-10	EC7	DNAJB4
2.65806e-15	1.048	0.34	0.151	8.9146e-11	EC6	BCAM
1.66804e-35	1.0476	0.184	0.06	5.59429e-31	EC5	UNC5B
3.29031e-39	1.04621	0.358	0.04	1.1035e-34	EC7	FAM102A
3.74305e-171	1.04491	0.97	0.823	1.25535e-166	EC1	TM4SF1
3.71637e-22	1.04428	0.42	0.179	1.2464e-17	EC6	MYO1C
4.07559e-08	1.0442	0.551	0.419	0.00136687	Other	HSPA1A
9.50803e-19	1.04215	0.42	0.176	3.1888e-14	EC6	NFIA
9.61842e-160	1.04105	0.885	0.675	3.22582e-155	EC1	PCAT19
1.07821e-29	1.0404	0.963	0.883	3.61612e-25	EC6	IFI27
1.13918e-27	1.0393	0.715	0.377	3.82059e-23	EC2	MGST2
2.96941e-48	1.03827	0.346	0.062	9.9588e-44	Other	SPINT2
4.50892e-31	1.03815	0.58	0.443	1.5122e-26	EC6	ACTN4
1.91233e-13	1.03619	0.352	0.168	6.41357e-09	EC6	TNFSF10
6.47987e-12	1.03531	0.383	0.234	2.17322e-07	EC6	LMCD1
3.03059e-22	1.03488	0.259	0.048	1.0164e-17	EC6	FBLIM1
8.75547e-20	1.03438	0.426	0.239	2.93641e-15	EC6	FLNB
2.22866e-32	1.03296	0.334	0.173	7.47447e-28	EC5	LAMB1
7.04122e-22	1.03294	0.414	0.241	2.36149e-17	EC6	LAP3
1.23633e-35	1.03235	0.255	0.147	4.1464e-31	EC5	NES
2.37763e-97	1.03149	0.281	0.027	7.9741e-93	EC3	GCNA
3.38689e-14	1.03133	0.407	0.325	1.13589e-09	EC6	ZFP36
1.62704e-24	1.03132	0.23	0.073	5.45678e-20	EC5	CXCR4
8.36629e-18	1.03122	0.519	0.407	2.80589e-13	EC6	ADAMTS1
8.27847e-28	1.02966	0.225	0.094	2.77643e-23	EC5	SLCO2A1
2.38424e-18	1.02922	0.383	0.165	7.99625e-14	EC6	DST
9.5116e-23	1.02832	0.965	0.896	3.19e-18	EC7	HSP90AA1
4.24574e-41	1.02816	0.267	0.108	1.42394e-36	EC4	CXorf36
3.7146e-48	1.02787	0.507	0.395	1.2458e-43	EC5	ESAM
4.88922e-33	1.02762	0.474	0.312	1.63975e-28	EC5	HYAL2
4.05702e-43	1.02648	0.466	0.353	1.36064e-38	EC5	MCAM
1.93023e-23	1.026	0.364	0.14	6.4736e-19	EC7	RAB31
1.06397e-45	1.02512	0.682	0.21	3.56833e-41	EC2	HEY1
1.32723e-18	1.02383	0.361	0.158	4.45127e-14	Other	EGR1
5.65142e-33	1.02368	0.26	0.033	1.89537e-28	EC7	BAALC
1.87844e-304	1.02252	0.58	0.02	6.2999e-300	EC3	PRRX1
4.58766e-27	1.02246	0.676	0.491	1.53861e-22	EC7	RPS27L
1.81012e-40	1.02232	0.231	0.026	6.07078e-36	Other	TRPS1
7.62712e-43	1.02081	0.293	0.204	2.55799e-38	EC5	NOTCH1
1.59342e-17	1.01702	0.358	0.148	5.34402e-13	EC6	SCP2
3.08416e-28	1.0169	0.531	0.399	1.03437e-23	EC6	MAP4
3.42867e-25	1.01586	0.549	0.379	1.14991e-20	EC7	PPP1R2
4.61814e-30	1.01425	0.347	0.054	1.54883e-25	EC7	GPRC5B
2.48672e-24	1.01425	0.282	0.114	8.33996e-20	EC5	MMRN2
2.91378e-17	1.01398	0.315	0.109	9.77222e-13	EC6	BLOC1S1
2.25266e-18	1.01328	0.537	0.319	7.55498e-14	EC6	ZBTB20
1.01717e-89	1.01263	0.344	0.16	3.41139e-85	EC1	TNFAIP8
7.46355e-21	1.01249	0.335	0.11	2.50313e-16	EC7	AC058791.1
8.4665e-09	1.01151	0.301	0.281	0.000283949	EC7	DNAJB1
9.34481e-18	1.01132	0.235	0.093	3.13406e-13	EC6	EXOC6
2.71072e-16	1.01036	0.346	0.146	9.09121e-12	EC6	CTSZ
2.75649e-18	1.01029	0.364	0.139	9.24472e-14	EC6	MALL
8.96727e-43	1.00979	0.411	0.335	3.00744e-38	EC5	MGST3
3.80036e-28	1.00889	0.279	0.159	1.27456e-23	EC5	UACA
9.77602e-22	1.00851	0.549	0.282	3.27868e-17	EC7	GYPC
1.00136e-65	1.00794	0.751	0.717	3.35837e-61	EC5	CALM1
1.37028e-34	1.00735	0.373	0.264	4.59565e-30	EC5	ITGA6
4.35253e-38	1.00702	0.258	0.109	1.45975e-33	EC5	C1orf54
9.23658e-142	1.00669	0.57	0.12	3.09776e-137	EC3	CTSC
6.78785e-33	1.00606	0.265	0.111	2.27651e-28	EC4	MMRN2
8.44891e-34	1.00575	0.425	0.303	2.8336e-29	EC5	MTUS1
4.36433e-26	1.00546	0.375	0.328	1.46371e-21	EC5	IFI6
7.97933e-20	1.00524	0.296	0.11	2.67611e-15	EC6	STK38L
2.99103e-22	1.00449	0.272	0.11	1.00313e-17	EC6	COBLL1
4.5358e-18	1.00215	0.426	0.243	1.52122e-13	EC6	PIK3R3
8.69212e-125	1.00063	0.899	0.44	2.91516e-120	EC3	IER3
6.69599e-18	0.999906	0.383	0.161	2.2457e-13	EC6	TMEM219
2.13654e-113	0.999204	0.646	0.723	7.16552e-109	EC4	ITM2B
9.80047e-43	0.999163	0.279	0.143	3.28688e-38	EC5	AFAP1L1
6.58337e-10	0.998863	0.22	0.091	2.20793e-05	EC7	CAVIN2
1.11736e-57	0.99687	0.295	0.006	3.74739e-53	EC7	COLEC12
1.28072e-35	0.99665	0.315	0.184	4.29529e-31	EC5	NAA38
1.34509e-30	0.995891	0.274	0.112	4.51118e-26	EC5	CXorf36
1.02804e-38	0.993984	0.231	0.008	3.44785e-34	EC7	ABI3BP
5.01194e-41	0.993419	0.649	0.548	1.6809e-36	EC5	CAV1
1.12173e-20	0.993286	0.367	0.27	3.76205e-16	EC5	FOS
1.08424e-21	0.993261	0.29	0.073	3.63633e-17	EC6	NUDT14
4.62024e-34	0.99229	0.244	0.114	1.54953e-29	EC4	ENTPD1
7.4306e-16	0.992075	0.296	0.11	2.49208e-11	EC6	SYNGR2
9.86085e-28	0.98981	0.277	0.211	3.30713e-23	EC5	XAF1
5.77727e-37	0.98958	0.132	0.007	1.93758e-32	EC5	GABRD
5.45548e-18	0.988948	0.89	0.785	1.82966e-13	EC7	KLF6
2.6941e-44	0.988058	0.227	0.032	9.03549e-40	Other	KRT5
4.50801e-42	0.987784	0.925	0.557	1.5119e-37	EC2	HSPB1
2.069e-80	0.987551	0.47	0.336	6.939e-76	EC1	NCOA7
1.11634e-20	0.987006	0.364	0.167	3.74397e-16	EC7	ATP6V1B2
6.16917e-37	0.986927	0.395	0.243	2.06902e-32	EC5	MYO1B
7.38723e-18	0.986854	0.29	0.068	2.47753e-13	EC6	FKBP9
5.39154e-15	0.986696	0.538	0.374	1.80822e-10	EC7	FNIP2
2.34864e-26	0.986562	0.474	0.352	7.87687e-22	EC5	MGP
1.23552e-32	0.985365	0.156	0.002	4.14369e-28	EC7	IGF1
2.82624e-27	0.984037	0.387	0.138	9.47864e-23	EC7	SERTAD2
7.17127e-38	0.981981	0.799	0.384	2.4051e-33	EC2	CYSTM1
1.84845e-153	0.981157	0.847	0.32	6.19932e-149	EC3	CREM
1.37694e-29	0.979048	0.421	0.154	4.61798e-25	Other	DST
9.05004e-12	0.979007	0.37	0.147	3.0352e-07	EC7	CTHRC1
3.03517e-56	0.978414	0.371	0.313	1.01794e-51	EC4	SELENOW
1.18087e-42	0.977823	0.474	0.355	3.9604e-38	EC5	COL18A1
3.59402e-34	0.977799	0.337	0.241	1.20536e-29	EC5	TMEM204
4.50892e-60	0.977789	0.553	0.516	1.5122e-55	EC5	APLP2
3.47934e-22	0.97752	0.42	0.257	1.1669e-17	EC6	KIAA0355
2.28241e-18	0.97736	0.519	0.335	7.65475e-14	EC6	MGST3
6.18676e-19	0.976661	0.607	0.369	2.07491e-14	EC7	NFAT5
9.36156e-28	0.975122	0.977	0.917	3.13968e-23	EC7	VIM
9.8343e-25	0.975005	0.364	0.132	3.29823e-20	EC7	STX11
3.21426e-27	0.973004	0.351	0.293	1.078e-22	EC5	PLPP1
2.51829e-32	0.972822	0.293	0.201	8.44585e-28	EC5	HEG1
3.00639e-16	0.97232	0.358	0.147	1.00828e-11	EC6	TGM2
2.28731e-25	0.972059	0.705	0.528	7.6712e-21	EC7	LGALS3
1.62024e-52	0.971336	0.338	0.215	5.43396e-48	EC4	VAMP5
2.58813e-39	0.969944	0.299	0.209	8.68008e-35	EC5	SPG7
4.86533e-13	0.969651	0.247	0.111	1.63173e-08	EC6	MX1
1.39487e-28	0.968594	0.208	0.092	4.67812e-24	EC4	SLCO2A1
6.83271e-32	0.966383	0.488	0.36	2.29155e-27	EC5	CAVIN1
2.21349e-33	0.966171	0.195	0.049	7.42359e-29	EC5	TSPAN15
2.1065e-79	0.965415	0.327	0.344	7.06476e-75	EC4	HLA-DPB1
1.78433e-19	0.965183	0.477	0.259	5.98429e-15	Other	TSC22D3
1.56131e-25	0.965094	0.274	0.239	5.23632e-21	EC5	ISG15
1.34036e-26	0.964724	0.318	0.062	4.4953e-22	EC7	PRRG4
7.43078e-18	0.964396	0.636	0.39	2.49214e-13	EC7	ARID5B
3.02848e-21	0.964078	0.474	0.242	1.01569e-16	EC7	LACTB
1.41159e-23	0.963648	0.617	0.501	4.7342e-19	EC6	WSB1
6.83327e-28	0.963485	0.211	0.085	2.29174e-23	EC5	F2R
7.80576e-177	0.962239	0.43	0.03	2.61789e-172	EC3	LIF
5.55518e-141	0.960639	0.891	0.625	1.8631e-136	EC1	SOD2
1.44325e-28	0.960214	0.977	0.78	4.84036e-24	EC2	KLF6
3.73301e-16	0.958905	0.383	0.242	1.25198e-11	EC6	TPM1
1.0078e-14	0.958002	0.162	0.033	3.37997e-10	EC7	RRAD
3.98356e-45	0.957762	0.356	0.321	1.33601e-40	EC4	HYAL2
4.45847e-09	0.957143	0.241	0.148	0.000149528	EC6	HECW2
6.23788e-52	0.95641	0.501	0.453	2.09206e-47	EC5	ARHGAP29
6.07448e-28	0.95512	0.975	0.917	2.03726e-23	EC6	VIM
7.0698e-29	0.954965	0.156	0.044	2.37107e-24	EC5	CASC15
8.39221e-63	0.954703	0.535	0.484	2.81458e-58	EC4	HSPG2
2.5798e-25	0.954549	0.43	0.128	8.65215e-21	EC2	EMP3
7.84342e-30	0.953205	0.66	0.584	2.63053e-25	EC6	ATP5PF
1.74578e-277	0.953072	0.608	0.042	5.85498e-273	EC3	ZEB2
8.32769e-24	0.952851	0.215	0.111	2.79294e-19	EC4	IFI44L
1.34949e-26	0.952651	0.2	0.075	4.52593e-22	EC5	DLL4
3.29554e-31	0.952567	0.37	0.268	1.10526e-26	EC5	FAM198B
1.30675e-49	0.95232	0.481	0.366	4.38258e-45	EC4	EGFL7
3.66372e-27	0.950678	0.233	0.073	1.22874e-22	EC4	SCGB2A2
7.36388e-23	0.950475	0.42	0.298	2.4697e-18	EC6	TACC1
5.79338e-23	0.95039	0.16	0.009	1.94298e-18	EC6	SCIN
6.00526e-44	0.949913	0.285	0.23	2.01404e-39	EC5	EFCAB14
9.19615e-40	0.948743	0.533	0.131	3.0842e-35	EC2	GRPEL2
1.6002e-172	0.948643	0.895	0.349	5.36676e-168	EC3	MAP1B
5.80341e-24	0.948508	0.358	0.122	1.94635e-19	EC7	NINJ1
1.43487e-19	0.947099	0.613	0.408	4.81226e-15	EC7	CNN3
1.29304e-44	0.946408	0.235	0.137	4.3366e-40	EC4	MKL2
3.4077e-21	0.944939	0.468	0.213	1.14287e-16	EC7	GLIS3
1.27941e-48	0.944345	0.66	0.577	4.29087e-44	EC5	SPTBN1
7.37572e-47	0.942451	0.958	0.698	2.47367e-42	EC2	PNP
1.21108e-16	0.942163	0.333	0.203	4.06172e-12	EC6	GFOD1
9.36299e-27	0.941841	0.648	0.552	3.14016e-22	EC6	GNAI2
1.10907e-16	0.941369	0.578	0.371	3.7196e-12	EC7	HMGA1
3.70309e-32	0.94094	0.108	0.011	1.24194e-27	EC4	PTGDS
4.05624e-30	0.940679	0.202	0.031	1.36038e-25	Other	ELF3
1.73289e-252	0.940637	0.514	0.022	5.81175e-248	EC3	AXL
4.62644e-44	0.940603	0.235	0.107	1.55161e-39	EC4	PPIC
6.91315e-08	0.939912	0.272	0.134	0.00231853	EC6	VWA1
6.00323e-142	0.939731	1	0.948	2.01336e-137	EC3	FTL
5.4498e-26	0.93972	0.26	0.142	1.82775e-21	EC5	ICAM2
1.65025e-18	0.939704	0.353	0.144	5.53461e-14	EC7	SLC41A1
3.89276e-19	0.939222	0.204	0.065	1.30555e-14	EC6	NEBL
1.57728e-101	0.937828	0.533	0.57	5.28987e-97	EC4	GUK1
3.34721e-25	0.93562	0.184	0.071	1.12259e-20	EC5	FAM167B
2.56516e-29	0.934575	0.282	0.178	8.60302e-25	EC5	CYYR1
2.99022e-16	0.934527	0.728	0.605	1.00286e-11	EC7	PPP1R15A
1.75561e-16	0.934328	0.247	0.088	5.88797e-12	EC6	RRAS
3.632e-39	0.933992	0.255	0.035	1.2181e-34	Other	S100A14
1.20498e-14	0.933694	0.309	0.112	4.04128e-10	EC6	FRMD4B
1.2713e-11	0.933086	0.474	0.311	4.26368e-07	EC7	CEMIP2
2.04147e-12	0.933061	0.296	0.149	6.84669e-08	EC6	KIAA1147
4.35706e-43	0.932518	0.24	0.106	1.46127e-38	EC4	HLA-DMA
4.91104e-12	0.932488	0.216	0.057	1.64707e-07	EC6	STAB1
1.94745e-27	0.931527	0.285	0.195	6.53136e-23	EC5	PALMD
1.04286e-15	0.931247	0.347	0.146	3.49754e-11	EC7	CTSZ
8.99435e-27	0.930471	0.238	0.131	3.01653e-22	EC5	HDAC7
2.99995e-12	0.930221	0.253	0.158	1.00612e-07	EC6	NR4A1
5.05556e-14	0.92983	0.254	0.092	1.69553e-09	EC7	SLC5A3
7.155e-31	0.929828	0.422	0.31	2.39964e-26	EC5	SELENOW
2.85516e-34	0.928925	0.326	0.183	9.57564e-30	EC5	GMFG
2.15955e-09	0.928466	0.387	0.226	7.24269e-05	EC7	HEY1
1.57768e-14	0.926148	0.451	0.268	5.29121e-10	EC6	TSC22D3
1.2834e-25	0.925799	0.832	0.721	4.30427e-21	EC7	SDCBP
6.03243e-20	0.925251	0.438	0.348	2.02316e-15	EC6	BMPR2
2.2145e-43	0.925084	0.208	0.002	7.427e-39	EC7	MPP7
1.44656e-39	0.924966	0.523	0.127	4.85146e-35	EC2	ENPP2
4.24301e-45	0.924759	0.718	0.715	1.42302e-40	EC5	ITM2B
3.00415e-16	0.92386	0.243	0.084	1.00753e-11	EC7	LIF
3.1507e-47	0.923638	0.764	0.725	1.05668e-42	EC5	XIST
6.56839e-10	0.923066	0.265	0.133	2.20291e-05	EC6	SERPINE2
4.71259e-43	0.921673	0.349	0.1	1.58051e-38	Other	RUNX1
4.78782e-17	0.921187	0.302	0.166	1.60574e-12	EC6	TMEM109
6.41483e-25	0.92116	0.252	0.131	2.15141e-20	EC5	LDB2
3.37195e-23	0.92093	0.71	0.594	1.13088e-18	Other	COX6C
5.7699e-34	0.920783	0.196	0.03	1.93511e-29	Other	SFN
1.90874e-17	0.920113	0.364	0.202	6.40153e-13	EC6	PCMTD1
6.92059e-13	0.920031	0.364	0.23	2.32103e-08	EC6	PLEC
6.45065e-55	0.919746	0.704	0.675	2.16342e-50	EC5	APP
4.40955e-112	0.919533	0.772	0.54	1.47888e-107	EC1	UPP1
1.6321e-90	0.918831	0.439	0.105	5.47374e-86	EC3	CCND1
9.26526e-36	0.918359	0.26	0.017	3.10738e-31	EC7	TGFB2
1.98746e-102	0.917517	0.515	0.595	6.66554e-98	EC4	CST3
1.13304e-16	0.917163	0.457	0.282	3.79999e-12	EC6	LMO2
3.55311e-12	0.917073	0.37	0.211	1.19164e-07	EC6	GIMAP7
2.25717e-20	0.916971	0.775	0.626	7.5701e-16	EC7	GNAS
4.94048e-20	0.916758	0.247	0.036	1.65694e-15	EC6	HSPA12B
3.70304e-21	0.916461	0.37	0.107	1.24192e-16	EC7	VPS13A
2.87594e-26	0.916199	0.452	0.195	9.64532e-22	Other	FOSB
1.70063e-34	0.915799	0.991	0.854	5.70359e-30	EC2	S100A6
1.55058e-40	0.914547	0.342	0.289	5.20033e-36	EC5	LAMC1
2.87757e-22	0.91411	0.179	0.014	9.65079e-18	EC6	C19orf33
1.92783e-35	0.912984	0.584	0.421	6.46554e-31	EC5	CALD1
5.15581e-17	0.912658	0.358	0.138	1.72916e-12	EC6	HMGN3
3.20915e-16	0.912427	0.566	0.441	1.07629e-11	EC7	RAI14
1.6165e-15	0.912014	0.645	0.369	5.42142e-11	EC2	TFPI2
2.12284e-46	0.910944	0.496	0.479	7.11959e-42	EC5	BST2
3.55822e-18	0.910584	0.444	0.294	1.19335e-13	EC6	SERINC3
3.33651e-16	0.908172	0.407	0.276	1.119e-11	EC6	NDUFB1
4.42282e-18	0.907146	0.156	0.061	1.48333e-13	Other	S100A2
9.29251e-16	0.906356	0.341	0.178	3.11652e-11	EC7	FAM107B
2.89431e-12	0.905734	0.259	0.117	9.70692e-08	EC6	FILIP1L
1.41979e-47	0.904949	0.803	0.705	4.76169e-43	EC5	IFITM3
6.57034e-15	0.904832	0.486	0.324	2.20356e-10	Other	TIMP3
4.9981e-30	0.904545	0.855	0.536	1.67626e-25	EC2	ITGA5
2.62797e-25	0.904385	0.243	0.04	8.8137e-21	EC7	PAQR3
1.5855e-16	0.901712	0.329	0.262	5.31746e-12	EC5	PRCP
3.11277e-25	0.901141	0.784	0.713	1.04396e-20	EC6	ITM2B
1.25991e-35	0.900515	0.217	0.087	4.2255e-31	EC4	IL33
3.35436e-17	0.9002	0.422	0.197	1.12499e-12	EC7	TGFB1
4.27045e-23	0.899714	0.159	0.031	1.43222e-18	EC5	ACE
6.38713e-17	0.898422	0.395	0.249	2.14211e-12	EC6	CD46
4.46441e-27	0.898076	0.748	0.383	1.49727e-22	EC2	ABL2
1.28846e-44	0.897874	0.308	0.05	4.32123e-40	Other	VAMP8
1.22799e-32	0.897389	0.2	0.139	4.11842e-28	EC5	MMP14
7.54564e-27	0.896826	0.332	0.269	2.53066e-22	EC5	TSC22D3
5.89992e-34	0.895984	0.279	0.2	1.97871e-29	EC4	HEG1
2.35468e-35	0.895014	0.202	0.02	7.89711e-31	Other	GATA3
4.98861e-31	0.894413	0.2	0.055	1.67308e-26	EC5	DYSF
7.54758e-26	0.894216	0.673	0.315	2.53131e-21	EC2	COPS8
6.40554e-14	0.893359	0.315	0.156	2.14829e-09	EC6	RPS6KA2
3.02395e-38	0.892827	0.627	0.624	1.01417e-33	EC5	LGALS1
1.11322e-20	0.892803	0.747	0.567	3.7335e-16	EC6	HSPB1
7.97835e-35	0.892529	0.266	0.162	2.67578e-30	EC5	DOCK6
6.93418e-207	0.892513	0.655	0.11	2.32559e-202	EC3	EPS8
1.70255e-33	0.890678	0.491	0.133	5.71001e-29	EC2	LXN
3.39447e-16	0.890115	0.358	0.224	1.13844e-11	EC6	RNF213
1.11971e-16	0.887554	0.283	0.08	3.75529e-12	EC7	TSPAN12
1.36618e-19	0.886807	0.296	0.222	4.5819e-15	EC6	PGRMC2
3.15184e-22	0.885947	0.295	0.06	1.05706e-17	EC7	C6orf141
2.31723e-15	0.885786	0.393	0.156	7.77154e-11	EC7	PERP
6.22808e-17	0.885647	0.179	0.031	2.08877e-12	EC6	SYT11
7.9582e-16	0.885067	0.121	0.034	2.66902e-11	Other	CCL5
2.28945e-15	0.884033	0.222	0.042	7.67836e-11	EC6	ITGB4
4.66484e-19	0.883745	0.444	0.348	1.56449e-14	EC6	FIS1
6.60281e-22	0.883501	0.58	0.461	2.21445e-17	EC6	LRRFIP1
1.05488e-14	0.883106	0.241	0.068	3.53787e-10	EC6	AGPAT1
8.86479e-07	0.882796	0.104	0.105	0.0297307	EC7	TNFAIP6
3.43173e-19	0.8806	0.198	0.033	1.15093e-14	EC6	COL1A1
1.07142e-29	0.880343	0.977	0.69	3.59331e-25	EC2	AKAP12
1.24574e-158	0.878454	0.914	0.672	4.17796e-154	EC1	ADAMTS9
1.21027e-23	0.877536	0.765	0.718	4.059e-19	EC6	CALM1
3.70701e-13	0.87719	0.315	0.137	1.24326e-08	EC6	REX1BD
8.94082e-16	0.876376	0.266	0.096	2.99857e-11	EC7	HOMER3
1.35262e-30	0.873722	0.246	0.166	4.53642e-26	EC4	TNFSF10
1.93905e-26	0.873495	0.722	0.676	6.50317e-22	EC6	APP
7.67073e-193	0.873408	0.362	0.007	2.57261e-188	EC3	PAPPA
2.25884e-15	0.873384	0.128	0.037	7.5757e-11	Other	MT1G
7.40678e-15	0.873232	0.34	0.231	2.48409e-10	EC6	EFCAB14
3.78969e-28	0.871684	0.63	0.558	1.27099e-23	EC5	COL15A1
3.36138e-38	0.87024	0.398	0.269	1.12734e-33	EC4	EMCN
9.04205e-16	0.868078	0.29	0.182	3.03252e-11	EC6	OAZ2
1.17533e-23	0.867886	0.271	0.193	3.94181e-19	EC5	UTRN
6.02152e-21	0.867728	0.463	0.168	2.0195e-16	EC2	RND3
4.86388e-32	0.867399	0.103	0.003	1.63125e-27	Other	HCST
4.99654e-13	0.867136	0.156	0.058	1.67574e-08	Other	C15orf48
4.91855e-39	0.866984	0.218	0.022	1.64958e-34	Other	TSTD1
1.48829e-68	0.86697	0.391	0.178	4.99141e-64	EC1	VCAN
8.25772e-15	0.866906	0.595	0.393	2.76948e-10	EC7	LIMS1
9.01423e-29	0.86576	0.299	0.229	3.02319e-24	EC5	TCIM
8.71216e-08	0.865308	0.29	0.138	0.00292188	EC2	EDN1
1.36794e-28	0.865122	0.277	0.165	4.58779e-24	EC5	MCF2L
1.58704e-11	0.864527	0.352	0.229	5.32261e-07	EC6	LY6E
6.0205e-72	0.8643	0.606	0.411	2.01916e-67	EC1	INSIG1
2.35001e-17	0.864169	0.432	0.357	7.88145e-13	EC6	LEPROT
7.97279e-21	0.863264	0.209	0.05	2.67391e-16	Other	CLDN4
1.11738e-30	0.862989	0.103	0.002	3.74747e-26	Other	CD3D
2.52495e-14	0.862001	0.284	0.151	8.46816e-10	EC6	MET
6.7714e-28	0.861782	0.171	0.067	2.27099e-23	EC4	CSF2RB
8.40198e-196	0.861595	0.947	0.604	2.81786e-191	EC1	HMOX1
1.3791e-25	0.861378	0.293	0.191	4.62523e-21	EC5	PDGFB
6.96679e-29	0.860357	0.14	0.024	2.33652e-24	EC5	ST8SIA4
1.15312e-49	0.860219	0.22	0.001	3.86732e-45	EC7	RELN
7.85419e-90	0.859345	0.69	0.813	2.63414e-85	EC4	RPL31
1.57927e-13	0.858075	0.228	0.064	5.29657e-09	EC6	CLDN15
1.18331e-11	0.858036	0.296	0.109	3.9686e-07	EC6	PLXND1
4.35768e-13	0.857017	0.178	0.063	1.46148e-08	Other	BGN
3.79346e-22	0.856219	0.181	0.06	1.27225e-17	EC5	GAS6
6.21857e-32	0.85616	0.79	0.381	2.08558e-27	EC2	S100A13
3.77944e-14	0.854878	0.222	0.058	1.26755e-09	EC6	LTBP3
9.81709e-14	0.854603	0.247	0.1	3.29245e-09	EC6	COMT
1.68354e-08	0.854133	0.287	0.148	0.000564627	Other	FN1
1.06825e-13	0.853627	0.265	0.13	3.5827e-09	EC6	TMEM47
9.03366e-18	0.852671	0.341	0.148	3.02971e-13	EC7	SMC4
3.6758e-20	0.851695	0.304	0.075	1.23279e-15	EC2	CXCR4
3.37806e-82	0.851481	0.681	0.488	1.13293e-77	EC1	PLPP3
3.11606e-22	0.851465	0.3	0.211	1.04506e-17	EC4	KLF2
1.04186e-26	0.850869	0.729	0.35	3.49418e-22	EC2	ISG20
1.67807e-17	0.849994	0.21	0.045	5.6279e-13	EC6	FUT8
9.89178e-13	0.849624	0.278	0.109	3.31751e-08	EC6	EHD2
3.86639e-30	0.849559	0.29	0.066	1.29671e-25	Other	EVL
5.76971e-11	0.848975	0.272	0.086	1.93505e-06	EC6	TNFRSF4
3.22631e-35	0.848861	0.504	0.452	1.08204e-30	EC5	NRP1
8.48373e-21	0.847844	0.495	0.274	2.84527e-16	Other	PPDPF
2.29952e-34	0.847638	0.622	0.57	7.71214e-30	EC5	ENG
7.76576e-15	0.847601	0.235	0.107	2.60448e-10	EC6	SSBP4
1.87137e-158	0.8476	0.784	0.259	6.2762e-154	EC3	CMSS1
6.32103e-47	0.846049	0.726	0.674	2.11995e-42	EC5	GNG11
4.28056e-18	0.845931	0.284	0.192	1.43561e-13	EC6	HSD17B12
1.89254e-17	0.845762	0.654	0.427	6.34719e-13	Other	TXNIP
1.96704e-188	0.845528	0.741	0.189	6.59706e-184	EC3	PMEPA1
5.64637e-13	0.845415	0.241	0.063	1.89368e-08	EC6	GAS6
3.60963e-38	0.844723	0.125	0.002	1.2106e-33	Other	PTPRC
4.79254e-25	0.844504	0.186	0.078	1.60732e-20	EC5	SH2D3C
9.43338e-13	0.84418	0.309	0.15	3.16377e-08	EC6	NES
3.98008e-23	0.841429	0.691	0.642	1.33484e-18	EC6	TOMM7
2.80613e-37	0.840503	0.438	0.404	9.41121e-33	EC5	CDH5
1.47422e-32	0.839975	0.455	0.387	4.94425e-28	EC5	NFIB
4.87942e-16	0.839612	0.216	0.082	1.63646e-11	EC6	ORAI1
3.63682e-12	0.839608	0.333	0.206	1.21972e-07	EC6	NOTCH1
2.10089e-18	0.839426	0.925	0.858	7.04597e-14	EC7	S100A6
3.61011e-10	0.838713	0.167	0.049	1.21076e-05	EC6	IGFBP2
4.77538e-17	0.838652	0.626	0.42	1.60157e-12	Other	CALD1
5.93167e-26	0.837918	0.312	0.189	1.98936e-21	EC4	PALMD
1.15609e-15	0.837652	0.191	0.066	3.87728e-11	EC7	FRMD6
1.20786e-18	0.837574	0.333	0.248	4.05093e-14	EC6	CDC42BPA
1.847e-15	0.837424	0.525	0.508	6.19447e-11	EC6	FLT1
4.25186e-13	0.835581	0.198	0.054	1.42599e-08	EC6	PAPSS1
1.20696e-37	0.834693	0.621	0.204	4.04792e-33	EC2	ADIPOR2
8.74539e-14	0.833772	0.315	0.183	2.93303e-09	EC6	PHACTR4
3.24878e-32	0.833066	0.888	0.61	1.08957e-27	EC2	RHOC
1.55528e-10	0.832596	0.259	0.137	5.2161e-06	EC6	EMP3
2.34897e-142	0.831656	0.969	0.536	7.87796e-138	EC3	PLIN2
2.20779e-20	0.831504	0.134	0.042	7.40448e-16	EC5	AGRN
7.6106e-179	0.83129	0.871	0.316	2.55244e-174	EC3	ARID5B
4.95027e-15	0.831153	0.179	0.034	1.66022e-10	EC6	KCNJ2
4.12884e-41	0.831121	0.202	0.122	1.38473e-36	EC4	HAPLN3
1.966e-15	0.830348	0.5	0.389	6.59357e-11	EC6	NFIB
9.09941e-14	0.830127	0.235	0.091	3.05176e-09	EC6	FAM107A
5.23497e-12	0.830001	0.278	0.094	1.75571e-07	EC6	ARHGDIB
3.41662e-14	0.829841	0.14	0.107	1.14587e-09	EC5	GJA4
3.14085e-39	0.828535	0.447	0.44	1.05338e-34	EC5	IVNS1ABP
4.53381e-51	0.828382	0.521	0.532	1.52055e-46	EC4	DUSP1
3.57101e-15	0.827112	0.306	0.127	1.19765e-10	EC7	ZBTB10
2.59881e-19	0.826746	0.272	0.079	8.7159e-15	EC7	VPS35L
1.31092e-26	0.826432	0.192	0.084	4.39657e-22	EC5	ADGRL2
2.71518e-31	0.825698	0.31	0.259	9.10616e-27	EC5	TIE1
1.16131e-24	0.825662	0.271	0.177	3.89481e-20	EC5	NFIA
3.56728e-25	0.824315	0.763	0.688	1.19639e-20	EC7	JAK1
2.28867e-15	0.823092	0.309	0.175	7.67575e-11	EC6	NRN1
5.11219e-16	0.822915	0.296	0.167	1.71453e-11	EC6	NPTN
1.6494e-11	0.821327	0.432	0.362	5.53176e-07	EC6	COL18A1
1.52394e-13	0.821304	0.562	0.535	5.111e-09	EC6	DDIT4
3.30558e-99	0.821286	0.425	0.282	1.10863e-94	EC1	SLC9B2
4.39015e-86	0.820608	0.711	0.514	1.47237e-81	EC1	TFPI
1.23409e-14	0.818331	0.41	0.21	4.1389e-10	EC7	SNTB2
1.35026e-35	0.817995	0.29	0.227	4.52849e-31	EC4	LY6E
5.11427e-17	0.817576	0.179	0.04	1.71523e-12	EC6	ATP8A1
8.78071e-46	0.817573	0.589	0.553	2.94488e-41	EC5	GNAI2
6.39225e-08	0.816279	0.324	0.177	0.00214383	EC7	ADM
5.48966e-26	0.815644	0.225	0.074	1.84112e-21	EC4	HTRA1
6.04991e-40	0.81472	0.427	0.334	2.02902e-35	EC4	CRIP2
1.40366e-16	0.814057	0.341	0.152	4.7076e-12	EC7	MARCH3
1.71081e-25	0.813236	0.223	0.138	5.73771e-21	EC4	MALL
1.41746e-10	0.812429	0.333	0.225	4.75388e-06	EC6	PET100
2.38409e-09	0.811599	0.191	0.098	7.99575e-05	EC6	GBP1
6.45561e-11	0.811432	0.445	0.292	2.16508e-06	EC7	LAMA4
8.65009e-14	0.811377	0.29	0.146	2.90107e-09	EC6	PAM
1.39915e-12	0.810825	0.295	0.112	4.69247e-08	EC7	FRMD4B
7.58809e-14	0.808891	0.198	0.049	2.54489e-09	EC6	ITGA9
4.03677e-92	0.808221	0.702	0.781	1.35385e-87	EC4	FKBP1A
7.96057e-18	0.807255	0.401	0.331	2.66982e-13	EC6	EMP2
1.10392e-22	0.80708	0.794	0.483	3.70232e-18	EC2	GSTO1
1.12522e-25	0.805858	0.255	0.173	3.77375e-21	EC5	PTPRM
2.36355e-20	0.80576	0.266	0.06	7.92686e-16	EC7	BBC3
3.29598e-33	0.804294	0.234	0.033	1.10541e-28	Other	FXYD3
1.73894e-15	0.803613	0.219	0.12	5.83206e-11	EC5	ENTPD1
1.5525e-32	0.803259	0.222	0.168	5.20678e-28	EC5	MYO6
1.15211e-16	0.802803	0.855	0.834	3.86395e-12	EC7	UBB
3.31684e-24	0.802766	0.249	0.146	1.1124e-19	EC5	JCAD
6.74029e-89	0.802619	0.481	0.6	2.26056e-84	EC4	RPL36A
1.35649e-14	0.802052	0.216	0.076	4.5494e-10	EC6	EIF2AK4
7.30107e-11	0.801782	0.185	0.063	2.44863e-06	EC6	CSGALNACT1
1.52042e-21	0.8017	0.173	0.088	5.09919e-17	EC5	SLC44A2
4.23514e-26	0.801688	0.254	0.053	1.42038e-21	EC7	INPP4B
1.09064e-21	0.801541	0.205	0.083	3.6578e-17	EC5	TNS2
4.35021e-12	0.800757	0.241	0.155	1.45897e-07	EC6	SLC12A2
1.91923e-40	0.800629	0.175	0.022	6.43672e-36	EC5	NID2
3.06913e-30	0.799327	0.138	0.054	1.02932e-25	EC4	CPXM2
6.94906e-17	0.799032	0.531	0.457	2.33058e-12	EC6	PSAP
9.99084e-27	0.7988	0.869	0.599	3.35073e-22	EC2	PPA1
4.94115e-14	0.797869	0.327	0.217	1.65716e-09	EC6	ZBTB38
5.60491e-09	0.797803	0.296	0.135	0.000187977	EC6	LDB2
1.07492e-24	0.79748	0.131	0.011	3.60507e-20	Other	AGR3
6.21315e-49	0.79709	0.39	0.367	2.08377e-44	EC4	CAVIN1
5.00303e-27	0.796735	0.65	0.276	1.67792e-22	EC2	RASD1
1.86422e-89	0.796718	0.832	0.579	6.25222e-85	EC1	AKAP12
1.25305e-17	0.796472	0.611	0.372	4.20248e-13	Other	GSN
1.28583e-14	0.796138	0.538	0.375	4.31243e-10	EC7	RB1CC1
1.07068e-21	0.795997	0.463	0.429	3.59085e-17	EC6	CYB5R3
4.1529e-23	0.795656	0.231	0.027	1.3928e-18	EC7	ALPK3
5.26394e-11	0.795328	0.383	0.272	1.76542e-06	EC6	FAM198B
1.07556e-13	0.79526	0.216	0.073	3.60722e-09	EC6	PLOD1
2.38782e-165	0.794708	0.662	0.165	8.00828e-161	EC3	LMCD1
1.07724e-17	0.794598	0.228	0.048	3.61286e-13	EC6	AIF1L
1.1721e-23	0.794424	0.227	0.155	3.931e-19	EC5	FZD4
1.36075e-20	0.794097	0.142	0.032	4.56368e-16	EC5	OLFML2A
3.6669e-13	0.793284	0.253	0.093	1.22981e-08	EC6	KIAA1671
9.04722e-13	0.792989	0.321	0.167	3.03426e-08	EC6	PSMB9
6.75636e-17	0.792741	0.266	0.07	2.26595e-12	EC7	LTBP1
1.88723e-09	0.792297	0.324	0.166	6.3294e-05	EC7	DST
1.27538e-47	0.791919	0.323	0.293	4.27738e-43	EC4	ACTN1
5.9239e-14	0.791334	0.395	0.301	1.98676e-09	EC6	SNHG7
8.72826e-12	0.790796	0.222	0.08	2.92728e-07	EC6	ATP8B1
5.58817e-16	0.790617	0.34	0.248	1.87416e-11	EC6	PIK3C2A
6.56663e-12	0.79032	0.241	0.08	2.20232e-07	EC6	CASKIN2
1.59581e-09	0.789898	0.222	0.07	5.35202e-05	EC6	SELENON
1.48689e-15	0.789366	0.185	0.027	4.98672e-11	EC6	NTHL1
2.0732e-19	0.788792	0.844	0.747	6.95309e-15	EC7	ANXA5
1.44182e-37	0.788547	0.208	0.007	4.83558e-33	EC7	PARD6G
4.40876e-57	0.78854	0.263	0.141	1.47861e-52	EC1	RND1
2.57186e-16	0.788376	0.519	0.44	8.62549e-12	EC6	CD151
3.868e-15	0.788112	0.422	0.207	1.29725e-10	EC7	NTAN1
3.87342e-09	0.787943	0.191	0.064	0.000129907	EC6	HOXD9
5.83305e-13	0.787798	0.278	0.128	1.95629e-08	EC6	RALGAPA1
6.42481e-32	0.787774	0.252	0.198	2.15475e-27	EC5	DGKH
2.37023e-15	0.787252	0.63	0.48	7.94929e-11	EC7	CEBPD
5.60084e-24	0.786913	0.913	0.8	1.87841e-19	EC7	ANXA2
1.03202e-30	0.786388	0.458	0.45	3.46119e-26	EC5	IL32
2.14297e-17	0.786172	0.249	0.049	7.18709e-13	EC7	FLRT2
2.23765e-35	0.785921	0.36	0.31	7.50464e-31	EC4	ITM2A
4.05503e-15	0.785213	0.422	0.252	1.35998e-10	EC7	ATF6
2.61988e-12	0.784546	0.327	0.21	8.78656e-08	EC6	ARL2
4.61494e-30	0.784314	0.235	0.135	1.54776e-25	EC4	HMGN3
5.28249e-15	0.784313	0.324	0.191	1.77164e-10	EC7	MARCH5
7.41182e-14	0.783993	0.278	0.086	2.48578e-09	EC6	TNS2
1.74976e-23	0.783889	0.263	0.188	5.86835e-19	EC5	GIMAP4
5.33528e-15	0.783155	0.543	0.453	1.78935e-10	EC6	ECSCR
4.20052e-15	0.783074	0.26	0.084	1.40877e-10	EC7	SDC4
1.41681e-28	0.782998	0.236	0.181	4.75168e-24	EC5	MAGI1
1.0555e-15	0.782664	0.512	0.413	3.53993e-11	EC6	PTMS
3.63595e-252	0.782596	0.464	0.01	1.21943e-247	EC3	SSTR2
2.07646e-203	0.781702	0.971	0.768	6.96404e-199	EC1	TXN
4.10645e-36	0.781261	0.567	0.595	1.37722e-31	EC5	CTNNB1
1.17811e-26	0.780688	0.208	0.153	3.95113e-22	EC5	SLC39A10
1.8347e-10	0.780532	0.222	0.074	6.1532e-06	EC6	CRIP1
4.25822e-52	0.780432	0.715	0.579	1.42812e-47	EC1	HSPA5
2.62345e-14	0.780388	0.428	0.22	8.79853e-10	EC7	CARHSP1
3.80518e-15	0.780257	0.802	0.63	1.27618e-10	EC6	RHOB
7.16814e-27	0.779753	0.315	0.298	2.40405e-22	EC5	PTPRB
8.57847e-29	0.779522	0.822	0.451	2.87705e-24	EC2	NEDD9
6.04191e-13	0.778295	0.335	0.153	2.02634e-08	EC7	VPS13C
9.80849e-12	0.777102	0.346	0.227	3.28957e-07	EC6	DUT
7.74921e-29	0.777034	0.219	0.154	2.59893e-24	EC5	PLCB1
3.52847e-42	0.776884	0.462	0.35	1.18338e-37	EC4	MGP
8.7879e-20	0.776687	0.148	0.048	2.94729e-15	EC4	FBLN2
1.71318e-27	0.776253	0.305	0.086	5.74566e-23	Other	ARHGDIB
2.36848e-67	0.776245	0.46	0.487	7.9434e-63	EC4	COMMD6
2.92463e-18	0.776099	0.578	0.474	9.80861e-14	EC7	ZNF706
5.2039e-11	0.776046	0.235	0.106	1.74529e-06	EC6	ZDHHC20
1.16307e-23	0.775809	0.236	0.168	3.90071e-19	EC5	ABHD17A
3.30091e-26	0.775474	0.458	0.183	1.10706e-21	Other	CD44
4.59136e-10	0.775189	0.272	0.157	1.53985e-05	EC6	SHISA5
9.34078e-12	0.774722	0.191	0.044	3.13271e-07	EC6	AGRN
4.22822e-20	0.774655	0.238	0.143	1.41806e-15	EC5	SCARF1
5.76732e-15	0.774583	0.15	0.018	1.93424e-10	EC7	PTX3
5.62575e-20	0.774445	0.198	0.019	1.88676e-15	EC6	KIF26A
5.07763e-13	0.774427	0.216	0.088	1.70294e-08	EC6	TCF7L1
1.14624e-10	0.774314	0.309	0.168	3.84426e-06	EC6	ABHD17A
7.83589e-15	0.773542	0.376	0.168	2.628e-10	EC7	SLC43A3
6.82313e-11	0.773206	0.315	0.199	2.28834e-06	EC6	SULF2
2.84324e-27	0.772898	0.953	0.726	9.53565e-23	EC2	ATP1B3
1.0109e-17	0.772385	0.208	0.213	3.39035e-13	EC5	FOSB
1.21947e-25	0.772138	0.175	0.156	4.08987e-21	EC5	SLC12A2
1.69507e-12	0.771871	0.426	0.349	5.68492e-08	EC6	FLNA
3.92755e-22	0.771406	0.318	0.25	1.31722e-17	EC5	GRN
6.21706e-13	0.770952	0.247	0.166	2.08508e-08	EC6	EVA1C
2.31136e-16	0.770937	0.469	0.263	7.75185e-12	EC6	IGFBP4
3.79291e-14	0.770861	0.208	0.054	1.27207e-09	EC7	PLSCR4
8.60386e-26	0.770803	0.994	0.984	2.88556e-21	EC6	TMSB10
1.58494e-32	0.770638	0.378	0.344	5.31558e-28	EC5	LPP
4.65301e-31	0.770117	0.167	0.046	1.56053e-26	EC4	SPNS2
2.54738e-33	0.770067	0.561	0.176	8.54341e-29	EC2	FADS3
4.45159e-29	0.769713	0.4	0.439	1.49298e-24	EC5	F2RL3
4.80889e-24	0.769262	0.378	0.322	1.6128e-19	EC5	ZBTB20
1.72129e-21	0.769205	0.243	0.067	5.77285e-17	Other	CRIP1
3.33625e-17	0.769028	0.494	0.395	1.11891e-12	EC6	EID1
5.14391e-15	0.76888	0.48	0.362	1.72516e-10	EC7	GABARAPL1
4.01414e-26	0.768291	0.846	0.86	1.34626e-21	EC6	H3F3A
2.03741e-24	0.768024	0.175	0.165	6.83306e-20	EC5	HES4
1.08583e-13	0.767891	0.296	0.167	3.64167e-09	EC6	NENF
1.09993e-55	0.766869	0.41	0.41	3.68896e-51	EC4	HLA-DPA1
5.79727e-09	0.76675	0.272	0.149	0.000194429	EC6	BTG2
1.9942e-24	0.76672	0.203	0.09	6.68815e-20	EC5	VSIR
1.59484e-18	0.766681	0.246	0.104	5.34877e-14	Other	COL6A1
3.67698e-12	0.765987	0.578	0.41	1.23319e-07	EC7	PTMS
2.64465e-10	0.765863	0.584	0.424	8.86964e-06	EC7	MAP1B
5.28923e-17	0.765421	0.23	0.124	1.7739e-12	EC5	CYBA
1.7144e-18	0.765071	0.204	0.193	5.74975e-14	EC4	CTGF
0.000364263	0.7648	0.249	0.163	1	EC7	PLCG2
1.70619e-29	0.764679	0.21	0.112	5.72221e-25	EC4	GSTK1
5.00471e-12	0.76407	0.491	0.319	1.67848e-07	EC7	PDE4B
4.07642e-11	0.763593	0.265	0.186	1.36715e-06	EC6	GRASP
1.59886e-13	0.762433	0.29	0.21	5.36225e-09	EC6	PRMT2
5.1495e-12	0.762305	0.463	0.355	1.72704e-07	EC6	MCTP1
7.35972e-31	0.761958	0.381	0.372	2.4683e-26	EC5	DOCK9
8.87542e-12	0.76181	0.321	0.189	2.97664e-07	EC6	CUTA
3.27876e-43	0.761573	0.397	0.056	1.09963e-38	EC2	ARG2
1.80657e-12	0.760928	0.457	0.293	6.05889e-08	EC7	SQOR
8.18754e-22	0.760869	0.186	0.062	2.74594e-17	EC5	NREP
5.42554e-11	0.760831	0.29	0.192	1.81962e-06	EC6	BBX
1.73208e-23	0.760686	0.397	0.309	5.80906e-19	EC5	ITM2A
1.32093e-10	0.760507	0.272	0.12	4.43014e-06	EC6	TAX1BP3
4.57236e-10	0.760209	0.241	0.128	1.53348e-05	EC6	GATA2
2.31313e-24	0.759888	0.745	0.67	7.75776e-20	EC5	SPRY1
4.95396e-28	0.75977	0.304	0.271	1.66146e-23	EC4	TSC22D3
1.45348e-08	0.759442	0.988	0.98	0.000487469	EC7	FTH1
3.9963e-15	0.75856	0.503	0.325	1.34028e-10	EC7	SEPT11
4.58013e-14	0.758317	0.519	0.445	1.53608e-09	EC6	RPS10
7.01734e-13	0.75763	0.676	0.58	2.35347e-08	EC7	SPTBN1
9.67912e-10	0.756956	0.185	0.066	3.24618e-05	EC6	UNC5B
1.01519e-11	0.756342	0.364	0.23	3.40474e-07	EC6	C9orf16
9.43893e-14	0.756156	0.295	0.124	3.16563e-09	EC7	ZFHX3
1.98126e-11	0.755985	0.167	0.043	6.64476e-07	EC6	FES
3.93314e-20	0.755906	0.148	0.047	1.3191e-15	EC5	ARHGAP18
6.82948e-20	0.755766	0.561	0.246	2.29047e-15	EC2	TNFRSF12A
4.05067e-27	0.755752	0.137	0.025	1.35851e-22	EC5	ADAMTS7
1.39985e-142	0.755352	0.707	0.221	4.6948e-138	EC3	RASD1
5.81614e-28	0.755344	0.467	0.139	1.95062e-23	EC2	KIAA1147
1.56836e-25	0.755125	0.158	0.064	5.25996e-21	EC4	PLAC9
1.65312e-13	0.755027	0.295	0.134	5.54422e-09	EC7	PCID2
4.35421e-25	0.754691	0.185	0.014	1.46032e-20	EC7	DKK3
4.35662e-26	0.754574	0.87	0.879	1.46112e-21	EC6	SERF2
3.86799e-10	0.754568	0.377	0.286	1.29725e-05	EC6	PPDPF
8.91596e-15	0.754295	0.364	0.275	2.99023e-10	EC6	ITSN2
1.03159e-24	0.753856	0.197	0.132	3.45975e-20	EC5	ADD3
2.04241e-20	0.753229	0.556	0.517	6.84983e-16	EC6	APLP2
5.21831e-26	0.752493	0.921	0.676	1.75012e-21	EC2	ARPC2
7.32933e-124	0.751828	0.891	0.432	2.45811e-119	EC3	ADAMTS4
1.41533e-24	0.751425	0.553	0.529	4.74673e-20	EC5	DUSP1
3.33168e-12	0.750801	0.253	0.116	1.11738e-07	EC6	CD58
6.58399e-09	0.750165	0.278	0.134	0.000220814	EC6	HDAC7
4.40326e-13	0.749943	0.228	0.11	1.47676e-08	EC6	ITPR2
4.00138e-24	0.749851	0.342	0.288	1.34198e-19	EC5	TM4SF18
7.73418e-15	0.749746	0.115	0.038	2.59389e-10	EC5	FCN3
2.92054e-15	0.749498	0.283	0.11	9.79491e-11	EC7	MAML2
4.96636e-19	0.749416	0.231	0.048	1.66562e-14	EC7	TMEM120A
6.37554e-19	0.749284	0.568	0.5	2.13823e-14	EC6	MRPL33
1.49472e-19	0.749146	0.436	0.443	5.01301e-15	EC5	TXNIP
5.30683e-28	0.747413	0.279	0.21	1.7798e-23	EC4	GIMAP7
1.05562e-10	0.747378	0.212	0.11	3.54033e-06	Other	STC2
9.25242e-15	0.747171	0.705	0.594	3.10308e-10	EC7	NUPR1
2.06244e-25	0.74711	0.218	0.051	6.917e-21	Other	FBXO32
3.14931e-15	0.747098	0.414	0.305	1.05622e-10	EC6	GTF2I
1.91063e-24	0.746803	0.267	0.124	6.40786e-20	EC4	VWA1
3.31173e-09	0.746492	0.259	0.115	0.000111069	EC6	SIGIRR
2.0873e-41	0.746329	0.545	0.568	7.00038e-37	EC5	GUK1
1.81214e-43	0.746319	0.302	0.253	6.07754e-39	EC4	ATP5IF1
1.76498e-25	0.745663	0.175	0.106	5.9194e-21	EC4	TGFBR3
1.26122e-142	0.74535	0.315	0.013	4.22987e-138	EC3	FGF7
3.28158e-09	0.744887	0.241	0.153	0.000110058	EC6	TANC1
4.91848e-10	0.74447	0.29	0.112	1.64956e-05	EC6	TCEAL8
3.13081e-15	0.742787	0.191	0.036	1.05001e-10	EC6	SOX13
2.18488e-109	0.742686	0.877	0.678	7.32765e-105	EC1	ATP1A1
4.44466e-21	0.741821	0.142	0.041	1.49065e-16	EC5	VASH1
1.15827e-09	0.741755	0.503	0.298	3.8846e-05	EC7	FOXP1
2.90524e-06	0.741681	0.154	0.055	0.0974361	EC6	COL1A2
4.48847e-87	0.740934	0.559	0.41	1.50534e-82	EC1	ASPH
4.10833e-28	0.740342	0.136	0.002	1.37785e-23	EC6	LINC00982
5.60684e-34	0.740228	0.504	0.472	1.88042e-29	EC5	MYH9
3.71989e-08	0.73984	0.322	0.18	0.00124758	EC2	BMP2
6.02821e-13	0.739619	0.395	0.318	2.02174e-08	EC6	GNAQ
7.35746e-15	0.739161	0.14	0.065	2.46755e-10	EC5	BGN
1.36372e-31	0.73909	0.231	0.014	4.57364e-27	EC7	PCSK6
2.93107e-25	0.738706	0.362	0.316	9.83022e-21	EC5	TGFBR2
9.91296e-12	0.738391	0.198	0.067	3.32461e-07	EC6	PLCB4
1.08832e-11	0.738193	0.228	0.086	3.65e-07	EC6	CPNE2
2.12245e-12	0.736657	0.272	0.142	7.11827e-08	EC6	SEPT9
1.01249e-14	0.736642	0.451	0.377	3.39569e-10	EC6	GLUL
1.20958e-28	0.736256	0.156	0.038	4.05668e-24	EC5	FHOD1
7.01191e-15	0.735871	0.247	0.058	2.35165e-10	EC6	EPHA4
1.91708e-15	0.73554	0.444	0.392	6.42952e-11	EC6	TJP1
1.21909e-58	0.735342	0.547	0.409	4.08859e-54	EC1	PMP22
1.60224e-21	0.73471	0.531	0.518	5.37358e-17	EC6	CAPZA2
1.57232e-25	0.734647	0.307	0.252	5.27325e-21	EC5	CYB5A
3.24082e-31	0.733439	0.225	0.02	1.0869e-26	EC7	TMOD1
8.89297e-18	0.732714	0.667	0.588	2.98252e-13	EC6	DDX17
1.90256e-123	0.732554	0.466	0.083	6.3808e-119	EC3	THAP2
1.89492e-30	0.732426	0.19	0.11	6.35517e-26	EC4	LY96
1.90683e-14	0.732376	0.283	0.121	6.39513e-10	EC7	ACO1
2.11373e-10	0.731793	0.179	0.043	7.08904e-06	EC6	TMEM14A
1.34504e-22	0.731608	0.151	0.063	4.51101e-18	EC5	LOXL2
1.54849e-20	0.731112	0.696	0.364	5.19331e-16	EC2	HMGA1
2.17972e-12	0.730916	0.434	0.304	7.31035e-08	EC7	KRAS
4.09775e-156	0.730882	0.626	0.151	1.3743e-151	EC3	GPRC5A
1.38446e-16	0.730663	0.432	0.411	4.64321e-12	EC6	NCKAP1
1.64333e-35	0.73014	0.331	0.302	5.51139e-31	EC4	FOXP1
2.40799e-10	0.730088	0.296	0.149	8.07591e-06	EC6	JCAD
2.29117e-29	0.729954	0.249	0.053	7.68412e-25	Other	DUSP4
7.76707e-21	0.729578	0.118	0.027	2.60492e-16	EC5	TNK2
5.2768e-10	0.729072	0.405	0.289	1.76973e-05	EC7	RASD1
4.2938e-142	0.728245	0.435	0.06	1.44006e-137	EC3	CPM
7.42738e-20	0.727771	0.217	0.104	2.491e-15	EC4	PLXND1
1.08288e-40	0.727437	0.718	0.707	3.63176e-36	EC5	ADGRL4
4.76128e-11	0.726495	0.235	0.142	1.59684e-06	EC6	ATP11C
1.24838e-30	0.726468	0.808	0.434	4.18681e-26	EC2	IL32
6.09596e-29	0.726043	0.227	0.191	2.04446e-24	EC5	GRB10
2.96288e-133	0.725604	0.889	0.41	9.93689e-129	EC3	PNRC1
9.70638e-30	0.725382	0.225	0.015	3.25533e-25	EC7	PIEZO2
5.46235e-08	0.723993	0.156	0.046	0.00183196	EC7	INHBA
6.16625e-39	0.723849	0.575	0.567	2.06804e-34	EC5	CALR
5.21686e-20	0.723554	0.185	0.035	1.74963e-15	EC7	FOXC2
3.61322e-15	0.723121	0.335	0.132	1.2118e-10	EC7	LPIN2
1.97097e-24	0.723047	0.85	0.539	6.61024e-20	EC2	SEC14L1
2.1183e-10	0.722556	0.321	0.191	7.10436e-06	EC6	SHE
5.1902e-09	0.722292	0.235	0.106	0.000174069	EC6	LAMA5
4.4661e-18	0.721879	0.305	0.119	1.49784e-13	Other	CYBA
1.24419e-10	0.721399	0.503	0.478	4.17277e-06	EC7	HSPH1
3.3992e-30	0.721239	0.389	0.371	1.14003e-25	EC5	PXDN
2.81538e-11	0.720966	0.284	0.184	9.44222e-07	EC6	TM9SF2
3.23516e-17	0.720888	0.272	0.072	1.08501e-12	EC7	PCBD1
7.2344e-15	0.720609	0.301	0.122	2.42627e-10	EC7	DRAM1
2.4499e-12	0.720564	0.249	0.087	8.21649e-08	EC7	MID1
6.95001e-21	0.720316	0.623	0.555	2.33089e-16	EC6	GABARAPL2
5.60925e-17	0.72003	0.22	0.036	1.88123e-12	EC7	ST5
4.16793e-28	0.719893	0.238	0.196	1.39784e-23	EC5	NAV1
2.23132e-08	0.719885	0.191	0.095	0.000748341	EC6	TMEM106B
1.00012e-65	0.71977	0.637	0.527	3.35421e-61	EC1	NDRG1
3.40072e-08	0.71974	0.222	0.09	0.00114053	EC6	SLC44A2
4.97393e-34	0.71887	0.269	0.243	1.66816e-29	EC4	ADAM15
1.44665e-17	0.718824	0.11	0.026	4.85176e-13	EC5	CDA
1.61153e-15	0.718425	0.227	0.086	5.40475e-11	Other	WFDC2
3.10861e-11	0.718422	0.42	0.373	1.04257e-06	EC6	SYNJ2
1.46382e-10	0.718221	0.324	0.127	4.90936e-06	EC7	KRT18
5.39638e-17	0.717789	0.179	0.025	1.80984e-12	EC6	CLIC5
1.91793e-08	0.717352	0.206	0.086	0.000643234	EC2	SHISA2
3.13988e-13	0.717105	0.247	0.145	1.05305e-08	EC6	CFAP36
2.04625e-39	0.716778	0.358	0.313	6.86273e-35	EC4	CCDC85B
2.79331e-10	0.71626	0.383	0.187	9.36821e-06	EC6	GIMAP4
4.03866e-27	0.716239	0.184	0.125	1.35449e-22	EC5	DGKZ
1.48171e-12	0.715695	0.341	0.188	4.96935e-08	EC7	COL4A3BP
1.05387e-12	0.71549	0.254	0.09	3.53448e-08	EC7	CFL2
1.35718e-10	0.715437	0.253	0.178	4.55171e-06	EC6	KNOP1
3.36462e-27	0.71526	0.197	0.011	1.12843e-22	EC7	PTGFRN
8.55393e-10	0.714995	0.278	0.186	2.86882e-05	EC6	NUCB1
5.20094e-41	0.714875	0.575	0.592	1.74429e-36	EC5	DDX17
3.37508e-66	0.714847	0.356	0.428	1.13194e-61	EC4	PDLIM1
2.94692e-15	0.714624	0.179	0.032	9.88338e-11	EC7	RARRES2
1.68353e-14	0.714461	0.179	0.047	5.64621e-10	EC7	CASK
1.06073e-08	0.714039	0.154	0.049	0.000355748	EC6	CARD16
1.47733e-12	0.713272	0.457	0.38	4.95468e-08	EC6	MZT2B
1.67697e-22	0.712789	0.179	0.027	5.62424e-18	EC7	MYZAP
1.27228e-11	0.712703	0.34	0.229	4.26696e-07	EC6	AZIN1
9.09397e-31	0.712429	0.281	0.271	3.04993e-26	EC4	ITGA6
4.38077e-09	0.712384	0.572	0.505	0.000146922	EC7	CLEC2B
3.54624e-09	0.712342	0.247	0.142	0.000118934	EC6	FZD6
1.47384e-13	0.712043	0.981	0.983	4.94297e-09	EC6	MT-CO2
1.27279e-16	0.711961	0.208	0.04	4.26869e-12	EC7	FAM174B
1.67939e-12	0.711725	0.254	0.097	5.63232e-08	EC7	ABHD2
2.62197e-08	0.711685	0.216	0.111	0.000879358	EC6	LAMB2
1.50925e-13	0.711379	0.13	0.02	5.06171e-09	EC6	RSPO3
2.85993e-18	0.71103	0.285	0.224	9.59162e-14	EC5	FILIP1
1.05134e-05	0.710963	0.266	0.133	0.3526	EC7	TIMP2
9.63206e-72	0.710687	0.446	0.498	3.2304e-67	EC4	ATP5MC2
5.52813e-09	0.710274	0.21	0.112	0.000185402	EC6	RBMS3
1.095e-09	0.71002	0.584	0.399	3.67242e-05	EC7	NRP2
6.66101e-25	0.709919	0.258	0.178	2.23397e-20	EC5	ANGPTL2
9.031e-09	0.709893	0.179	0.058	0.000302882	EC6	CASD1
4.22359e-24	0.709844	0.206	0.131	1.41651e-19	EC4	ARL6IP5
2.71663e-11	0.709722	0.265	0.167	9.11104e-07	EC6	MRPL17
2.41417e-24	0.709645	0.233	0.171	8.09664e-20	EC4	SELP
1.1828e-35	0.708911	0.334	0.352	3.96687e-31	EC5	BMPR2
3.43048e-09	0.708788	0.101	0.035	0.000115051	EC5	SPP1
9.36779e-20	0.708618	0.196	0.126	3.14177e-15	EC4	LIMA1
5.40392e-26	0.708273	0.142	0.042	1.81237e-21	EC4	RASA4
5.8628e-11	0.707788	0.283	0.144	1.96627e-06	EC7	PRKAG2
9.19521e-14	0.707757	0.296	0.247	3.08389e-09	EC6	POLR2J
3.58479e-59	0.707715	0.358	0.252	1.20227e-54	EC1	PMAIP1
5.41525e-10	0.707628	0.21	0.079	1.81617e-05	EC6	GIT2
1.73031e-07	0.707603	0.185	0.082	0.0058031	EC6	PAXX
4.68986e-19	0.707282	0.247	0.136	1.57289e-14	EC5	SMAD1
3.02218e-24	0.706962	0.282	0.239	1.01358e-19	EC5	FCGRT
1.02572e-20	0.70684	0.107	0.015	3.44006e-16	EC5	ADAMTSL2
6.81775e-10	0.706516	0.154	0.056	2.28654e-05	EC6	F8
3.20551e-58	0.706349	0.512	0.581	1.07507e-53	EC4	ENG
1.40299e-81	0.706256	0.841	0.463	4.70534e-77	EC3	MTRNR2L8
6.37317e-26	0.706248	0.187	0.03	2.13743e-21	Other	RARRES3
1.28906e-08	0.70615	0.309	0.147	0.000432324	EC6	RGS3
2.77903e-20	0.706143	0.799	0.488	9.3203e-16	EC2	CDC42EP3
0.00163668	0.705949	0.253	0.192	1	EC6	CTGF
1.17924e-16	0.705909	0.148	0.014	3.95495e-12	EC6	CUBN
2.3465e-05	0.705192	0.277	0.236	0.78697	EC7	ERICH1
2.76634e-45	0.705159	0.325	0.327	9.27776e-41	EC4	ZBTB20
6.62342e-106	0.704791	0.962	0.609	2.22136e-101	EC3	CYCS
5.60091e-10	0.70479	0.243	0.094	1.87843e-05	EC7	LYN
2.5586e-17	0.70442	0.543	0.522	8.58103e-13	EC6	UQCRQ
4.84559e-17	0.704359	0.271	0.175	1.62511e-12	EC5	SOX18
5.65444e-23	0.704238	0.165	0.024	1.89638e-18	Other	CRABP2
3.99221e-10	0.70394	0.265	0.14	1.33891e-05	EC6	ATF6B
1.36894e-12	0.703678	0.598	0.37	4.59116e-08	EC2	FNIP2
3.86856e-10	0.703567	0.352	0.228	1.29744e-05	EC6	CTNND1
2.69515e-168	0.703552	0.477	0.064	9.039e-164	EC3	APOE
1.00623e-20	0.703001	0.119	0.033	3.3747e-16	EC4	FAM110D
1.48381e-24	0.702926	0.156	0.052	4.97641e-20	EC4	PBX1
1.62706e-06	0.702447	0.222	0.102	0.0545683	EC6	KRT19
2.48956e-12	0.702253	0.428	0.268	8.34949e-08	EC7	STAG2
2.29298e-08	0.701191	0.216	0.09	0.00076902	EC6	FGD5
6.89729e-23	0.701174	0.85	0.56	2.31321e-18	EC2	ATOX1
1.95059e-13	0.700559	0.198	0.037	6.5419e-09	EC6	USHBP1
2.75433e-11	0.700464	0.457	0.318	9.23747e-07	EC7	B4GALT1
1.62227e-12	0.699859	0.642	0.478	5.44078e-08	EC7	GPX4
1.00209e-11	0.699835	0.235	0.059	3.36082e-07	EC6	MGMT
3.5487e-35	0.69983	0.995	0.986	1.19016e-30	EC5	MT-CO3
3.31133e-11	0.698778	0.601	0.502	1.11055e-06	EC7	WSB1
1.08274e-27	0.697985	0.156	0.089	3.63129e-23	EC4	CFI
2.16222e-24	0.697625	0.355	0.087	7.25164e-20	EC2	BPGM
1.23246e-07	0.697602	0.26	0.196	0.00413343	EC7	IER5
7.08268e-13	0.697244	0.37	0.274	2.37539e-08	EC7	MAP4K5
3.31454e-14	0.696556	0.302	0.283	1.11163e-09	EC6	POLR2J3.1
3.43297e-19	0.696361	0.162	0.019	1.15135e-14	EC7	DOCK5
1.54378e-12	0.696327	0.667	0.62	5.17754e-08	EC6	CD9
6.48832e-22	0.696209	0.255	0.172	2.17605e-17	EC5	GRAMD1A
1.47319e-08	0.695686	0.347	0.254	0.000494078	EC7	GBE1
1.12831e-10	0.69553	0.253	0.13	3.78412e-06	EC6	PSIP1
2.45412e-10	0.695234	0.444	0.342	8.23062e-06	EC6	C12orf57
6.01043e-12	0.694817	0.457	0.333	2.01578e-07	EC7	AGO2
9.41455e-27	0.694711	0.687	0.308	3.15745e-22	EC2	ANKRD28
3.58979e-17	0.694259	0.125	0.026	1.20394e-12	Other	KRT15
1.23198e-18	0.694244	0.621	0.309	4.1318e-14	EC2	KANK1
8.27766e-25	0.693514	0.167	0.07	2.77616e-20	EC4	FAM167B
4.65901e-235	0.693444	0.45	0.014	1.56254e-230	EC3	PRKG1
2.82359e-11	0.693285	0.59	0.5	9.46977e-07	EC7	MAFF
3.47315e-18	0.693199	0.186	0.136	1.16482e-13	EC5	DHRS3
1.75921e-110	0.693056	0.801	0.356	5.90004e-106	EC3	C8orf33
6.27523e-84	0.692929	0.247	0.024	2.10459e-79	EC3	DCN
1.37126e-11	0.692682	0.253	0.189	4.59893e-07	EC6	EPS8
2.71792e-08	0.69267	0.352	0.224	0.000911534	EC6	FILIP1
3.46542e-11	0.69241	0.483	0.414	1.16223e-06	EC1	CXCL2
4.93643e-11	0.692405	0.272	0.206	1.65558e-06	EC7	ZFAND2A
2.50861e-19	0.691953	0.244	0.179	8.41337e-15	EC5	H1FX
1.24287e-77	0.691887	0.224	0.02	4.16833e-73	EC3	INHBA
7.26172e-09	0.69167	0.16	0.045	0.000243544	EC6	VASH1
3.04657e-09	0.691649	0.503	0.316	0.000102176	EC7	SLC38A1
1.36455e-58	0.690942	0.427	0.48	4.57642e-54	EC4	MYH9
9.18494e-09	0.690752	0.259	0.165	0.000308044	EC6	CNOT6L
4.53543e-28	0.69024	0.242	0.164	1.52109e-23	EC4	PSMB9
5.03543e-13	0.689459	0.284	0.237	1.68878e-08	EC6	DICER1
3.72663e-09	0.689307	0.247	0.11	0.000124984	EC6	APBB2
3.46296e-13	0.688828	0.243	0.115	1.16141e-08	EC7	TUBB2A
3.03627e-161	0.688528	0.733	0.223	1.0183e-156	EC3	PTPN1
1.82295e-08	0.688342	0.462	0.284	0.000611382	EC7	KLF4
7.16363e-10	0.688054	0.327	0.216	2.40254e-05	EC6	IRF2BP2
2.33402e-12	0.687707	0.34	0.227	7.82782e-08	EC6	PTPN14
1.32152e-29	0.687541	0.285	0.28	4.43212e-25	EC5	ADAM10
1.9495e-204	0.687329	0.499	0.044	6.53822e-200	EC3	SMIM3
1.045e-19	0.687005	0.134	0.018	3.50471e-15	Other	AGR2
2.31089e-20	0.686853	0.195	0.111	7.75027e-16	EC5	PPM1F
1.16112e-11	0.686656	0.642	0.51	3.89416e-07	EC7	KMT2E
1.58746e-29	0.686168	0.302	0.085	5.32401e-25	Other	FHL2
1.08886e-07	0.686069	0.647	0.552	0.00365183	EC7	CAV1
1.627e-28	0.685341	0.972	0.77	5.45664e-24	EC2	YBX3
8.62542e-09	0.684608	0.355	0.233	0.000289279	Other	ISG15
1.06726e-07	0.684011	0.301	0.149	0.00357937	EC7	C2CD4B
6.75292e-18	0.683939	0.216	0.132	2.26479e-13	EC5	TIMP2
7.08111e-09	0.682956	0.22	0.129	0.000237486	EC7	GATA2
3.74148e-11	0.682486	0.191	0.049	1.25482e-06	EC6	NHSL2
3.7854e-31	0.681275	0.869	0.501	1.26955e-26	EC2	CAPZA2
5.98749e-62	0.681224	0.654	0.737	2.00808e-57	EC4	XIST
4.99954e-19	0.681192	0.205	0.139	1.67674e-14	EC5	ARHGEF15
4.94964e-14	0.681018	0.623	0.415	1.66001e-09	Other	A2M
2.43126e-29	0.679964	0.474	0.463	8.15396e-25	EC5	ELK3
1.09684e-12	0.679876	0.426	0.378	3.67857e-08	EC6	CRIM1
5.72265e-13	0.679415	0.358	0.296	1.91926e-08	EC6	COX14
9.00409e-08	0.679388	0.173	0.09	0.00301979	EC6	APOL1
2.27538e-156	0.679284	0.909	0.401	7.63117e-152	EC3	PHLDA1
1.18051e-20	0.679162	0.142	0.073	3.9592e-16	EC4	NOSTRIN
4.93989e-25	0.678709	0.706	0.346	1.65674e-20	EC2	CTTNBP2NL
7.21972e-09	0.678691	0.284	0.224	0.000242135	EC6	SUN1
2.72078e-28	0.678583	0.195	0.147	9.12496e-24	EC5	DGKD
1.41929e-21	0.678578	0.953	0.749	4.76001e-17	EC2	H2AFZ
2.22882e-21	0.678294	0.208	0.145	7.47503e-17	EC5	GRPEL2
3.9379e-08	0.677773	0.173	0.057	0.00132069	EC6	ANKRD29
9.42459e-10	0.677579	0.364	0.187	3.16082e-05	EC7	GIMAP4
3.19158e-13	0.677414	0.578	0.406	1.07039e-08	EC7	DYNC1H1
2.84109e-16	0.677397	0.16	0.017	9.52846e-12	EC6	NOV
9.37502e-13	0.677249	0.364	0.162	3.14419e-08	EC7	WBP2
3.35025e-18	0.677144	0.225	0.145	1.12361e-13	EC5	MAGED2
1.06807e-09	0.67681	0.241	0.163	3.5821e-05	EC6	SEC11C
8.39219e-16	0.675556	0.142	0.062	2.81457e-11	EC5	HOXD9
8.96835e-32	0.675151	0.332	0.316	3.0078e-27	EC5	PHACTR2
1.44865e-25	0.675062	0.883	0.55	4.85849e-21	EC2	TUBA1C
1.47676e-07	0.675001	0.235	0.118	0.00495277	EC6	GSTK1
1.55105e-22	0.674855	0.2	0.11	5.20191e-18	EC5	NDST1
1.88449e-12	0.674727	0.235	0.127	6.3202e-08	EC6	PREX1
3.20281e-27	0.67348	0.216	0.184	1.07416e-22	EC5	OAZ2
1.37213e-20	0.673269	0.145	0.03	4.60186e-16	EC5	TSPAN18
3.46268e-26	0.673042	0.31	0.272	1.16131e-21	EC4	FAM198B
1.98058e-10	0.672597	0.142	0.023	6.64247e-06	EC6	GPR146
8.74877e-24	0.672194	0.171	0.054	2.93416e-19	EC4	MGMT
1.58558e-137	0.672027	0.901	0.423	5.31773e-133	EC3	MTHFD2
1.98373e-09	0.6719	0.277	0.114	6.65302e-05	EC7	GIMAP8
7.06839e-12	0.671747	0.451	0.323	2.3706e-07	EC7	RALA
1.20555e-19	0.671746	0.282	0.243	4.04317e-15	EC5	ADAM15
5.43142e-24	0.671582	0.488	0.54	1.82159e-19	EC5	DDIT4
1.29661e-09	0.671562	0.136	0.024	4.34858e-05	EC6	NBEAL2
2.97597e-20	0.671283	0.16	0.065	9.98082e-16	EC4	SELENON
1.27939e-47	0.670675	0.41	0.462	4.29081e-43	EC4	ARL4A
1.80457e-11	0.670621	0.204	0.06	6.05217e-07	EC6	C1orf115
4.61218e-65	0.670554	0.476	0.335	1.54683e-60	EC1	TRIB1
7.91416e-29	0.670533	0.542	0.187	2.65425e-24	EC2	TUBA4A
7.26304e-09	0.670511	0.387	0.272	0.000243588	EC7	UGP2
5.41254e-28	0.67042	0.121	0.025	1.81526e-23	EC4	LHX6
1.04647e-08	0.67033	0.346	0.259	0.000350967	EC6	TIE1
1.63272e-08	0.670295	0.272	0.182	0.000547582	EC6	MAGI1
8.53573e-26	0.670204	0.402	0.107	2.86271e-21	EC2	TMEM233
3.25778e-28	0.669732	0.168	0.006	1.0926e-23	EC7	LRRC15
9.06542e-23	0.669541	0.888	0.602	3.04036e-18	EC2	ACTR3
3.89265e-10	0.669131	0.253	0.106	1.30552e-05	EC6	CSRP1
9.82124e-16	0.668532	0.195	0.103	3.29385e-11	EC5	LAMA5
2.64541e-14	0.668485	0.71	0.677	8.87217e-10	EC6	GNG11
5.1544e-09	0.667954	0.704	0.594	0.000172868	EC6	ID1
3.45932e-199	0.667732	0.854	0.292	1.16019e-194	EC3	IL1R1
3.45678e-32	0.667643	0.173	0.12	1.15934e-27	EC4	CCL14
3.37866e-30	0.667183	0.997	0.982	1.13313e-25	EC5	MT-CO2
5.61076e-16	0.66676	0.189	0.113	1.88174e-11	EC5	TCEAL8
6.55893e-12	0.666452	0.241	0.086	2.19973e-07	EC6	TCEA2
4.04781e-22	0.665808	0.519	0.2	1.35756e-17	EC2	JARID2
8.46873e-09	0.665791	0.315	0.19	0.000284024	EC6	BAZ2B
8.29034e-64	0.665705	0.547	0.422	2.78042e-59	EC1	SLC4A7
6.93847e-12	0.665547	0.395	0.319	2.32702e-07	EC6	NDUFA11
2.19944e-09	0.665426	0.37	0.321	7.37649e-05	EC6	ANAPC16
1.15945e-31	0.665199	0.455	0.481	3.88857e-27	EC5	EPAS1
3.90057e-23	0.664566	0.208	0.156	1.30817e-18	EC5	PHLDB1
5.80096e-05	0.664529	0.21	0.115	1	EC6	GBP4
7.86742e-23	0.664305	0.31	0.278	2.63858e-18	EC5	NDUFB1
1.7087e-34	0.663884	0.444	0.433	5.73063e-30	EC4	CALD1
3.7139e-19	0.663498	0.29	0.202	1.24557e-14	EC5	ACVRL1
3.29795e-27	0.663336	0.146	0.081	1.10607e-22	EC4	TPD52L1
3.14378e-11	0.663163	0.358	0.177	1.05436e-06	EC7	CACUL1
6.18753e-59	0.662831	0.4	0.456	2.07517e-54	EC4	UQCR11
2.68373e-15	0.662575	0.151	0.069	9.00068e-11	EC5	FKBP9
1.01216e-10	0.662374	0.29	0.213	3.39457e-06	EC6	TBC1D1
2.14468e-20	0.662352	0.112	0.022	7.19282e-16	EC4	CYSLTR1
1.0977e-180	0.66213	0.625	0.13	3.68145e-176	EC3	LMO4
8.61518e-28	0.661379	0.277	0.265	2.88936e-23	EC5	ODF2L
1.40211e-09	0.661362	0.237	0.087	4.7024e-05	EC7	NXN
1.99096e-09	0.661243	0.353	0.222	6.6773e-05	EC7	MRPS6
5.40334e-102	0.66118	0.97	0.641	1.81217e-97	EC3	EIF1AX
1.81388e-25	0.66104	0.165	0.1	6.08339e-21	EC4	MDK
1.08859e-12	0.660528	0.265	0.123	3.65093e-08	Other	MYL9
9.75629e-30	0.659885	0.422	0.415	3.27207e-25	EC5	EHD4
3.11378e-12	0.659386	0.506	0.448	1.0443e-07	EC6	UQCR11
3.24028e-13	0.659301	0.22	0.05	1.08673e-08	EC7	IQCK
3.46558e-10	0.659255	0.277	0.154	1.16229e-05	EC7	BCL2L11
2.91071e-09	0.659045	0.216	0.072	9.76194e-05	EC6	PNKD
1.3889e-19	0.659042	0.237	0.039	4.65808e-15	EC7	CDC25B
6.09246e-46	0.658571	0.554	0.572	2.04329e-41	EC4	PLVAP
2.33966e-23	0.658263	0.542	0.212	7.84674e-19	EC2	MRPS6
2.31982e-16	0.656869	0.746	0.68	7.7802e-12	EC7	RAP1B
1.39639e-10	0.656245	0.16	0.038	4.68322e-06	EC6	CCDC88C
5.40676e-09	0.655833	0.301	0.16	0.000181332	EC7	RAB8B
3.37222e-08	0.655622	0.22	0.109	0.00113098	EC7	TGFBR3
7.193e-132	0.655539	0.807	0.328	2.41239e-127	EC3	KDM6B
2.78591e-17	0.655363	0.711	0.686	9.34339e-13	EC7	ARPC2
1.98072e-10	0.655278	0.538	0.415	6.64294e-06	EC7	SPHK1
3.96701e-09	0.654851	0.191	0.067	0.000133046	EC6	FAM118A
4.54689e-62	0.654807	0.367	0.44	1.52494e-57	EC4	RAB11A
1.71377e-08	0.654599	0.173	0.053	0.000574764	EC6	RUNDC3B
1.05127e-07	0.654582	0.21	0.098	0.00352574	EC6	CTSA
1.68318e-20	0.654302	0.248	0.177	5.64506e-16	EC4	NFIA
6.28445e-21	0.654082	0.2	0.15	2.10768e-16	EC5	KIAA1147
6.40675e-77	0.653837	0.783	0.635	2.1487e-72	EC1	CSTB
2.65279e-14	0.653824	0.266	0.091	8.89691e-10	EC7	AC016831.5
5.99406e-16	0.65351	0.136	0.009	2.01029e-11	EC6	SLC16A14
9.83406e-20	0.653353	0.249	0.2	3.29815e-15	EC5	RIN2
2.58655e-07	0.652894	0.235	0.15	0.00867478	EC6	TEK
2.5552e-50	0.652765	0.3	0.323	8.56962e-46	EC4	GNAQ
5.75438e-24	0.652506	0.112	0.013	1.92991e-19	Other	PTN
4.83936e-12	0.651618	0.438	0.349	1.62302e-07	EC6	PTTG1IP
7.0748e-17	0.651214	0.236	0.163	2.37274e-12	EC5	TMEM219
1.09013e-90	0.650991	0.853	0.669	3.65608e-86	EC1	DNAJA1
3.14523e-60	0.650989	0.35	0.43	1.05485e-55	EC4	NKTR
3.22477e-07	0.650881	0.503	0.329	0.0108152	EC7	TSHZ2
8.97249e-23	0.649755	0.414	0.39	3.00919e-18	EC5	MGST2
4.95464e-28	0.649683	0.179	0.134	1.66169e-23	EC4	CTSH
1.505e-21	0.649505	0.743	0.4	5.04747e-17	EC2	PDLIM5
3.07639e-10	0.649479	0.162	0.031	1.03176e-05	EC7	TNXB
7.14746e-10	0.649365	0.197	0.068	2.39711e-05	EC7	CCDC71L
7.85099e-11	0.648965	0.453	0.229	2.63307e-06	EC2	LMCD1
2.45448e-09	0.648918	0.295	0.16	8.23184e-05	EC7	MDM2
2.23815e-10	0.648873	0.318	0.148	7.50629e-06	EC7	MAP3K8
2.49091e-16	0.648496	0.586	0.566	8.35401e-12	EC6	GUK1
7.81053e-13	0.648157	0.526	0.461	2.6195e-08	EC5	RBP7
1.13248e-25	0.647997	0.225	0.192	3.7981e-21	EC5	BAZ2B
5.09812e-30	0.647916	0.179	0.008	1.70981e-25	EC7	IRF8
3.4648e-08	0.647397	0.457	0.318	0.00116202	EC6	SOX17
3.67692e-21	0.64707	0.204	0.089	1.23316e-16	EC4	ARHGDIB
1.18842e-53	0.646928	0.724	0.527	3.98572e-49	EC1	TXNRD1
8.78372e-12	0.646723	0.236	0.148	2.94588e-07	EC5	CTHRC1
3.66263e-06	0.646223	0.204	0.108	0.122837	EC6	SEMA3F
1.38531e-19	0.645925	0.162	0.111	4.64604e-15	EC5	KIFC3
9.35474e-10	0.645715	0.117	0.041	3.13739e-05	EC6	ANXA3
2.03361e-14	0.645673	0.118	0.047	6.82031e-10	EC5	CA2
1.25864e-09	0.645362	0.34	0.278	4.22124e-05	EC6	RAPGEF5
3.93337e-11	0.644998	0.151	0.119	1.31917e-06	EC5	IFI44L
8.54915e-11	0.64481	0.364	0.222	2.86722e-06	EC7	NECAP2
2.04897e-57	0.644011	0.491	0.379	6.87183e-53	EC1	DNAJB9
2.52805e-09	0.643959	0.302	0.198	8.47856e-05	EC6	CYB5B
5.1791e-12	0.643865	0.346	0.308	1.73697e-07	EC6	LAMTOR4
1.09917e-10	0.643645	0.241	0.196	3.68639e-06	EC6	MIEN1
1.46649e-08	0.643337	0.235	0.177	0.000491831	EC6	H2AFJ
3.49837e-08	0.643117	0.145	0.049	0.00117328	EC7	MAF
1.01785e-16	0.642407	0.939	0.775	3.41366e-12	EC2	CD93
3.0312e-30	0.642269	0.238	0.262	1.0166e-25	EC5	TNRC6B
2.92852e-24	0.641833	0.252	0.188	9.82167e-20	EC4	NAA38
2.92559e-09	0.641818	0.272	0.176	9.81185e-05	EC7	TNS1
5.29286e-11	0.641771	0.243	0.099	1.77512e-06	EC7	TRIM8
5.52518e-11	0.641552	0.271	0.144	1.85303e-06	Other	BTG2
7.34846e-16	0.641408	0.162	0.053	2.46453e-11	Other	KRT6B
6.64212e-33	0.64127	0.256	0.24	2.22763e-28	EC4	FCGRT
1.37143e-19	0.641076	0.23	0.179	4.5995e-15	EC5	PRDM1
2.49697e-25	0.640502	0.466	0.511	8.37434e-21	EC5	IER2
3.49328e-18	0.640488	0.181	0.105	1.17158e-13	EC5	PKN1
2.08645e-25	0.64036	0.589	0.241	6.99752e-21	EC2	SMTN
2.61183e-25	0.640293	0.208	0.149	8.75954e-21	EC4	SCP2
9.7739e-11	0.639985	0.237	0.096	3.27797e-06	EC7	C16orf87
8.7839e-23	0.639627	0.263	0.281	2.94595e-18	EC5	EFNB2
5.06662e-14	0.6396	0.216	0.168	1.69924e-09	EC6	TMEM181
5.65287e-08	0.639381	0.352	0.255	0.00189586	EC6	ATP5IF1
1.99079e-14	0.638823	0.651	0.427	6.67672e-10	Other	ZFP36L2
3.53991e-24	0.638807	0.393	0.149	1.18721e-19	Other	PRDX2
4.73557e-08	0.638563	0.228	0.124	0.00158822	EC6	CRTAP
1.26372e-42	0.637953	0.486	0.39	4.23828e-38	EC1	TMEM70
2.32653e-24	0.637836	0.277	0.079	7.80272e-20	Other	PIK3R1
1.2769e-08	0.637442	0.352	0.279	0.000428247	EC6	ARID1B
2.76809e-10	0.637293	0.167	0.034	9.28361e-06	EC6	CTSO
3.03178e-27	0.637187	0.299	0.264	1.0168e-22	EC5	TMEM255B
2.16207e-26	0.637116	0.647	0.679	7.25114e-22	EC5	CALCRL
1.54729e-10	0.637115	0.416	0.265	5.18929e-06	EC7	HEBP1
1.18408e-13	0.637033	0.167	0.026	3.97117e-09	EC6	SHROOM1
9.94513e-11	0.636965	0.422	0.268	3.3354e-06	EC7	DEGS1
6.56118e-09	0.636566	0.469	0.369	0.000220049	EC6	DOCK9
4.90399e-16	0.636455	0.148	0.023	1.6447e-11	EC6	GLIPR2
4.22103e-18	0.636404	0.179	0.024	1.41565e-13	EC7	FLNC
1.23277e-10	0.635927	0.272	0.115	4.13447e-06	EC7	CLN8
1.38498e-42	0.635706	0.952	0.991	4.64495e-38	EC4	MT-CO3
3.49364e-11	0.635601	0.444	0.398	1.1717e-06	EC6	S100A13
7.00604e-20	0.635361	0.369	0.121	2.34969e-15	EC2	MYL9
9.5573e-18	0.635146	0.192	0.151	3.20533e-13	EC5	BHLHE40
4.02264e-14	0.635048	0.346	0.345	1.34911e-09	EC6	TMEM30A
1.34627e-42	0.635022	0.414	0.293	4.51512e-38	EC1	ITGA2
1.10839e-17	0.634934	0.15	0.068	3.71732e-13	Other	COL6A3
2.73583e-09	0.634866	0.222	0.092	9.17543e-05	EC6	PKN3
2.45942e-31	0.634807	0.614	0.601	8.24839e-27	EC5	COX6C
2.84967e-10	0.634515	0.694	0.562	9.55723e-06	EC7	WWTR1
3.0301e-13	0.634131	0.574	0.524	1.01623e-08	EC6	ATP5ME
7.98157e-12	0.634036	0.167	0.032	2.67686e-07	EC6	FAT4
6.81251e-180	0.634032	0.352	0.008	2.28478e-175	EC3	VASN
2.61325e-14	0.633927	0.28	0.145	8.76431e-10	Other	SLC39A6
9.81703e-09	0.633603	0.265	0.181	0.000329243	EC6	RSU1
1.21295e-17	0.633541	0.112	0.037	4.068e-13	EC5	CHST1
4.96831e-16	0.633463	0.907	0.711	1.66627e-11	EC2	CALM1
1.43841e-15	0.633282	0.162	0.107	4.82414e-11	EC5	SEMA3F
1.06035e-27	0.632824	0.967	0.785	3.5562e-23	EC2	MYL12B
4.96151e-24	0.632764	0.489	0.378	1.66399e-19	EC1	CYP1A1
1.46126e-11	0.632754	0.148	0.026	4.90078e-07	EC6	FAM69B
3.09119e-13	0.632518	0.506	0.485	1.03672e-08	EC6	YWHAH
5.84641e-08	0.632452	0.259	0.18	0.00196077	EC6	SERPING1
2.00992e-15	0.632204	0.254	0.184	6.74088e-11	EC4	LPAR6
2.60007e-09	0.631181	0.265	0.2	8.72013e-05	EC6	SCARB2
2.5583e-51	0.630948	0.365	0.402	8.58002e-47	EC4	EID1
1.11699e-20	0.630626	0.136	0.005	3.74616e-16	EC6	TMEM178A
6.65007e-09	0.63049	0.312	0.187	0.00022303	EC7	AK3
1.02641e-22	0.629878	0.958	0.768	3.44236e-18	EC2	HINT1
6.8261e-32	0.629758	0.315	0.298	2.28934e-27	EC4	PTPRB
1.08757e-26	0.629433	0.34	0.353	3.64749e-22	EC5	FLNA
7.529e-52	0.629308	0.3	0.325	2.52508e-47	EC4	ANAPC16
1.62498e-62	0.628863	0.31	0.372	5.44987e-58	EC4	TNFRSF1A
9.6914e-15	0.628622	0.626	0.349	3.2503e-10	EC2	MCAM
1.71778e-09	0.628349	0.469	0.389	5.76109e-05	EC6	MGST2
1.06424e-61	0.628328	0.64	0.497	3.56925e-57	EC1	ADRM1
2.98884e-07	0.628275	0.222	0.135	0.010024	EC6	TNFRSF1B
1.22289e-19	0.628098	0.258	0.341	4.10131e-15	EC5	CD36
2.88911e-08	0.628085	0.241	0.174	0.000968949	EC6	DPP7
3.95019e-10	0.627782	0.624	0.515	1.32481e-05	EC7	TMEM50A
2.71102e-19	0.627547	0.153	0.071	9.09222e-15	EC5	KIAA1217
1.19428e-34	0.62666	0.6	0.634	4.00538e-30	EC5	GNAS
2.00462e-19	0.626558	0.197	0.108	6.72309e-15	EC5	TNFAIP8L1
2.14117e-09	0.626255	0.191	0.049	7.18106e-05	EC6	GAS2L1
2.23389e-16	0.625849	0.132	0.076	7.49201e-12	EC5	NOSTRIN
5.84291e-11	0.62517	0.301	0.143	1.95959e-06	EC7	TLE1
3.17808e-11	0.625147	0.227	0.149	1.06586e-06	EC5	CCND1
2.55181e-11	0.624577	0.214	0.066	8.55826e-07	EC7	SLC25A28
1.5882e-07	0.624122	0.142	0.041	0.00532652	EC6	MTSS1
7.26944e-09	0.623993	0.497	0.361	0.000243803	EC7	CHIC2
3.14702e-26	0.623767	0.547	0.204	1.05545e-21	EC2	CAMK2D
7.32492e-47	0.623538	0.388	0.42	2.45663e-42	EC4	MARCKSL1
2.8041e-14	0.623327	0.148	0.08	9.4044e-10	EC5	CASKIN2
1.23794e-09	0.623168	0.237	0.079	4.15179e-05	EC7	JUP
2.30135e-07	0.622854	0.266	0.132	0.00771827	EC7	ADD3
8.13719e-09	0.622716	0.228	0.182	0.000272905	EC6	KIDINS220
8.76209e-08	0.622168	0.216	0.123	0.00293863	EC6	PTPRA
5.6501e-25	0.622032	0.125	0.026	1.89493e-20	Other	NDUFA4L2
1.29907e-18	0.621904	0.121	0.065	4.35682e-14	EC5	GPIHBP1
1.27383e-43	0.621667	0.373	0.395	4.27216e-39	EC4	NFIB
3.13567e-07	0.621285	0.154	0.101	0.0105164	EC6	ABCB1
1.0397e-09	0.620941	0.228	0.096	3.48693e-05	EC6	PCGF2
1.23391e-59	0.620373	0.472	0.335	4.13829e-55	EC1	TNIP1
6.01835e-36	0.619446	0.34	0.277	2.01843e-31	EC1	BIRC3
1.38683e-08	0.618402	0.216	0.118	0.000465113	EC6	DGKE
6.81865e-53	0.618234	0.385	0.249	2.28684e-48	EC1	OLFM1
3.69165e-32	0.618076	0.433	0.449	1.23811e-27	EC5	ACTN4
5.32303e-18	0.617889	0.86	0.579	1.78524e-13	EC2	AKAP13
1.51525e-68	0.617858	0.725	0.601	5.08183e-64	EC1	CFLAR
1.72976e-23	0.617625	0.194	0.157	5.80127e-19	EC4	FZD4
3.25907e-15	0.61761	0.79	0.546	1.09303e-10	EC2	GABARAPL2
1.72857e-07	0.617519	0.198	0.073	0.00579727	EC6	FLYWCH2
5.92364e-43	0.617511	0.804	0.866	1.98667e-38	EC4	S100A6
5.40717e-40	0.617373	0.279	0.281	1.81346e-35	EC4	PLSCR1
1.44971e-17	0.617315	0.247	0.193	4.86203e-13	EC5	TTC3
1.04912e-09	0.617073	0.259	0.119	3.51853e-05	EC6	SMIM30
7.49036e-07	0.616872	0.235	0.137	0.0251212	EC6	CCPG1
2.20628e-08	0.6168	0.295	0.214	0.000739941	EC7	ATP2B1
2.1847e-13	0.616737	0.42	0.416	7.32703e-09	EC6	PDLIM5
1.06996e-19	0.616435	0.167	0.123	3.58844e-15	EC5	RGS12
8.47851e-11	0.615496	0.618	0.441	2.84352e-06	EC7	WNK1
3.90666e-10	0.615416	0.284	0.229	1.31022e-05	EC6	MRPL57
4.35485e-12	0.615199	0.175	0.13	1.46053e-07	EC5	LIMA1
6.03134e-25	0.61513	0.397	0.111	2.02279e-20	EC2	PLP2
4.86925e-11	0.615049	0.198	0.144	1.63305e-06	EC6	RABGAP1
3.07349e-157	0.615024	0.314	0.008	1.03079e-152	EC3	RASD2
5.13328e-12	0.614458	0.346	0.306	1.7216e-07	EC6	NDUFB7
2.5427e-08	0.614374	0.225	0.108	0.00085277	EC7	NARF
3.71189e-08	0.614342	0.191	0.127	0.00124489	EC6	SOS1
6.72487e-26	0.613807	0.165	0.128	2.25539e-21	EC4	TPST2
7.73281e-16	0.613551	0.512	0.522	2.59343e-11	EC6	COX6B1
2.95907e-17	0.613515	0.11	0.041	9.92413e-13	EC5	COL13A1
4.79416e-16	0.613155	0.125	0.02	1.60786e-11	Other	ERBB2
1.43882e-17	0.613058	0.752	0.446	4.82551e-13	EC2	AMD1
9.15512e-110	0.612787	0.964	0.849	3.07044e-105	EC1	CD59
1.87087e-38	0.612595	0.191	0.003	6.27453e-34	EC7	NOD2
2.09817e-16	0.612366	0.202	0.134	7.03684e-12	EC4	LDB2
6.84716e-10	0.611849	0.222	0.17	2.2964e-05	EC6	B3GNT2
8.50136e-09	0.611817	0.41	0.314	0.000285119	EC7	CCDC82
1.60723e-19	0.611727	0.266	0.19	5.39034e-15	EC5	COLGALT1
3.88136e-14	0.611705	0.395	0.342	1.30173e-09	EC6	C4orf3
3.51691e-09	0.611137	0.222	0.097	0.00011795	EC6	STAT1
1.57032e-08	0.611048	0.253	0.179	0.000526653	EC6	TRAPPC1
7.77943e-21	0.610962	0.411	0.354	2.60907e-16	EC5	TSPO
5.62008e-05	0.610937	0.503	0.503	1	EC7	ADIRF
6.63924e-10	0.610853	0.488	0.432	2.22667e-05	EC6	JUND
4.26293e-07	0.610771	0.222	0.097	0.014297	EC6	SELENOP
7.01425e-16	0.61076	0.16	0.076	2.35244e-11	EC4	FBN1
7.23598e-24	0.609697	0.252	0.2	2.4268e-19	EC5	FMNL3
8.56964e-07	0.609085	0.235	0.102	0.0287409	EC6	MDK
4.13992e-25	0.609059	0.808	0.46	1.38845e-20	EC2	COX5A
4.48833e-07	0.608259	0.278	0.204	0.015053	EC6	ADCY4
4.4589e-21	0.607871	0.514	0.201	1.49543e-16	EC2	PAWR
4.90197e-05	0.607572	0.198	0.092	1	EC6	CAVIN2
2.32692e-20	0.607466	0.164	0.133	7.80403e-16	EC5	FNBP1L
3.5206e-17	0.607376	0.152	0.052	1.18074e-12	EC4	STAB1
4.73465e-53	0.607194	0.3	0.349	1.58791e-48	EC4	C4orf3
1.36593e-08	0.607041	0.254	0.161	0.000458107	EC7	FDX1
5.06713e-11	0.606955	0.14	0.056	1.69941e-06	EC5	STAB1
6.75998e-14	0.606947	0.151	0.115	2.26716e-09	EC5	GBP4
5.1622e-26	0.606734	0.263	0.267	1.7313e-21	EC5	RNF19A
3.13374e-58	0.606652	0.758	0.562	1.05099e-53	EC1	SLC3A2
4.31385e-24	0.60664	0.173	0.15	1.44678e-19	EC4	TEK
1.91664e-181	0.606378	0.562	0.1	6.42803e-177	EC3	ERRFI1
4.14674e-21	0.606269	0.216	0.205	1.39073e-16	EC5	ADCY4
1.44053e-06	0.606189	0.167	0.063	0.0483124	EC6	PLCG1
1.33801e-12	0.605837	0.123	0.017	4.48741e-08	EC6	CMPK2
6.55445e-08	0.605789	0.185	0.105	0.00219823	EC6	MKNK2
9.44665e-11	0.605547	0.191	0.073	3.16822e-06	EC7	SMARCA1
5.41129e-24	0.604922	0.184	0.17	1.81484e-19	EC5	COMMD2
5.62993e-19	0.604745	0.103	0.016	1.88817e-14	Other	ACTG2
1.35592e-10	0.604576	0.538	0.436	4.5475e-06	EC7	ARID4B
2.80143e-09	0.60424	0.488	0.443	9.39544e-05	EC6	CD99
1.11689e-37	0.604172	0.184	0.095	3.74582e-33	EC1	MED24
1.02045e-29	0.604167	0.202	0.205	3.42237e-25	EC4	DAAM1
5.22152e-07	0.603887	0.204	0.097	0.0175119	EC6	DMAC1
2.98861e-41	0.603818	0.294	0.171	1.00232e-36	EC1	ACKR3
5.65869e-15	0.60374	0.186	0.093	1.89781e-10	EC5	TBCD
1.99144e-43	0.602809	0.224	0.025	6.67888e-39	Other	IRX2
5.17848e-07	0.602751	0.329	0.219	0.0173676	EC7	TNFRSF10B
2.71423e-80	0.602741	0.906	0.709	9.103e-76	EC1	SQSTM1
1.62233e-27	0.602246	0.5	0.167	5.44096e-23	EC2	EDC3
1.31074e-44	0.602053	0.53	0.394	4.39595e-40	EC1	NQO1
1.03743e-20	0.601647	0.37	0.337	3.47933e-16	EC5	FDPS
5.81984e-145	0.601379	0.408	0.045	1.95186e-140	EC3	TENT5A
1.5333e-36	0.601092	0.607	0.212	5.14237e-32	EC2	BCL6B
3.81631e-08	0.600605	0.272	0.222	0.00127991	EC6	PCSK7
1.96227e-14	0.60037	0.227	0.159	6.58106e-10	EC5	PREX2
1.41718e-119	0.600314	0.509	0.124	4.75294e-115	EC3	RND3
9.71942e-19	0.600288	0.26	0.232	3.2597e-14	EC5	PLEC
2.08925e-24	0.599947	0.152	0.103	7.00691e-20	EC4	FAM171A1
6.34948e-27	0.599792	0.356	0.352	2.12949e-22	EC5	PTTG1IP
4.34066e-08	0.599757	0.198	0.11	0.00145577	EC6	ATP6V1A
2.90677e-07	0.599642	0.253	0.159	0.00974871	EC6	CTSD
1.43404e-15	0.59935	0.134	0.114	4.80948e-11	EC5	CPM
8.43715e-44	0.599083	0.379	0.055	2.82965e-39	EC2	NEBL
4.63672e-19	0.598928	0.165	0.115	1.55506e-14	EC4	HLA-DQA1
2.17353e-32	0.598928	0.174	0.017	7.28959e-28	Other	CLDN7
4.35162e-54	0.598886	0.488	0.572	1.45945e-49	EC4	LMNA
2.83604e-49	0.598876	0.699	0.551	9.51151e-45	EC1	WTAP
1.77231e-20	0.598776	0.274	0.257	5.94398e-16	EC5	ATP5IF1
6.25586e-11	0.598719	0.636	0.554	2.09809e-06	EC7	GABARAPL2
2.7087e-21	0.598681	0.195	0.163	9.08442e-17	EC5	VOPP1
1.98879e-10	0.598559	0.329	0.147	6.67001e-06	EC7	RORA
2.4116e-07	0.598547	0.185	0.096	0.00808803	EC6	DCHS1
3.70327e-10	0.598529	0.306	0.219	1.242e-05	EC7	RRAGC
1.61818e-16	0.598292	0.352	0.151	5.42704e-12	Other	PERP
8.11323e-09	0.59791	0.16	0.054	0.000272101	EC6	HOXB7
7.35466e-09	0.597871	0.399	0.307	0.000246661	EC7	GLS
2.43346e-16	0.59784	0.121	0.059	8.16134e-12	EC5	FLT4
3.85938e-30	0.597833	0.477	0.497	1.29436e-25	EC5	SNX3
2.1842e-25	0.597731	0.323	0.308	7.32535e-21	EC5	GTF2I
1.01643e-17	0.597484	0.271	0.208	3.40889e-13	EC5	RFLNB
7.39674e-10	0.597442	0.243	0.124	2.48072e-05	EC7	POR
9.55483e-32	0.597277	0.323	0.337	3.2045e-27	EC4	TSHZ2
5.91409e-10	0.596953	0.21	0.171	1.98347e-05	EC6	TLK1
7.3318e-11	0.596637	0.272	0.232	2.45894e-06	EC6	FYN
9.47552e-18	0.596583	0.907	0.895	3.1779e-13	EC6	ATP5F1E
2.03126e-10	0.596463	0.214	0.075	6.81245e-06	EC7	ABHD17B
1.183e-38	0.596337	0.162	0	3.96755e-34	EC7	PKHD1L1
1.5902e-25	0.596223	0.738	0.388	5.33321e-21	EC2	BCAP29
8.7337e-18	0.595794	0.458	0.232	2.92911e-13	Other	AQP1
1.39566e-24	0.595384	0.324	0.11	4.68075e-20	Other	DSP
1.65785e-22	0.595204	0.408	0.406	5.5601e-18	EC5	NRP2
4.37846e-07	0.595025	0.179	0.07	0.0146845	EC6	ITFG1
5.51971e-26	0.594839	0.318	0.321	1.8512e-21	EC5	MGLL
4.89511e-06	0.59483	0.231	0.142	0.164172	EC7	SMAD1
2.19785e-08	0.594619	0.167	0.068	0.000737115	EC6	DAG1
2.54787e-14	0.594585	0.526	0.328	8.54503e-10	Other	MGST3
1.40876e-18	0.594428	0.173	0.025	4.72471e-14	EC7	ARSJ
2.59525e-09	0.594202	0.468	0.363	8.70394e-05	EC7	BACE2
3.91415e-13	0.594049	0.177	0.086	1.31273e-08	EC4	CAVIN2
1.16199e-18	0.593973	0.215	0.078	3.89707e-14	Other	CPE
7.26483e-23	0.593819	0.204	0.162	2.43648e-18	EC4	PRDX2
4.03264e-18	0.593335	0.118	0.03	1.35247e-13	EC5	SLC27A3
4.44768e-17	0.593315	0.123	0.073	1.49166e-12	EC4	EHBP1L1
1.42338e-06	0.592886	0.278	0.241	0.0477372	EC6	FCGRT
6.31868e-21	0.592568	0.21	0.185	2.11916e-16	EC4	CTSC
3.57669e-56	0.592406	0.352	0.423	1.19955e-51	EC4	PTMS
1.17029e-18	0.592278	0.897	0.664	3.92493e-14	EC2	ATP6V0E1
3.40511e-17	0.592258	0.249	0.063	1.14201e-12	EC7	LAYN
8.89913e-165	0.591847	0.822	0.307	2.98459e-160	EC3	NR3C1
7.24548e-08	0.591717	0.148	0.053	0.00242999	EC6	ODF3B
7.82302e-09	0.591577	0.222	0.074	0.000262368	EC6	F11R
5.10209e-08	0.590689	0.154	0.048	0.00171114	EC6	NTPCR
7.7943e-21	0.59068	0.143	0.019	2.61405e-16	Other	MUC1
1.53814e-39	0.590514	0.333	0.361	5.15861e-35	EC4	TSPO
9.6376e-13	0.590471	0.241	0.166	3.23226e-08	EC5	PSMB9
1.48108e-17	0.590338	0.505	0.218	4.96725e-13	EC2	OCIAD2
2.34566e-106	0.589837	0.989	0.734	7.86687e-102	EC3	DDX21
1.71066e-20	0.589802	0.203	0.171	5.73722e-16	EC5	GLG1
2.03161e-24	0.5897	0.542	0.21	6.81361e-20	EC2	PDLIM4
1.59329e-88	0.589591	0.874	0.491	5.34358e-84	EC3	FABP5
2.89731e-26	0.589337	0.302	0.335	9.71699e-22	EC4	IFI6
6.10936e-179	0.58883	0.74	0.225	2.04896e-174	EC3	HIPK2
9.50727e-08	0.588741	0.265	0.184	0.00318855	EC6	ISCU
7.19083e-88	0.588521	0.56	0.692	2.41166e-83	EC4	COX7C
7.21941e-15	0.588484	0.15	0.022	2.42125e-10	EC7	EGLN3
3.16368e-21	0.588475	0.192	0.108	1.06104e-16	EC4	SYNGR2
3.04206e-14	0.588369	0.659	0.387	1.02024e-09	EC2	TALDO1
8.13662e-08	0.588368	0.185	0.103	0.00272886	EC6	IKBKB
3.01389e-35	0.588288	0.852	0.881	1.0108e-30	EC5	SERF2
2.77179e-08	0.588093	0.197	0.106	0.000929602	EC7	KLHL36
3.5088e-08	0.587722	0.204	0.126	0.00117678	EC6	BROX
1.57216e-22	0.587595	0.223	0.182	5.27272e-18	EC4	CYYR1
5.45465e-11	0.587302	0.142	0.075	1.82938e-06	EC6	MAP4K3
1.51981e-07	0.58729	0.399	0.292	0.00509715	EC7	CNST
3.39454e-24	0.587089	0.152	0.114	1.13846e-19	EC4	GNS
1.32724e-07	0.586549	0.204	0.088	0.0044513	EC6	SYNJ2BP
1.95416e-09	0.586461	0.179	0.065	6.55388e-05	EC6	RUNX1T1
5.88332e-08	0.586455	0.798	0.757	0.00197315	EC7	DNAJA1
3.01044e-21	0.586327	0.197	0.165	1.00964e-16	EC5	TAOK2
3.00198e-09	0.586229	0.462	0.371	0.000100681	EC7	RASGRP3
2.13283e-26	0.585977	0.268	0.285	7.15308e-22	EC5	POLR2J3.1
1.15648e-09	0.585625	0.191	0.057	3.87861e-05	EC6	CHD3
1.34878e-12	0.585466	0.299	0.107	4.52352e-08	EC2	CAMK2N1
1.00167e-13	0.585016	0.667	0.519	3.3594e-09	Other	CIRBP
3.26939e-40	0.584327	0.108	0.003	1.09649e-35	EC4	CADM3-AS1
1.20817e-47	0.584078	0.425	0.486	4.05197e-43	EC4	BST2
7.77119e-54	0.58318	0.268	0.143	2.6063e-49	EC1	CA8
2.05476e-24	0.582865	0.359	0.35	6.89124e-20	EC5	BSG
1.27786e-07	0.582862	0.272	0.137	0.00428569	EC7	MAN1A1
4.0589e-14	0.582806	0.123	0.067	1.36127e-09	EC5	FAM118A
7.24891e-05	0.582555	0.112	0.046	1	Other	POSTN
3.90573e-08	0.582444	0.148	0.048	0.0013099	EC6	NLRP1
3.72555e-106	0.582387	0.999	0.923	1.24948e-101	EC3	H3F3B
3.20972e-18	0.582168	0.192	0.149	1.07648e-13	EC4	NME3
1.12558e-12	0.582087	0.605	0.573	3.77498e-08	EC6	ENG
2.16339e-56	0.581984	0.799	0.679	7.25557e-52	EC1	HSPA8
3.1345e-06	0.581927	0.185	0.109	0.105125	EC6	HPCAL1
2.3654e-05	0.581733	0.247	0.205	0.793309	EC6	TAGLN
2.52892e-14	0.581704	0.211	0.153	8.48148e-10	EC5	BCAM
9.80566e-16	0.581637	0.603	0.313	3.28862e-11	EC2	CAV2
7.34014e-29	0.581598	0.288	0.299	2.46174e-24	EC5	ARHGEF12
5.07979e-28	0.581366	0.238	0.218	1.70366e-23	EC4	IRF2BP2
5.47648e-21	0.581365	0.208	0.207	1.8367e-16	EC5	PCMTD1
1.3856e-09	0.581265	0.333	0.275	4.64704e-05	EC6	FRYL
9.47806e-16	0.581201	0.211	0.138	3.17875e-11	EC5	REX1BD
6.41207e-16	0.581179	0.78	0.495	2.15048e-11	EC2	CLEC2B
5.82925e-18	0.581023	0.171	0.115	1.95501e-13	EC4	C1orf54
8.91429e-10	0.580905	0.16	0.112	2.98967e-05	EC6	FGF2
3.7265e-58	0.580606	0.799	0.628	1.2498e-53	EC1	SPAG9
6.16835e-17	0.580507	0.259	0.094	2.06874e-12	Other	PALLD
4.76936e-14	0.580387	0.104	0.01	1.59955e-09	EC7	STON2
2.93434e-64	0.580166	0.723	0.538	9.84118e-60	EC1	TUBB6
5.04163e-43	0.580149	0.861	0.743	1.69086e-38	EC1	EMP1
1.08489e-137	0.580121	0.817	0.339	3.63852e-133	EC3	FGFR1
6.02819e-18	0.580074	0.156	0.086	2.02173e-13	EC5	CPNE2
2.99483e-10	0.579803	0.358	0.315	1.00441e-05	EC6	SERPINB6
1.856e-07	0.579779	0.353	0.213	0.00622466	EC7	CPNE8
3.05226e-08	0.579769	0.167	0.128	0.00102367	EC6	FASN
2.21973e-104	0.57968	0.929	0.535	7.44453e-100	EC3	HNRNPAB
7.42655e-09	0.579364	0.532	0.436	0.000249072	EC7	GOLGA4
2.74842e-10	0.579346	0.179	0.04	9.21766e-06	EC6	TCN2
3.12924e-06	0.57928	0.445	0.384	0.104948	EC7	RSRP1
3.19074e-124	0.579189	0.889	0.437	1.07011e-119	EC3	EIF1B
1.86051e-13	0.57918	0.104	0.061	6.23977e-09	EC5	EPHA4
1.02481e-56	0.579108	0.406	0.297	3.43699e-52	EC1	CDC42EP2
5.08456e-12	0.578573	0.29	0.273	1.70526e-07	EC6	POLE4
1.87789e-09	0.578136	0.142	0.076	6.29806e-05	EC5	EVL
1.10601e-08	0.57792	0.346	0.298	0.000370933	EC6	CAPNS1
1.40023e-09	0.577909	0.321	0.298	4.6961e-05	EC6	CHD9
8.28044e-06	0.577825	0.278	0.149	0.277709	EC6	NME3
4.00514e-05	0.57773	0.105	0.041	1	EC6	IFIT1
2.2727e-08	0.577641	0.167	0.051	0.000762217	EC6	TECPR1
9.87235e-11	0.577599	0.426	0.422	3.31099e-06	EC6	NDUFC2
1.80449e-20	0.577491	0.402	0.178	6.05192e-16	Other	CUTA
4.35806e-11	0.577366	0.202	0.082	1.46161e-06	EC7	PXK
1.70632e-10	0.577294	0.463	0.414	5.72265e-06	EC6	AHNAK
3.42491e-07	0.577292	0.358	0.247	0.0114865	EC7	SHC1
7.00242e-11	0.577121	0.272	0.24	2.34847e-06	EC6	AAK1
6.10557e-51	0.577078	0.415	0.46	2.04769e-46	EC4	ECSCR
1.46962e-23	0.576982	0.526	0.431	4.9288e-19	EC1	PHLDA1
5.75048e-34	0.5769	0.192	0.182	1.9286e-29	EC4	PKP4
2.32676e-22	0.576701	0.173	0.012	7.80348e-18	EC7	PRKAA2
9.18932e-27	0.576533	0.814	0.823	3.08191e-22	EC5	TCF4
2.14469e-16	0.576184	0.14	0.056	7.19285e-12	EC4	LTC4S
8.95748e-152	0.575393	0.355	0.022	3.00416e-147	EC3	GLIS2
1.07202e-25	0.575383	0.318	0.316	3.59536e-21	EC5	TSPAN14
3.18836e-13	0.575126	0.159	0.091	1.06931e-08	EC5	SLC29A1
3.2177e-114	0.575091	0.92	0.497	1.07915e-109	EC3	FAM241A
5.10968e-26	0.574956	0.364	0.372	1.71368e-21	EC5	DPYSL2
6.03868e-26	0.574572	0.127	0.002	2.02525e-21	EC7	FCGR2A
7.47754e-18	0.574488	0.208	0.157	2.50782e-13	EC5	SHISA5
1.08888e-59	0.574153	0.734	0.583	3.65187e-55	EC1	VCP
2.5177e-14	0.573866	0.136	0.02	8.44387e-10	EC6	PDZD2
7.62375e-06	0.573637	0.179	0.064	0.255685	EC6	VAMP8
0.000113525	0.573555	0.247	0.163	1	EC6	PRDX2
5.01076e-08	0.573349	0.37	0.369	0.00168051	EC7	CLK1
4.53166e-26	0.572891	0.329	0.327	1.51983e-21	EC4	MEF2C
2.54553e-06	0.572848	0.142	0.055	0.085372	EC6	INPP5K
1.15119e-29	0.572743	0.11	0.019	3.86087e-25	EC4	SYT15
2.36125e-19	0.572571	0.208	0.161	7.91915e-15	EC5	ARHGEF7
1.41613e-42	0.57253	0.516	0.36	4.74941e-38	EC1	F2RL3
1.53816e-195	0.572467	0.469	0.051	5.15869e-191	EC3	COL6A1
4.52244e-55	0.572397	0.377	0.263	1.51674e-50	EC1	PCDH1
9.88918e-42	0.571433	0.234	0.011	3.31663e-37	EC2	SYT1
7.16294e-09	0.571196	0.173	0.09	0.000240231	EC7	JMY
1.03716e-09	0.571159	0.167	0.04	3.47841e-05	EC6	ASS1
3.55638e-23	0.570989	0.43	0.139	1.19274e-18	EC2	RGS3
7.91435e-12	0.570953	0.991	0.957	2.65431e-07	EC2	ACTB
2.23251e-06	0.570449	0.247	0.152	0.0748739	EC6	TMEM160
1.41038e-13	0.570128	0.692	0.422	4.73013e-09	EC2	CALD1
8.33745e-26	0.569536	0.145	0.004	2.79621e-21	EC7	MSMP
7.61559e-49	0.569317	0.73	0.589	2.55412e-44	EC1	SELENOS
4.3281e-18	0.569109	0.101	0.04	1.45156e-13	EC5	MTSS1
3.31745e-20	0.56902	1	0.979	1.11261e-15	EC2	FTH1
8.45034e-22	0.568888	0.292	0.233	2.83407e-17	EC4	CLEC14A
2.1056e-10	0.568656	0.383	0.217	7.06176e-06	Other	RNF213
9.27018e-27	0.568542	0.293	0.3	3.10903e-22	EC5	LAPTM4B
9.20952e-11	0.568422	0.525	0.475	3.08869e-06	EC6	NEDD8
1.59349e-07	0.56803	0.156	0.056	0.00534423	EC7	ZNF704
1.09434e-07	0.567953	0.247	0.184	0.00367018	EC6	ERGIC3
7.27608e-22	0.567654	0.181	0.179	2.44025e-17	EC5	COL6A2
2.60661e-07	0.567522	0.253	0.162	0.00874204	EC6	VOPP1
2.97785e-78	0.567334	0.964	0.878	9.98711e-74	EC1	UBC
5.60954e-08	0.56714	0.173	0.065	0.00188133	EC6	FNBP1
2.18113e-13	0.56711	0.112	0.048	7.31507e-09	EC5	CXXC5
8.81051e-34	0.567029	0.427	0.471	2.95487e-29	EC5	WASF2
2.87956e-12	0.566912	0.358	0.378	9.65748e-08	EC6	DYNLT1
4.66477e-08	0.566887	0.173	0.116	0.00156447	EC6	CCDC88A
4.02188e-17	0.566793	0.911	0.703	1.34886e-12	EC2	MIF
1.84291e-10	0.566556	0.364	0.333	6.18075e-06	EC6	TGOLN2
4.01653e-166	0.566553	0.656	0.175	1.34706e-161	EC3	SRGAP1
2.54847e-09	0.56647	0.494	0.508	8.54705e-05	EC6	IER2
3.89511e-09	0.5663	0.182	0.067	0.000130634	EC2	NPTX2
1.36832e-49	0.566299	0.737	0.546	4.58906e-45	EC1	CDKN1A
2.01581e-62	0.566236	0.51	0.612	6.76063e-58	EC4	COX6C
2.14866e-05	0.566208	0.185	0.114	0.720618	EC6	CPM
2.72567e-31	0.566114	0.183	0.206	9.14134e-27	EC4	SULF2
2.13788e-11	0.566053	0.197	0.055	7.17002e-07	EC7	ZFPM2
2.60361e-07	0.565841	0.136	0.04	0.00873198	EC6	SENP7
1.53843e-06	0.565679	0.278	0.207	0.0515958	EC6	ACVRL1
2.20424e-83	0.565512	0.829	0.597	7.39257e-79	EC1	PNP
1.09199e-14	0.565234	0.2	0.165	3.66232e-10	EC5	SPTAN1
7.29431e-11	0.56516	0.117	0.027	2.44637e-06	EC6	SLC45A4
4.61114e-11	0.564981	0.988	0.981	1.54648e-06	EC6	MT-ND4
9.23152e-21	0.564938	0.436	0.484	3.09607e-16	EC5	GJA1
2.1072e-06	0.564834	0.376	0.291	0.0706713	EC7	CTSS
1.04255e-06	0.564795	0.228	0.168	0.0349649	EC6	HACD3
1.38691e-11	0.56467	0.483	0.296	4.65143e-07	Other	GTF2I
1.05956e-07	0.564123	0.179	0.084	0.00355354	EC6	SP110
4.31488e-16	0.564108	0.229	0.149	1.44712e-11	EC4	FN1
1.22751e-26	0.563847	0.523	0.19	4.11681e-22	EC2	TGFB1
3.11271e-14	0.563659	0.132	0.079	1.04394e-09	EC5	GIT2
2.11998e-78	0.563107	0.982	0.71	7.11e-74	EC3	ANXA5
2.13902e-24	0.563095	0.263	0.283	7.17384e-20	EC5	ARID1B
5.42483e-09	0.562948	0.185	0.129	0.000181938	EC6	BCL7C
1.03882e-09	0.562803	0.235	0.191	3.48399e-05	EC6	MRPL43
0.00692395	0.562742	0.252	0.191	1	EC2	CTGF
2.78104e-19	0.562543	0.846	0.58	9.32705e-15	EC2	PPP1CB
1.02637e-12	0.562292	0.154	0.023	3.44224e-08	EC6	FAM124B
4.01347e-23	0.562124	0.486	0.391	1.34604e-18	EC1	TNFAIP3
4.53533e-08	0.562091	0.216	0.111	0.00152106	EC6	RFTN1
3.38891e-11	0.561906	0.988	0.987	1.13657e-06	EC6	MT-CO3
1.27352e-06	0.561764	0.235	0.141	0.0427115	EC6	ARHGEF15
2.40978e-09	0.561718	0.347	0.197	8.08191e-05	EC7	SCARB2
1.52194e-10	0.561686	0.368	0.209	5.10427e-06	Other	KLF2
3.37383e-13	0.561442	0.799	0.555	1.13151e-08	EC2	WWTR1
9.87938e-12	0.561402	0.537	0.503	3.31335e-07	EC6	WDR83OS
7.27292e-07	0.561357	0.167	0.087	0.0243919	EC6	AP3M2
7.89539e-06	0.561135	0.173	0.086	0.264796	EC6	RAPGEF3
2.18951e-11	0.560991	0.138	0.066	7.34318e-07	EC4	CFH
3.82331e-14	0.56093	0.308	0.135	1.28226e-09	Other	SH3BGRL
1.24811e-32	0.560762	0.266	0.307	4.18591e-28	EC5	RNF7
3.74465e-21	0.560756	0.185	0.145	1.25588e-16	EC4	JAM2
7.56151e-21	0.560511	0.132	0.107	2.53598e-16	EC5	UHRF2
2.99879e-12	0.560499	0.14	0.089	1.00574e-07	EC5	THSD7A
4.22754e-27	0.560426	0.54	0.582	1.41783e-22	EC5	ARGLU1
9.45928e-15	0.560006	0.153	0.105	3.17245e-10	EC5	KANK3
2.8606e-18	0.559803	0.198	0.181	9.59388e-14	EC4	SOX18
1.04224e-49	0.559726	0.668	0.474	3.49546e-45	EC1	GCLM
1.59117e-31	0.559634	0.332	0.058	5.33647e-27	EC2	RPP25
1.7332e-16	0.559599	0.688	0.469	5.81279e-12	Other	COMMD6
1.21303e-14	0.559596	0.659	0.375	4.06825e-10	EC2	C1orf21
1.19763e-20	0.559545	0.208	0.186	4.0166e-16	EC5	TM9SF2
5.24152e-08	0.559465	0.266	0.149	0.0017579	EC7	TP53BP2
1.59802e-27	0.559313	0.419	0.385	5.35944e-23	EC4	GSN
1.73168e-69	0.559095	0.836	0.659	5.8077e-65	EC1	ENO1
5.81664e-07	0.558718	0.302	0.216	0.0195079	EC6	DDAH2
4.00802e-13	0.558613	0.782	0.669	1.34421e-08	Other	BTG1
6.21702e-08	0.558603	0.198	0.075	0.00208506	EC6	POLR3GL
7.66235e-08	0.55841	0.142	0.059	0.0025698	EC6	ALPL
1.41307e-05	0.558259	0.185	0.117	0.473915	EC6	PPIC
1.21488e-21	0.558097	0.259	0.078	4.07447e-17	Other	SDC4
2.82017e-07	0.557849	0.222	0.168	0.0094583	EC6	TIA1
1.44853e-11	0.557647	0.162	0.115	4.85809e-07	EC4	PCDH17
2.34881e-21	0.55756	0.137	0.094	7.87746e-17	EC5	MAPRE2
1.40906e-08	0.557461	0.503	0.366	0.000472572	EC7	TFG
1.94995e-06	0.557417	0.333	0.248	0.0653975	EC6	NUAK1
4.91495e-08	0.557307	0.428	0.437	0.00164837	EC7	TMEM70
2.57126e-09	0.556746	0.295	0.223	8.6235e-05	EC7	ZBTB43
5.80221e-20	0.556711	0.164	0.131	1.94594e-15	EC5	DPP8
2.91809e-97	0.556709	0.83	0.417	9.78668e-93	EC3	SGK1
2.15805e-09	0.556694	0.272	0.33	7.23766e-05	EC6	CLU
4.87411e-10	0.556644	0.399	0.231	1.63468e-05	Other	HES1
1.69285e-14	0.556642	0.151	0.087	5.67747e-10	EC5	TSC2
0.000220724	0.556605	0.247	0.212	1	EC6	FOSB
7.66937e-23	0.556546	0.388	0.111	2.57215e-18	EC2	EIF2B2
5.90827e-51	0.556517	0.794	0.66	1.98152e-46	EC1	SDCBP
1.7761e-07	0.556487	0.198	0.102	0.00595667	EC6	PALLD
3.83147e-203	0.556242	1	0.854	1.285e-198	EC3	MT2A
3.08696e-06	0.55621	0.21	0.139	0.103531	EC6	HIP1R
6.50681e-08	0.55597	0.173	0.066	0.00218225	EC6	CAT
1.26461e-05	0.555885	0.247	0.168	0.424124	EC6	ATP2B4
1.1619e-13	0.555629	0.151	0.1	3.89677e-09	EC5	EPHB4
3.56871e-21	0.555322	0.177	0.124	1.19688e-16	EC4	TSPAN4
5.12636e-23	0.555321	0.186	0.176	1.71928e-18	EC5	SPRY4
4.1672e-19	0.555292	0.734	0.414	1.3976e-14	EC2	RPGR
1.04659e-176	0.555216	0.401	0.032	3.51006e-172	EC3	CPE
4.35068e-16	0.555025	0.893	0.651	1.45913e-11	EC2	TUBB4B
0.000104001	0.554987	0.324	0.202	1	EC7	NR2F2
2.43667e-08	0.554784	0.16	0.064	0.00081721	EC6	FAM174A
2.15727e-06	0.554745	0.148	0.097	0.0723507	EC6	ICA1
2.9382e-33	0.554708	0.194	0.182	9.85415e-29	EC4	SERPING1
4.03328e-05	0.554691	0.13	0.06	1	EC6	ICMT
3.13443e-07	0.554682	0.179	0.084	0.0105122	EC6	PARP9
6.67998e-07	0.55461	0.277	0.165	0.0224033	EC7	YAP1
1.99247e-09	0.554434	0.695	0.579	6.68236e-05	Other	CST3
4.07545e-09	0.554392	0.136	0.039	0.000136683	EC6	SPATA13
1.81388e-09	0.554081	0.538	0.428	6.08338e-05	EC7	RAB11A
5.63357e-08	0.554024	0.503	0.426	0.00188939	EC7	RPGR
1.56003e-34	0.553929	0.225	0.236	5.23201e-30	EC4	C9orf16
3.30074e-31	0.553888	0.621	0.682	1.107e-26	EC4	SPRY1
4.37346e-06	0.553404	0.247	0.141	0.146677	EC6	SORBS2
6.83416e-20	0.553353	0.142	0.127	2.29204e-15	EC5	EMC10
1.02475e-07	0.553126	0.237	0.14	0.0034368	EC7	DDIT3
1.9351e-17	0.553036	0.107	0.047	6.48993e-13	EC5	EXOC3L2
3.36483e-08	0.552857	0.329	0.211	0.0011285	EC7	PAWR
2.92422e-51	0.552377	0.601	0.476	9.80724e-47	EC1	TNPO1
1.69721e-12	0.55227	0.642	0.688	5.6921e-08	EC6	CD74
4.11995e-18	0.552127	0.274	0.235	1.38175e-13	EC5	HIP1
3.88262e-21	0.551792	0.19	0.183	1.30215e-16	EC4	H1FX
7.50231e-17	0.551414	0.24	0.188	2.51613e-12	EC4	GIMAP4
6.40001e-19	0.551391	0.208	0.184	2.14643e-14	EC5	UPF3A
3.58055e-09	0.551113	0.254	0.111	0.000120085	EC7	RUFY1
1.40451e-16	0.550958	0.107	0.071	4.71045e-12	EC5	AGPAT1
9.79105e-40	0.550921	0.201	0.006	3.28372e-35	EC2	DIO3
1.77751e-11	0.550745	0.5	0.261	5.9614e-07	EC2	MYLK
6.88565e-19	0.550523	0.963	0.818	2.30931e-14	EC2	EEF1B2
2.76166e-28	0.550415	0.458	0.5	9.26205e-24	EC5	FXYD5
4.16426e-07	0.550247	0.21	0.086	0.0139661	EC6	TTC28
1.67419e-11	0.549834	0.539	0.371	5.61491e-07	Other	MZT2B
1.84131e-08	0.549598	0.235	0.085	0.00061754	EC6	SCGB2A2
1.40999e-05	0.549381	0.259	0.171	0.472882	EC6	HHEX
2.52785e-26	0.549319	0.274	0.301	8.47789e-22	EC5	SERINC3
1.85674e-12	0.549237	0.129	0.048	6.22712e-08	EC5	GAS2L1
3.48342e-08	0.549222	0.167	0.133	0.00116827	EC6	EOGT
4.98944e-25	0.549101	0.127	0.003	1.67336e-20	EC7	NEO1
5.40348e-07	0.549072	0.235	0.16	0.0181222	EC6	SUN2
5.24808e-08	0.549067	0.154	0.045	0.0017601	EC6	PACS2
2.03777e-13	0.548864	0.58	0.584	6.83427e-09	EC6	SPTBN1
5.95157e-07	0.548753	0.21	0.153	0.0199604	EC6	TNRC6A
1.17119e-09	0.548708	0.42	0.399	3.92794e-05	EC6	ABL2
1.19805e-15	0.548488	0.555	0.34	4.01801e-11	Other	PEBP1
3.37099e-10	0.548101	0.434	0.341	1.13056e-05	EC7	RELB
6.51326e-20	0.548074	0.241	0.232	2.18442e-15	EC5	SYNPO
8.85227e-19	0.548038	0.422	0.343	2.96887e-14	EC1	TFPI2
9.77156e-10	0.547637	0.136	0.029	3.27719e-05	EC6	TRIM2
6.27072e-10	0.547272	0.377	0.373	2.10307e-05	EC6	PSME1
2.75845e-07	0.547198	0.131	0.055	0.00925128	Other	MEG3
1.51618e-06	0.547188	0.181	0.171	0.0508498	EC5	EGR1
1.09903e-11	0.547148	0.247	0.247	3.68592e-07	EC6	SH2B3
1.06304e-11	0.547062	0.168	0.036	3.56522e-07	EC7	DAPK1
1.12029e-180	0.547045	0.338	0.006	3.75721e-176	EC3	AGTR1
4.71914e-12	0.546991	0.179	0.118	1.58271e-07	EC4	BEX3
2.67811e-06	0.546988	0.204	0.148	0.0898185	EC6	CALM3
1.54902e-20	0.546969	0.142	0.129	5.1951e-16	EC5	PREX1
3.87603e-30	0.546887	0.334	0.36	1.29994e-25	EC5	UBE2J1
2.21375e-07	0.546787	0.347	0.266	0.00742449	EC7	FKBP4
9.98654e-32	0.546743	0.153	0.01	3.34929e-27	Other	MAL2
8.25329e-92	0.546679	1	0.982	2.76799e-87	EC3	RPL39
9.99608e-09	0.546343	0.42	0.385	0.000335248	EC6	RSRP1
5.06561e-10	0.546277	0.225	0.113	1.6989e-05	EC7	MTURN
1.25847e-07	0.545755	0.191	0.12	0.00422065	EC6	ZMIZ1
3.43444e-44	0.545557	0.285	0.335	1.15184e-39	EC4	TCEAL4
4.80166e-20	0.545468	0.102	0.036	1.61038e-15	EC4	MEOX1
4.82123e-13	0.545157	0.984	0.986	1.61694e-08	EC5	MT-ATP6
4.65587e-28	0.545152	0.206	0.206	1.56149e-23	EC4	ADCY4
1.04076e-09	0.545141	0.659	0.609	3.49052e-05	EC7	DNAJB6
3.61188e-05	0.54513	0.13	0.054	1	EC6	CCND3
1.95507e-07	0.544685	0.228	0.139	0.00655692	EC6	TXN2
1.81455e-07	0.544156	0.253	0.222	0.00608565	EC6	ATL3
4.08405e-06	0.544003	0.179	0.1	0.136971	EC6	TP53
2.17853e-08	0.543997	0.179	0.104	0.000730636	EC6	FAM89A
3.88605e-06	0.543666	0.204	0.11	0.13033	EC6	TPP1
1.00568e-13	0.543649	0.178	0.12	3.37285e-09	EC5	ATP6AP1
2.68716e-27	0.543314	0.463	0.48	9.01218e-23	EC5	DAD1
3.5658e-09	0.543309	0.296	0.252	0.00011959	EC6	PURA
2.26654e-17	0.543281	0.203	0.193	7.60151e-13	EC5	CUTA
2.4022e-09	0.543116	0.231	0.079	8.05651e-05	EC7	ZDHHC14
2.10714e-08	0.542717	0.117	0.022	0.000706692	EC6	VANGL1
6.71873e-85	0.542483	0.977	0.689	2.25333e-80	EC3	NCL
1.92534e-09	0.542161	0.358	0.305	6.4572e-05	EC6	LAMP1
3.97603e-61	0.542161	0.828	0.738	1.33348e-56	EC1	SH3BGRL3
2.28374e-09	0.542058	0.116	0.02	7.65919e-05	EC7	TBX1
7.11506e-143	0.542035	0.774	0.296	2.38625e-138	EC3	WDR43
3.6278e-14	0.541984	0.125	0.064	1.21669e-09	EC4	CLDN15
1.17252e-132	0.541921	0.94	0.507	3.9324e-128	EC3	ATP13A3
1.36601e-18	0.541866	0.35	0.107	4.58132e-14	EC2	ITGA10
1.22755e-08	0.541645	0.29	0.256	0.000411697	EC6	SMARCA2
2.56412e-15	0.541634	0.762	0.498	8.59955e-11	EC2	ARPC5L
8.23131e-11	0.541633	0.62	0.483	2.76062e-06	Other	ATP5MC2
8.44882e-06	0.541562	0.278	0.18	0.283357	EC6	H1FX
1.59956e-36	0.541471	0.252	0.284	5.3646e-32	EC4	NDUFB1
1.56417e-13	0.541351	0.28	0.087	5.24593e-09	EC2	PDLIM3
7.63224e-15	0.541269	0.218	0.074	2.5597e-10	Other	MMP2
2.20703e-07	0.541184	0.428	0.346	0.00740195	EC7	UBE2H
2.84441e-12	0.540877	0.236	0.169	9.53958e-08	EC5	TNFSF10
2.55973e-07	0.540769	0.136	0.062	0.00858484	EC6	GNPTAB
7.3346e-21	0.540632	0.108	0.022	2.45988e-16	EC4	CD79B
6.18828e-13	0.540495	0.211	0.118	2.07542e-08	EC5	TAX1BP3
3.26366e-06	0.540449	0.333	0.256	0.109457	EC6	OGA
6.36581e-06	0.539943	0.127	0.077	0.213497	EC7	ZNF521
9.64573e-12	0.539906	0.2	0.149	3.23498e-07	EC5	NME3
3.50519e-26	0.53982	0.436	0.462	1.17557e-21	EC5	PSAP
2.45863e-32	0.539787	0.215	0.255	8.24577e-28	EC4	NUAK1
4.55518e-18	0.539676	0.407	0.143	1.52772e-13	EC2	SLC26A2
2.11908e-22	0.539589	0.17	0.159	7.10698e-18	EC5	RAPGEF2
2.95648e-103	0.539583	0.852	0.435	9.91543e-99	EC3	GSTO1
1.60036e-24	0.539391	0.318	0.066	5.36728e-20	EC2	FAM27C
3.10314e-08	0.539307	0.358	0.281	0.00104073	EC7	ANKLE2
7.77605e-148	0.539222	0.692	0.223	2.60793e-143	EC3	SNHG15
4.26895e-166	0.539199	0.361	0.024	1.43172e-161	EC3	COL6A3
2.58299e-08	0.538906	0.284	0.246	0.000866283	EC6	RAPGEF1
7.20882e-07	0.538719	0.15	0.047	0.024177	EC7	RAB11FIP1
1.44936e-13	0.538323	0.222	0.19	4.86086e-09	EC5	FAM43A
2.00126e-10	0.53816	0.179	0.042	6.71182e-06	EC7	TANC2
2.0551e-126	0.53813	1	0.977	6.8924e-122	EC3	FTH1
3.50739e-08	0.537995	0.202	0.108	0.00117631	EC7	RIPK2
1.62907e-17	0.537674	0.118	0.068	5.46357e-13	EC5	DENND3
2.07772e-23	0.537295	0.134	0.056	6.96827e-19	Other	PDGFRB
6.09545e-18	0.537264	0.246	0.109	2.04429e-13	EC4	CD34
5.98596e-10	0.537044	0.58	0.593	2.00757e-05	EC6	CTNNB1
1.81661e-07	0.536854	0.309	0.275	0.00609253	EC6	ZNHIT1
7.48689e-08	0.536663	0.21	0.134	0.00251095	EC6	DOCK1
2.92388e-09	0.536516	0.48	0.465	9.80611e-05	EC7	LRRFIP1
3.40125e-11	0.536186	0.722	0.728	1.14071e-06	EC6	XIST
2.22661e-15	0.536185	0.911	0.697	7.46759e-11	EC2	GNG5
8.91121e-27	0.536136	0.233	0.228	2.98864e-22	EC4	RNF213
5.66656e-30	0.536108	0.353	0.45	1.90045e-25	EC5	APOLD1
6.97941e-07	0.536025	0.241	0.175	0.0234075	EC6	PRKAA1
1.16673e-06	0.535879	0.154	0.076	0.0391298	EC6	MXRA7
2.98136e-39	0.535796	0.229	0.267	9.99889e-35	EC4	CMIP
2.89431e-12	0.535476	0.164	0.107	9.70693e-08	EC5	PON2
0.00322433	0.5354	0.241	0.169	1	EC6	EGR1
2.5997e-06	0.53535	0.204	0.121	0.0871889	EC6	TNKS1BP1
1.16447e-09	0.535197	0.1	0.026	3.9054e-05	Other	COL5A2
4.23866e-19	0.535064	0.312	0.289	1.42156e-14	EC5	PRDX5
1.91286e-06	0.535031	0.235	0.1	0.0641535	EC6	SMIM14
3.41131e-29	0.534954	0.689	0.625	1.14409e-24	EC1	RDX
1.15363e-20	0.53494	0.199	0.047	3.86905e-16	Other	ATP1B1
6.48765e-07	0.534825	0.318	0.257	0.0217583	EC7	MED13
5.67155e-14	0.534625	0.156	0.102	1.90213e-09	EC5	ZNF428
9.65837e-09	0.534544	0.272	0.225	0.000323922	EC6	CCNY
0.000116262	0.534444	0.318	0.215	1	EC7	DDAH2
1.74044e-148	0.534247	0.337	0.021	5.83708e-144	EC3	SYNPO2
2.54822e-12	0.534185	0.11	0.048	8.54622e-08	EC5	TMEM88
1.22209e-18	0.534165	0.121	0.007	4.09863e-14	EC7	FMOD
2.33518e-20	0.534029	0.203	0.19	7.83172e-16	EC5	PXN
1.65853e-20	0.533998	0.238	0.229	5.56239e-16	EC5	BCL6B
4.36521e-08	0.533601	0.191	0.214	0.001464	EC6	AC020916.1
1.9294e-19	0.533498	0.167	0.138	6.47082e-15	EC5	ZDHHC3
2.9892e-28	0.53349	0.472	0.145	1.00252e-23	EC2	UVRAG
2.06032e-18	0.533335	0.266	0.228	6.90989e-14	EC5	DUT
3.0028e-25	0.533289	0.233	0.259	1.00708e-20	EC5	TRIOBP
1.09134e-07	0.533281	0.309	0.232	0.00366013	EC6	KMT2C
1.21469e-41	0.533226	0.621	0.534	4.07384e-37	EC1	HIF1A
6.91905e-16	0.533206	0.142	0.151	2.32051e-11	EC5	LIMS2
1.07117e-12	0.532955	0.142	0.098	3.5925e-08	EC5	SELENOP
1.22912e-06	0.53295	0.191	0.076	0.0412222	EC7	APOL2
1.26868e-28	0.532793	0.143	0.011	4.2549e-24	Other	SMIM22
4.62575e-13	0.532781	0.116	0.02	1.55139e-08	EC7	AL139246.5
[truncated: 3,748 more rows]

## Sheet: EC4差异基因汇总
ER	HER2	ERLN
RAMP2	ACKR1	SCGB2A2
AQP1	A2M	IGLC2
ACKR1	AQP1	IFI6
CD74	VWF	RAMP2
IGFBP4	IGFBP4	VWF
VWF	PRCP	RAMP3
RAMP3	C7	POSTN
NPC2	HSPG2	RNASE1
MGP	RAMP3	PCDH17
ADIRF	KLF2	MGP
SCGB2A2	MGP	PIP
HLA-DRA	RAMP2	FN1
FN1	CD74	NPC2
HLA-DPB1	RNASE1	RAB4A
PRCP	POSTN	CRIP2
HLA-DRB5	NPC2	SELP
TMSB4X	HTRA1	DUSP23
IFITM3	HYAL2	IGFBP4
RNASE1	ADIRF	APLNR
HSPG2	IGFBP5	ISG15
IGFBP7	HLA-DRB5	ACKR1
COL1A1	IGKC	SELENOW
A2M	VWA1	PRCP
NPDC1	IGFBP7	CD34
RPL31	SLCO2A1	NR2F2
KLF2	TSPAN7	CST3
APLNR	SCGB2A2	TMSB4X
SNCG	IFI44L	IFI44L
IFITM2	DUSP1	IGFBP7
MMRN2	VCAN	DUSP1
POSTN	MMRN2	TFF3
DUSP1	MUCL1	GUK1
DUSP23	HLA-DQB1	CALM3
SELENOW	HEG1	IFITM2
SLCO2A1	CTGF	DBNL
RPL36A	NPDC1	PEBP1
NDUFB1	ITGA6	MMP2
HYAL2	CST3	CD74
HTRA1	HLA-DRA	SNCG
LIMA1	SELP	GIMAP7
RPS10	TSC22D3	AGR3
TGFBR2	HLA-DRB1	FRMD4B
ARHGDIB	CRIP2	IER2
FBLN2	IFITM3	GRN
CLEC14A	ENTPD1	HSPG2
NR2F2	ENG	LY6E
COL1A2	TGM2	ZFP36
CST3	ITM2B	CDH5
ITM2B	MKL2	CAVIN3

## Sheet: EC5差异基因汇总
ER	HER	ERLN
GeneName	GeneName	GeneName
IGFBP4	MGP	RNASE1
CD34	MMP2	ISG15
TMSB4X	IGKC	IFI6
AQP1	AQP1	IGLC2
RAMP2	CD34	ARHGDIB
MGP	HTRA1	RAMP3
MMP2	A2M	RAMP2
FN1	RAMP2	AQP1
COL1A1	VWA1	MMP2
IGFBP5	HSPG2	MGP
PCDH17	MUCL1	PIP
HTRA1	RAMP3	GIMAP7
RAMP3	IGFBP5	PCDH17
RNASE1	RNASE1	VAMP5
NID1	KLF2	CD34
NPDC1	PTPRG	NPDC1
SPARC	CRIP2	TMSB4X
THY1	HECW2	HECW2
VAMP5	PCDH17	CRIP2
SCGB2A2	SPARC	LPAR6
COL1A2	KDR	THY1
CLEC14A	PLPP1	TIMP1
ARHGDIB	EMCN	LY6E
HEG1	DDIT4	KLF2
KRT19	PODXL	CAVIN3
VWA1	TIMP3	CXCL12
CRIP2	CXCL12	A2M
APLN	HEG1	PTPRG
CAVIN3	NPDC1	PODXL
PTP4A3	FLT1	RAB31
GJA4	JAG2	CHST12
CCDC85B	THY1	IGFBP7
BEX3	IGFBP4	HEG1
COL3A1	SLCO2A1	BEX3
SLCO2A1	LPAR6	HTRA1
A2M	SLC9A3R2	MARCKSL1
CYTOR	PDGFD	RBPMS
CAVIN1	EDNRB	SLC9A3R2
PCDH12	TSC22D3	ACE
COL6A2	NID1	SPARC
INSR	GABRD	VWF
FAM198B	IGFBP7	JAG2
DDIT4	COL15A1	MMRN2
MIR4435-2HG	CLEC14A	TSC22D3
HSPG2	GSN	CAVIN1
CASC15	PLXND1	TCIM
PLXND1	ARHGDIB	COMMD2
RPL36A	ITM2B	TGFBR2
ACE	MMRN2	NOTCH4

## Sheet: EC6差异基因汇总
ER	HER	ERLN
GeneName	GeneName	GeneName
IFI6	HSPG2	HSPG2
HSPG2	AQP1	MMP2
ADAMTS6	A2M	AQP1
MMP2	MMP2	A2M
SCGB2A2	IFI44L	ADAMTS6
AQP1	IGFBP7	BGN
A2M	HECW2	PTPRG
RAMP2	IFI6	IFI6
OCIAD2	JAG2	HYAL2
JAG2	CAVIN3	IFI44L
CAVIN3	ADAMTS6	JAG2
CD34	COL18A1	FAM198B
RPL31	CD34	CAVIN3
SOX18	SPARC	LIMA1
TMSB4X	SLC9A3R2	OCIAD2
NAA38	THSD7A	THSD7A
PFN1	HYAL2	MGP
NOP10	BTNL9	SPTAN1
DEPP1	RAMP2	CSNK1A1
SLC9A3R2	GNAI2	AZIN1
RPS10	PTPRG	GTF2I
IGFBP3	INSR	ARGLU1
GNAI2	FAM198B	RAPGEF5
BEX3	FLT1	GJA4
LIMA1	NAA38	VWF
UQCRQ	RNASE1	RNASE1
MINOS1	GJA4	SLC9A3R2
RNF144B	COL4A2	SOX18
SPTBN1	GTF2I	IRF2BP2
PET100	ZBTB20	BEX3
CYB5R3	CFH	BLOC1S1
SERF2	RAPGEF5	FBLN5
SRP14	KLF2	SUMO1
SELENOW	ESAM	LEPR
BRI3	SPTBN1	SPTBN1
NPDC1	VWF	SRSF4
ZBTB20	NPDC1	GNAI2
RPS17	BRI3	HTRA1
IFITM2	GJA5	LPCAT2
CLEC14A	KDR	KLF2
GJA5	IFI27	TNRC6B
HMGN3	FBLN5	RAMP2
KTN1	BCAM	TCN2
RPL36A	STOM	SH2B3
NDUFA2	MYH9	JAG1
NDUFA4	LPCAT2	NCKAP1
TMA7	CST3	GJA5
RPL23A	SRP14	CFH
IFITM3	CRIP2	LTBP4
