# Supplementary material for: Single-cell profiling identifies heterogeneity of the immune microenvironment in healthy, primary and lymph node metastatic BC
Source: Front Immunol. 2025 Nov 27;16:1690992. doi: 10.3389/fimmu.2025.1690992 (PMC12695843; doi:10.3389/fimmu.2025.1690992)
Supplement: Supplementary file 2 [file SupplementaryFile2.zip › Supplementary Table 9.xlsx]

## Sheet: Sheet1
GeneID	GeneName	log2FC	Pvalue	Qvalue	pct.1	pct.2	Description	GO	KEGG	significant
	AL669831.5	0.0927374	0.972432	1	0.009	0.01	NA	NA	NA	no
ENSG00000225880	LINC00115	-0.158077	0.211918	1	0	0.031	long intergenic non-protein coding RNA 115 [Source:HGNC Symbol;Acc:HGNC:26211]	NA	NA	no
ENSG00000230368	FAM41C	-0.0622033	0.684804	1	0	0.01	family with sequence similarity 41 member C [Source:HGNC Symbol;Acc:HGNC:27635]	NA	NA	no
ENSG00000188976	NOC2L	-0.649557	0.0223369	1	0.037	0.143	NOC2 like nucleolar associated transcriptional repressor [Source:HGNC Symbol;Acc:HGNC:24517]	GO:0000122(negative regulation of transcription by RNA polymerase II);GO:0002903(negative regulation of B cell apoptotic process);GO:0003682(chromatin binding);GO:0003714(transcription corepressor activity);GO:0003723(RNA binding);GO:0005515(protein binding);GO:0005634(nucleus);GO:0005654(nucleoplasm);GO:0005694(chromosome);GO:0005730(nucleolus);GO:0005829(cytosol);GO:0006915(apoptotic process);G…	NA	no
ENSG00000187961	KLHL17	0.0118309	1	1	0.009	0.01	kelch like family member 17 [Source:HGNC Symbol;Acc:HGNC:24023]	GO:0003779(actin binding);GO:0005515(protein binding);GO:0005615(extracellular space);GO:0014069(postsynaptic density);GO:0015629(actin cytoskeleton);GO:0016567(protein ubiquitination);GO:0030036(actin cytoskeleton organization);GO:0031208(POZ domain binding);GO:0032839(dendrite cytoplasm);GO:0043025(neuronal cell body);GO:0045202(synapse);GO:0051015(actin filament binding);GO:0060090(molecular a…	NA	no
	AL645608.8	0.144645	0.730569	1	0.009	0	NA	NA	NA	no
ENSG00000188290	HES4	0.929295	0.000685114	1	0.269	0.194	hes family bHLH transcription factor 4 [Source:HGNC Symbol;Acc:HGNC:24149]	GO:0000785(chromatin);GO:0000978(RNA polymerase II cis-regulatory region sequence-specific DNA binding);GO:0000981(DNA-binding transcription factor activity, RNA polymerase II-specific);GO:0003677(DNA binding);GO:0005515(protein binding);GO:0005634(nucleus);GO:0006355(regulation of DNA-templated transcription);GO:0006357(regulation of transcription by RNA polymerase II);GO:0007399(nervous system …	05165(Human papillomavirus infection)	yes
ENSG00000187608	ISG15	0.925883	7.61695e-05	1	0.352	0.204	ISG15 ubiquitin like modifier [Source:HGNC Symbol;Acc:HGNC:4053]	GO:0002376(immune system process);GO:0005178(integrin binding);GO:0005515(protein binding);GO:0005576(extracellular region);GO:0005654(nucleoplasm);GO:0005737(cytoplasm);GO:0005829(cytosol);GO:0007229(integrin-mediated signaling pathway);GO:0009615(response to virus);GO:0009617(response to bacterium);GO:0019941(modification-dependent protein catabolic process);GO:0030501(positive regulation of bo…	04622(RIG-I-like receptor signaling pathway);05165(Human papillomavirus infection);05169(Epstein-Barr virus infection);05171(Coronavirus disease - COVID-19)	yes
ENSG00000188157	AGRN	0.217556	0.298706	1	0.185	0.194	agrin [Source:HGNC Symbol;Acc:HGNC:329]	GO:0002162(dystroglycan binding);GO:0005200(structural constituent of cytoskeleton);GO:0005201(extracellular matrix structural constituent);GO:0005509(calcium ion binding);GO:0005515(protein binding);GO:0005576(extracellular region);GO:0005604(basement membrane);GO:0005796(Golgi lumen);GO:0005886(plasma membrane);GO:0007010(cytoskeleton organization);GO:0007165(signal transduction);GO:0007213(G p…	04512(ECM-receptor interaction)	no
ENSG00000131591	C1orf159	-0.125005	1	1	0.009	0.02	chromosome 1 open reading frame 159 [Source:HGNC Symbol;Acc:HGNC:26062]	GO:0016020(membrane)	NA	no
ENSG00000205231	TTLL10-AS1	-0.0140111	0.684804	1	0	0.01	TTLL10 antisense RNA 1 [Source:HGNC Symbol;Acc:HGNC:41159]	NA	NA	no
ENSG00000162571	TTLL10	-0.237544	0.393001	1	0	0.02	tubulin tyrosine ligase like 10 [Source:HGNC Symbol;Acc:HGNC:26693]	GO:0000166(nucleotide binding);GO:0005515(protein binding);GO:0005524(ATP binding);GO:0005829(cytosol);GO:0018094(protein polyglycylation);GO:0036211(protein modification process);GO:0070735(protein-glycine ligase activity)	NA	no
ENSG00000186891	TNFRSF18	-0.142359	1	1	0.009	0.041	TNF receptor superfamily member 18 [Source:HGNC Symbol;Acc:HGNC:11914]	GO:0002687(positive regulation of leukocyte migration);GO:0005031(tumor necrosis factor receptor activity);GO:0005515(protein binding);GO:0005576(extracellular region);GO:0005886(plasma membrane);GO:0006915(apoptotic process);GO:0007165(signal transduction);GO:0009897(external side of plasma membrane);GO:0016020(membrane);GO:0033209(tumor necrosis factor-mediated signaling pathway);GO:0042531(pos…	04060(Cytokine-cytokine receptor interaction)	no
ENSG00000186827	TNFRSF4	0.349407	0.0276213	1	0.296	0.347	TNF receptor superfamily member 4 [Source:HGNC Symbol;Acc:HGNC:11918]	GO:0001618(virus receptor activity);GO:0002639(positive regulation of immunoglobulin production);GO:0005031(tumor necrosis factor receptor activity);GO:0005515(protein binding);GO:0005886(plasma membrane);GO:0006954(inflammatory response);GO:0006955(immune response);GO:0009897(external side of plasma membrane);GO:0009986(cell surface);GO:0016020(membrane);GO:0030890(positive regulation of B cell …	04060(Cytokine-cytokine receptor interaction)	no
ENSG00000078808	SDF4	0.270162	0.00276104	1	0.222	0.255	stromal cell derived factor 4 [Source:HGNC Symbol;Acc:HGNC:24188]	GO:0005509(calcium ion binding);GO:0005770(late endosome);GO:0005794(Golgi apparatus);GO:0005796(Golgi lumen);GO:0045444(fat cell differentiation);GO:0046872(metal ion binding)	NA	yes
ENSG00000176022	B3GALT6	0.349368	0.293789	1	0.056	0.02	beta-1,3-galactosyltransferase 6 [Source:HGNC Symbol;Acc:HGNC:17978]	GO:0000139(Golgi membrane);GO:0005794(Golgi apparatus);GO:0005797(Golgi medial cisterna);GO:0006024(glycosaminoglycan biosynthetic process);GO:0006486(protein glycosylation);GO:0006493(protein O-linked glycosylation);GO:0015012(heparan sulfate proteoglycan biosynthetic process);GO:0016020(membrane);GO:0016740(transferase activity);GO:0016757(glycosyltransferase activity);GO:0016758(hexosyltransfe…	00532(Glycosaminoglycan biosynthesis - chondroitin sulfate / dermatan sulfate);00534(Glycosaminoglycan biosynthesis - heparan sulfate / heparin);01100(Metabolic pathways)	no
ENSG00000184163	C1QTNF12	-0.0631901	1	1	0.009	0.01	C1q and TNF related 12 [Source:HGNC Symbol;Acc:HGNC:32308]	GO:0005179(hormone activity);GO:0005515(protein binding);GO:0005576(extracellular region);GO:0005615(extracellular space);GO:0006094(gluconeogenesis);GO:0010906(regulation of glucose metabolic process);GO:0035774(positive regulation of insulin secretion involved in cellular response to glucose stimulus);GO:0043491(protein kinase B signaling);GO:0045721(negative regulation of gluconeogenesis);GO:0…	NA	no
ENSG00000160087	UBE2J2	-0.00883222	0.0736374	1	0.046	0.071	ubiquitin conjugating enzyme E2 J2 [Source:HGNC Symbol;Acc:HGNC:19268]	GO:0000151(ubiquitin ligase complex);GO:0000166(nucleotide binding);GO:0000209(protein polyubiquitination);GO:0005515(protein binding);GO:0005524(ATP binding);GO:0005634(nucleus);GO:0005783(endoplasmic reticulum);GO:0005789(endoplasmic reticulum membrane);GO:0005829(cytosol);GO:0006986(response to unfolded protein);GO:0016020(membrane);GO:0016567(protein ubiquitination);GO:0016740(transferase act…	04120(Ubiquitin mediated proteolysis);04141(Protein processing in endoplasmic reticulum);05012(Parkinson disease);05022(Pathways of neurodegeneration - multiple diseases)	no
ENSG00000162572	SCNN1D	-0.246405	0.393001	1	0	0.02	sodium channel epithelial 1 subunit delta [Source:HGNC Symbol;Acc:HGNC:10601]	GO:0005272(sodium channel activity);GO:0005515(protein binding);GO:0005886(plasma membrane);GO:0006811(ion transport);GO:0006814(sodium ion transport);GO:0006883(cellular sodium ion homeostasis);GO:0008217(regulation of blood pressure);GO:0015280(ligand-gated sodium channel activity);GO:0015629(actin cytoskeleton);GO:0016020(membrane);GO:0034706(sodium channel complex);GO:0035725(sodium ion trans…	NA	no
ENSG00000131584	ACAP3	-0.129173	0.893343	1	0.028	0.051	ArfGAP with coiled-coil, ankyrin repeat and PH domains 3 [Source:HGNC Symbol;Acc:HGNC:16754]	GO:0001764(neuron migration);GO:0005096(GTPase activator activity);GO:0005515(protein binding);GO:0005737(cytoplasm);GO:0010975(regulation of neuron projection development);GO:0030426(growth cone);GO:0046872(metal ion binding)	04144(Endocytosis)	no
ENSG00000169972	PUSL1	0.145329	1	1	0.028	0.01	pseudouridine synthase like 1 [Source:HGNC Symbol;Acc:HGNC:26914]	GO:0001522(pseudouridine synthesis);GO:0003723(RNA binding);GO:0005739(mitochondrion);GO:0008033(tRNA processing);GO:0009451(RNA modification);GO:0009982(pseudouridine synthase activity);GO:0016853(isomerase activity);GO:0031119(tRNA pseudouridine synthesis);GO:0043231(intracellular membrane-bounded organelle);GO:0106029(tRNA pseudouridine synthase activity)	NA	no
ENSG00000127054	INTS11	-0.0614064	0.218987	1	0.028	0.071	integrator complex subunit 11 [Source:HGNC Symbol;Acc:HGNC:26052]	GO:0004521(endoribonuclease activity);GO:0005515(protein binding);GO:0005634(nucleus);GO:0005654(nucleoplasm);GO:0005737(cytoplasm);GO:0005829(cytosol);GO:0016180(snRNA processing);GO:0016787(hydrolase activity);GO:0032039(integrator complex);GO:0034243(regulation of transcription elongation by RNA polymerase II);GO:0072562(blood microparticle);GO:0090502(RNA phosphodiester bond hydrolysis, endon…	NA	no
ENSG00000224051	CPTP	-0.243256	0.892178	1	0.009	0.041	ceramide-1-phosphate transfer protein [Source:HGNC Symbol;Acc:HGNC:28116]	GO:0005543(phospholipid binding);GO:0005634(nucleus);GO:0005640(nuclear outer membrane);GO:0005737(cytoplasm);GO:0005768(endosome);GO:0005794(Golgi apparatus);GO:0005829(cytosol);GO:0005886(plasma membrane);GO:0006687(glycosphingolipid metabolic process);GO:0006869(lipid transport);GO:0008289(lipid binding);GO:0010008(endosome membrane);GO:0010507(negative regulation of autophagy);GO:0016020(memb…	NA	no
ENSG00000107404	DVL1	0.296663	0.457694	1	0.056	0.031	dishevelled segment polarity protein 1 [Source:HGNC Symbol;Acc:HGNC:3084]	GO:0001505(regulation of neurotransmitter levels);GO:0001932(regulation of protein phosphorylation);GO:0001933(negative regulation of protein phosphorylation);GO:0001934(positive regulation of protein phosphorylation);GO:0001947(heart looping);GO:0003151(outflow tract morphogenesis);GO:0005109(frizzled binding);GO:0005515(protein binding);GO:0005737(cytoplasm);GO:0005829(cytosol);GO:0005874(micro…	04150(mTOR signaling pathway);04310(Wnt signaling pathway);04330(Notch signaling pathway);04390(Hippo signaling pathway);04550(Signaling pathways regulating pluripotency of stem cells);04916(Melanogenesis);04934(Cushing syndrome);05010(Alzheimer disease);05022(Pathways of neurodegeneration - multiple diseases);05165(Human papillomavirus infection);05200(Pathways in cancer);05217(Basal cell carcin…	no
ENSG00000162576	MXRA8	-0.143392	0.211918	1	0	0.031	matrix remodeling associated 8 [Source:HGNC Symbol;Acc:HGNC:7542]	GO:0003674(molecular_function);GO:0005515(protein binding);GO:0005634(nucleus);GO:0005737(cytoplasm);GO:0005788(endoplasmic reticulum lumen);GO:0005886(plasma membrane);GO:0005923(bicellular tight junction);GO:0007155(cell adhesion);GO:0009986(cell surface);GO:0016020(membrane);GO:0030154(cell differentiation);GO:0042995(cell projection);GO:0060170(ciliary membrane);GO:0060857(establishment of gl…	NA	no
ENSG00000175756	AURKAIP1	-0.28213	0.00710645	1	0.176	0.306	aurora kinase A interacting protein 1 [Source:HGNC Symbol;Acc:HGNC:24114]	GO:0005515(protein binding);GO:0005634(nucleus);GO:0005654(nucleoplasm);GO:0005739(mitochondrion);GO:0005743(mitochondrial inner membrane);GO:0005759(mitochondrial matrix);GO:0005763(mitochondrial small ribosomal subunit);GO:0005840(ribosome);GO:0032543(mitochondrial translation);GO:0043231(intracellular membrane-bounded organelle);GO:0045839(negative regulation of mitotic nuclear division);GO:00…	NA	no
ENSG00000221978	CCNL2	0.522562	0.229423	1	0.167	0.112	cyclin L2 [Source:HGNC Symbol;Acc:HGNC:20570]	GO:0000307(cyclin-dependent protein kinase holoenzyme complex);GO:0005515(protein binding);GO:0005634(nucleus);GO:0005654(nucleoplasm);GO:0006357(regulation of transcription by RNA polymerase II);GO:0016538(cyclin-dependent protein serine/threonine kinase regulator activity);GO:0016607(nuclear speck);GO:0042981(regulation of apoptotic process);GO:0043231(intracellular membrane-bounded organelle);…	NA	no
ENSG00000242485	MRPL20	-0.331131	0.0464679	1	0.157	0.296	mitochondrial ribosomal protein L20 [Source:HGNC Symbol;Acc:HGNC:14478]	GO:0000027(ribosomal large subunit assembly);GO:0003723(RNA binding);GO:0003735(structural constituent of ribosome);GO:0005515(protein binding);GO:0005739(mitochondrion);GO:0005743(mitochondrial inner membrane);GO:0005761(mitochondrial ribosome);GO:0005762(mitochondrial large ribosomal subunit);GO:0005840(ribosome);GO:0006412(translation);GO:0019843(rRNA binding);GO:0032543(mitochondrial translat…	03010(Ribosome)	no
	AL391244.3	0.0275589	1	1	0.009	0.01	NA	NA	NA	no
ENSG00000235098	ANKRD65	0.0996921	0.754506	1	0.083	0.082	ankyrin repeat domain 65 [Source:HGNC Symbol;Acc:HGNC:42950]	GO:0005515(protein binding)	NA	no
ENSG00000179403	VWA1	0.7962	0.000291576	1	0.741	0.551	von Willebrand factor A domain containing 1 [Source:HGNC Symbol;Acc:HGNC:30910]	GO:0005201(extracellular matrix structural constituent);GO:0005515(protein binding);GO:0005576(extracellular region);GO:0005604(basement membrane);GO:0005614(interstitial matrix);GO:0005615(extracellular space);GO:0005788(endoplasmic reticulum lumen);GO:0030198(extracellular matrix organization);GO:0031012(extracellular matrix);GO:0042802(identical protein binding);GO:0048266(behavioral response …	NA	yes
ENSG00000215915	ATAD3C	-0.294419	0.158057	1	0.037	0.102	ATPase family AAA domain containing 3C [Source:HGNC Symbol;Acc:HGNC:32151]	GO:0000166(nucleotide binding);GO:0005524(ATP binding);GO:0005739(mitochondrion);GO:0007005(mitochondrion organization);GO:0016887(ATP hydrolysis activity)	NA	no
ENSG00000160072	ATAD3B	-0.159806	0.80094	1	0.028	0.051	ATPase family AAA domain containing 3B [Source:HGNC Symbol;Acc:HGNC:24007]	GO:0000166(nucleotide binding);GO:0005524(ATP binding);GO:0005739(mitochondrion);GO:0005743(mitochondrial inner membrane);GO:0005886(plasma membrane);GO:0007005(mitochondrion organization);GO:0016020(membrane);GO:0016887(ATP hydrolysis activity);GO:0030667(secretory granule membrane);GO:0101003(ficolin-1-rich granule membrane)	NA	no
ENSG00000197785	ATAD3A	0.173118	0.271044	1	0.028	0	ATPase family AAA domain containing 3A [Source:HGNC Symbol;Acc:HGNC:25567]	GO:0000166(nucleotide binding);GO:0001558(regulation of cell growth);GO:0005515(protein binding);GO:0005524(ATP binding);GO:0005739(mitochondrion);GO:0005743(mitochondrial inner membrane);GO:0007005(mitochondrion organization);GO:0016020(membrane);GO:0016887(ATP hydrolysis activity);GO:0042645(mitochondrial nucleoid);GO:0042802(identical protein binding);GO:0043066(negative regulation of apoptoti…	NA	no
ENSG00000205090	TMEM240	0.070162	0.730569	1	0.009	0	transmembrane protein 240 [Source:HGNC Symbol;Acc:HGNC:25186]	GO:0005886(plasma membrane);GO:0016020(membrane);GO:0045202(synapse);GO:0097060(synaptic membrane)	NA	no
ENSG00000160075	SSU72	0.229683	0.366287	1	0.176	0.163	SSU72 homolog, RNA polymerase II CTD phosphatase [Source:HGNC Symbol;Acc:HGNC:25016]	GO:0004721(phosphoprotein phosphatase activity);GO:0004722(protein serine/threonine phosphatase activity);GO:0005515(protein binding);GO:0005634(nucleus);GO:0005654(nucleoplasm);GO:0005737(cytoplasm);GO:0005829(cytosol);GO:0005847(mRNA cleavage and polyadenylation specificity factor complex);GO:0006357(regulation of transcription by RNA polymerase II);GO:0006369(termination of RNA polymerase II t…	03015(mRNA surveillance pathway)	no
	AL645728.1	-0.0359953	0.684804	1	0	0.01	NA	NA	NA	no
ENSG00000228594	FNDC10	-0.108695	0.684804	1	0	0.01	fibronectin type III domain containing 10 [Source:HGNC Symbol;Acc:HGNC:42951]	GO:0016020(membrane)	NA	no
	AL691432.2	-0.11099	0.684804	1	0	0.01	NA	NA	NA	no
ENSG00000197530	MIB2	0.0124173	0.761644	1	0.028	0.02	MIB E3 ubiquitin protein ligase 2 [Source:HGNC Symbol;Acc:HGNC:30577]	GO:0000151(ubiquitin ligase complex);GO:0003779(actin binding);GO:0004842(ubiquitin-protein transferase activity);GO:0005515(protein binding);GO:0005737(cytoplasm);GO:0005768(endosome);GO:0005769(early endosome);GO:0005829(cytosol);GO:0005886(plasma membrane);GO:0007219(Notch signaling pathway);GO:0008270(zinc ion binding);GO:0010803(regulation of tumor necrosis factor-mediated signaling pathway)…	NA	no
ENSG00000248333	CDK11B	-0.240625	0.46714	1	0.074	0.092	cyclin dependent kinase 11B [Source:HGNC Symbol;Acc:HGNC:1729]	GO:0000166(nucleotide binding);GO:0000278(mitotic cell cycle);GO:0000307(cyclin-dependent protein kinase holoenzyme complex);GO:0001558(regulation of cell growth);GO:0003723(RNA binding);GO:0004672(protein kinase activity);GO:0004674(protein serine/threonine kinase activity);GO:0004693(cyclin-dependent protein serine/threonine kinase activity);GO:0005515(protein binding);GO:0005524(ATP binding);G…	NA	no
ENSG00000189339	SLC35E2B	0.024034	0.00720646	1	0.019	0.041	solute carrier family 35 member E2B [Source:HGNC Symbol;Acc:HGNC:33941]	GO:0001835(blastocyst hatching);GO:0005794(Golgi apparatus);GO:0015297(antiporter activity);GO:0016020(membrane);GO:0055085(transmembrane transport)	NA	no
ENSG00000008128	CDK11A	-0.213624	0.0254605	1	0.037	0.082	cyclin dependent kinase 11A [Source:HGNC Symbol;Acc:HGNC:1730]	GO:0000166(nucleotide binding);GO:0000278(mitotic cell cycle);GO:0000307(cyclin-dependent protein kinase holoenzyme complex);GO:0001558(regulation of cell growth);GO:0004672(protein kinase activity);GO:0004674(protein serine/threonine kinase activity);GO:0004693(cyclin-dependent protein serine/threonine kinase activity);GO:0005515(protein binding);GO:0005524(ATP binding);GO:0005634(nucleus);GO:00…	NA	no
ENSG00000215790	SLC35E2A	0.113352	0.0877902	1	0.037	0.051	solute carrier family 35 member E2A [Source:HGNC Symbol;Acc:HGNC:20863]	NA	NA	no
ENSG00000008130	NADK	0.125832	0.337217	1	0.028	0.041	NAD kinase [Source:HGNC Symbol;Acc:HGNC:29831]	GO:0000166(nucleotide binding);GO:0003951(NAD+ kinase activity);GO:0005515(protein binding);GO:0005524(ATP binding);GO:0005829(cytosol);GO:0006741(NADP biosynthetic process);GO:0016301(kinase activity);GO:0016310(phosphorylation);GO:0016740(transferase activity);GO:0016773(phosphotransferase activity, alcohol group as acceptor);GO:0019674(NAD metabolic process);GO:0035774(positive regulation of i…	00760(Nicotinate and nicotinamide metabolism);01100(Metabolic pathways);01240(Biosynthesis of cofactors)	no
ENSG00000078369	GNB1	0.28275	0.109227	1	0.306	0.306	G protein subunit beta 1 [Source:HGNC Symbol;Acc:HGNC:4396]	GO:0001750(photoreceptor outer segment);GO:0003924(GTPase activity);GO:0005515(protein binding);GO:0005737(cytoplasm);GO:0005765(lysosomal membrane);GO:0005829(cytosol);GO:0005834(heterotrimeric G-protein complex);GO:0005886(plasma membrane);GO:0007165(signal transduction);GO:0007186(G protein-coupled receptor signaling pathway);GO:0007191(adenylate cyclase-activating dopamine receptor signaling …	04014(Ras signaling pathway);04062(Chemokine signaling pathway);04151(PI3K-Akt signaling pathway);04371(Apelin signaling pathway);04713(Circadian entrainment);04723(Retrograde endocannabinoid signaling);04724(Glutamatergic synapse);04725(Cholinergic synapse);04726(Serotonergic synapse);04727(GABAergic synapse);04728(Dopaminergic synapse);04740(Olfactory transduction);04744(Phototransduction);0492…	no
ENSG00000142609	CFAP74	0.159086	0.251541	1	0.028	0.02	cilia and flagella associated protein 74 [Source:HGNC Symbol;Acc:HGNC:29368]	GO:0005634(nucleus);GO:0005737(cytoplasm);GO:0005856(cytoskeleton);GO:0005929(cilium);GO:0005930(axoneme);GO:0035082(axoneme assembly);GO:0036126(sperm flagellum);GO:0042995(cell projection)	NA	no
	AL391845.2	0.164865	0.457699	1	0.019	0	NA	NA	NA	no
ENSG00000187730	GABRD	1.09095	0.00205176	1	0.296	0.133	gamma-aminobutyric acid type A receptor subunit delta [Source:HGNC Symbol;Acc:HGNC:4084]	GO:0004888(transmembrane signaling receptor activity);GO:0004890(GABA-A receptor activity);GO:0005216(ion channel activity);GO:0005230(extracellular ligand-gated ion channel activity);GO:0005254(chloride channel activity);GO:0005515(protein binding);GO:0005886(plasma membrane);GO:0006811(ion transport);GO:0006821(chloride transport);GO:0007165(signal transduction);GO:0007268(chemical synaptic tra…	04080(Neuroactive ligand-receptor interaction);04723(Retrograde endocannabinoid signaling);04727(GABAergic synapse);05032(Morphine addiction);05033(Nicotine addiction)	yes
ENSG00000067606	PRKCZ	0.342473	0.0573793	1	0.037	0.01	protein kinase C zeta [Source:HGNC Symbol;Acc:HGNC:9412]	GO:0000166(nucleotide binding);GO:0000226(microtubule cytoskeleton organization);GO:0001725(stress fiber);GO:0001954(positive regulation of cell-matrix adhesion);GO:0004672(protein kinase activity);GO:0004674(protein serine/threonine kinase activity);GO:0004697(protein kinase C activity);GO:0004698(calcium-dependent protein kinase C activity);GO:0005515(protein binding);GO:0005524(ATP binding);GO…	04015(Rap1 signaling pathway);04062(Chemokine signaling pathway);04071(Sphingolipid signaling pathway);04144(Endocytosis);04360(Axon guidance);04390(Hippo signaling pathway);04530(Tight junction);04611(Platelet activation);04910(Insulin signaling pathway);04926(Relaxin signaling pathway);04930(Type II diabetes mellitus);04931(Insulin resistance);04933(AGE-RAGE signaling pathway in diabetic compli…	no
ENSG00000162585	FAAP20	0.515479	0.0731844	1	0.139	0.092	FA core complex associated protein 20 [Source:HGNC Symbol;Acc:HGNC:26428]	GO:0000785(chromatin);GO:0005515(protein binding);GO:0005634(nucleus);GO:0005654(nucleoplasm);GO:0005694(chromosome);GO:0006281(DNA repair);GO:0006513(protein monoubiquitination);GO:0006974(cellular response to DNA damage stimulus);GO:0016604(nuclear body);GO:0019985(translesion synthesis);GO:0030054(cell junction);GO:0031593(polyubiquitin modification-dependent protein binding);GO:0036297(inters…	NA	no
ENSG00000157933	SKI	0.271395	0.032697	1	0.111	0.102	SKI proto-oncogene [Source:HGNC Symbol;Acc:HGNC:10896]	GO:0000122(negative regulation of transcription by RNA polymerase II);GO:0000978(RNA polymerase II cis-regulatory region sequence-specific DNA binding);GO:0000981(DNA-binding transcription factor activity, RNA polymerase II-specific);GO:0001227(DNA-binding transcription repressor activity, RNA polymerase II-specific);GO:0001843(neural tube closure);GO:0002089(lens morphogenesis in camera-type eye…	NA	no
ENSG00000157916	RER1	-0.177303	0.0737109	1	0.074	0.122	retention in endoplasmic reticulum sorting receptor 1 [Source:HGNC Symbol;Acc:HGNC:30309]	GO:0000139(Golgi membrane);GO:0003674(molecular_function);GO:0005515(protein binding);GO:0005737(cytoplasm);GO:0005783(endoplasmic reticulum);GO:0005793(endoplasmic reticulum-Golgi intermediate compartment);GO:0005794(Golgi apparatus);GO:0005886(plasma membrane);GO:0006621(protein retention in ER lumen);GO:0006890(retrograde vesicle-mediated transport, Golgi to endoplasmic reticulum);GO:0007528(n…	NA	no
ENSG00000157911	PEX10	0.0839831	0.930646	1	0.019	0.02	peroxisomal biogenesis factor 10 [Source:HGNC Symbol;Acc:HGNC:8851]	GO:0000209(protein polyubiquitination);GO:0005515(protein binding);GO:0005777(peroxisome);GO:0005778(peroxisomal membrane);GO:0006515(protein quality control for misfolded or incompletely synthesized proteins);GO:0007031(peroxisome organization);GO:0008270(zinc ion binding);GO:0008320(protein transmembrane transporter activity);GO:0015031(protein transport);GO:0016020(membrane);GO:0016558(protein…	04146(Peroxisome)	no
ENSG00000157881	PANK4	-0.0457079	0.684804	1	0	0.01	pantothenate kinase 4 (inactive) [Source:HGNC Symbol;Acc:HGNC:19366]	GO:0000166(nucleotide binding);GO:0004594(pantothenate kinase activity);GO:0005524(ATP binding);GO:0005634(nucleus);GO:0005737(cytoplasm);GO:0005829(cytosol);GO:0015937(coenzyme A biosynthetic process);GO:0016787(hydrolase activity);GO:0046872(metal ion binding)	NA	no
ENSG00000197921	HES5	0.134311	0.730569	1	0.009	0	hes family bHLH transcription factor 5 [Source:HGNC Symbol;Acc:HGNC:19764]	GO:0000122(negative regulation of transcription by RNA polymerase II);GO:0000785(chromatin);GO:0000978(RNA polymerase II cis-regulatory region sequence-specific DNA binding);GO:0000981(DNA-binding transcription factor activity, RNA polymerase II-specific);GO:0001227(DNA-binding transcription repressor activity, RNA polymerase II-specific);GO:0003677(DNA binding);GO:0003682(chromatin binding);GO:0…	04330(Notch signaling pathway);05165(Human papillomavirus infection);05200(Pathways in cancer);05224(Breast cancer)	no
	AL139246.5	-0.0527703	0.684804	1	0	0.01	NA	NA	NA	no
ENSG00000238164	TNFRSF14-AS1	-0.106879	0.684804	1	0	0.01	TNFRSF14 antisense RNA 1 [Source:HGNC Symbol;Acc:HGNC:26966]	NA	NA	no
ENSG00000157873	TNFRSF14	0.0651799	0.0380822	1	0.083	0.112	TNF receptor superfamily member 14 [Source:HGNC Symbol;Acc:HGNC:11912]	GO:0001618(virus receptor activity);GO:0002250(adaptive immune response);GO:0002376(immune system process);GO:0002720(positive regulation of cytokine production involved in immune response);GO:0005031(tumor necrosis factor receptor activity);GO:0005515(protein binding);GO:0005886(plasma membrane);GO:0006955(immune response);GO:0007166(cell surface receptor signaling pathway);GO:0009897(external s…	04060(Cytokine-cytokine receptor interaction);04061(Viral protein interaction with cytokine and cytokine receptor);05168(Herpes simplex virus 1 infection)	no
	FAM213B	0.326106	0.0529572	1	0.056	0.051	NA	NA	NA	no
ENSG00000142606	MMEL1	-0.0905103	0.684804	1	0	0.01	membrane metalloendopeptidase like 1 [Source:HGNC Symbol;Acc:HGNC:14668]	GO:0004175(endopeptidase activity);GO:0004222(metalloendopeptidase activity);GO:0005576(extracellular region);GO:0005615(extracellular space);GO:0005886(plasma membrane);GO:0006508(proteolysis);GO:0008233(peptidase activity);GO:0008237(metallopeptidase activity);GO:0016020(membrane);GO:0016485(protein processing);GO:0016787(hydrolase activity);GO:0046872(metal ion binding)	NA	no
ENSG00000142611	PRDM16	0.114204	0.730569	1	0.009	0	PR/SET domain 16 [Source:HGNC Symbol;Acc:HGNC:14000]	GO:0000122(negative regulation of transcription by RNA polymerase II);GO:0000976(transcription cis-regulatory region binding);GO:0000978(RNA polymerase II cis-regulatory region sequence-specific DNA binding);GO:0001227(DNA-binding transcription repressor activity, RNA polymerase II-specific);GO:0001228(DNA-binding transcription activator activity, RNA polymerase II-specific);GO:0003677(DNA bindin…	00310(Lysine degradation);01100(Metabolic pathways);04714(Thermogenesis)	no
	AL513320.1	-0.0739179	0.684804	1	0	0.01	NA	NA	NA	no
ENSG00000158109	TPRG1L	-0.00654332	0.462466	1	0.037	0.061	tumor protein p63 regulated 1 like [Source:HGNC Symbol;Acc:HGNC:27007]	GO:0003674(molecular_function);GO:0005516(calmodulin binding);GO:0005737(cytoplasm);GO:0008021(synaptic vesicle);GO:0008150(biological_process);GO:0016020(membrane);GO:0016081(synaptic vesicle docking);GO:0030672(synaptic vesicle membrane);GO:0031410(cytoplasmic vesicle);GO:0042802(identical protein binding);GO:0042995(cell projection);GO:0044305(calyx of Held);GO:0045202(synapse);GO:0048786(pres…	NA	no
ENSG00000116213	WRAP73	-0.319575	0.013649	1	0	0.071	WD repeat containing, antisense to TP73 [Source:HGNC Symbol;Acc:HGNC:12759]	GO:0005515(protein binding);GO:0005737(cytoplasm);GO:0005813(centrosome);GO:0005814(centriole);GO:0005815(microtubule organizing center);GO:0005856(cytoskeleton);GO:0030030(cell projection organization);GO:0036064(ciliary basal body);GO:0072686(mitotic spindle);GO:0090307(mitotic spindle assembly);GO:1902857(positive regulation of non-motile cilium assembly);GO:1990811(MWP complex)	NA	no
ENSG00000130764	LRRC47	0.0171184	0.0469472	1	0.028	0.051	leucine rich repeat containing 47 [Source:HGNC Symbol;Acc:HGNC:29207]	GO:0003723(RNA binding);GO:0004826(phenylalanine-tRNA ligase activity);GO:0005515(protein binding);GO:0006432(phenylalanyl-tRNA aminoacylation)	NA	no
ENSG00000116198	CEP104	-0.192138	0.00620156	1	0.019	0.061	centrosomal protein 104 [Source:HGNC Symbol;Acc:HGNC:24866]	GO:0000922(spindle pole);GO:0005515(protein binding);GO:0005737(cytoplasm);GO:0005814(centriole);GO:0005815(microtubule organizing center);GO:0005856(cytoskeleton);GO:0005929(cilium);GO:0042995(cell projection)	NA	no
ENSG00000169598	DFFB	0.11883	0.595815	1	0.009	0.01	DNA fragmentation factor subunit beta [Source:HGNC Symbol;Acc:HGNC:2773]	GO:0000785(chromatin);GO:0003677(DNA binding);GO:0004518(nuclease activity);GO:0004520(endodeoxyribonuclease activity);GO:0004536(deoxyribonuclease activity);GO:0005515(protein binding);GO:0005634(nucleus);GO:0005654(nucleoplasm);GO:0005730(nucleolus);GO:0005737(cytoplasm);GO:0005829(cytosol);GO:0006308(DNA catabolic process);GO:0006309(apoptotic DNA fragmentation);GO:0006915(apoptotic process);G…	04210(Apoptosis)	no
ENSG00000198912	C1orf174	-0.0376896	1	1	0.009	0.02	chromosome 1 open reading frame 174 [Source:HGNC Symbol;Acc:HGNC:27915]	GO:0005515(protein binding);GO:0005634(nucleus);GO:0005654(nucleoplasm)	NA	no
ENSG00000236423	LINC01134	0.0741345	0.730569	1	0.009	0	long intergenic non-protein coding RNA 1134 [Source:HGNC Symbol;Acc:HGNC:49449]	NA	NA	no
ENSG00000196581	AJAP1	0.26783	0.271044	1	0.028	0	adherens junctions associated protein 1 [Source:HGNC Symbol;Acc:HGNC:30801]	GO:0001953(negative regulation of cell-matrix adhesion);GO:0005515(protein binding);GO:0005886(plasma membrane);GO:0005912(adherens junction);GO:0007155(cell adhesion);GO:0008013(beta-catenin binding);GO:0009898(cytoplasmic side of plasma membrane);GO:0009986(cell surface);GO:0016020(membrane);GO:0016323(basolateral plasma membrane);GO:0016324(apical plasma membrane);GO:0030860(regulation of pola…	NA	no
ENSG00000131697	NPHP4	0.107319	0.730569	1	0.009	0	nephrocystin 4 [Source:HGNC Symbol;Acc:HGNC:19104]	GO:0005198(structural molecule activity);GO:0005515(protein binding);GO:0005634(nucleus);GO:0005654(nucleoplasm);GO:0005737(cytoplasm);GO:0005813(centrosome);GO:0005814(centriole);GO:0005815(microtubule organizing center);GO:0005829(cytosol);GO:0005856(cytoskeleton);GO:0005911(cell-cell junction);GO:0005923(bicellular tight junction);GO:0005929(cilium);GO:0007165(signal transduction);GO:0007632(v…	NA	no
ENSG00000069424	KCNAB2	0.0713246	1	1	0.019	0.01	potassium voltage-gated channel subfamily A regulatory beta subunit 2 [Source:HGNC Symbol;Acc:HGNC:6229]	GO:0004033(aldo-keto reductase (NADP) activity);GO:0005244(voltage-gated ion channel activity);GO:0005249(voltage-gated potassium channel activity);GO:0005515(protein binding);GO:0005737(cytoplasm);GO:0005829(cytosol);GO:0005856(cytoskeleton);GO:0005874(microtubule);GO:0005886(plasma membrane);GO:0006811(ion transport);GO:0006813(potassium ion transport);GO:0008076(voltage-gated potassium channel…	NA	no
ENSG00000116251	RPL22	-0.576145	0.00172479	1	0.574	0.806	ribosomal protein L22 [Source:HGNC Symbol;Acc:HGNC:10315]	GO:0002181(cytoplasmic translation);GO:0003723(RNA binding);GO:0003735(structural constituent of ribosome);GO:0005515(protein binding);GO:0005634(nucleus);GO:0005737(cytoplasm);GO:0005829(cytosol);GO:0005840(ribosome);GO:0005925(focal adhesion);GO:0006412(translation);GO:0008201(heparin binding);GO:0022625(cytosolic large ribosomal subunit);GO:0022626(cytosolic ribosome);GO:0042802(identical prot…	03010(Ribosome);05171(Coronavirus disease - COVID-19)	no
	AL031847.1	0.152234	0.730569	1	0.009	0	NA	NA	NA	no
ENSG00000158286	RNF207	-0.0466592	0.393001	1	0	0.02	ring finger protein 207 [Source:HGNC Symbol;Acc:HGNC:32947]	GO:0005515(protein binding);GO:0005737(cytoplasm);GO:0008270(zinc ion binding);GO:0010628(positive regulation of gene expression);GO:0030544(Hsp70 protein binding);GO:0044325(transmembrane transporter binding);GO:0046872(metal ion binding);GO:0048471(perinuclear region of cytoplasm);GO:0051087(chaperone binding);GO:0055117(regulation of cardiac muscle contraction);GO:0086019(cell-cell signaling i…	NA	no
ENSG00000116237	ICMT	-0.127708	0.173201	1	0.074	0.122	isoprenylcysteine carboxyl methyltransferase [Source:HGNC Symbol;Acc:HGNC:5350]	GO:0003880(protein C-terminal carboxyl O-methyltransferase activity);GO:0004671(protein C-terminal S-isoprenylcysteine carboxyl O-methyltransferase activity);GO:0005515(protein binding);GO:0005783(endoplasmic reticulum);GO:0005789(endoplasmic reticulum membrane);GO:0006481(C-terminal protein methylation);GO:0006612(protein targeting to membrane);GO:0008168(methyltransferase activity);GO:0016020(m…	00900(Terpenoid backbone biosynthesis)	no
ENSG00000097021	ACOT7	0.377179	0.141658	1	0.046	0.02	acyl-CoA thioesterase 7 [Source:HGNC Symbol;Acc:HGNC:24157]	GO:0000062(fatty-acyl-CoA binding);GO:0005515(protein binding);GO:0005654(nucleoplasm);GO:0005737(cytoplasm);GO:0005739(mitochondrion);GO:0005829(cytosol);GO:0006629(lipid metabolic process);GO:0006631(fatty acid metabolic process);GO:0006637(acyl-CoA metabolic process);GO:0015937(coenzyme A biosynthetic process);GO:0016290(palmitoyl-CoA hydrolase activity);GO:0016787(hydrolase activity);GO:00167…	00062(Fatty acid elongation);01040(Biosynthesis of unsaturated fatty acids)	no
	AL031848.2	0.134311	0.730569	1	0.009	0	NA	NA	NA	no
ENSG00000069812	HES2	0.0754478	0.457699	1	0.019	0	hes family bHLH transcription factor 2 [Source:HGNC Symbol;Acc:HGNC:16005]	GO:0000122(negative regulation of transcription by RNA polymerase II);GO:0000785(chromatin);GO:0000978(RNA polymerase II cis-regulatory region sequence-specific DNA binding);GO:0000981(DNA-binding transcription factor activity, RNA polymerase II-specific);GO:0001227(DNA-binding transcription repressor activity, RNA polymerase II-specific);GO:0003677(DNA binding);GO:0003690(double-stranded DNA bin…	05165(Human papillomavirus infection)	no
ENSG00000187017	ESPN	-0.0120851	1	1	0.009	0.01	espin [Source:HGNC Symbol;Acc:HGNC:13281]	GO:0003779(actin binding);GO:0005515(protein binding);GO:0005737(cytoplasm);GO:0005856(cytoskeleton);GO:0005902(microvillus);GO:0005903(brush border);GO:0007605(sensory perception of sound);GO:0017124(SH3 domain binding);GO:0030034(microvillar actin bundle assembly);GO:0031941(filamentous actin);GO:0032420(stereocilium);GO:0032426(stereocilium tip);GO:0042995(cell projection);GO:0051015(actin fil…	NA	no
ENSG00000215788	TNFRSF25	-0.0271238	0.0496824	1	0.102	0.143	TNF receptor superfamily member 25 [Source:HGNC Symbol;Acc:HGNC:11910]	GO:0005031(tumor necrosis factor receptor activity);GO:0005515(protein binding);GO:0005576(extracellular region);GO:0005829(cytosol);GO:0005886(plasma membrane);GO:0006915(apoptotic process);GO:0007165(signal transduction);GO:0007166(cell surface receptor signaling pathway);GO:0016020(membrane);GO:0033209(tumor necrosis factor-mediated signaling pathway);GO:0038023(signaling receptor activity);GO…	04060(Cytokine-cytokine receptor interaction)	no
ENSG00000171680	PLEKHG5	0.147469	0.529784	1	0.074	0.071	pleckstrin homology and RhoGEF domain containing G5 [Source:HGNC Symbol;Acc:HGNC:29105]	GO:0005085(guanyl-nucleotide exchange factor activity);GO:0005515(protein binding);GO:0005737(cytoplasm);GO:0005829(cytosol);GO:0005886(plasma membrane);GO:0005911(cell-cell junction);GO:0007266(Rho protein signal transduction);GO:0016020(membrane);GO:0030027(lamellipodium);GO:0030139(endocytic vesicle);GO:0030424(axon);GO:0035767(endothelial cell chemotaxis);GO:0042995(cell projection);GO:004312…	05200(Pathways in cancer)	no
ENSG00000162408	NOL9	0.00156432	0.647574	1	0.028	0.041	nucleolar protein 9 [Source:HGNC Symbol;Acc:HGNC:26265]	GO:0000166(nucleotide binding);GO:0000448(cleavage in ITS2 between 5.8S rRNA and LSU-rRNA of tricistronic rRNA transcript (SSU-rRNA, 5.8S rRNA, LSU-rRNA));GO:0000460(maturation of 5.8S rRNA);GO:0003723(RNA binding);GO:0005515(protein binding);GO:0005524(ATP binding);GO:0005634(nucleus);GO:0005654(nucleoplasm);GO:0005730(nucleolus);GO:0006364(rRNA processing);GO:0006396(RNA processing);GO:0016020(…	NA	no
ENSG00000173662	TAS1R1	0.0919483	0.730569	1	0.009	0	taste 1 receptor member 1 [Source:HGNC Symbol;Acc:HGNC:14448]	GO:0004930(G protein-coupled receptor activity);GO:0005886(plasma membrane);GO:0007165(signal transduction);GO:0007186(G protein-coupled receptor signaling pathway);GO:0008527(taste receptor activity);GO:0016020(membrane);GO:0050896(response to stimulus);GO:0050909(sensory perception of taste);GO:0050912(detection of chemical stimulus involved in sensory perception of taste);GO:0050917(sensory pe…	04742(Taste transduction)	no
ENSG00000204859	ZBTB48	0.256747	0.103519	1	0.046	0.031	zinc finger and BTB domain containing 48 [Source:HGNC Symbol;Acc:HGNC:4930]	GO:0000781(chromosome, telomeric region);GO:0000976(transcription cis-regulatory region binding);GO:0000978(RNA polymerase II cis-regulatory region sequence-specific DNA binding);GO:0003677(DNA binding);GO:0003691(double-stranded telomeric DNA binding);GO:0003700(DNA-binding transcription factor activity);GO:0005515(protein binding);GO:0005634(nucleus);GO:0005694(chromosome);GO:0006357(regulation…	NA	no
ENSG00000162413	KLHL21	-0.193482	0.376539	1	0.019	0.031	kelch like family member 21 [Source:HGNC Symbol;Acc:HGNC:29041]	GO:0004842(ubiquitin-protein transferase activity);GO:0005515(protein binding);GO:0005737(cytoplasm);GO:0005819(spindle);GO:0005827(polar microtubule);GO:0005829(cytosol);GO:0005856(cytoskeleton);GO:0007049(cell cycle);GO:0016567(protein ubiquitination);GO:0031463(Cul3-RING ubiquitin ligase complex);GO:0032465(regulation of cytokinesis);GO:0035853(chromosome passenger complex localization to spin…	NA	no
ENSG00000116273	PHF13	0.135623	0.447782	1	0.019	0.031	PHD finger protein 13 [Source:HGNC Symbol;Acc:HGNC:22983]	GO:0000278(mitotic cell cycle);GO:0003682(chromatin binding);GO:0005634(nucleus);GO:0005654(nucleoplasm);GO:0006325(chromatin organization);GO:0007049(cell cycle);GO:0007059(chromosome segregation);GO:0007076(mitotic chromosome condensation);GO:0030261(chromosome condensation);GO:0035064(methylated histone binding);GO:0046872(metal ion binding);GO:0051301(cell division)	NA	no
ENSG00000041988	THAP3	-0.060952	0.942797	1	0.028	0.041	THAP domain containing 3 [Source:HGNC Symbol;Acc:HGNC:20855]	GO:0003677(DNA binding);GO:0005515(protein binding);GO:0045944(positive regulation of transcription by RNA polymerase II);GO:0046872(metal ion binding)	NA	no
ENSG00000007923	DNAJC11	-0.139647	0.143833	1	0.037	0.031	DnaJ heat shock protein family (Hsp40) member C11 [Source:HGNC Symbol;Acc:HGNC:25570]	GO:0001401(SAM complex);GO:0005515(protein binding);GO:0005654(nucleoplasm);GO:0005739(mitochondrion);GO:0005741(mitochondrial outer membrane);GO:0007007(inner mitochondrial membrane organization);GO:0016020(membrane);GO:0016607(nuclear speck);GO:0042407(cristae formation);GO:0061617(MICOS complex);GO:0140275(MIB complex)	NA	no
ENSG00000171735	CAMTA1	-0.0542153	0.0134492	1	0.194	0.306	calmodulin binding transcription activator 1 [Source:HGNC Symbol;Acc:HGNC:18806]	GO:0003677(DNA binding);GO:0003690(double-stranded DNA binding);GO:0003712(transcription coregulator activity);GO:0005515(protein binding);GO:0005634(nucleus);GO:0005730(nucleolus);GO:0005737(cytoplasm);GO:0005829(cytosol);GO:0006351(DNA-templated transcription);GO:0006357(regulation of transcription by RNA polymerase II);GO:0035307(positive regulation of protein dephosphorylation);GO:0043565(seq…	NA	no
ENSG00000049245	VAMP3	0.0431009	0.0771844	1	0.083	0.112	vesicle associated membrane protein 3 [Source:HGNC Symbol;Acc:HGNC:12644]	GO:0001921(positive regulation of receptor recycling);GO:0005484(SNAP receptor activity);GO:0005515(protein binding);GO:0005768(endosome);GO:0005769(early endosome);GO:0005829(cytosol);GO:0005886(plasma membrane);GO:0006887(exocytosis);GO:0006904(vesicle docking involved in exocytosis);GO:0006906(vesicle fusion);GO:0009986(cell surface);GO:0015031(protein transport);GO:0016020(membrane);GO:001619…	04130(SNARE interactions in vesicular transport);04145(Phagosome)	no
ENSG00000049246	PER3	0.14889	0.470462	1	0.019	0.01	period circadian regulator 3 [Source:HGNC Symbol;Acc:HGNC:8847]	GO:0000122(negative regulation of transcription by RNA polymerase II);GO:0000976(transcription cis-regulatory region binding);GO:0001222(transcription corepressor binding);GO:0005515(protein binding);GO:0005634(nucleus);GO:0005737(cytoplasm);GO:0007623(circadian rhythm);GO:0019900(kinase binding);GO:0031625(ubiquitin protein ligase binding);GO:0032922(circadian regulation of gene expression);GO:0…	04710(Circadian rhythm);04713(Circadian entrainment)	no
ENSG00000049247	UTS2	0.0742994	0.730569	1	0.009	0	urotensin 2 [Source:HGNC Symbol;Acc:HGNC:12636]	GO:0005102(signaling receptor binding);GO:0005179(hormone activity);GO:0005576(extracellular region);GO:0005615(extracellular space);GO:0006936(muscle contraction);GO:0007165(signal transduction);GO:0007268(chemical synaptic transmission);GO:0008217(regulation of blood pressure);GO:0045202(synapse);GO:0097746(blood vessel diameter maintenance)	04080(Neuroactive ligand-receptor interaction)	no
ENSG00000116288	PARK7	0.0505785	0.595352	1	0.296	0.337	Parkinsonism associated deglycase [Source:HGNC Symbol;Acc:HGNC:16369]	GO:0000785(chromatin);GO:0001933(negative regulation of protein phosphorylation);GO:0001963(synaptic transmission, dopaminergic);GO:0002866(positive regulation of acute inflammatory response to antigenic stimulus);GO:0003713(transcription coactivator activity);GO:0003723(RNA binding);GO:0003729(mRNA binding);GO:0005102(signaling receptor binding);GO:0005507(copper ion binding);GO:0005515(protein …	05012(Parkinson disease);05022(Pathways of neurodegeneration - multiple diseases)	no
ENSG00000116285	ERRFI1	0.168292	0.437308	1	0.009	0.01	ERBB receptor feedback inhibitor 1 [Source:HGNC Symbol;Acc:HGNC:18185]	GO:0005096(GTPase activator activity);GO:0005515(protein binding);GO:0005634(nucleus);GO:0005737(cytoplasm);GO:0005829(cytosol);GO:0005886(plasma membrane);GO:0007175(negative regulation of epidermal growth factor-activated receptor activity);GO:0016020(membrane);GO:0019901(protein kinase binding);GO:0031234(extrinsic component of cytoplasmic side of plasma membrane);GO:0031953(negative regulatio…	NA	no
	AL034417.2	-0.110573	0.684804	1	0	0.01	NA	NA	NA	no
ENSG00000162426	SLC45A1	-0.0109635	0.982031	1	0.019	0.02	solute carrier family 45 member 1 [Source:HGNC Symbol;Acc:HGNC:17939]	GO:0005356(glucose:proton symporter activity);GO:0008506(sucrose:proton symporter activity);GO:0008643(carbohydrate transport);GO:0015293(symporter activity);GO:0015517(galactose:proton symporter activity);GO:0015757(galactose transmembrane transport);GO:0015770(sucrose transport);GO:0016020(membrane);GO:0022857(transmembrane transporter activity);GO:0055085(transmembrane transport);GO:1904659(gl…	NA	no
ENSG00000142599	RERE	-0.276624	0.126933	1	0.083	0.163	arginine-glutamic acid dipeptide repeats [Source:HGNC Symbol;Acc:HGNC:9965]	GO:0000118(histone deacetylase complex);GO:0003682(chromatin binding);GO:0003713(transcription coactivator activity);GO:0003714(transcription corepressor activity);GO:0005515(protein binding);GO:0005634(nucleus);GO:0005654(nucleoplasm);GO:0006338(chromatin remodeling);GO:0006355(regulation of DNA-templated transcription);GO:0008270(zinc ion binding);GO:0016604(nuclear body);GO:0021549(cerebellum …	NA	no
ENSG00000074800	ENO1	0.573754	0.0324737	1	0.269	0.224	enolase 1 [Source:HGNC Symbol;Acc:HGNC:3350]	GO:0000015(phosphopyruvate hydratase complex);GO:0000122(negative regulation of transcription by RNA polymerase II);GO:0000287(magnesium ion binding);GO:0000977(RNA polymerase II transcription regulatory region sequence-specific DNA binding);GO:0001222(transcription corepressor binding);GO:0001227(DNA-binding transcription repressor activity, RNA polymerase II-specific);GO:0003677(DNA binding);GO…	00010(Glycolysis / Gluconeogenesis);01100(Metabolic pathways);01200(Carbon metabolism);01230(Biosynthesis of amino acids);03018(RNA degradation);04066(HIF-1 signaling pathway)	no
ENSG00000180758	GPR157	0.0513776	0.730569	1	0.009	0	G protein-coupled receptor 157 [Source:HGNC Symbol;Acc:HGNC:23687]	GO:0004888(transmembrane signaling receptor activity);GO:0004930(G protein-coupled receptor activity);GO:0005886(plasma membrane);GO:0007165(signal transduction);GO:0007166(cell surface receptor signaling pathway);GO:0007186(G protein-coupled receptor signaling pathway);GO:0007189(adenylate cyclase-activating G protein-coupled receptor signaling pathway);GO:0016020(membrane);GO:0030154(cell diffe…	NA	no
ENSG00000228526	MIR34AHG	-0.212547	0.393001	1	0	0.02	MIR34A host gene [Source:HGNC Symbol;Acc:HGNC:51913]	GO:0035195(miRNA-mediated gene silencing)	NA	no
ENSG00000049239	H6PD	-0.6253	0.0120893	1	0.028	0.143	hexose-6-phosphate dehydrogenase/glucose 1-dehydrogenase [Source:HGNC Symbol;Acc:HGNC:4795]	GO:0003824(catalytic activity);GO:0004345(glucose-6-phosphate dehydrogenase activity);GO:0005783(endoplasmic reticulum);GO:0005788(endoplasmic reticulum lumen);GO:0005975(carbohydrate metabolic process);GO:0006006(glucose metabolic process);GO:0006098(pentose-phosphate shunt);GO:0006739(NADP metabolic process);GO:0008152(metabolic process);GO:0009051(pentose-phosphate shunt, oxidative branch);GO:…	00030(Pentose phosphate pathway);01100(Metabolic pathways);01200(Carbon metabolism)	no
ENSG00000171621	SPSB1	0.0699218	0.520594	1	0.019	0.02	splA/ryanodine receptor domain and SOCS box containing 1 [Source:HGNC Symbol;Acc:HGNC:30628]	GO:0005515(protein binding);GO:0005737(cytoplasm);GO:0005829(cytosol);GO:0006511(ubiquitin-dependent protein catabolic process);GO:0016567(protein ubiquitination);GO:0019005(SCF ubiquitin ligase complex);GO:0043161(proteasome-mediated ubiquitin-dependent protein catabolic process);GO:1990756(ubiquitin ligase-substrate adaptor activity)	NA	no
ENSG00000171612	SLC25A33	-0.322803	0.467342	1	0.009	0.051	solute carrier family 25 member 33 [Source:HGNC Symbol;Acc:HGNC:29681]	GO:0000002(mitochondrial genome maintenance);GO:0002082(regulation of oxidative phosphorylation);GO:0005739(mitochondrion);GO:0005743(mitochondrial inner membrane);GO:0006390(mitochondrial transcription);GO:0006864(pyrimidine nucleotide transport);GO:0007005(mitochondrion organization);GO:0008284(positive regulation of cell population proliferation);GO:0015218(pyrimidine nucleotide transmembrane …	NA	no
ENSG00000188807	TMEM201	-0.192187	0.211918	1	0	0.031	transmembrane protein 201 [Source:HGNC Symbol;Acc:HGNC:33719]	GO:0000922(spindle pole);GO:0005515(protein binding);GO:0005521(lamin binding);GO:0005634(nucleus);GO:0005635(nuclear envelope);GO:0005637(nuclear inner membrane);GO:0005737(cytoplasm);GO:0005856(cytoskeleton);GO:0006998(nuclear envelope organization);GO:0007097(nuclear migration);GO:0010761(fibroblast migration);GO:0016020(membrane);GO:0030473(nuclear migration along microtubule);GO:0031616(spin…	NA	no
ENSG00000171603	CLSTN1	0.269611	0.038685	1	0.13	0.143	calsyntenin 1 [Source:HGNC Symbol;Acc:HGNC:17447]	GO:0000139(Golgi membrane);GO:0001540(amyloid-beta binding);GO:0001558(regulation of cell growth);GO:0005509(calcium ion binding);GO:0005515(protein binding);GO:0005576(extracellular region);GO:0005634(nucleus);GO:0005783(endoplasmic reticulum);GO:0005789(endoplasmic reticulum membrane);GO:0005794(Golgi apparatus);GO:0005886(plasma membrane);GO:0007155(cell adhesion);GO:0007156(homophilic cell ad…	NA	no
ENSG00000178585	CTNNBIP1	-0.132758	0.240663	1	0.093	0.143	catenin beta interacting protein 1 [Source:HGNC Symbol;Acc:HGNC:16913]	GO:0000122(negative regulation of transcription by RNA polymerase II);GO:0001658(branching involved in ureteric bud morphogenesis);GO:0002528(regulation of vascular permeability involved in acute inflammatory response);GO:0005515(protein binding);GO:0005634(nucleus);GO:0005654(nucleoplasm);GO:0005737(cytoplasm);GO:0005829(cytosol);GO:0008013(beta-catenin binding);GO:0009952(anterior/posterior pat…	04310(Wnt signaling pathway)	no
ENSG00000162441	LZIC	-0.0621918	0.443347	1	0.028	0.051	leucine zipper and CTNNBIP1 domain containing [Source:HGNC Symbol;Acc:HGNC:17497]	GO:0005515(protein binding);GO:0008013(beta-catenin binding);GO:0030178(negative regulation of Wnt signaling pathway)	NA	no
ENSG00000173614	NMNAT1	0.0122937	1	1	0.028	0.02	nicotinamide nucleotide adenylyltransferase 1 [Source:HGNC Symbol;Acc:HGNC:17877]	GO:0000166(nucleotide binding);GO:0000309(nicotinamide-nucleotide adenylyltransferase activity);GO:0000785(chromatin);GO:0003824(catalytic activity);GO:0004515(nicotinate-nucleotide adenylyltransferase activity);GO:0005515(protein binding);GO:0005524(ATP binding);GO:0005634(nucleus);GO:0005654(nucleoplasm);GO:0009058(biosynthetic process);GO:0009165(nucleotide biosynthetic process);GO:0009435(NAD…	00760(Nicotinate and nicotinamide metabolism);01100(Metabolic pathways);01240(Biosynthesis of cofactors)	no
ENSG00000162444	RBP7	-0.756811	0.0608302	1	0.343	0.469	retinol binding protein 7 [Source:HGNC Symbol;Acc:HGNC:30316]	GO:0005501(retinoid binding);GO:0005504(fatty acid binding);GO:0005515(protein binding);GO:0005634(nucleus);GO:0005737(cytoplasm);GO:0005829(cytosol);GO:0008289(lipid binding);GO:0015908(fatty acid transport);GO:0016918(retinal binding);GO:0019841(retinol binding)	NA	no
ENSG00000130939	UBE4B	0.0335189	0.15943	1	0.056	0.041	ubiquitination factor E4B [Source:HGNC Symbol;Acc:HGNC:12500]	GO:0000151(ubiquitin ligase complex);GO:0000209(protein polyubiquitination);GO:0004842(ubiquitin-protein transferase activity);GO:0005515(protein binding);GO:0005634(nucleus);GO:0005737(cytoplasm);GO:0006511(ubiquitin-dependent protein catabolic process);GO:0008626(granzyme-mediated apoptotic signaling pathway);GO:0009411(response to UV);GO:0016567(protein ubiquitination);GO:0016740(transferase a…	04120(Ubiquitin mediated proteolysis);04141(Protein processing in endoplasmic reticulum)	no
ENSG00000054523	KIF1B	0.521798	0.00538417	1	0.139	0.122	kinesin family member 1B [Source:HGNC Symbol;Acc:HGNC:16636]	GO:0000166(nucleotide binding);GO:0003774(cytoskeletal motor activity);GO:0003777(microtubule motor activity);GO:0005515(protein binding);GO:0005524(ATP binding);GO:0005737(cytoplasm);GO:0005739(mitochondrion);GO:0005856(cytoskeleton);GO:0005871(kinesin complex);GO:0005874(microtubule);GO:0005875(microtubule associated complex);GO:0006915(apoptotic process);GO:0007018(microtubule-based movement);…	NA	yes
ENSG00000142657	PGD	-0.0890125	0.0926865	1	0.019	0.02	phosphogluconate dehydrogenase [Source:HGNC Symbol;Acc:HGNC:8891]	GO:0004616(phosphogluconate dehydrogenase (decarboxylating) activity);GO:0005634(nucleus);GO:0005737(cytoplasm);GO:0005829(cytosol);GO:0006098(pentose-phosphate shunt);GO:0009051(pentose-phosphate shunt, oxidative branch);GO:0016491(oxidoreductase activity);GO:0019322(pentose biosynthetic process);GO:0019521(D-gluconate metabolic process);GO:0046177(D-gluconate catabolic process);GO:0050661(NADP …	00030(Pentose phosphate pathway);00480(Glutathione metabolism);01100(Metabolic pathways);01200(Carbon metabolism)	no
ENSG00000160049	DFFA	-0.156842	0.0607048	1	0.046	0.102	DNA fragmentation factor subunit alpha [Source:HGNC Symbol;Acc:HGNC:2772]	GO:0000785(chromatin);GO:0005515(protein binding);GO:0005634(nucleus);GO:0005654(nucleoplasm);GO:0005737(cytoplasm);GO:0005829(cytosol);GO:0005886(plasma membrane);GO:0006309(apoptotic DNA fragmentation);GO:0006915(apoptotic process);GO:0007165(signal transduction);GO:0019904(protein domain specific binding);GO:0032076(negative regulation of deoxyribonuclease activity);GO:0032991(protein-containi…	04210(Apoptosis)	no
ENSG00000142655	PEX14	-0.0126338	0.950014	1	0.019	0.02	peroxisomal biogenesis factor 14 [Source:HGNC Symbol;Acc:HGNC:8856]	GO:0001650(fibrillar center);GO:0003714(transcription corepressor activity);GO:0005102(signaling receptor binding);GO:0005515(protein binding);GO:0005634(nucleus);GO:0005777(peroxisome);GO:0005778(peroxisomal membrane);GO:0005829(cytosol);GO:0007031(peroxisome organization);GO:0008017(microtubule binding);GO:0008320(protein transmembrane transporter activity);GO:0015031(protein transport);GO:0016…	04146(Peroxisome)	no
ENSG00000130940	CASZ1	-0.15091	1	1	0.009	0.041	castor zinc finger 1 [Source:HGNC Symbol;Acc:HGNC:26002]	GO:0000785(chromatin);GO:0000977(RNA polymerase II transcription regulatory region sequence-specific DNA binding);GO:0000981(DNA-binding transcription factor activity, RNA polymerase II-specific);GO:0001228(DNA-binding transcription activator activity, RNA polymerase II-specific);GO:0003677(DNA binding);GO:0005634(nucleus);GO:0005654(nucleoplasm);GO:0005829(cytosol);GO:0006355(regulation of DNA-t…	NA	no
ENSG00000120948	TARDBP	0.0317245	0.564355	1	0.093	0.122	TAR DNA binding protein [Source:HGNC Symbol;Acc:HGNC:11571]	GO:0000978(RNA polymerase II cis-regulatory region sequence-specific DNA binding);GO:0001933(negative regulation of protein phosphorylation);GO:0003676(nucleic acid binding);GO:0003677(DNA binding);GO:0003690(double-stranded DNA binding);GO:0003723(RNA binding);GO:0003730(mRNA 3'-UTR binding);GO:0005515(protein binding);GO:0005634(nucleus);GO:0005654(nucleoplasm);GO:0005726(perichromatin fibrils)…	03013(RNA transport);03015(mRNA surveillance pathway);05014(Amyotrophic lateral sclerosis);05022(Pathways of neurodegeneration - multiple diseases)	no
	AL109811.3	-0.0699816	0.684804	1	0	0.01	NA	NA	NA	no
ENSG00000116649	SRM	-0.129572	0.564492	1	0.102	0.143	spermidine synthase [Source:HGNC Symbol;Acc:HGNC:11296]	GO:0003824(catalytic activity);GO:0004766(spermidine synthase activity);GO:0005515(protein binding);GO:0005829(cytosol);GO:0006595(polyamine metabolic process);GO:0006596(polyamine biosynthetic process);GO:0008295(spermidine biosynthetic process);GO:0016740(transferase activity);GO:0042802(identical protein binding);GO:0042803(protein homodimerization activity);GO:1990830(cellular response to leu…	00270(Cysteine and methionine metabolism);00330(Arginine and proline metabolism);00480(Glutathione metabolism);01100(Metabolic pathways)	no
ENSG00000171824	EXOSC10	0.0283711	0.994732	1	0.037	0.031	exosome component 10 [Source:HGNC Symbol;Acc:HGNC:9138]	GO:0000166(nucleotide binding);GO:0000175(3'-5'-exoribonuclease activity);GO:0000176(nuclear exosome (RNase complex));GO:0000177(cytoplasmic exosome (RNase complex));GO:0000178(exosome (RNase complex));GO:0000184(nuclear-transcribed mRNA catabolic process, nonsense-mediated decay);GO:0000460(maturation of 5.8S rRNA);GO:0000467(exonucleolytic trimming to generate mature 3'-end of 5.8S rRNA from tr…	03018(RNA degradation)	no
ENSG00000198793	MTOR	0.206484	0.0349891	1	0.037	0.041	mechanistic target of rapamycin kinase [Source:HGNC Symbol;Acc:HGNC:3942]	GO:0000139(Golgi membrane);GO:0000166(nucleotide binding);GO:0001002(RNA polymerase III type 1 promoter sequence-specific DNA binding);GO:0001003(RNA polymerase III type 2 promoter sequence-specific DNA binding);GO:0001006(RNA polymerase III type 3 promoter sequence-specific DNA binding);GO:0001156(TFIIIC-class transcription factor complex binding);GO:0001558(regulation of cell growth);GO:0001932…	01521(EGFR tyrosine kinase inhibitor resistance);01522(Endocrine resistance);04012(ErbB signaling pathway);04066(HIF-1 signaling pathway);04072(Phospholipase D signaling pathway);04136(Autophagy - other);04140(Autophagy - animal);04150(mTOR signaling pathway);04151(PI3K-Akt signaling pathway);04152(AMPK signaling pathway);04211(Longevity regulating pathway);04213(Longevity regulating pathway - mu…	no
ENSG00000120942	UBIAD1	-0.108311	0.747949	1	0.037	0.041	UbiA prenyltransferase domain containing 1 [Source:HGNC Symbol;Acc:HGNC:30791]	GO:0000139(Golgi membrane);GO:0002083(4-hydroxybenzoate decaprenyltransferase activity);GO:0004659(prenyltransferase activity);GO:0005515(protein binding);GO:0005634(nucleus);GO:0005737(cytoplasm);GO:0005739(mitochondrion);GO:0005783(endoplasmic reticulum);GO:0005789(endoplasmic reticulum membrane);GO:0005794(Golgi apparatus);GO:0006744(ubiquinone biosynthetic process);GO:0009234(menaquinone bios…	NA	no
ENSG00000116661	FBXO2	0.107319	0.730569	1	0.009	0	F-box protein 2 [Source:HGNC Symbol;Acc:HGNC:13581]	GO:0001540(amyloid-beta binding);GO:0004842(ubiquitin-protein transferase activity);GO:0005515(protein binding);GO:0005737(cytoplasm);GO:0005783(endoplasmic reticulum);GO:0005829(cytosol);GO:0006508(proteolysis);GO:0006511(ubiquitin-dependent protein catabolic process);GO:0006516(glycoprotein catabolic process);GO:0008285(negative regulation of cell population proliferation);GO:0016020(membrane);…	04120(Ubiquitin mediated proteolysis);04141(Protein processing in endoplasmic reticulum)	no
ENSG00000116663	FBXO6	0.0495789	0.980383	1	0.009	0.01	F-box protein 6 [Source:HGNC Symbol;Acc:HGNC:13585]	GO:0000077(DNA damage checkpoint signaling);GO:0005515(protein binding);GO:0005737(cytoplasm);GO:0005829(cytosol);GO:0006281(DNA repair);GO:0006508(proteolysis);GO:0006516(glycoprotein catabolic process);GO:0006974(cellular response to DNA damage stimulus);GO:0006986(response to unfolded protein);GO:0016567(protein ubiquitination);GO:0019005(SCF ubiquitin ligase complex);GO:0030246(carbohydrate b…	04141(Protein processing in endoplasmic reticulum)	no
ENSG00000116670	MAD2L2	0.157839	0.0311244	1	0.028	0.031	mitotic arrest deficient 2 like 2 [Source:HGNC Symbol;Acc:HGNC:6764]	GO:0000122(negative regulation of transcription by RNA polymerase II);GO:0000785(chromatin);GO:0001558(regulation of cell growth);GO:0002208(somatic diversification of immunoglobulins involved in immune response);GO:0005515(protein binding);GO:0005634(nucleus);GO:0005654(nucleoplasm);GO:0005680(anaphase-promoting complex);GO:0005694(chromosome);GO:0005730(nucleolus);GO:0005737(cytoplasm);GO:00058…	04110(Cell cycle);04114(Oocyte meiosis);04914(Progesterone-mediated oocyte maturation);05100(Bacterial invasion of epithelial cells)	no
ENSG00000177674	AGTRAP	0.154074	0.0108132	1	0.074	0.071	angiotensin II receptor associated protein [Source:HGNC Symbol;Acc:HGNC:13539]	GO:0000139(Golgi membrane);GO:0001666(response to hypoxia);GO:0004945(angiotensin type II receptor activity);GO:0005515(protein binding);GO:0005783(endoplasmic reticulum);GO:0005789(endoplasmic reticulum membrane);GO:0005794(Golgi apparatus);GO:0005886(plasma membrane);GO:0005938(cell cortex);GO:0008217(regulation of blood pressure);GO:0016020(membrane);GO:0030659(cytoplasmic vesicle membrane);GO…	NA	no
ENSG00000215910	C1orf167	-0.0496628	0.393001	1	0	0.02	chromosome 1 open reading frame 167 [Source:HGNC Symbol;Acc:HGNC:25262]	NA	NA	no
ENSG00000177000	MTHFR	-0.226961	0.0814908	1	0.065	0.112	methylenetetrahydrofolate reductase [Source:HGNC Symbol;Acc:HGNC:7436]	GO:0001666(response to hypoxia);GO:0001843(neural tube closure);GO:0003824(catalytic activity);GO:0004489(methylenetetrahydrofolate reductase (NAD(P)H) activity);GO:0005829(cytosol);GO:0006555(methionine metabolic process);GO:0008152(metabolic process);GO:0009086(methionine biosynthetic process);GO:0009410(response to xenobiotic stimulus);GO:0016491(oxidoreductase activity);GO:0031060(regulation …	00670(One carbon pool by folate);01100(Metabolic pathways);01200(Carbon metabolism);01523(Antifolate resistance)	no
ENSG00000011021	CLCN6	-0.0155701	0.684804	1	0	0.01	chloride voltage-gated channel 6 [Source:HGNC Symbol;Acc:HGNC:2024]	GO:0000166(nucleotide binding);GO:0003729(mRNA binding);GO:0005247(voltage-gated chloride channel activity);GO:0005524(ATP binding);GO:0005765(lysosomal membrane);GO:0005768(endosome);GO:0006811(ion transport);GO:0006821(chloride transport);GO:0006884(cell volume homeostasis);GO:0007165(signal transduction);GO:0009612(response to mechanical stimulus);GO:0010008(endosome membrane);GO:0010468(regul…	NA	no
	NPPA-AS1	-0.10094	0.684804	1	0	0.01	NA	NA	NA	no
ENSG00000116685	KIAA2013	0.000197627	0.671956	1	0.074	0.092	KIAA2013 [Source:HGNC Symbol;Acc:HGNC:28513]	GO:0005515(protein binding);GO:0016020(membrane)	NA	no
ENSG00000083444	PLOD1	-0.765285	0.0276125	1	0.093	0.194	procollagen-lysine,2-oxoglutarate 5-dioxygenase 1 [Source:HGNC Symbol;Acc:HGNC:9081]	GO:0001666(response to hypoxia);GO:0005506(iron ion binding);GO:0005515(protein binding);GO:0005783(endoplasmic reticulum);GO:0005789(endoplasmic reticulum membrane);GO:0008475(procollagen-lysine 5-dioxygenase activity);GO:0008544(epidermis development);GO:0016020(membrane);GO:0016491(oxidoreductase activity);GO:0016705(oxidoreductase activity, acting on paired donors, with incorporation or reduc…	00310(Lysine degradation);01100(Metabolic pathways)	no
ENSG00000116688	MFN2	-0.0343524	0.625492	1	0.009	0.031	mitofusin 2 [Source:HGNC Symbol;Acc:HGNC:16877]	GO:0000166(nucleotide binding);GO:0001825(blastocyst formation);GO:0003924(GTPase activity);GO:0005515(protein binding);GO:0005525(GTP binding);GO:0005739(mitochondrion);GO:0005741(mitochondrial outer membrane);GO:0005829(cytosol);GO:0006626(protein targeting to mitochondrion);GO:0006914(autophagy);GO:0006915(apoptotic process);GO:0006986(response to unfolded protein);GO:0007005(mitochondrion org…	04137(Mitophagy - animal);04621(NOD-like receptor signaling pathway);05012(Parkinson disease);05022(Pathways of neurodegeneration - multiple diseases)	no
ENSG00000116691	MIIP	-0.0469377	0.521159	1	0.019	0.02	migration and invasion inhibitory protein [Source:HGNC Symbol;Acc:HGNC:25715]	GO:0005515(protein binding);GO:0010972(negative regulation of G2/M transition of mitotic cell cycle);GO:0030336(negative regulation of cell migration)	NA	no
ENSG00000028137	TNFRSF1B	0.098922	0.0225019	1	0.102	0.163	TNF receptor superfamily member 1B [Source:HGNC Symbol;Acc:HGNC:11917]	GO:0002718(regulation of cytokine production involved in immune response);GO:0002724(regulation of T cell cytokine production);GO:0002947(tumor necrosis factor receptor superfamily complex);GO:0003176(aortic valve development);GO:0003177(pulmonary valve development);GO:0003332(negative regulation of extracellular matrix constituent secretion);GO:0005031(tumor necrosis factor receptor activity);GO…	04060(Cytokine-cytokine receptor interaction);04061(Viral protein interaction with cytokine and cytokine receptor);04668(TNF signaling pathway);04920(Adipocytokine signaling pathway);05014(Amyotrophic lateral sclerosis);05022(Pathways of neurodegeneration - multiple diseases);05170(Human immunodeficiency virus 1 infection)	no
ENSG00000048707	VPS13D	0.215391	0.198903	1	0.074	0.051	vacuolar protein sorting 13 homolog D [Source:HGNC Symbol;Acc:HGNC:23595]	GO:0005515(protein binding);GO:0006623(protein targeting to vacuole);GO:0006869(lipid transport);GO:0007005(mitochondrion organization);GO:0019898(extrinsic component of membrane);GO:0045053(protein retention in Golgi apparatus);GO:0070062(extracellular exosome);GO:1901526(positive regulation of mitophagy)	NA	no
ENSG00000162496	DHRS3	0.71388	0.0182737	1	0.231	0.184	dehydrogenase/reductase 3 [Source:HGNC Symbol;Acc:HGNC:17693]	GO:0000166(nucleotide binding);GO:0001523(retinoid metabolic process);GO:0003151(outflow tract morphogenesis);GO:0004745(NAD-retinol dehydrogenase activity);GO:0005789(endoplasmic reticulum membrane);GO:0005811(lipid droplet);GO:0006629(lipid metabolic process);GO:0007601(visual perception);GO:0009055(electron transfer activity);GO:0016020(membrane);GO:0016491(oxidoreductase activity);GO:0022900(…	00830(Retinol metabolism);01100(Metabolic pathways);01240(Biosynthesis of cofactors)	no
	AC254633.1	-0.0829592	0.684804	1	0	0.01	NA	NA	NA	no
ENSG00000162493	PDPN	-0.0739179	0.684804	1	0	0.01	podoplanin [Source:HGNC Symbol;Acc:HGNC:29602]	GO:0001726(ruffle);GO:0001946(lymphangiogenesis);GO:0005102(signaling receptor binding);GO:0005515(protein binding);GO:0005737(cytoplasm);GO:0005739(mitochondrion);GO:0005829(cytosol);GO:0005886(plasma membrane);GO:0007266(Rho protein signal transduction);GO:0008285(negative regulation of cell population proliferation);GO:0008360(regulation of cell shape);GO:0010718(positive regulation of epithel…	NA	no
ENSG00000116731	PRDM2	0.314366	0.0250507	1	0.102	0.092	PR/SET domain 2 [Source:HGNC Symbol;Acc:HGNC:9347]	GO:0000122(negative regulation of transcription by RNA polymerase II);GO:0000977(RNA polymerase II transcription regulatory region sequence-specific DNA binding);GO:0000981(DNA-binding transcription factor activity, RNA polymerase II-specific);GO:0001227(DNA-binding transcription repressor activity, RNA polymerase II-specific);GO:0001228(DNA-binding transcription activator activity, RNA polymeras…	00310(Lysine degradation);01100(Metabolic pathways)	no
ENSG00000189337	KAZN	0.00640764	0.732544	1	0.037	0.031	kazrin, periplakin interacting protein [Source:HGNC Symbol;Acc:HGNC:29173]	GO:0001533(cornified envelope);GO:0005515(protein binding);GO:0005634(nucleus);GO:0005654(nucleoplasm);GO:0005737(cytoplasm);GO:0005829(cytosol);GO:0005856(cytoskeleton);GO:0016607(nuclear speck);GO:0030057(desmosome);GO:0031424(keratinization);GO:0070161(anchoring junction)	NA	no
ENSG00000171729	TMEM51	0.125377	0.0909947	1	0.028	0.02	transmembrane protein 51 [Source:HGNC Symbol;Acc:HGNC:25488]	GO:0003674(molecular_function);GO:0005515(protein binding);GO:0005575(cellular_component);GO:0008150(biological_process);GO:0016020(membrane)	NA	no
	AL031283.2	-0.0140111	0.684804	1	0	0.01	NA	NA	NA	no
ENSG00000142634	EFHD2	0.147383	0.914687	1	0.065	0.051	EF-hand domain family member D2 [Source:HGNC Symbol;Acc:HGNC:28670]	GO:0005509(calcium ion binding);GO:0016020(membrane);GO:0045121(membrane raft);GO:0045296(cadherin binding);GO:0046872(metal ion binding)	NA	no
ENSG00000132906	CASP9	0.114997	0.437994	1	0.037	0.041	caspase 9 [Source:HGNC Symbol;Acc:HGNC:1511]	GO:0001666(response to hypoxia);GO:0001822(kidney development);GO:0002931(response to ischemia);GO:0004197(cysteine-type endopeptidase activity);GO:0005515(protein binding);GO:0005634(nucleus);GO:0005739(mitochondrion);GO:0005829(cytosol);GO:0006508(proteolysis);GO:0006915(apoptotic process);GO:0006919(activation of cysteine-type endopeptidase activity involved in apoptotic process);GO:0006974(ce…	01524(Platinum drug resistance);04115(p53 signaling pathway);04151(PI3K-Akt signaling pathway);04210(Apoptosis);04215(Apoptosis - multiple species);04370(VEGF signaling pathway);04919(Thyroid hormone signaling pathway);05010(Alzheimer disease);05012(Parkinson disease);05014(Amyotrophic lateral sclerosis);05016(Huntington disease);05020(Prion disease);05022(Pathways of neurodegeneration - multiple…	no
ENSG00000116138	DNAJC16	0.245072	0.22263	1	0.056	0.061	DnaJ heat shock protein family (Hsp40) member C16 [Source:HGNC Symbol;Acc:HGNC:29157]	GO:0005783(endoplasmic reticulum);GO:0005789(endoplasmic reticulum membrane);GO:0006914(autophagy);GO:0016020(membrane);GO:0016243(regulation of autophagosome size)	NA	no
ENSG00000197312	DDI2	0.688699	0.0516351	1	0.139	0.051	DNA damage inducible 1 homolog 2 [Source:HGNC Symbol;Acc:HGNC:24578]	GO:0004190(aspartic-type endopeptidase activity);GO:0005515(protein binding);GO:0005654(nucleoplasm);GO:0005694(chromosome);GO:0005737(cytoplasm);GO:0005829(cytosol);GO:0006508(proteolysis);GO:0008233(peptidase activity);GO:0010498(proteasomal protein catabolic process);GO:0016485(protein processing);GO:0016787(hydrolase activity);GO:0031647(regulation of protein stability);GO:0042802(identical p…	NA	no
ENSG00000116786	PLEKHM2	-0.203352	0.111673	1	0.028	0.082	pleckstrin homology and RUN domain containing M2 [Source:HGNC Symbol;Acc:HGNC:29131]	GO:0005515(protein binding);GO:0005737(cytoplasm);GO:0005764(lysosome);GO:0005765(lysosomal membrane);GO:0007030(Golgi organization);GO:0010008(endosome membrane);GO:0016020(membrane);GO:0019894(kinesin binding);GO:0032418(lysosome localization);GO:0032880(regulation of protein localization);GO:0042267(natural killer cell mediated cytotoxicity)	05132(Salmonella infection)	no
ENSG00000162461	SLC25A34	-0.0487022	0.684804	1	0	0.01	solute carrier family 25 member 34 [Source:HGNC Symbol;Acc:HGNC:27653]	GO:0001835(blastocyst hatching);GO:0005739(mitochondrion);GO:0005743(mitochondrial inner membrane);GO:0016020(membrane)	NA	no
ENSG00000224459	SLC25A34-AS1	-0.112674	1	1	0.019	0.031	SLC25A34 and TMEM82 antisense RNA 1 [Source:HGNC Symbol;Acc:HGNC:53623]	NA	NA	no
ENSG00000162458	FBLIM1	0.682331	0.0387926	1	0.111	0.031	filamin binding LIM protein 1 [Source:HGNC Symbol;Acc:HGNC:24686]	GO:0001650(fibrillar center);GO:0001725(stress fiber);GO:0005515(protein binding);GO:0005737(cytoplasm);GO:0005829(cytosol);GO:0005856(cytoskeleton);GO:0005925(focal adhesion);GO:0007155(cell adhesion);GO:0008360(regulation of cell shape);GO:0030054(cell junction);GO:0031005(filamin binding);GO:0033623(regulation of integrin activation);GO:0046872(metal ion binding);GO:0070161(anchoring junction)…	NA	no
ENSG00000233954	UQCRHL	-0.114711	0.684804	1	0	0.01	ubiquinol-cytochrome c reductase hinge protein like [Source:HGNC Symbol;Acc:HGNC:51714]	GO:0005739(mitochondrion);GO:0005743(mitochondrial inner membrane);GO:0005750(mitochondrial respiratory chain complex III);GO:0006122(mitochondrial electron transport, ubiquinol to cytochrome c);GO:0008121(ubiquinol-cytochrome-c reductase activity);GO:0016020(membrane);GO:0070469(respirasome);GO:1902600(proton transmembrane transport)	00190(Oxidative phosphorylation);01100(Metabolic pathways);04260(Cardiac muscle contraction);04714(Thermogenesis);04932(Non-alcoholic fatty liver disease);05010(Alzheimer disease);05012(Parkinson disease);05014(Amyotrophic lateral sclerosis);05016(Huntington disease);05020(Prion disease);05022(Pathways of neurodegeneration - multiple diseases)	no
	AL450998.2	-0.089054	0.948434	1	0.009	0.031	NA	NA	NA	no
ENSG00000065526	SPEN	0.172081	0.423809	1	0.139	0.122	spen family transcriptional repressor [Source:HGNC Symbol;Acc:HGNC:17575]	GO:0000122(negative regulation of transcription by RNA polymerase II);GO:0003676(nucleic acid binding);GO:0003677(DNA binding);GO:0003714(transcription corepressor activity);GO:0003723(RNA binding);GO:0003729(mRNA binding);GO:0005515(protein binding);GO:0005634(nucleus);GO:0005654(nucleoplasm);GO:0006357(regulation of transcription by RNA polymerase II);GO:0007219(Notch signaling pathway);GO:0017…	NA	no
ENSG00000116809	ZBTB17	0.18527	0.516227	1	0.037	0.031	zinc finger and BTB domain containing 17 [Source:HGNC Symbol;Acc:HGNC:12936]	GO:0000122(negative regulation of transcription by RNA polymerase II);GO:0000978(RNA polymerase II cis-regulatory region sequence-specific DNA binding);GO:0001046(core promoter sequence-specific DNA binding);GO:0001223(transcription coactivator binding);GO:0001228(DNA-binding transcription activator activity, RNA polymerase II-specific);GO:0001702(gastrulation with mouth forming second);GO:000181…	04110(Cell cycle);05200(Pathways in cancer);05202(Transcriptional misregulation in cancer);05222(Small cell lung cancer)	no
ENSG00000142627	EPHA2	0.066677	0.0857495	1	0.056	0.041	EPH receptor A2 [Source:HGNC Symbol;Acc:HGNC:3386]	GO:0000166(nucleotide binding);GO:0001501(skeletal system development);GO:0001525(angiogenesis);GO:0001568(blood vessel development);GO:0001570(vasculogenesis);GO:0001618(virus receptor activity);GO:0001649(osteoblast differentiation);GO:0001818(negative regulation of cytokine production);GO:0002043(blood vessel endothelial cell proliferation involved in sprouting angiogenesis);GO:0004672(protein…	04010(MAPK signaling pathway);04014(Ras signaling pathway);04015(Rap1 signaling pathway);04151(PI3K-Akt signaling pathway);04360(Axon guidance)	no
ENSG00000142632	ARHGEF19	0.249271	0.271044	1	0.028	0	Rho guanine nucleotide exchange factor 19 [Source:HGNC Symbol;Acc:HGNC:26604]	GO:0005085(guanyl-nucleotide exchange factor activity);GO:0005096(GTPase activator activity);GO:0005515(protein binding);GO:0005829(cytosol);GO:0032956(regulation of actin cytoskeleton organization);GO:0042060(wound healing);GO:0043547(positive regulation of GTPase activity);GO:0051056(regulation of small GTPase mediated signal transduction);GO:0060071(Wnt signaling pathway, planar cell polarity …	NA	no
ENSG00000037637	FBXO42	0.0622632	0.275996	1	0.037	0.041	F-box protein 42 [Source:HGNC Symbol;Acc:HGNC:29249]	GO:0005515(protein binding);GO:0019005(SCF ubiquitin ligase complex);GO:1990756(ubiquitin ligase-substrate adaptor activity)	NA	no
ENSG00000055070	SZRD1	-0.35902	0.0596431	1	0.046	0.133	SUZ RNA binding domain containing 1 [Source:HGNC Symbol;Acc:HGNC:30232]	GO:0005515(protein binding)	NA	no
ENSG00000187144	SPATA21	0.133505	0.730569	1	0.009	0	spermatogenesis associated 21 [Source:HGNC Symbol;Acc:HGNC:28026]	GO:0005509(calcium ion binding);GO:0046872(metal ion binding)	NA	no
ENSG00000157191	NECAP2	-0.566796	0.0229987	1	0.102	0.214	NECAP endocytosis associated 2 [Source:HGNC Symbol;Acc:HGNC:25528]	GO:0005886(plasma membrane);GO:0005905(clathrin-coated pit);GO:0006897(endocytosis);GO:0015031(protein transport);GO:0016020(membrane);GO:0016192(vesicle-mediated transport);GO:0030125(clathrin vesicle coat);GO:0030665(clathrin-coated vesicle membrane);GO:0031410(cytoplasmic vesicle)	NA	no
ENSG00000226029	LINC01772	0.128263	0.28047	1	0.019	0.01	long intergenic non-protein coding RNA 1772 [Source:HGNC Symbol;Acc:HGNC:52562]	NA	NA	no
ENSG00000233421	LINC01783	-0.0867234	0.684804	1	0	0.01	long intergenic non-protein coding RNA 1783 [Source:HGNC Symbol;Acc:HGNC:52573]	GO:0006412(translation);GO:0030533(triplet codon-amino acid adaptor activity)	NA	no
ENSG00000219481	NBPF1	0.0887351	0.125627	1	0.037	0.02	NBPF member 1 [Source:HGNC Symbol;Acc:HGNC:26088]	GO:0005515(protein binding);GO:0005737(cytoplasm)	NA	no
ENSG00000058453	CROCC	0.515984	0.0376559	1	0.056	0.031	ciliary rootlet coiled-coil, rootletin [Source:HGNC Symbol;Acc:HGNC:21299]	GO:0001917(photoreceptor inner segment);GO:0003779(actin binding);GO:0005198(structural molecule activity);GO:0005200(structural constituent of cytoskeleton);GO:0005515(protein binding);GO:0005737(cytoplasm);GO:0005813(centrosome);GO:0005814(centriole);GO:0005815(microtubule organizing center);GO:0005829(cytosol);GO:0005856(cytoskeleton);GO:0005886(plasma membrane);GO:0005929(cilium);GO:0007049(c…	NA	no
	BX284668.5	-0.119152	0.632986	1	0.037	0.071	NA	NA	NA	no
ENSG00000117122	MFAP2	-0.0822117	0.0305277	1	0.028	0.071	microfibril associated protein 2 [Source:HGNC Symbol;Acc:HGNC:7033]	GO:0001527(microfibril);GO:0005201(extracellular matrix structural constituent);GO:0005515(protein binding);GO:0005576(extracellular region);GO:0048048(embryonic eye morphogenesis);GO:0048050(post-embryonic eye morphogenesis);GO:0062023(collagen-containing extracellular matrix);GO:0110165(cellular anatomical entity);GO:0120162(positive regulation of cold-induced thermogenesis)	NA	no
ENSG00000159363	ATP13A2	0.00330405	0.742237	1	0.111	0.122	ATPase cation transporting 13A2 [Source:HGNC Symbol;Acc:HGNC:30213]	GO:0000166(nucleotide binding);GO:0000421(autophagosome membrane);GO:0005215(transporter activity);GO:0005515(protein binding);GO:0005524(ATP binding);GO:0005764(lysosome);GO:0005765(lysosomal membrane);GO:0005768(endosome);GO:0005770(late endosome);GO:0005771(multivesicular body);GO:0005776(autophagosome);GO:0006812(cation transport);GO:0006874(cellular calcium ion homeostasis);GO:0006879(cellul…	NA	no
ENSG00000117118	SDHB	-0.203392	0.658025	1	0.037	0.071	succinate dehydrogenase complex iron sulfur subunit B [Source:HGNC Symbol;Acc:HGNC:10681]	GO:0005515(protein binding);GO:0005654(nucleoplasm);GO:0005739(mitochondrion);GO:0005743(mitochondrial inner membrane);GO:0005749(mitochondrial respiratory chain complex II, succinate dehydrogenase complex (ubiquinone));GO:0005886(plasma membrane);GO:0006099(tricarboxylic acid cycle);GO:0006121(mitochondrial electron transport, succinate to ubiquinone);GO:0008177(succinate dehydrogenase (ubiquino…	00020(Citrate cycle (TCA cycle));00190(Oxidative phosphorylation);01100(Metabolic pathways);01200(Carbon metabolism);04714(Thermogenesis);04932(Non-alcoholic fatty liver disease);05010(Alzheimer disease);05012(Parkinson disease);05014(Amyotrophic lateral sclerosis);05016(Huntington disease);05020(Prion disease);05022(Pathways of neurodegeneration - multiple diseases)	no
ENSG00000179051	RCC2	0.103051	0.00104618	1	0.074	0.112	regulator of chromosome condensation 2 [Source:HGNC Symbol;Acc:HGNC:30297]	GO:0000775(chromosome, centromeric region);GO:0003723(RNA binding);GO:0005085(guanyl-nucleotide exchange factor activity);GO:0005515(protein binding);GO:0005634(nucleus);GO:0005694(chromosome);GO:0005730(nucleolus);GO:0005737(cytoplasm);GO:0005819(spindle);GO:0005829(cytosol);GO:0005856(cytoskeleton);GO:0005874(microtubule);GO:0005886(plasma membrane);GO:0007049(cell cycle);GO:0007229(integrin-me…	NA	no
ENSG00000117154	IGSF21	0.0673662	0.730569	1	0.009	0	immunoglobin superfamily member 21 [Source:HGNC Symbol;Acc:HGNC:28246]	GO:0005886(plasma membrane);GO:0005912(adherens junction);GO:0007156(homophilic cell adhesion via plasma membrane adhesion molecules);GO:0007157(heterophilic cell-cell adhesion via plasma membrane cell adhesion molecules);GO:0009897(external side of plasma membrane);GO:0016020(membrane);GO:0042734(presynaptic membrane);GO:0045202(synapse);GO:0045211(postsynaptic membrane);GO:0060074(synapse matur…	NA	no
ENSG00000179023	KLHDC7A	0.0673662	0.730569	1	0.009	0	kelch domain containing 7A [Source:HGNC Symbol;Acc:HGNC:26791]	GO:0005515(protein binding);GO:0016020(membrane)	NA	no
ENSG00000009709	PAX7	0.0816591	0.730569	1	0.009	0	paired box 7 [Source:HGNC Symbol;Acc:HGNC:8621]	GO:0000785(chromatin);GO:0000978(RNA polymerase II cis-regulatory region sequence-specific DNA binding);GO:0000981(DNA-binding transcription factor activity, RNA polymerase II-specific);GO:0003676(nucleic acid binding);GO:0003677(DNA binding);GO:0003700(DNA-binding transcription factor activity);GO:0005515(protein binding);GO:0005634(nucleus);GO:0006355(regulation of DNA-templated transcription);…	05202(Transcriptional misregulation in cancer)	no
ENSG00000169991	IFFO2	0.26588	0.933433	1	0.046	0.01	intermediate filament family orphan 2 [Source:HGNC Symbol;Acc:HGNC:27006]	GO:0005882(intermediate filament)	NA	no
ENSG00000127481	UBR4	-0.341495	0.0708667	1	0.046	0.112	ubiquitin protein ligase E3 component n-recognin 4 [Source:HGNC Symbol;Acc:HGNC:30313]	GO:0004842(ubiquitin-protein transferase activity);GO:0005515(protein binding);GO:0005516(calmodulin binding);GO:0005634(nucleus);GO:0005654(nucleoplasm);GO:0005737(cytoplasm);GO:0005813(centrosome);GO:0005829(cytosol);GO:0005856(cytoskeleton);GO:0005886(plasma membrane);GO:0006511(ubiquitin-dependent protein catabolic process);GO:0008270(zinc ion binding);GO:0016020(membrane);GO:0016567(protein …	05165(Human papillomavirus infection);05203(Viral carcinogenesis)	no
ENSG00000127463	EMC1	-0.118829	0.597889	1	0.019	0.02	ER membrane protein complex subunit 1 [Source:HGNC Symbol;Acc:HGNC:28957]	GO:0005515(protein binding);GO:0005783(endoplasmic reticulum);GO:0005789(endoplasmic reticulum membrane);GO:0016020(membrane);GO:0032977(membrane insertase activity);GO:0032991(protein-containing complex);GO:0045050(protein insertion into ER membrane by stop-transfer membrane-anchor sequence);GO:0071816(tail-anchored membrane protein insertion into ER membrane);GO:0072546(EMC complex)	NA	no
ENSG00000053372	MRTO4	-0.254205	0.770713	1	0.009	0.041	MRT4 homolog, ribosome maturation factor [Source:HGNC Symbol;Acc:HGNC:18477]	GO:0000027(ribosomal large subunit assembly);GO:0000956(nuclear-transcribed mRNA catabolic process);GO:0003723(RNA binding);GO:0005515(protein binding);GO:0005634(nucleus);GO:0005730(nucleolus);GO:0005737(cytoplasm);GO:0006364(rRNA processing);GO:0030687(preribosome, large subunit precursor);GO:0042254(ribosome biogenesis);GO:0042273(ribosomal large subunit biogenesis)	NA	no
ENSG00000162482	AKR7A3	0.100988	0.730569	1	0.009	0	aldo-keto reductase family 7 member A3 [Source:HGNC Symbol;Acc:HGNC:390]	GO:0004033(aldo-keto reductase (NADP) activity);GO:0005515(protein binding);GO:0005737(cytoplasm);GO:0005794(Golgi apparatus);GO:0005829(cytosol);GO:0006081(cellular aldehyde metabolic process);GO:0009055(electron transfer activity);GO:0016491(oxidoreductase activity);GO:0022900(electron transport chain);GO:0042802(identical protein binding);GO:0070062(extracellular exosome)	00980(Metabolism of xenobiotics by cytochrome P450)	no
ENSG00000053371	AKR7A2	-0.154016	0.0367539	1	0.009	0.071	aldo-keto reductase family 7 member A2 [Source:HGNC Symbol;Acc:HGNC:389]	GO:0004032(alditol:NADP+ 1-oxidoreductase activity);GO:0004033(aldo-keto reductase (NADP) activity);GO:0005515(protein binding);GO:0005737(cytoplasm);GO:0005739(mitochondrion);GO:0005794(Golgi apparatus);GO:0005829(cytosol);GO:0005975(carbohydrate metabolic process);GO:0006081(cellular aldehyde metabolic process);GO:0006629(lipid metabolic process);GO:0009055(electron transfer activity);GO:001649…	00980(Metabolism of xenobiotics by cytochrome P450)	no
	PQLC2	-0.0487022	0.684804	1	0	0.01	NA	NA	NA	no
ENSG00000077549	CAPZB	0.224846	0.0385808	1	0.259	0.184	capping actin protein of muscle Z-line subunit beta [Source:HGNC Symbol;Acc:HGNC:1491]	GO:0000902(cell morphogenesis);GO:0003779(actin binding);GO:0005515(protein binding);GO:0005737(cytoplasm);GO:0005829(cytosol);GO:0005856(cytoskeleton);GO:0005903(brush border);GO:0007010(cytoskeleton organization);GO:0008154(actin polymerization or depolymerization);GO:0008290(F-actin capping protein complex);GO:0010591(regulation of lamellipodium assembly);GO:0014069(postsynaptic density);GO:00…	04144(Endocytosis)	no
	MINOS1	-0.669419	0.0273291	1	0.148	0.286	NA	NA	NA	no
ENSG00000158747	NBL1	-0.278671	0.249137	1	0.028	0.092	NBL1, DAN family BMP antagonist [Source:HGNC Symbol;Acc:HGNC:7650]	GO:0005515(protein binding);GO:0005576(extracellular region);GO:0005615(extracellular space);GO:0007165(signal transduction);GO:0007399(nervous system development);GO:0009887(animal organ morphogenesis);GO:0016015(morphogen activity);GO:0030182(neuron differentiation);GO:0030514(negative regulation of BMP signaling pathway);GO:0035582(sequestering of BMP in extracellular matrix);GO:0036122(BMP bi…	04350(TGF-beta signaling pathway)	no
ENSG00000169914	OTUD3	-0.218869	1	1	0.009	0.031	OTU deubiquitinase 3 [Source:HGNC Symbol;Acc:HGNC:29038]	GO:0004843(cysteine-type deubiquitinase activity);GO:0005515(protein binding);GO:0005634(nucleus);GO:0005737(cytoplasm);GO:0005829(cytosol);GO:0006508(proteolysis);GO:0008233(peptidase activity);GO:0008234(cysteine-type peptidase activity);GO:0016579(protein deubiquitination);GO:0016787(hydrolase activity);GO:0031669(cellular response to nutrient levels);GO:0035871(protein K11-linked deubiquitina…	NA	no
	UBXN10-AS1	0.125906	0.715368	1	0.019	0.01	NA	NA	NA	no
ENSG00000162545	CAMK2N1	0.0464421	1	1	0.009	0.01	calcium/calmodulin dependent protein kinase II inhibitor 1 [Source:HGNC Symbol;Acc:HGNC:24190]	GO:0004860(protein kinase inhibitor activity);GO:0005575(cellular_component);GO:0006469(negative regulation of protein kinase activity);GO:0007616(long-term memory);GO:0008427(calcium-dependent protein kinase inhibitor activity);GO:0014069(postsynaptic density);GO:0019901(protein kinase binding);GO:0030425(dendrite);GO:0042995(cell projection);GO:0045202(synapse);GO:0050729(positive regulation of…	NA	no
ENSG00000090432	MUL1	-0.0163812	0.670895	1	0.028	0.041	mitochondrial E3 ubiquitin protein ligase 1 [Source:HGNC Symbol;Acc:HGNC:25762]	GO:0000209(protein polyubiquitination);GO:0000266(mitochondrial fission);GO:0002039(p53 binding);GO:0004842(ubiquitin-protein transferase activity);GO:0005515(protein binding);GO:0005739(mitochondrion);GO:0005741(mitochondrial outer membrane);GO:0005777(peroxisome);GO:0006915(apoptotic process);GO:0006919(activation of cysteine-type endopeptidase activity involved in apoptotic process);GO:0006996…	NA	no
ENSG00000183114	FAM43B	0.052862	0.730569	1	0.009	0	family with sequence similarity 43 member B [Source:HGNC Symbol;Acc:HGNC:31791]	NA	NA	no
ENSG00000158825	CDA	0.501541	0.0752123	1	0.194	0.102	cytidine deaminase [Source:HGNC Symbol;Acc:HGNC:1712]	GO:0001882(nucleoside binding);GO:0003824(catalytic activity);GO:0004126(cytidine deaminase activity);GO:0005515(protein binding);GO:0005576(extracellular region);GO:0005829(cytosol);GO:0007166(cell surface receptor signaling pathway);GO:0008270(zinc ion binding);GO:0008655(pyrimidine-containing compound salvage);GO:0009972(cytidine deamination);GO:0016787(hydrolase activity);GO:0019858(cytosine …	00240(Pyrimidine metabolism);00983(Drug metabolism - other enzymes);01100(Metabolic pathways)	no
ENSG00000158828	PINK1	0.623132	0.0628258	1	0.324	0.255	PTEN induced kinase 1 [Source:HGNC Symbol;Acc:HGNC:14581]	GO:0000166(nucleotide binding);GO:0000287(magnesium ion binding);GO:0000422(autophagy of mitochondrion);GO:0000423(mitophagy);GO:0000785(chromatin);GO:0001934(positive regulation of protein phosphorylation);GO:0002020(protease binding);GO:0002082(regulation of oxidative phosphorylation);GO:0002931(response to ischemia);GO:0004672(protein kinase activity);GO:0004674(protein serine/threonine kinase…	04137(Mitophagy - animal);05012(Parkinson disease);05014(Amyotrophic lateral sclerosis);05022(Pathways of neurodegeneration - multiple diseases)	no
ENSG00000117242	PINK1-AS	0.0754325	0.730569	1	0.009	0	PINK1 antisense RNA [Source:HGNC Symbol;Acc:HGNC:38872]	NA	NA	no
ENSG00000244038	DDOST	0.58249	0.254695	1	0.13	0.071	dolichyl-diphosphooligosaccharide--protein glycosyltransferase non-catalytic subunit [Source:HGNC Symbol;Acc:HGNC:2728]	GO:0005515(protein binding);GO:0005783(endoplasmic reticulum);GO:0005789(endoplasmic reticulum membrane);GO:0005886(plasma membrane);GO:0006486(protein glycosylation);GO:0006487(protein N-linked glycosylation);GO:0008047(enzyme activator activity);GO:0008250(oligosaccharyltransferase complex);GO:0016020(membrane);GO:0018279(protein N-linked glycosylation via asparagine);GO:0031647(regulation of p…	00510(N-Glycan biosynthesis);00513(Various types of N-glycan biosynthesis);01100(Metabolic pathways);04141(Protein processing in endoplasmic reticulum)	no
ENSG00000117245	KIF17	0.0758216	0.0111181	1	0.028	0.031	kinesin family member 17 [Source:HGNC Symbol;Acc:HGNC:19167]	GO:0000166(nucleotide binding);GO:0001750(photoreceptor outer segment);GO:0001917(photoreceptor inner segment);GO:0003777(microtubule motor activity);GO:0005524(ATP binding);GO:0005737(cytoplasm);GO:0005829(cytosol);GO:0005856(cytoskeleton);GO:0005871(kinesin complex);GO:0005874(microtubule);GO:0005929(cilium);GO:0005930(axoneme);GO:0007017(microtubule-based process);GO:0007018(microtubule-based …	NA	no
ENSG00000127483	HP1BP3	0.141072	0.146553	1	0.278	0.316	heterochromatin protein 1 binding protein 3 [Source:HGNC Symbol;Acc:HGNC:24973]	GO:0000786(nucleosome);GO:0003677(DNA binding);GO:0005515(protein binding);GO:0005634(nucleus);GO:0005694(chromosome);GO:0006334(nucleosome assembly);GO:0006355(regulation of DNA-templated transcription);GO:0016607(nuclear speck);GO:0030527(structural constituent of chromatin);GO:0031491(nucleosome binding);GO:0042127(regulation of cell population proliferation);GO:0070828(heterochromatin organiz…	NA	no
ENSG00000075151	EIF4G3	-0.25751	0.445159	1	0.083	0.133	eukaryotic translation initiation factor 4 gamma 3 [Source:HGNC Symbol;Acc:HGNC:3298]	GO:0000339(RNA cap binding);GO:0003723(RNA binding);GO:0003729(mRNA binding);GO:0003743(translation initiation factor activity);GO:0005515(protein binding);GO:0005829(cytosol);GO:0006412(translation);GO:0006413(translational initiation);GO:0006417(regulation of translation);GO:0006446(regulation of translational initiation);GO:0007286(spermatid development);GO:0008135(translation factor activity,…	03013(RNA transport);05416(Viral myocarditis)	no
ENSG00000117298	ECE1	-0.407355	0.0792639	1	0.278	0.439	endothelin converting enzyme 1 [Source:HGNC Symbol;Acc:HGNC:3146]	GO:0001921(positive regulation of receptor recycling);GO:0003100(regulation of systemic arterial blood pressure by endothelin);GO:0004175(endopeptidase activity);GO:0004222(metalloendopeptidase activity);GO:0005515(protein binding);GO:0005765(lysosomal membrane);GO:0005768(endosome);GO:0005769(early endosome);GO:0005886(plasma membrane);GO:0006508(proteolysis);GO:0007186(G protein-coupled recepto…	NA	no
ENSG00000142794	NBPF3	-0.188098	0.0988973	1	0.009	0.02	NBPF member 3 [Source:HGNC Symbol;Acc:HGNC:25076]	GO:0005737(cytoplasm)	NA	no
ENSG00000162551	ALPL	0.0417247	0.177774	1	0.046	0.041	alkaline phosphatase, biomineralization associated [Source:HGNC Symbol;Acc:HGNC:438]	GO:0001501(skeletal system development);GO:0001649(osteoblast differentiation);GO:0001958(endochondral ossification);GO:0003006(developmental process involved in reproduction);GO:0004035(alkaline phosphatase activity);GO:0004427(inorganic diphosphate phosphatase activity);GO:0005509(calcium ion binding);GO:0005515(protein binding);GO:0005576(extracellular region);GO:0005615(extracellular space);G…	00730(Thiamine metabolism);00790(Folate biosynthesis);01100(Metabolic pathways);01240(Biosynthesis of cofactors)	no
ENSG00000090686	USP48	0.238798	0.0291943	1	0.102	0.133	ubiquitin specific peptidase 48 [Source:HGNC Symbol;Acc:HGNC:18533]	GO:0004197(cysteine-type endopeptidase activity);GO:0004843(cysteine-type deubiquitinase activity);GO:0005515(protein binding);GO:0005634(nucleus);GO:0005654(nucleoplasm);GO:0005737(cytoplasm);GO:0005739(mitochondrion);GO:0005829(cytosol);GO:0006508(proteolysis);GO:0006511(ubiquitin-dependent protein catabolic process);GO:0008233(peptidase activity);GO:0008234(cysteine-type peptidase activity);GO…	NA	no
ENSG00000187942	LDLRAD2	0.105288	0.730569	1	0.009	0	low density lipoprotein receptor class A domain containing 2 [Source:HGNC Symbol;Acc:HGNC:32071]	GO:0005515(protein binding);GO:0016020(membrane)	NA	no
ENSG00000142798	HSPG2	1.06457	6.04755e-10	2.02823e-05	0.972	0.857	heparan sulfate proteoglycan 2 [Source:HGNC Symbol;Acc:HGNC:5273]	GO:0001525(angiogenesis);GO:0001540(amyloid-beta binding);GO:0001666(response to hypoxia);GO:0001938(positive regulation of endothelial cell proliferation);GO:0005509(calcium ion binding);GO:0005515(protein binding);GO:0005576(extracellular region);GO:0005604(basement membrane);GO:0005615(extracellular space);GO:0005796(Golgi lumen);GO:0005886(plasma membrane);GO:0005925(focal adhesion);GO:000662…	04512(ECM-receptor interaction);05161(Hepatitis B);05205(Proteoglycans in cancer)	yes
ENSG00000070831	CDC42	-0.0932791	0.546326	1	0.38	0.429	cell division cycle 42 [Source:HGNC Symbol;Acc:HGNC:1736]	GO:0000139(Golgi membrane);GO:0000166(nucleotide binding);GO:0000322(storage vacuole);GO:0003161(cardiac conduction system development);GO:0003253(cardiac neural crest cell migration involved in outflow tract morphogenesis);GO:0003924(GTPase activity);GO:0003925(G protein activity);GO:0005515(protein binding);GO:0005525(GTP binding);GO:0005737(cytoplasm);GO:0005789(endoplasmic reticulum membrane)…	04010(MAPK signaling pathway);04014(Ras signaling pathway);04015(Rap1 signaling pathway);04062(Chemokine signaling pathway);04144(Endocytosis);04360(Axon guidance);04370(VEGF signaling pathway);04510(Focal adhesion);04520(Adherens junction);04530(Tight junction);04660(T cell receptor signaling pathway);04666(Fc gamma R-mediated phagocytosis);04670(Leukocyte transendothelial migration);04722(Neuro…	no
ENSG00000184677	ZBTB40	-0.0258389	1	1	0.009	0.01	zinc finger and BTB domain containing 40 [Source:HGNC Symbol;Acc:HGNC:29045]	GO:0000981(DNA-binding transcription factor activity, RNA polymerase II-specific);GO:0003674(molecular_function);GO:0003677(DNA binding);GO:0005515(protein binding);GO:0005634(nucleus);GO:0006357(regulation of transcription by RNA polymerase II);GO:0006974(cellular response to DNA damage stimulus);GO:0030282(bone mineralization);GO:0046872(metal ion binding)	NA	no
ENSG00000173372	C1QA	-0.302103	0.211918	1	0	0.031	complement C1q A chain [Source:HGNC Symbol;Acc:HGNC:1241]	GO:0001540(amyloid-beta binding);GO:0001774(microglial cell activation);GO:0002376(immune system process);GO:0005515(protein binding);GO:0005576(extracellular region);GO:0005581(collagen trimer);GO:0005602(complement component C1 complex);GO:0006956(complement activation);GO:0006958(complement activation, classical pathway);GO:0007267(cell-cell signaling);GO:0016322(neuron remodeling);GO:0045087(…	04610(Complement and coagulation cascades);05020(Prion disease);05133(Pertussis);05142(Chagas disease);05150(Staphylococcus aureus infection);05171(Coronavirus disease - COVID-19);05322(Systemic lupus erythematosus)	no
ENSG00000159189	C1QC	-0.065207	0.684804	1	0	0.01	complement C1q C chain [Source:HGNC Symbol;Acc:HGNC:1245]	GO:0002376(immune system process);GO:0005515(protein binding);GO:0005576(extracellular region);GO:0005581(collagen trimer);GO:0005602(complement component C1 complex);GO:0005615(extracellular space);GO:0006955(immune response);GO:0006958(complement activation, classical pathway);GO:0030853(negative regulation of granulocyte differentiation);GO:0045087(innate immune response);GO:0045202(synapse);G…	04610(Complement and coagulation cascades);05020(Prion disease);05133(Pertussis);05142(Chagas disease);05150(Staphylococcus aureus infection);05171(Coronavirus disease - COVID-19);05322(Systemic lupus erythematosus)	no
ENSG00000173369	C1QB	-0.0920872	0.393001	1	0	0.02	complement C1q B chain [Source:HGNC Symbol;Acc:HGNC:1242]	GO:0005515(protein binding);GO:0005576(extracellular region);GO:0016020(membrane);GO:0042802(identical protein binding);GO:0045202(synapse);GO:0048839(inner ear development);GO:0098794(postsynapse);GO:0098883(synapse pruning)	04610(Complement and coagulation cascades);05020(Prion disease);05133(Pertussis);05142(Chagas disease);05150(Staphylococcus aureus infection);05171(Coronavirus disease - COVID-19);05322(Systemic lupus erythematosus)	no
ENSG00000004487	KDM1A	-0.100525	0.986139	1	0.019	0.031	lysine demethylase 1A [Source:HGNC Symbol;Acc:HGNC:29079]	GO:0000122(negative regulation of transcription by RNA polymerase II);GO:0000380(alternative mRNA splicing, via spliceosome);GO:0000781(chromosome, telomeric region);GO:0000785(chromatin);GO:0002039(p53 binding);GO:0002052(positive regulation of neuroblast proliferation);GO:0003682(chromatin binding);GO:0005515(protein binding);GO:0005634(nucleus);GO:0005654(nucleoplasm);GO:0005667(transcription …	04714(Thermogenesis)	no
ENSG00000169641	LUZP1	-0.16581	0.139225	1	0.259	0.367	leucine zipper protein 1 [Source:HGNC Symbol;Acc:HGNC:14985]	GO:0003281(ventricular septum development);GO:0005634(nucleus);GO:0005737(cytoplasm);GO:0005813(centrosome);GO:0005815(microtubule organizing center);GO:0005856(cytoskeleton);GO:0016020(membrane);GO:0021503(neural fold bending);GO:0060840(artery development);GO:0070062(extracellular exosome)	NA	no
ENSG00000261326	LINC01355	-0.15112	0.393001	1	0	0.02	long intergenic non-protein coding RNA 1355 [Source:HGNC Symbol;Acc:HGNC:50584]	NA	NA	no
ENSG00000125944	HNRNPR	-0.132203	0.0193704	1	0.194	0.296	heterogeneous nuclear ribonucleoprotein R [Source:HGNC Symbol;Acc:HGNC:5047]	GO:0000398(mRNA splicing, via spliceosome);GO:0003676(nucleic acid binding);GO:0003723(RNA binding);GO:0003729(mRNA binding);GO:0003730(mRNA 3'-UTR binding);GO:0005515(protein binding);GO:0005634(nucleus);GO:0005654(nucleoplasm);GO:0005681(spliceosomal complex);GO:0005737(cytoplasm);GO:0005783(endoplasmic reticulum);GO:0006397(mRNA processing);GO:0007623(circadian rhythm);GO:0008380(RNA splicing)…	NA	no
ENSG00000125945	ZNF436	0.0855024	0.230617	1	0.037	0.041	zinc finger protein 436 [Source:HGNC Symbol;Acc:HGNC:20814]	GO:0000122(negative regulation of transcription by RNA polymerase II);GO:0001227(DNA-binding transcription repressor activity, RNA polymerase II-specific);GO:0003677(DNA binding);GO:0005515(protein binding);GO:0005634(nucleus);GO:0005654(nucleoplasm);GO:0005829(cytosol);GO:0006355(regulation of DNA-templated transcription);GO:0046872(metal ion binding)	05168(Herpes simplex virus 1 infection)	no
ENSG00000249087	ZNF436-AS1	-0.302444	0.393001	1	0	0.02	ZNF436 antisense RNA 1 [Source:HGNC Symbol;Acc:HGNC:25122]	NA	NA	no
ENSG00000204219	TCEA3	-0.156843	0.676379	1	0.019	0.031	transcription elongation factor A3 [Source:HGNC Symbol;Acc:HGNC:11615]	GO:0003676(nucleic acid binding);GO:0003677(DNA binding);GO:0005515(protein binding);GO:0005634(nucleus);GO:0006351(DNA-templated transcription);GO:0006368(transcription elongation by RNA polymerase II promoter);GO:0008270(zinc ion binding);GO:0046872(metal ion binding)	NA	no
ENSG00000088280	ASAP3	0.100791	0.792344	1	0.009	0.01	ArfGAP with SH3 domain, ankyrin repeat and PH domain 3 [Source:HGNC Symbol;Acc:HGNC:14987]	GO:0001726(ruffle);GO:0005096(GTPase activator activity);GO:0005515(protein binding);GO:0005654(nucleoplasm);GO:0005737(cytoplasm);GO:0005829(cytosol);GO:0005925(focal adhesion);GO:0016477(cell migration);GO:0043231(intracellular membrane-bounded organelle);GO:0043547(positive regulation of GTPase activity);GO:0046872(metal ion binding);GO:0051492(regulation of stress fiber assembly)	04144(Endocytosis);04666(Fc gamma R-mediated phagocytosis)	no
ENSG00000117318	ID3	-0.173894	0.399814	1	0.38	0.459	inhibitor of DNA binding 3 [Source:HGNC Symbol;Acc:HGNC:5362]	GO:0000122(negative regulation of transcription by RNA polymerase II);GO:0001656(metanephros development);GO:0005515(protein binding);GO:0005634(nucleus);GO:0005654(nucleoplasm);GO:0005737(cytoplasm);GO:0006275(regulation of DNA replication);GO:0007417(central nervous system development);GO:0007507(heart development);GO:0007517(muscle organ development);GO:0007623(circadian rhythm);GO:0010628(pos…	04350(TGF-beta signaling pathway);04550(Signaling pathways regulating pluripotency of stem cells)	no
ENSG00000142676	RPL11	-0.448948	0.000267168	1	0.833	0.98	ribosomal protein L11 [Source:HGNC Symbol;Acc:HGNC:10301]	GO:0000027(ribosomal large subunit assembly);GO:0002181(cytoplasmic translation);GO:0003723(RNA binding);GO:0003735(structural constituent of ribosome);GO:0005515(protein binding);GO:0005634(nucleus);GO:0005654(nucleoplasm);GO:0005730(nucleolus);GO:0005737(cytoplasm);GO:0005829(cytosol);GO:0005840(ribosome);GO:0006364(rRNA processing);GO:0006412(translation);GO:0006605(protein targeting);GO:00080…	03010(Ribosome);05171(Coronavirus disease - COVID-19)	no
ENSG00000011007	ELOA	-0.190567	0.590658	1	0.037	0.082	elongin A [Source:HGNC Symbol;Acc:HGNC:11620]	GO:0003746(translation elongation factor activity);GO:0005515(protein binding);GO:0005615(extracellular space);GO:0005634(nucleus);GO:0005654(nucleoplasm);GO:0006357(regulation of transcription by RNA polymerase II);GO:0006366(transcription by RNA polymerase II);GO:0006367(transcription initiation at RNA polymerase II promoter);GO:0006368(transcription elongation by RNA polymerase II promoter);GO…	NA	no
ENSG00000236810	ELOA-AS1	-0.0971261	0.211918	1	0	0.031	ELOA antisense RNA 1 [Source:HGNC Symbol;Acc:HGNC:50582]	NA	NA	no
ENSG00000057757	PITHD1	0.32288	7.1947e-05	1	0.074	0.051	PITH domain containing 1 [Source:HGNC Symbol;Acc:HGNC:25022]	GO:0005634(nucleus);GO:0005737(cytoplasm);GO:0007286(spermatid development);GO:0007341(penetration of zona pellucida);GO:0045654(positive regulation of megakaryocyte differentiation);GO:0045893(positive regulation of DNA-templated transcription);GO:0061136(regulation of proteasomal protein catabolic process);GO:0061956(penetration of cumulus oophorus);GO:0097598(sperm cytoplasmic droplet)	NA	no
ENSG00000011009	LYPLA2	0.0709423	0.0709547	1	0.074	0.082	lysophospholipase 2 [Source:HGNC Symbol;Acc:HGNC:6738]	GO:0002084(protein depalmitoylation);GO:0004622(lysophospholipase activity);GO:0005515(protein binding);GO:0005737(cytoplasm);GO:0005795(Golgi stack);GO:0005829(cytosol);GO:0006629(lipid metabolic process);GO:0006631(fatty acid metabolic process);GO:0007411(axon guidance);GO:0008474(palmitoyl-(protein) hydrolase activity);GO:0016787(hydrolase activity);GO:0045296(cadherin binding);GO:0046464(acyl…	00564(Glycerophospholipid metabolism)	no
ENSG00000117308	GALE	-0.118975	0.453659	1	0.019	0.051	UDP-galactose-4-epimerase [Source:HGNC Symbol;Acc:HGNC:4116]	GO:0003974(UDP-N-acetylglucosamine 4-epimerase activity);GO:0003978(UDP-glucose 4-epimerase activity);GO:0005829(cytosol);GO:0005975(carbohydrate metabolic process);GO:0006012(galactose metabolic process);GO:0016853(isomerase activity);GO:0019388(galactose catabolic process);GO:0033499(galactose catabolic process via UDP-galactose);GO:0042802(identical protein binding);GO:0042803(protein homodime…	00052(Galactose metabolism);00520(Amino sugar and nucleotide sugar metabolism);01100(Metabolic pathways)	no
ENSG00000117305	HMGCL	0.0679686	0.527359	1	0.046	0.061	3-hydroxy-3-methylglutaryl-CoA lyase [Source:HGNC Symbol;Acc:HGNC:5005]	GO:0000287(magnesium ion binding);GO:0003824(catalytic activity);GO:0004419(hydroxymethylglutaryl-CoA lyase activity);GO:0005198(structural molecule activity);GO:0005739(mitochondrion);GO:0005759(mitochondrial matrix);GO:0005777(peroxisome);GO:0005782(peroxisomal matrix);GO:0005829(cytosol);GO:0006552(leucine catabolic process);GO:0006629(lipid metabolic process);GO:0007005(mitochondrion organiza…	00072(Synthesis and degradation of ketone bodies);00280(Valine, leucine and isoleucine degradation);00650(Butanoate metabolism);01100(Metabolic pathways);04146(Peroxisome)	no
ENSG00000179163	FUCA1	-0.228742	0.110234	1	0	0.041	alpha-L-fucosidase 1 [Source:HGNC Symbol;Acc:HGNC:4006]	GO:0004560(alpha-L-fucosidase activity);GO:0005515(protein binding);GO:0005576(extracellular region);GO:0005737(cytoplasm);GO:0005764(lysosome);GO:0005975(carbohydrate metabolic process);GO:0006004(fucose metabolic process);GO:0006027(glycosaminoglycan catabolic process);GO:0006629(lipid metabolic process);GO:0008152(metabolic process);GO:0016139(glycoside catabolic process);GO:0016787(hydrolase …	00511(Other glycan degradation);04142(Lysosome)	no
ENSG00000189266	PNRC2	-0.311791	0.0533142	1	0.083	0.173	proline rich nuclear receptor coactivator 2 [Source:HGNC Symbol;Acc:HGNC:23158]	GO:0000184(nuclear-transcribed mRNA catabolic process, nonsense-mediated decay);GO:0000932(P-body);GO:0005515(protein binding);GO:0005634(nucleus);GO:0005654(nucleoplasm);GO:0005737(cytoplasm);GO:0005794(Golgi apparatus);GO:0005829(cytosol);GO:0031087(deadenylation-independent decapping of nuclear-transcribed mRNA)	NA	no
ENSG00000188529	SRSF10	-0.0536144	0.0537107	1	0.167	0.235	serine and arginine rich splicing factor 10 [Source:HGNC Symbol;Acc:HGNC:16713]	GO:0000244(spliceosomal tri-snRNP complex assembly);GO:0000375(RNA splicing, via transesterification reactions);GO:0000398(mRNA splicing, via spliceosome);GO:0003676(nucleic acid binding);GO:0003723(RNA binding);GO:0005515(protein binding);GO:0005634(nucleus);GO:0005654(nucleoplasm);GO:0005737(cytoplasm);GO:0005829(cytosol);GO:0006355(regulation of DNA-templated transcription);GO:0006376(mRNA spl…	03040(Spliceosome)	no
ENSG00000142661	MYOM3	0.0536852	1	1	0.019	0.01	myomesin 3 [Source:HGNC Symbol;Acc:HGNC:26679]	GO:0005515(protein binding);GO:0005737(cytoplasm);GO:0031430(M band);GO:0042802(identical protein binding);GO:0042803(protein homodimerization activity)	NA	no
ENSG00000001460	STPG1	-0.229986	0.878364	1	0.009	0.031	sperm tail PG-rich repeat containing 1 [Source:HGNC Symbol;Acc:HGNC:28070]	GO:0003674(molecular_function);GO:0005634(nucleus);GO:0005737(cytoplasm);GO:0005739(mitochondrion);GO:0006915(apoptotic process);GO:0043065(positive regulation of apoptotic process);GO:1901537(positive regulation of DNA demethylation);GO:1902110(positive regulation of mitochondrial membrane permeability involved in apoptotic process)	NA	no
ENSG00000001461	NIPAL3	0.0501321	0.0216306	1	0.037	0.041	NIPA like domain containing 3 [Source:HGNC Symbol;Acc:HGNC:25233]	GO:0005515(protein binding);GO:0015095(magnesium ion transmembrane transporter activity);GO:0015693(magnesium ion transport);GO:0016020(membrane);GO:1903830(magnesium ion transmembrane transport)	NA	no
ENSG00000117602	RCAN3	0.167732	0.847042	1	0.046	0.031	RCAN family member 3 [Source:HGNC Symbol;Acc:HGNC:3042]	GO:0003676(nucleic acid binding);GO:0003723(RNA binding);GO:0005515(protein binding);GO:0005634(nucleus);GO:0005737(cytoplasm);GO:0005829(cytosol);GO:0008597(calcium-dependent protein serine/threonine phosphatase regulator activity);GO:0009653(anatomical structure morphogenesis);GO:0019722(calcium-mediated signaling);GO:0019902(phosphatase binding);GO:0031013(troponin I binding)	NA	no
	AL445686.2	0.0299907	0.730569	1	0.009	0	NA	NA	NA	no
ENSG00000133226	SRRM1	0.405263	0.0558478	1	0.315	0.265	serine and arginine repetitive matrix 1 [Source:HGNC Symbol;Acc:HGNC:16638]	GO:0000375(RNA splicing, via transesterification reactions);GO:0000398(mRNA splicing, via spliceosome);GO:0003677(DNA binding);GO:0003723(RNA binding);GO:0005515(protein binding);GO:0005634(nucleus);GO:0005654(nucleoplasm);GO:0005681(spliceosomal complex);GO:0005829(cytosol);GO:0006397(mRNA processing);GO:0008380(RNA splicing);GO:0016363(nuclear matrix);GO:0016607(nuclear speck);GO:0048024(regula…	03013(RNA transport);03015(mRNA surveillance pathway)	no
ENSG00000169504	CLIC4	0.393846	0.00886088	1	0.361	0.357	chloride intracellular channel 4 [Source:HGNC Symbol;Acc:HGNC:13518]	GO:0001525(angiogenesis);GO:0001886(endothelial cell morphogenesis);GO:0005244(voltage-gated ion channel activity);GO:0005254(chloride channel activity);GO:0005515(protein binding);GO:0005634(nucleus);GO:0005737(cytoplasm);GO:0005739(mitochondrion);GO:0005813(centrosome);GO:0005815(microtubule organizing center);GO:0005829(cytosol);GO:0005856(cytoskeleton);GO:0005886(plasma membrane);GO:0005902(m…	NA	yes
ENSG00000117614	SYF2	0.0414668	0.116508	1	0.176	0.224	SYF2 pre-mRNA splicing factor [Source:HGNC Symbol;Acc:HGNC:19824]	GO:0000398(mRNA splicing, via spliceosome);GO:0000974(Prp19 complex);GO:0001701(in utero embryonic development);GO:0003723(RNA binding);GO:0005515(protein binding);GO:0005634(nucleus);GO:0005654(nucleoplasm);GO:0005681(spliceosomal complex);GO:0006397(mRNA processing);GO:0007095(mitotic G2 DNA damage checkpoint signaling);GO:0007369(gastrulation);GO:0008284(positive regulation of cell population …	03040(Spliceosome)	no
ENSG00000117616	RSRP1	0.441466	0.00370026	1	0.315	0.255	arginine and serine rich protein 1 [Source:HGNC Symbol;Acc:HGNC:25234]	GO:0000245(spliceosomal complex assembly);GO:0005515(protein binding);GO:0005634(nucleus)	NA	yes
ENSG00000183726	TMEM50A	0.099597	0.119538	1	0.287	0.327	transmembrane protein 50A [Source:HGNC Symbol;Acc:HGNC:30590]	GO:0005515(protein binding);GO:0005737(cytoplasm);GO:0005783(endoplasmic reticulum);GO:0016020(membrane);GO:0032511(late endosome to vacuole transport via multivesicular body sorting pathway);GO:0043025(neuronal cell body);GO:0097386(glial cell projection)	NA	no
ENSG00000204178	MACO1	0.192261	0.585058	1	0.083	0.082	macoilin 1 [Source:HGNC Symbol;Acc:HGNC:25572]	GO:0003674(molecular_function);GO:0005515(protein binding);GO:0005634(nucleus);GO:0005783(endoplasmic reticulum);GO:0005789(endoplasmic reticulum membrane);GO:0006935(chemotaxis);GO:0007420(brain development);GO:0008017(microtubule binding);GO:0016020(membrane);GO:0023041(neuronal signal transduction);GO:0030424(axon);GO:0030867(rough endoplasmic reticulum membrane);GO:0031965(nuclear membrane);G…	NA	no
ENSG00000157978	LDLRAP1	-0.0347525	0.602328	1	0.009	0.031	low density lipoprotein receptor adaptor protein 1 [Source:HGNC Symbol;Acc:HGNC:18640]	GO:0001540(amyloid-beta binding);GO:0001784(phosphotyrosine residue binding);GO:0005515(protein binding);GO:0005546(phosphatidylinositol-4,5-bisphosphate binding);GO:0005737(cytoplasm);GO:0005769(early endosome);GO:0005829(cytosol);GO:0005883(neurofilament);GO:0005886(plasma membrane);GO:0006629(lipid metabolic process);GO:0006897(endocytosis);GO:0006898(receptor-mediated endocytosis);GO:0008202(…	04144(Endocytosis);04979(Cholesterol metabolism)	no
ENSG00000117643	MAN1C1	-0.0984995	1	1	0.009	0.02	mannosidase alpha class 1C member 1 [Source:HGNC Symbol;Acc:HGNC:19080]	GO:0000139(Golgi membrane);GO:0004571(mannosyl-oligosaccharide 1,2-alpha-mannosidase activity);GO:0005509(calcium ion binding);GO:0005515(protein binding);GO:0005783(endoplasmic reticulum);GO:0005794(Golgi apparatus);GO:0005975(carbohydrate metabolic process);GO:0006486(protein glycosylation);GO:0006487(protein N-linked glycosylation);GO:0006491(N-glycan processing);GO:0008152(metabolic process);…	00510(N-Glycan biosynthesis);00513(Various types of N-glycan biosynthesis);01100(Metabolic pathways);04141(Protein processing in endoplasmic reticulum)	no
	AL031280.1	0.0390701	1	1	0.009	0.01	NA	NA	NA	no
ENSG00000162430	SELENON	0.0183365	0.294124	1	0.176	0.204	selenoprotein N [Source:HGNC Symbol;Acc:HGNC:15999]	GO:0003016(respiratory system process);GO:0005509(calcium ion binding);GO:0005515(protein binding);GO:0005783(endoplasmic reticulum);GO:0005789(endoplasmic reticulum membrane);GO:0007005(mitochondrion organization);GO:0014816(skeletal muscle satellite cell differentiation);GO:0014834(skeletal muscle satellite cell maintenance involved in skeletal muscle regeneration);GO:0014858(positive regulatio…	NA	no
	AL020996.1	-0.0487022	0.684804	1	0	0.01	NA	NA	NA	no
ENSG00000117640	MTFR1L	-0.00175243	0.178649	1	0.037	0.071	mitochondrial fission regulator 1 like [Source:HGNC Symbol;Acc:HGNC:28836]	GO:0000266(mitochondrial fission);GO:0005515(protein binding);GO:0005739(mitochondrion);GO:0009060(aerobic respiration)	NA	no
ENSG00000182749	PAQR7	0.075143	1	1	0.019	0.01	progestin and adipoQ receptor family member 7 [Source:HGNC Symbol;Acc:HGNC:23146]	GO:0003707(nuclear steroid receptor activity);GO:0005496(steroid binding);GO:0005515(protein binding);GO:0005886(plasma membrane);GO:0008289(lipid binding);GO:0016020(membrane);GO:0030154(cell differentiation);GO:0043401(steroid hormone mediated signaling pathway);GO:0048477(oogenesis);GO:0048545(response to steroid hormone)	NA	no
ENSG00000117632	STMN1	-0.145872	0.00593469	1	0.194	0.327	stathmin 1 [Source:HGNC Symbol;Acc:HGNC:6510]	GO:0000281(mitotic cytokinesis);GO:0005515(protein binding);GO:0005737(cytoplasm);GO:0005829(cytosol);GO:0005856(cytoskeleton);GO:0005874(microtubule);GO:0007019(microtubule depolymerization);GO:0007052(mitotic spindle organization);GO:0007165(signal transduction);GO:0007399(nervous system development);GO:0007409(axonogenesis);GO:0009615(response to virus);GO:0015631(tubulin binding);GO:0016020(m…	04010(MAPK signaling pathway);05206(MicroRNAs in cancer)	no
ENSG00000158006	PAFAH2	-0.213757	0.991967	1	0.009	0.02	platelet activating factor acetylhydrolase 2 [Source:HGNC Symbol;Acc:HGNC:8579]	GO:0003847(1-alkyl-2-acetylglycerophosphocholine esterase activity);GO:0005543(phospholipid binding);GO:0005737(cytoplasm);GO:0005783(endoplasmic reticulum);GO:0005789(endoplasmic reticulum membrane);GO:0006629(lipid metabolic process);GO:0007596(blood coagulation);GO:0016020(membrane);GO:0016042(lipid catabolic process);GO:0016740(transferase activity);GO:0016787(hydrolase activity);GO:0047179(p…	00565(Ether lipid metabolism);01100(Metabolic pathways)	no
ENSG00000175087	PDIK1L	-0.0141872	1	1	0.009	0.01	PDLIM1 interacting kinase 1 like [Source:HGNC Symbol;Acc:HGNC:18981]	GO:0000166(nucleotide binding);GO:0004672(protein kinase activity);GO:0004674(protein serine/threonine kinase activity);GO:0005515(protein binding);GO:0005524(ATP binding);GO:0005634(nucleus);GO:0005654(nucleoplasm);GO:0006468(protein phosphorylation);GO:0006914(autophagy);GO:0016301(kinase activity);GO:0016310(phosphorylation);GO:0016740(transferase activity);GO:0106310(protein serine kinase act…	NA	no
ENSG00000197245	FAM110D	-0.00650167	0.0319334	1	0.074	0.112	family with sequence similarity 110 member D [Source:HGNC Symbol;Acc:HGNC:25860]	NA	NA	no
ENSG00000142684	ZNF593	0.00680545	0.169338	1	0.074	0.082	zinc finger protein 593 [Source:HGNC Symbol;Acc:HGNC:30943]	GO:0003676(nucleic acid binding);GO:0003677(DNA binding);GO:0005515(protein binding);GO:0005634(nucleus);GO:0005654(nucleoplasm);GO:0005730(nucleolus);GO:0005737(cytoplasm);GO:0008270(zinc ion binding);GO:0042254(ribosome biogenesis);GO:0045944(positive regulation of transcription by RNA polymerase II);GO:0046872(metal ion binding);GO:1903026(negative regulation of RNA polymerase II regulatory re…	NA	no
ENSG00000142669	SH3BGRL3	-0.20467	0.115628	1	0.491	0.551	SH3 domain binding glutamate rich protein like 3 [Source:HGNC Symbol;Acc:HGNC:15568]	GO:0005515(protein binding);GO:0005634(nucleus);GO:0005737(cytoplasm);GO:0005829(cytosol);GO:0005886(plasma membrane);GO:0007010(cytoskeleton organization);GO:0016020(membrane);GO:0016604(nuclear body);GO:0032587(ruffle membrane);GO:0042995(cell projection);GO:0070062(extracellular exosome)	NA	no
ENSG00000158062	UBXN11	-0.0688672	0.28257	1	0.009	0.041	UBX domain protein 11 [Source:HGNC Symbol;Acc:HGNC:30600]	GO:0005515(protein binding);GO:0005737(cytoplasm);GO:0005829(cytosol);GO:0005856(cytoskeleton);GO:0043130(ubiquitin binding);GO:0043161(proteasome-mediated ubiquitin-dependent protein catabolic process)	NA	no
ENSG00000169442	CD52	0.341149	0.515358	1	0.019	0.01	CD52 molecule [Source:HGNC Symbol;Acc:HGNC:1804]	GO:0005576(extracellular region);GO:0005886(plasma membrane);GO:0007204(positive regulation of cytosolic calcium ion concentration);GO:0016020(membrane);GO:0045730(respiratory burst);GO:0097225(sperm midpiece)	NA	no
ENSG00000117682	DHDDS	-0.042408	0.400128	1	0.019	0.031	dehydrodolichyl diphosphate synthase subunit [Source:HGNC Symbol;Acc:HGNC:20603]	GO:0002094(polyprenyltransferase activity);GO:0005515(protein binding);GO:0005783(endoplasmic reticulum);GO:0005789(endoplasmic reticulum membrane);GO:0006486(protein glycosylation);GO:0006489(dolichyl diphosphate biosynthetic process);GO:0006629(lipid metabolic process);GO:0016020(membrane);GO:0016094(polyprenol biosynthetic process);GO:0016740(transferase activity);GO:0016765(transferase activi…	00900(Terpenoid backbone biosynthesis)	no
ENSG00000198830	HMGN2	-0.153144	0.0451411	1	0.241	0.286	high mobility group nucleosomal binding domain 2 [Source:HGNC Symbol;Acc:HGNC:4986]	GO:0000785(chromatin);GO:0003677(DNA binding);GO:0003682(chromatin binding);GO:0003723(RNA binding);GO:0005515(protein binding);GO:0005615(extracellular space);GO:0005634(nucleus);GO:0005737(cytoplasm);GO:0006325(chromatin organization);GO:0031492(nucleosomal DNA binding);GO:0031640(killing of cells of another organism);GO:0061844(antimicrobial humoral immune response mediated by antimicrobial pe…	NA	no
ENSG00000117676	RPS6KA1	-0.0298589	1	1	0.009	0.02	ribosomal protein S6 kinase A1 [Source:HGNC Symbol;Acc:HGNC:10430]	GO:0000166(nucleotide binding);GO:0000287(magnesium ion binding);GO:0004672(protein kinase activity);GO:0004674(protein serine/threonine kinase activity);GO:0004711(ribosomal protein S6 kinase activity);GO:0004712(protein serine/threonine/tyrosine kinase activity);GO:0005515(protein binding);GO:0005524(ATP binding);GO:0005634(nucleus);GO:0005654(nucleoplasm);GO:0005737(cytoplasm);GO:0005829(cytos…	04010(MAPK signaling pathway);04114(Oocyte meiosis);04150(mTOR signaling pathway);04714(Thermogenesis);04720(Long-term potentiation);04722(Neurotrophin signaling pathway);04914(Progesterone-mediated oocyte maturation);04931(Insulin resistance);05135(Yersinia infection)	no
ENSG00000117713	ARID1A	0.302924	0.0169767	1	0.167	0.184	AT-rich interaction domain 1A [Source:HGNC Symbol;Acc:HGNC:11110]	GO:0000785(chromatin);GO:0003677(DNA binding);GO:0003713(transcription coactivator activity);GO:0005515(protein binding);GO:0005634(nucleus);GO:0005654(nucleoplasm);GO:0006325(chromatin organization);GO:0006337(nucleosome disassembly);GO:0006338(chromatin remodeling);GO:0006357(regulation of transcription by RNA polymerase II);GO:0007399(nervous system development);GO:0016514(SWI/SNF complex);GO:…	04714(Thermogenesis);05225(Hepatocellular carcinoma)	no
ENSG00000060642	PIGV	0.0474532	0.730569	1	0.009	0	phosphatidylinositol glycan anchor biosynthesis class V [Source:HGNC Symbol;Acc:HGNC:26031]	GO:0000009(alpha-1,6-mannosyltransferase activity);GO:0000030(mannosyltransferase activity);GO:0004376(glycolipid mannosyltransferase activity);GO:0005515(protein binding);GO:0005783(endoplasmic reticulum);GO:0005789(endoplasmic reticulum membrane);GO:0006506(GPI anchor biosynthetic process);GO:0016020(membrane);GO:0016254(preassembly of GPI anchor in ER membrane);GO:0016740(transferase activity)…	00563(Glycosylphosphatidylinositol (GPI)-anchor biosynthesis);01100(Metabolic pathways)	no
ENSG00000204160	ZDHHC18	0.201331	0.271044	1	0.028	0	zinc finger DHHC-type palmitoyltransferase 18 [Source:HGNC Symbol;Acc:HGNC:20712]	GO:0000139(Golgi membrane);GO:0002376(immune system process);GO:0005783(endoplasmic reticulum);GO:0005794(Golgi apparatus);GO:0006612(protein targeting to membrane);GO:0008104(protein localization);GO:0016020(membrane);GO:0016409(palmitoyltransferase activity);GO:0016740(transferase activity);GO:0016746(acyltransferase activity);GO:0018230(peptidyl-L-cysteine S-palmitoylation);GO:0018345(protein …	NA	no
ENSG00000175793	SFN	-0.118118	0.684804	1	0	0.01	stratifin [Source:HGNC Symbol;Acc:HGNC:10773]	GO:0000079(regulation of cyclin-dependent protein serine/threonine kinase activity);GO:0000122(negative regulation of transcription by RNA polymerase II);GO:0001836(release of cytochrome c from mitochondria);GO:0003334(keratinocyte development);GO:0005515(protein binding);GO:0005576(extracellular region);GO:0005615(extracellular space);GO:0005634(nucleus);GO:0005737(cytoplasm);GO:0005829(cytosol)…	04110(Cell cycle);04115(p53 signaling pathway);04960(Aldosterone-regulated sodium reabsorption)	no
ENSG00000142751	GPN2	0.0987781	0.145118	1	0.019	0.02	GPN-loop GTPase 2 [Source:HGNC Symbol;Acc:HGNC:25513]	GO:0000166(nucleotide binding);GO:0003674(molecular_function);GO:0003924(GTPase activity);GO:0005515(protein binding);GO:0005525(GTP binding);GO:0005575(cellular_component);GO:0008150(biological_process);GO:0016787(hydrolase activity)	NA	no
ENSG00000198746	GPATCH3	-0.189297	0.393001	1	0	0.02	G-patch domain containing 3 [Source:HGNC Symbol;Acc:HGNC:25720]	GO:0003676(nucleic acid binding);GO:0005515(protein binding);GO:0005634(nucleus);GO:0005654(nucleoplasm);GO:0005737(cytoplasm);GO:0005829(cytosol);GO:0032480(negative regulation of type I interferon production);GO:0039536(negative regulation of RIG-I signaling pathway);GO:0045893(positive regulation of DNA-templated transcription)	NA	no
ENSG00000090273	NUDC	-0.017503	0.0243747	1	0.139	0.184	nuclear distribution C, dynein complex regulator [Source:HGNC Symbol;Acc:HGNC:8045]	GO:0005515(protein binding);GO:0005634(nucleus);GO:0005654(nucleoplasm);GO:0005737(cytoplasm);GO:0005819(spindle);GO:0005829(cytosol);GO:0005856(cytoskeleton);GO:0005874(microtubule);GO:0006457(protein folding);GO:0007049(cell cycle);GO:0007052(mitotic spindle organization);GO:0007080(mitotic metaphase plate congression);GO:0007097(nuclear migration);GO:0016020(membrane);GO:0030496(midbody);GO:00…	NA	no
ENSG00000175707	KDF1	-0.131178	0.684804	1	0	0.01	keratinocyte differentiation factor 1 [Source:HGNC Symbol;Acc:HGNC:26624]	GO:0003334(keratinocyte development);GO:0005515(protein binding);GO:0005737(cytoplasm);GO:0005938(cell cortex);GO:0010482(regulation of epidermal cell division);GO:0010839(negative regulation of keratinocyte proliferation);GO:0016331(morphogenesis of embryonic epithelium);GO:0030054(cell junction);GO:0030154(cell differentiation);GO:0031252(cell leading edge);GO:0043616(keratinocyte proliferation…	NA	no
ENSG00000253368	TRNP1	0.0251664	1	1	0.009	0.01	TMF1 regulated nuclear protein 1 [Source:HGNC Symbol;Acc:HGNC:34348]	GO:0000791(euchromatin);GO:0003677(DNA binding);GO:0005634(nucleus);GO:0007049(cell cycle);GO:0007399(nervous system development);GO:0021696(cerebellar cortex morphogenesis);GO:0042127(regulation of cell population proliferation);GO:0051726(regulation of cell cycle);GO:0061351(neural precursor cell proliferation)	NA	no
ENSG00000158246	TENT5B	0.0339216	1	1	0.009	0.01	terminal nucleotidyltransferase 5B [Source:HGNC Symbol;Acc:HGNC:28273]	GO:0005515(protein binding);GO:0005634(nucleus);GO:0005737(cytoplasm);GO:0008285(negative regulation of cell population proliferation);GO:0016740(transferase activity);GO:0016779(nucleotidyltransferase activity);GO:0043066(negative regulation of apoptotic process);GO:0045727(positive regulation of translation);GO:0045786(negative regulation of cell cycle);GO:0048255(mRNA stabilization);GO:1990817…	NA	no
ENSG00000090020	SLC9A1	-0.107017	0.100151	1	0.028	0.041	solute carrier family 9 member A1 [Source:HGNC Symbol;Acc:HGNC:11071]	GO:0002026(regulation of the force of heart contraction);GO:0005515(protein binding);GO:0005516(calmodulin binding);GO:0005543(phospholipid binding);GO:0005546(phosphatidylinositol-4,5-bisphosphate binding);GO:0005654(nucleoplasm);GO:0005737(cytoplasm);GO:0005783(endoplasmic reticulum);GO:0005789(endoplasmic reticulum membrane);GO:0005886(plasma membrane);GO:0005925(focal adhesion);GO:0006811(ion…	04024(cAMP signaling pathway);04260(Cardiac muscle contraction);04261(Adrenergic signaling in cardiomyocytes);04371(Apelin signaling pathway);04810(Regulation of actin cytoskeleton);04919(Thyroid hormone signaling pathway);04970(Salivary secretion);04971(Gastric acid secretion);04972(Pancreatic secretion);04976(Bile secretion);05205(Proteoglycans in cancer)	no
ENSG00000142784	WDTC1	-0.150505	0.684804	1	0	0.01	WD and tetratricopeptide repeats 1 [Source:HGNC Symbol;Acc:HGNC:29175]	GO:0000122(negative regulation of transcription by RNA polymerase II);GO:0001701(in utero embryonic development);GO:0004857(enzyme inhibitor activity);GO:0005515(protein binding);GO:0005634(nucleus);GO:0005654(nucleoplasm);GO:0005737(cytoplasm);GO:0005829(cytosol);GO:0006006(glucose metabolic process);GO:0008361(regulation of cell size);GO:0016567(protein ubiquitination);GO:0032869(cellular respo…	NA	no
ENSG00000186501	TMEM222	-0.255923	0.371195	1	0.019	0.061	transmembrane protein 222 [Source:HGNC Symbol;Acc:HGNC:25363]	GO:0005515(protein binding);GO:0016020(membrane);GO:0030425(dendrite);GO:0042995(cell projection)	NA	no
ENSG00000142765	SYTL1	-0.0109323	0.684804	1	0	0.01	synaptotagmin like 1 [Source:HGNC Symbol;Acc:HGNC:15584]	GO:0005515(protein binding);GO:0005886(plasma membrane);GO:0006886(intracellular protein transport);GO:0006887(exocytosis);GO:0016020(membrane);GO:0031267(small GTPase binding);GO:0031528(microvillus membrane);GO:0042043(neurexin family protein binding);GO:0042470(melanosome);GO:0070062(extracellular exosome);GO:0070382(exocytic vesicle)	NA	no
ENSG00000142733	MAP3K6	0.228037	0.00593642	1	0.046	0.041	mitogen-activated protein kinase kinase kinase 6 [Source:HGNC Symbol;Acc:HGNC:6858]	GO:0000165(MAPK cascade);GO:0000166(nucleotide binding);GO:0000287(magnesium ion binding);GO:0004672(protein kinase activity);GO:0004674(protein serine/threonine kinase activity);GO:0004709(MAP kinase kinase kinase activity);GO:0005524(ATP binding);GO:0006468(protein phosphorylation);GO:0007165(signal transduction);GO:0016301(kinase activity);GO:0016310(phosphorylation);GO:0016740(transferase act…	04010(MAPK signaling pathway)	no
ENSG00000142748	FCN3	0.0845377	0.699867	1	0.12	0.133	ficolin 3 [Source:HGNC Symbol;Acc:HGNC:3625]	GO:0001867(complement activation, lectin pathway);GO:0002376(immune system process);GO:0002752(cell surface pattern recognition receptor signaling pathway);GO:0003823(antigen binding);GO:0005102(signaling receptor binding);GO:0005515(protein binding);GO:0005576(extracellular region);GO:0005581(collagen trimer);GO:0005615(extracellular space);GO:0006508(proteolysis);GO:0006956(complement activatio…	NA	no
ENSG00000158195	WASF2	0.540726	0.12026	1	0.361	0.296	WASP family member 2 [Source:HGNC Symbol;Acc:HGNC:12733]	GO:0001525(angiogenesis);GO:0001667(ameboidal-type cell migration);GO:0001726(ruffle);GO:0003779(actin binding);GO:0005515(protein binding);GO:0005737(cytoplasm);GO:0005769(early endosome);GO:0005829(cytosol);GO:0005856(cytoskeleton);GO:0005886(plasma membrane);GO:0005911(cell-cell junction);GO:0006897(endocytosis);GO:0007188(adenylate cyclase-modulating G protein-coupled receptor signaling pathw…	04520(Adherens junction);04666(Fc gamma R-mediated phagocytosis);04810(Regulation of actin cytoskeleton);05100(Bacterial invasion of epithelial cells);05130(Pathogenic Escherichia coli infection);05131(Shigellosis);05135(Yersinia infection);05231(Choline metabolism in cancer)	no
ENSG00000126705	AHDC1	0.294476	0.272645	1	0.065	0.061	AT-hook DNA binding motif containing 1 [Source:HGNC Symbol;Acc:HGNC:25230]	GO:0001707(mesoderm formation);GO:0003677(DNA binding);GO:0003700(DNA-binding transcription factor activity);GO:0005515(protein binding);GO:0005634(nucleus);GO:0005694(chromosome);GO:0006355(regulation of DNA-templated transcription);GO:0030154(cell differentiation);GO:0043589(skin morphogenesis);GO:0140585(promoter-enhancer loop anchoring activity)	NA	no
ENSG00000000938	FGR	0.0898829	0.935753	1	0.037	0.02	FGR proto-oncogene, Src family tyrosine kinase [Source:HGNC Symbol;Acc:HGNC:3697]	GO:0000166(nucleotide binding);GO:0001784(phosphotyrosine residue binding);GO:0001819(positive regulation of cytokine production);GO:0002376(immune system process);GO:0002768(immune response-regulating cell surface receptor signaling pathway);GO:0002862(negative regulation of inflammatory response to antigenic stimulus);GO:0004672(protein kinase activity);GO:0004713(protein tyrosine kinase activi…	04062(Chemokine signaling pathway)	no
ENSG00000126709	IFI6	0.53339	0.0521574	1	0.426	0.306	interferon alpha inducible protein 6 [Source:HGNC Symbol;Acc:HGNC:4054]	GO:0001836(release of cytochrome c from mitochondria);GO:0002376(immune system process);GO:0005515(protein binding);GO:0005739(mitochondrion);GO:0005743(mitochondrial inner membrane);GO:0005886(plasma membrane);GO:0006915(apoptotic process);GO:0006955(immune response);GO:0016020(membrane);GO:0031966(mitochondrial membrane);GO:0042058(regulation of epidermal growth factor receptor signaling pathwa…	NA	no
ENSG00000009780	FAM76A	-0.282335	0.384551	1	0.019	0.061	family with sequence similarity 76 member A [Source:HGNC Symbol;Acc:HGNC:28530]	GO:0005654(nucleoplasm);GO:0016607(nuclear speck)	NA	no
ENSG00000117758	STX12	-0.018669	0.16641	1	0.12	0.153	syntaxin 12 [Source:HGNC Symbol;Acc:HGNC:11430]	GO:0000045(autophagosome assembly);GO:0000139(Golgi membrane);GO:0000149(SNARE binding);GO:0000407(phagophore assembly site);GO:0005484(SNAP receptor activity);GO:0005515(protein binding);GO:0005654(nucleoplasm);GO:0005768(endosome);GO:0005794(Golgi apparatus);GO:0006886(intracellular protein transport);GO:0006906(vesicle fusion);GO:0008021(synaptic vesicle);GO:0010008(endosome membrane);GO:00125…	04145(Phagosome)	no
ENSG00000117751	PPP1R8	-0.211406	0.738497	1	0.037	0.071	protein phosphatase 1 regulatory subunit 8 [Source:HGNC Symbol;Acc:HGNC:9296]	GO:0003677(DNA binding);GO:0003723(RNA binding);GO:0003729(mRNA binding);GO:0004518(nuclease activity);GO:0004519(endonuclease activity);GO:0004864(protein phosphatase inhibitor activity);GO:0004865(protein serine/threonine phosphatase inhibitor activity);GO:0005515(protein binding);GO:0005634(nucleus);GO:0005654(nucleoplasm);GO:0005681(spliceosomal complex);GO:0005737(cytoplasm);GO:0006397(mRNA …	NA	no
ENSG00000130775	THEMIS2	0.075861	0.730569	1	0.009	0	thymocyte selection associated family member 2 [Source:HGNC Symbol;Acc:HGNC:16839]	GO:0002376(immune system process);GO:0005515(protein binding);GO:0005634(nucleus);GO:0005737(cytoplasm);GO:0006954(inflammatory response);GO:0007155(cell adhesion);GO:0050852(T cell receptor signaling pathway);GO:0050864(regulation of B cell activation)	NA	no
ENSG00000117748	RPA2	-0.044759	0.922551	1	0.028	0.041	replication protein A2 [Source:HGNC Symbol;Acc:HGNC:10290]	GO:0000723(telomere maintenance);GO:0000724(double-strand break repair via homologous recombination);GO:0000781(chromosome, telomeric region);GO:0000785(chromatin);GO:0003677(DNA binding);GO:0003684(damaged DNA binding);GO:0003697(single-stranded DNA binding);GO:0005515(protein binding);GO:0005634(nucleus);GO:0005654(nucleoplasm);GO:0005662(DNA replication factor A complex);GO:0006260(DNA replica…	03030(DNA replication);03420(Nucleotide excision repair);03430(Mismatch repair);03440(Homologous recombination);03460(Fanconi anemia pathway)	no
ENSG00000158156	XKR8	0.146703	0.973873	1	0.037	0.02	XK related 8 [Source:HGNC Symbol;Acc:HGNC:25508]	GO:0002513(tolerance induction to self antigen);GO:0005737(cytoplasm);GO:0005886(plasma membrane);GO:0006915(apoptotic process);GO:0016020(membrane);GO:0017128(phospholipid scramblase activity);GO:0043652(engulfment of apoptotic cell);GO:0045663(positive regulation of myoblast differentiation);GO:0048471(perinuclear region of cytoplasm);GO:0051649(establishment of localization in cell);GO:0070782…	NA	no
ENSG00000158161	EYA3	-0.0183947	0.0540739	1	0.028	0.041	EYA transcriptional coactivator and phosphatase 3 [Source:HGNC Symbol;Acc:HGNC:3521]	GO:0004721(phosphoprotein phosphatase activity);GO:0004725(protein tyrosine phosphatase activity);GO:0005515(protein binding);GO:0005634(nucleus);GO:0005654(nucleoplasm);GO:0005737(cytoplasm);GO:0005813(centrosome);GO:0006281(DNA repair);GO:0006302(double-strand break repair);GO:0006325(chromatin organization);GO:0006338(chromatin remodeling);GO:0006974(cellular response to DNA damage stimulus);G…	NA	no
ENSG00000169403	PTAFR	-0.0487022	0.684804	1	0	0.01	platelet activating factor receptor [Source:HGNC Symbol;Acc:HGNC:9582]	GO:0001530(lipopolysaccharide binding);GO:0001875(lipopolysaccharide immune receptor activity);GO:0002693(positive regulation of cellular extravasation);GO:0004930(G protein-coupled receptor activity);GO:0004992(platelet activating factor receptor activity);GO:0005515(protein binding);GO:0005543(phospholipid binding);GO:0005886(plasma membrane);GO:0006357(regulation of transcription by RNA polyme…	04020(Calcium signaling pathway);04080(Neuroactive ligand-receptor interaction);05150(Staphylococcus aureus infection)	no
ENSG00000126698	DNAJC8	-0.189156	0.0890296	1	0.157	0.265	DnaJ heat shock protein family (Hsp40) member C8 [Source:HGNC Symbol;Acc:HGNC:15470]	GO:0005515(protein binding);GO:0005634(nucleus);GO:0005654(nucleoplasm);GO:0005829(cytosol);GO:0030544(Hsp70 protein binding);GO:0045171(intercellular bridge)	NA	no
ENSG00000130770	ATP5IF1	0.215221	0.0467762	1	0.315	0.296	ATP synthase inhibitory factor subunit 1 [Source:HGNC Symbol;Acc:HGNC:871]	GO:0001525(angiogenesis);GO:0001937(negative regulation of endothelial cell proliferation);GO:0004857(enzyme inhibitor activity);GO:0005515(protein binding);GO:0005516(calmodulin binding);GO:0005739(mitochondrion);GO:0006091(generation of precursor metabolites and energy);GO:0006783(heme biosynthetic process);GO:0009986(cell surface);GO:0019899(enzyme binding);GO:0030218(erythrocyte differentiati…	NA	no
ENSG00000130766	SESN2	-0.0873696	0.211918	1	0	0.031	sestrin 2 [Source:HGNC Symbol;Acc:HGNC:20746]	GO:0001932(regulation of protein phosphorylation);GO:0004601(peroxidase activity);GO:0005092(GDP-dissociation inhibitor activity);GO:0005515(protein binding);GO:0005634(nucleus);GO:0005737(cytoplasm);GO:0005739(mitochondrion);GO:0005829(cytosol);GO:0006111(regulation of gluconeogenesis);GO:0006635(fatty acid beta-oxidation);GO:0007005(mitochondrion organization);GO:0009749(response to glucose);GO…	04115(p53 signaling pathway);04150(mTOR signaling pathway);04211(Longevity regulating pathway)	no
ENSG00000204138	PHACTR4	0.173889	0.302728	1	0.148	0.163	phosphatase and actin regulator 4 [Source:HGNC Symbol;Acc:HGNC:25793]	GO:0001755(neural crest cell migration);GO:0001843(neural tube closure);GO:0003779(actin binding);GO:0005737(cytoplasm);GO:0007266(Rho protein signal transduction);GO:0007399(nervous system development);GO:0008157(protein phosphatase 1 binding);GO:0030027(lamellipodium);GO:0030036(actin cytoskeleton organization);GO:0042995(cell projection);GO:0043085(positive regulation of catalytic activity);GO…	NA	no
ENSG00000180198	RCC1	-0.22501	0.440804	1	0.019	0.051	regulator of chromosome condensation 1 [Source:HGNC Symbol;Acc:HGNC:1913]	GO:0000082(G1/S transition of mitotic cell cycle);GO:0000785(chromatin);GO:0000794(condensed nuclear chromosome);GO:0003677(DNA binding);GO:0003682(chromatin binding);GO:0005085(guanyl-nucleotide exchange factor activity);GO:0005515(protein binding);GO:0005634(nucleus);GO:0005654(nucleoplasm);GO:0005694(chromosome);GO:0005737(cytoplasm);GO:0007049(cell cycle);GO:0007052(mitotic spindle organizati…	NA	no
ENSG00000180098	TRNAU1AP	0.627838	0.00491038	1	0.093	0.02	tRNA selenocysteine 1 associated protein 1 [Source:HGNC Symbol;Acc:HGNC:30813]	GO:0000049(tRNA binding);GO:0001514(selenocysteine incorporation);GO:0003676(nucleic acid binding);GO:0003723(RNA binding);GO:0005515(protein binding);GO:0005634(nucleus);GO:0005737(cytoplasm);GO:0006412(translation)	NA	no
ENSG00000197989	SNHG12	0.00956876	0.308959	1	0.028	0.051	small nucleolar RNA host gene 12 [Source:HGNC Symbol;Acc:HGNC:30062]	GO:0005730(nucleolus);GO:0006396(RNA processing)	NA	no
ENSG00000120656	TAF12	-0.471392	0.0892018	1	0.028	0.102	TATA-box binding protein associated factor 12 [Source:HGNC Symbol;Acc:HGNC:11545]	GO:0000124(SAGA complex);GO:0003677(DNA binding);GO:0003713(transcription coactivator activity);GO:0005515(protein binding);GO:0005634(nucleus);GO:0005654(nucleoplasm);GO:0005669(transcription factor TFIID complex);GO:0006282(regulation of DNA repair);GO:0006352(DNA-templated transcription initiation);GO:0006355(regulation of DNA-templated transcription);GO:0006357(regulation of transcription by …	03022(Basal transcription factors)	no
	LINC01715	0.0463339	0.730569	1	0.009	0	NA	NA	NA	no
	AL360012.1	0.0612774	0.730569	1	0.009	0	NA	NA	NA	no
ENSG00000162419	GMEB1	0.0735366	0.0757815	1	0.028	0.031	glucocorticoid modulatory element binding protein 1 [Source:HGNC Symbol;Acc:HGNC:4370]	GO:0000785(chromatin);GO:0000978(RNA polymerase II cis-regulatory region sequence-specific DNA binding);GO:0000981(DNA-binding transcription factor activity, RNA polymerase II-specific);GO:0001228(DNA-binding transcription activator activity, RNA polymerase II-specific);GO:0003677(DNA binding);GO:0003700(DNA-binding transcription factor activity);GO:0005515(protein binding);GO:0005634(nucleus);GO…	NA	no
ENSG00000198492	YTHDF2	0.749677	0.0147168	1	0.213	0.082	YTH N6-methyladenosine RNA binding protein 2 [Source:HGNC Symbol;Acc:HGNC:31675]	GO:0000932(P-body);GO:0001556(oocyte maturation);GO:0002376(immune system process);GO:0003723(RNA binding);GO:0003729(mRNA binding);GO:0005515(protein binding);GO:0005634(nucleus);GO:0005737(cytoplasm);GO:0005829(cytosol);GO:0006402(mRNA catabolic process);GO:0006959(humoral immune response);GO:0007049(cell cycle);GO:0007276(gamete generation);GO:0007283(spermatogenesis);GO:0007284(spermatogonial…	NA	no
ENSG00000159023	EPB41	-0.0510402	1	1	0.009	0.02	erythrocyte membrane protein band 4.1 [Source:HGNC Symbol;Acc:HGNC:3377]	GO:0003779(actin binding);GO:0005198(structural molecule activity);GO:0005200(structural constituent of cytoskeleton);GO:0005515(protein binding);GO:0005516(calmodulin binding);GO:0005545(1-phosphatidylinositol binding);GO:0005634(nucleus);GO:0005737(cytoplasm);GO:0005829(cytosol);GO:0005856(cytoskeleton);GO:0005886(plasma membrane);GO:0005938(cell cortex);GO:0007049(cell cycle);GO:0008092(cytosk…	NA	no
ENSG00000116350	SRSF4	-0.227698	0.320013	1	0.157	0.235	serine and arginine rich splicing factor 4 [Source:HGNC Symbol;Acc:HGNC:10786]	GO:0000375(RNA splicing, via transesterification reactions);GO:0000398(mRNA splicing, via spliceosome);GO:0003676(nucleic acid binding);GO:0003723(RNA binding);GO:0005515(protein binding);GO:0005634(nucleus);GO:0005654(nucleoplasm);GO:0006397(mRNA processing);GO:0008380(RNA splicing);GO:0016607(nuclear speck);GO:0032868(response to insulin);GO:0048025(negative regulation of mRNA splicing, via spl…	03040(Spliceosome);05168(Herpes simplex virus 1 infection)	no
ENSG00000116353	MECR	0.19165	0.769559	1	0.037	0.01	mitochondrial trans-2-enoyl-CoA reductase [Source:HGNC Symbol;Acc:HGNC:19691]	GO:0005634(nucleus);GO:0005737(cytoplasm);GO:0005739(mitochondrion);GO:0005759(mitochondrial matrix);GO:0006629(lipid metabolic process);GO:0006631(fatty acid metabolic process);GO:0006633(fatty acid biosynthetic process);GO:0008152(metabolic process);GO:0016491(oxidoreductase activity);GO:0019166(trans-2-enoyl-CoA reductase (NADPH) activity)	00061(Fatty acid biosynthesis);00062(Fatty acid elongation);01100(Metabolic pathways);01212(Fatty acid metabolism)	no
ENSG00000060656	PTPRU	0.0820605	0.730569	1	0.009	0	protein tyrosine phosphatase receptor type U [Source:HGNC Symbol;Acc:HGNC:9683]	GO:0004721(phosphoprotein phosphatase activity);GO:0004725(protein tyrosine phosphatase activity);GO:0005001(transmembrane receptor protein tyrosine phosphatase activity);GO:0005515(protein binding);GO:0005886(plasma membrane);GO:0005911(cell-cell junction);GO:0006470(protein dephosphorylation);GO:0007155(cell adhesion);GO:0007185(transmembrane receptor protein tyrosine phosphatase signaling path…	NA	no
ENSG00000162511	LAPTM5	-0.235606	0.292786	1	0.111	0.173	lysosomal protein transmembrane 5 [Source:HGNC Symbol;Acc:HGNC:29612]	GO:0002357(defense response to tumor cell);GO:0002720(positive regulation of cytokine production involved in immune response);GO:0005515(protein binding);GO:0005764(lysosome);GO:0005765(lysosomal membrane);GO:0005829(cytosol);GO:0005886(plasma membrane);GO:0006622(protein targeting to lysosome);GO:0006886(intracellular protein transport);GO:0006919(activation of cysteine-type endopeptidase activi…	04142(Lysosome)	no
ENSG00000162512	SDC3	0.200645	0.484368	1	0.093	0.082	syndecan 3 [Source:HGNC Symbol;Acc:HGNC:10660]	GO:0005515(protein binding);GO:0005796(Golgi lumen);GO:0005886(plasma membrane);GO:0009986(cell surface);GO:0016020(membrane);GO:0016477(cell migration);GO:0042802(identical protein binding);GO:0043202(lysosomal lumen);GO:0044393(microspike);GO:0062023(collagen-containing extracellular matrix)	04514(Cell adhesion molecules)	no
ENSG00000134644	PUM1	0.124995	0.516484	1	0.185	0.204	pumilio RNA binding family member 1 [Source:HGNC Symbol;Acc:HGNC:14957]	GO:0000932(P-body);GO:0003723(RNA binding);GO:0003730(mRNA 3'-UTR binding);GO:0005515(protein binding);GO:0005654(nucleoplasm);GO:0005737(cytoplasm);GO:0005829(cytosol);GO:0006417(regulation of translation);GO:0007283(spermatogenesis);GO:0008344(adult locomotory behavior);GO:0010494(cytoplasmic stress granule);GO:0010608(post-transcriptional regulation of gene expression);GO:0016441(post-transcri…	05017(Spinocerebellar ataxia)	no
ENSG00000060688	SNRNP40	0.264095	0.279405	1	0.056	0.041	small nuclear ribonucleoprotein U5 subunit 40 [Source:HGNC Symbol;Acc:HGNC:30857]	GO:0000375(RNA splicing, via transesterification reactions);GO:0000398(mRNA splicing, via spliceosome);GO:0003723(RNA binding);GO:0005515(protein binding);GO:0005634(nucleus);GO:0005654(nucleoplasm);GO:0005681(spliceosomal complex);GO:0005682(U5 snRNP);GO:0005732(sno(s)RNA-containing ribonucleoprotein complex);GO:0005829(cytosol);GO:0006396(RNA processing);GO:0006397(mRNA processing);GO:0008380(R…	03040(Spliceosome)	no
ENSG00000121766	ZCCHC17	-0.266113	0.5203	1	0.083	0.143	zinc finger CCHC-type containing 17 [Source:HGNC Symbol;Acc:HGNC:30246]	GO:0003676(nucleic acid binding);GO:0003723(RNA binding);GO:0005515(protein binding);GO:0005634(nucleus);GO:0005730(nucleolus);GO:0008270(zinc ion binding);GO:0022625(cytosolic large ribosomal subunit);GO:0042802(identical protein binding);GO:0043489(RNA stabilization);GO:0046872(metal ion binding);GO:1990904(ribonucleoprotein complex)	NA	no
ENSG00000121769	FABP3	-0.256393	0.110234	1	0	0.041	fatty acid binding protein 3 [Source:HGNC Symbol;Acc:HGNC:3557]	GO:0005515(protein binding);GO:0005615(extracellular space);GO:0005634(nucleus);GO:0005737(cytoplasm);GO:0005829(cytosol);GO:0008092(cytoskeletal protein binding);GO:0008285(negative regulation of cell population proliferation);GO:0008289(lipid binding);GO:0015909(long-chain fatty acid transport);GO:0032365(intracellular lipid transport);GO:0036041(long-chain fatty acid binding);GO:0042632(choles…	03320(PPAR signaling pathway)	no
ENSG00000168528	SERINC2	-0.273771	0.391579	1	0.009	0.051	serine incorporator 2 [Source:HGNC Symbol;Acc:HGNC:23231]	GO:0016020(membrane);GO:0070062(extracellular exosome)	NA	no
ENSG00000142910	TINAGL1	-0.169154	0.00736111	1	0.102	0.184	tubulointerstitial nephritis antigen like 1 [Source:HGNC Symbol;Acc:HGNC:19168]	GO:0005201(extracellular matrix structural constituent);GO:0005515(protein binding);GO:0005576(extracellular region);GO:0005615(extracellular space);GO:0005737(cytoplasm);GO:0006508(proteolysis);GO:0008234(cysteine-type peptidase activity);GO:0016197(endosomal transport);GO:0043236(laminin binding);GO:0062023(collagen-containing extracellular matrix);GO:0070062(extracellular exosome)	NA	no
ENSG00000162517	PEF1	-0.132873	0.527667	1	0.056	0.102	penta-EF-hand domain containing 1 [Source:HGNC Symbol;Acc:HGNC:30009]	GO:0003723(RNA binding);GO:0005509(calcium ion binding);GO:0005515(protein binding);GO:0005737(cytoplasm);GO:0005783(endoplasmic reticulum);GO:0006888(endoplasmic reticulum to Golgi vesicle-mediated transport);GO:0012507(ER to Golgi transport vesicle membrane);GO:0014029(neural crest formation);GO:0014032(neural crest cell development);GO:0016020(membrane);GO:0030127(COPII vesicle coat);GO:003141…	NA	no
ENSG00000084636	COL16A1	-0.035509	0.684804	1	0	0.01	collagen type XVI alpha 1 chain [Source:HGNC Symbol;Acc:HGNC:2193]	GO:0005178(integrin binding);GO:0005201(extracellular matrix structural constituent);GO:0005515(protein binding);GO:0005576(extracellular region);GO:0005581(collagen trimer);GO:0005594(collagen type IX trimer);GO:0005597(collagen type XVI trimer);GO:0005615(extracellular space);GO:0005788(endoplasmic reticulum lumen);GO:0007155(cell adhesion);GO:0007229(integrin-mediated signaling pathway);GO:000…	04974(Protein digestion and absorption)	no
ENSG00000184007	PTP4A2	-0.140994	0.179322	1	0.139	0.214	protein tyrosine phosphatase 4A2 [Source:HGNC Symbol;Acc:HGNC:9635]	GO:0004721(phosphoprotein phosphatase activity);GO:0004725(protein tyrosine phosphatase activity);GO:0004727(prenylated protein tyrosine phosphatase activity);GO:0005515(protein binding);GO:0005634(nucleus);GO:0005737(cytoplasm);GO:0005768(endosome);GO:0005769(early endosome);GO:0005829(cytosol);GO:0005886(plasma membrane);GO:0006470(protein dephosphorylation);GO:0008138(protein tyrosine/serine/t…	NA	no
ENSG00000121774	KHDRBS1	0.191793	0.139027	1	0.241	0.276	KH RNA binding domain containing, signal transduction associated 1 [Source:HGNC Symbol;Acc:HGNC:18116]	GO:0000082(G1/S transition of mitotic cell cycle);GO:0000086(G2/M transition of mitotic cell cycle);GO:0000122(negative regulation of transcription by RNA polymerase II);GO:0000381(regulation of alternative mRNA splicing, via spliceosome);GO:0003676(nucleic acid binding);GO:0003677(DNA binding);GO:0003723(RNA binding);GO:0003729(mRNA binding);GO:0005515(protein binding);GO:0005634(nucleus);GO:000…	NA	no
ENSG00000121775	TMEM39B	0.00739983	0.994826	1	0.019	0.02	transmembrane protein 39B [Source:HGNC Symbol;Acc:HGNC:25510]	GO:0005783(endoplasmic reticulum);GO:0005789(endoplasmic reticulum membrane);GO:0008150(biological_process);GO:0016020(membrane)	NA	no
ENSG00000025800	KPNA6	0.0128122	0.196146	1	0.093	0.143	karyopherin subunit alpha 6 [Source:HGNC Symbol;Acc:HGNC:6399]	GO:0005515(protein binding);GO:0005634(nucleus);GO:0005654(nucleoplasm);GO:0005737(cytoplasm);GO:0005829(cytosol);GO:0006366(transcription by RNA polymerase II);GO:0006606(protein import into nucleus);GO:0006607(NLS-bearing protein import into nucleus);GO:0008139(nuclear localization sequence binding);GO:0015031(protein transport);GO:0016020(membrane);GO:0019079(viral genome replication);GO:00425…	05164(Influenza A)	no
ENSG00000084652	TXLNA	-0.0237804	0.772726	1	0.056	0.071	taxilin alpha [Source:HGNC Symbol;Acc:HGNC:30685]	GO:0005515(protein binding);GO:0005576(extracellular region);GO:0005737(cytoplasm);GO:0005829(cytosol);GO:0006887(exocytosis);GO:0016020(membrane);GO:0019905(syntaxin binding);GO:0042113(B cell activation)	NA	no
ENSG00000160050	CCDC28B	-0.216198	0.31607	1	0.046	0.071	coiled-coil domain containing 28B [Source:HGNC Symbol;Acc:HGNC:28163]	GO:0005515(protein binding);GO:0005737(cytoplasm);GO:0005813(centrosome);GO:0005815(microtubule organizing center);GO:0005856(cytoskeleton);GO:0030030(cell projection organization);GO:0060271(cilium assembly)	NA	no
ENSG00000160051	IQCC	0.0850932	0.730569	1	0.009	0	IQ motif containing C [Source:HGNC Symbol;Acc:HGNC:25545]	GO:0005515(protein binding)	NA	no
ENSG00000160055	TMEM234	0.0953628	0.730569	1	0.009	0	transmembrane protein 234 [Source:HGNC Symbol;Acc:HGNC:28837]	GO:0005515(protein binding);GO:0016020(membrane)	NA	no
ENSG00000084623	EIF3I	0.35199	0.0193948	1	0.148	0.102	eukaryotic translation initiation factor 3 subunit I [Source:HGNC Symbol;Acc:HGNC:3272]	GO:0001732(formation of cytoplasmic translation initiation complex);GO:0002183(cytoplasmic translational initiation);GO:0003723(RNA binding);GO:0003743(translation initiation factor activity);GO:0005515(protein binding);GO:0005737(cytoplasm);GO:0005829(cytosol);GO:0005852(eukaryotic translation initiation factor 3 complex);GO:0006412(translation);GO:0006413(translational initiation);GO:0016282(eu…	03013(RNA transport)	no
ENSG00000183615	FAM167B	0.0914007	0.51977	1	0.222	0.235	family with sequence similarity 167 member B [Source:HGNC Symbol;Acc:HGNC:28133]	NA	NA	no
ENSG00000182866	LCK	-0.0325515	0.684804	1	0	0.01	LCK proto-oncogene, Src family tyrosine kinase [Source:HGNC Symbol;Acc:HGNC:6524]	GO:0000166(nucleotide binding);GO:0000242(pericentriolar material);GO:0001772(immunological synapse);GO:0001784(phosphotyrosine residue binding);GO:0004672(protein kinase activity);GO:0004713(protein tyrosine kinase activity);GO:0004715(non-membrane spanning protein tyrosine kinase activity);GO:0004722(protein serine/threonine phosphatase activity);GO:0005102(signaling receptor binding);GO:000551…	04064(NF-kappa B signaling pathway);04380(Osteoclast differentiation);04650(Natural killer cell mediated cytotoxicity);04658(Th1 and Th2 cell differentiation);04659(Th17 cell differentiation);04660(T cell receptor signaling pathway);05135(Yersinia infection);05166(Human T-cell leukemia virus 1 infection);05235(PD-L1 expression and PD-1 checkpoint pathway in cancer);05340(Primary immunodeficiency)	no
ENSG00000116478	HDAC1	0.35105	0.0837163	1	0.157	0.122	histone deacetylase 1 [Source:HGNC Symbol;Acc:HGNC:4852]	GO:0000118(histone deacetylase complex);GO:0000122(negative regulation of transcription by RNA polymerase II);GO:0000785(chromatin);GO:0000792(heterochromatin);GO:0000976(transcription cis-regulatory region binding);GO:0000978(RNA polymerase II cis-regulatory region sequence-specific DNA binding);GO:0000979(RNA polymerase II core promoter sequence-specific DNA binding);GO:0001046(core promoter se…	04110(Cell cycle);04213(Longevity regulating pathway - multiple species);04330(Notch signaling pathway);04919(Thyroid hormone signaling pathway);05016(Huntington disease);05031(Amphetamine addiction);05034(Alcoholism);05165(Human papillomavirus infection);05169(Epstein-Barr virus infection);05200(Pathways in cancer);05202(Transcriptional misregulation in cancer);05203(Viral carcinogenesis);05206(…	no
ENSG00000175130	MARCKSL1	-0.378356	0.100311	1	0.454	0.622	MARCKS like 1 [Source:HGNC Symbol;Acc:HGNC:7142]	GO:0003779(actin binding);GO:0005515(protein binding);GO:0005516(calmodulin binding);GO:0005737(cytoplasm);GO:0005856(cytoskeleton);GO:0005886(plasma membrane);GO:0007015(actin filament organization);GO:0007417(central nervous system development);GO:0008283(cell population proliferation);GO:0008284(positive regulation of cell population proliferation);GO:0016020(membrane);GO:0051015(actin filamen…	04666(Fc gamma R-mediated phagocytosis);05140(Leishmaniasis)	no
ENSG00000225828	FAM229A	-0.110823	0.684804	1	0	0.01	family with sequence similarity 229 member A [Source:HGNC Symbol;Acc:HGNC:44652]	NA	NA	no
ENSG00000160058	BSDC1	-0.278232	0.522226	1	0.056	0.112	BSD domain containing 1 [Source:HGNC Symbol;Acc:HGNC:25501]	GO:0005515(protein binding);GO:0005737(cytoplasm)	NA	no
ENSG00000160062	ZBTB8A	0.0781521	0.226387	1	0.037	0.051	zinc finger and BTB domain containing 8A [Source:HGNC Symbol;Acc:HGNC:24172]	GO:0000122(negative regulation of transcription by RNA polymerase II);GO:0000976(transcription cis-regulatory region binding);GO:0000978(RNA polymerase II cis-regulatory region sequence-specific DNA binding);GO:0000981(DNA-binding transcription factor activity, RNA polymerase II-specific);GO:0001223(transcription coactivator binding);GO:0001227(DNA-binding transcription repressor activity, RNA po…	NA	no
ENSG00000176261	ZBTB8OS	0.1019	0.601293	1	0.065	0.041	zinc finger and BTB domain containing 8 opposite strand [Source:HGNC Symbol;Acc:HGNC:24094]	GO:0005515(protein binding);GO:0005634(nucleus);GO:0005654(nucleoplasm);GO:0005737(cytoplasm);GO:0006388(tRNA splicing, via endonucleolytic cleavage and ligation);GO:0008033(tRNA processing);GO:0046872(metal ion binding);GO:0072669(tRNA-splicing ligase complex)	NA	no
ENSG00000162521	RBBP4	0.196107	0.215277	1	0.167	0.194	RB binding protein 4, chromatin remodeling factor [Source:HGNC Symbol;Acc:HGNC:9887]	GO:0000118(histone deacetylase complex);GO:0000122(negative regulation of transcription by RNA polymerase II);GO:0000781(chromosome, telomeric region);GO:0000785(chromatin);GO:0000978(RNA polymerase II cis-regulatory region sequence-specific DNA binding);GO:0005515(protein binding);GO:0005634(nucleus);GO:0005654(nucleoplasm);GO:0005694(chromosome);GO:0005829(cytosol);GO:0006260(DNA replication);G…	04218(Cellular senescence)	no
ENSG00000162520	SYNC	-0.126816	0.353004	1	0.065	0.082	syncoilin, intermediate filament protein [Source:HGNC Symbol;Acc:HGNC:28897]	GO:0005515(protein binding);GO:0005737(cytoplasm);GO:0005829(cytosol);GO:0005882(intermediate filament);GO:0030018(Z disc);GO:0031594(neuromuscular junction);GO:0042383(sarcolemma);GO:0045103(intermediate filament-based process);GO:0048471(perinuclear region of cytoplasm)	NA	no
ENSG00000162522	KIAA1522	0.0543993	0.0356938	1	0.028	0.02	KIAA1522 [Source:HGNC Symbol;Acc:HGNC:29301]	GO:0030154(cell differentiation)	NA	no
	YARS	-0.126213	0.0569833	1	0.019	0.071	NA	NA	NA	no
ENSG00000116497	S100PBP	0.473131	0.0528466	1	0.102	0.041	S100P binding protein [Source:HGNC Symbol;Acc:HGNC:25768]	GO:0005515(protein binding);GO:0005634(nucleus);GO:0005829(cytosol);GO:0016607(nuclear speck);GO:0048306(calcium-dependent protein binding)	NA	no
ENSG00000121900	TMEM54	-0.177707	1	1	0.009	0.031	transmembrane protein 54 [Source:HGNC Symbol;Acc:HGNC:24143]	GO:0003674(molecular_function);GO:0005515(protein binding);GO:0005575(cellular_component);GO:0008150(biological_process);GO:0016020(membrane)	NA	no
ENSG00000116514	RNF19B	0.021481	1	1	0.009	0.01	ring finger protein 19B [Source:HGNC Symbol;Acc:HGNC:26886]	GO:0000151(ubiquitin ligase complex);GO:0000209(protein polyubiquitination);GO:0002250(adaptive immune response);GO:0002376(immune system process);GO:0004842(ubiquitin-protein transferase activity);GO:0005515(protein binding);GO:0005737(cytoplasm);GO:0005783(endoplasmic reticulum);GO:0005789(endoplasmic reticulum membrane);GO:0005829(cytosol);GO:0006511(ubiquitin-dependent protein catabolic proce…	NA	no
ENSG00000004455	AK2	0.119864	0.00479972	1	0.074	0.153	adenylate kinase 2 [Source:HGNC Symbol;Acc:HGNC:362]	GO:0000166(nucleotide binding);GO:0004017(adenylate kinase activity);GO:0004550(nucleoside diphosphate kinase activity);GO:0005515(protein binding);GO:0005524(ATP binding);GO:0005737(cytoplasm);GO:0005739(mitochondrion);GO:0005758(mitochondrial intermembrane space);GO:0006139(nucleobase-containing compound metabolic process);GO:0006172(ADP biosynthetic process);GO:0009117(nucleotide metabolic pro…	00230(Purine metabolism);00730(Thiamine metabolism);01100(Metabolic pathways);01240(Biosynthesis of cofactors)	no
ENSG00000142920	AZIN2	0.178076	0.457699	1	0.019	0	antizyme inhibitor 2 [Source:HGNC Symbol;Acc:HGNC:29957]	GO:0003824(catalytic activity);GO:0005515(protein binding);GO:0005634(nucleus);GO:0005737(cytoplasm);GO:0005739(mitochondrion);GO:0005793(endoplasmic reticulum-Golgi intermediate compartment);GO:0005794(Golgi apparatus);GO:0005801(cis-Golgi network);GO:0005802(trans-Golgi network);GO:0005829(cytosol);GO:0006591(ornithine metabolic process);GO:0006596(polyamine biosynthetic process);GO:0007283(spe…	00330(Arginine and proline metabolism);01100(Metabolic pathways)	no
ENSG00000116525	TRIM62	-0.0469243	0.393001	1	0	0.02	tripartite motif containing 62 [Source:HGNC Symbol;Acc:HGNC:25574]	GO:0002376(immune system process);GO:0003713(transcription coactivator activity);GO:0004842(ubiquitin-protein transferase activity);GO:0005515(protein binding);GO:0005737(cytoplasm);GO:0005829(cytosol);GO:0008270(zinc ion binding);GO:0010719(negative regulation of epithelial to mesenchymal transition);GO:0016567(protein ubiquitination);GO:0016740(transferase activity);GO:0019076(viral release fro…	NA	no
ENSG00000160094	ZNF362	0.218242	0.0347944	1	0.046	0.051	zinc finger protein 362 [Source:HGNC Symbol;Acc:HGNC:18079]	GO:0000978(RNA polymerase II cis-regulatory region sequence-specific DNA binding);GO:0003677(DNA binding);GO:0003700(DNA-binding transcription factor activity);GO:0005634(nucleus);GO:0006357(regulation of transcription by RNA polymerase II);GO:0046872(metal ion binding)	NA	no
ENSG00000134686	PHC2	-0.0931669	0.0410424	1	0.111	0.122	polyhomeotic homolog 2 [Source:HGNC Symbol;Acc:HGNC:3183]	GO:0000792(heterochromatin);GO:0003677(DNA binding);GO:0005515(protein binding);GO:0005634(nucleus);GO:0005654(nucleoplasm);GO:0007283(spermatogenesis);GO:0008270(zinc ion binding);GO:0031519(PcG protein complex);GO:0035102(PRC1 complex);GO:0042802(identical protein binding);GO:0046872(metal ion binding)	NA	no
ENSG00000121904	CSMD2	-0.0595949	1	1	0.009	0.02	CUB and Sushi multiple domains 2 [Source:HGNC Symbol;Acc:HGNC:19290]	GO:0005886(plasma membrane);GO:0016020(membrane)	NA	no
ENSG00000163866	SMIM12	-0.0817674	0.32011	1	0.065	0.071	small integral membrane protein 12 [Source:HGNC Symbol;Acc:HGNC:25154]	GO:0005515(protein binding);GO:0016020(membrane)	NA	no
ENSG00000187513	GJA4	-0.172409	0.748879	1	0.204	0.214	gap junction protein alpha 4 [Source:HGNC Symbol;Acc:HGNC:4278]	GO:0001568(blood vessel development);GO:0003158(endothelium development);GO:0005243(gap junction channel activity);GO:0005515(protein binding);GO:0005886(plasma membrane);GO:0005921(gap junction);GO:0005922(connexin complex);GO:0006816(calcium ion transport);GO:0007043(cell-cell junction assembly);GO:0007154(cell communication);GO:0007267(cell-cell signaling);GO:0016020(membrane);GO:0048265(respo…	NA	no
	AC114490.3	0.00252193	1	1	0.009	0.01	NA	NA	NA	no
ENSG00000163867	ZMYM6	0.291275	0.271044	1	0.028	0	zinc finger MYM-type containing 6 [Source:HGNC Symbol;Acc:HGNC:13050]	GO:0003677(DNA binding);GO:0005515(protein binding);GO:0005634(nucleus);GO:0007010(cytoskeleton organization);GO:0008270(zinc ion binding);GO:0022604(regulation of cell morphogenesis);GO:0046872(metal ion binding)	NA	no
ENSG00000197056	ZMYM1	0.390767	0.661371	1	0.056	0.01	zinc finger MYM-type containing 1 [Source:HGNC Symbol;Acc:HGNC:26253]	GO:0005634(nucleus);GO:0008270(zinc ion binding);GO:0046872(metal ion binding);GO:0046983(protein dimerization activity)	NA	no
ENSG00000116560	SFPQ	0.176047	0.020095	1	0.296	0.367	splicing factor proline and glutamine rich [Source:HGNC Symbol;Acc:HGNC:10774]	GO:0000122(negative regulation of transcription by RNA polymerase II);GO:0000380(alternative mRNA splicing, via spliceosome);GO:0000724(double-strand break repair via homologous recombination);GO:0000785(chromatin);GO:0000976(transcription cis-regulatory region binding);GO:0002218(activation of innate immune response);GO:0002376(immune system process);GO:0003676(nucleic acid binding);GO:0003677(D…	NA	no
ENSG00000146463	ZMYM4	0.0756228	0.904988	1	0.093	0.071	zinc finger MYM-type containing 4 [Source:HGNC Symbol;Acc:HGNC:13055]	GO:0003677(DNA binding);GO:0005515(protein binding);GO:0007010(cytoskeleton organization);GO:0008270(zinc ion binding);GO:0022604(regulation of cell morphogenesis);GO:0046872(metal ion binding)	NA	no
ENSG00000142687	KIAA0319L	-0.00962684	0.639608	1	0.074	0.102	KIAA0319 like [Source:HGNC Symbol;Acc:HGNC:30071]	GO:0000139(Golgi membrane);GO:0001764(neuron migration);GO:0005515(protein binding);GO:0005730(nucleolus);GO:0005794(Golgi apparatus);GO:0005886(plasma membrane);GO:0016020(membrane);GO:0031410(cytoplasmic vesicle)	NA	no
ENSG00000126067	PSMB2	0.256613	0.156992	1	0.222	0.194	proteasome 20S subunit beta 2 [Source:HGNC Symbol;Acc:HGNC:9539]	GO:0000502(proteasome complex);GO:0005515(protein binding);GO:0005634(nucleus);GO:0005654(nucleoplasm);GO:0005737(cytoplasm);GO:0005829(cytosol);GO:0005839(proteasome core complex);GO:0010243(response to organonitrogen compound);GO:0010498(proteasomal protein catabolic process);GO:0014070(response to organic cyclic compound);GO:0016020(membrane);GO:0019774(proteasome core complex, beta-subunit co…	03050(Proteasome);05010(Alzheimer disease);05012(Parkinson disease);05014(Amyotrophic lateral sclerosis);05016(Huntington disease);05017(Spinocerebellar ataxia);05020(Prion disease);05022(Pathways of neurodegeneration - multiple diseases)	no
ENSG00000092853	CLSPN	-0.165102	0.211918	1	0	0.031	claspin [Source:HGNC Symbol;Acc:HGNC:19715]	GO:0000076(DNA replication checkpoint signaling);GO:0000077(DNA damage checkpoint signaling);GO:0000217(DNA secondary structure binding);GO:0003677(DNA binding);GO:0005515(protein binding);GO:0005634(nucleus);GO:0005654(nucleoplasm);GO:0005794(Golgi apparatus);GO:0006281(DNA repair);GO:0006974(cellular response to DNA damage stimulus);GO:0007049(cell cycle);GO:0007095(mitotic G2 DNA damage checkp…	NA	no
ENSG00000134698	AGO4	0.189492	0.910781	1	0.074	0.051	argonaute RISC component 4 [Source:HGNC Symbol;Acc:HGNC:18424]	GO:0000932(P-body);GO:0003676(nucleic acid binding);GO:0003723(RNA binding);GO:0003725(double-stranded RNA binding);GO:0003727(single-stranded RNA binding);GO:0004521(endoribonuclease activity);GO:0005515(protein binding);GO:0005634(nucleus);GO:0005737(cytoplasm);GO:0005829(cytosol);GO:0006402(mRNA catabolic process);GO:0006417(regulation of translation);GO:0007130(synaptonemal complex assembly);…	NA	no
ENSG00000092847	AGO1	-0.0250714	0.0436515	1	0.037	0.082	argonaute RISC component 1 [Source:HGNC Symbol;Acc:HGNC:3262]	GO:0000932(P-body);GO:0000956(nuclear-transcribed mRNA catabolic process);GO:0000993(RNA polymerase II complex binding);GO:0001046(core promoter sequence-specific DNA binding);GO:0003676(nucleic acid binding);GO:0003723(RNA binding);GO:0003725(double-stranded RNA binding);GO:0003727(single-stranded RNA binding);GO:0005515(protein binding);GO:0005634(nucleus);GO:0005654(nucleoplasm);GO:0005737(cyt…	NA	no
	AL139286.2	0.133505	0.730569	1	0.009	0	NA	NA	NA	no
ENSG00000126070	AGO3	-0.216836	0.334822	1	0.102	0.163	argonaute RISC catalytic component 3 [Source:HGNC Symbol;Acc:HGNC:18421]	GO:0000794(condensed nuclear chromosome);GO:0000932(P-body);GO:0003676(nucleic acid binding);GO:0003723(RNA binding);GO:0003725(double-stranded RNA binding);GO:0003727(single-stranded RNA binding);GO:0003743(translation initiation factor activity);GO:0004518(nuclease activity);GO:0004519(endonuclease activity);GO:0004521(endoribonuclease activity);GO:0005515(protein binding);GO:0005654(nucleoplas…	NA	no
	ADPRHL2	-0.11951	0.336551	1	0.028	0.061	NA	NA	NA	no
ENSG00000054116	TRAPPC3	0.0506681	0.0201625	1	0.093	0.133	trafficking protein particle complex subunit 3 [Source:HGNC Symbol;Acc:HGNC:19942]	GO:0000139(Golgi membrane);GO:0005515(protein binding);GO:0005737(cytoplasm);GO:0005783(endoplasmic reticulum);GO:0005794(Golgi apparatus);GO:0005829(cytosol);GO:0006888(endoplasmic reticulum to Golgi vesicle-mediated transport);GO:0006891(intra-Golgi vesicle-mediated transport);GO:0006901(vesicle coating);GO:0016192(vesicle-mediated transport);GO:0030008(TRAPP complex);GO:0033106(cis-Golgi netwo…	NA	no
ENSG00000116871	MAP7D1	-0.114612	0.0592177	1	0.083	0.112	MAP7 domain containing 1 [Source:HGNC Symbol;Acc:HGNC:25514]	GO:0000226(microtubule cytoskeleton organization);GO:0005737(cytoplasm);GO:0005819(spindle);GO:0005856(cytoskeleton);GO:0015630(microtubule cytoskeleton)	NA	no
ENSG00000054118	THRAP3	0.0883209	0.135304	1	0.167	0.173	thyroid hormone receptor associated protein 3 [Source:HGNC Symbol;Acc:HGNC:22964]	GO:0000166(nucleotide binding);GO:0000381(regulation of alternative mRNA splicing, via spliceosome);GO:0000956(nuclear-transcribed mRNA catabolic process);GO:0000978(RNA polymerase II cis-regulatory region sequence-specific DNA binding);GO:0003677(DNA binding);GO:0003712(transcription coregulator activity);GO:0003713(transcription coactivator activity);GO:0003723(RNA binding);GO:0005515(protein b…	NA	no
ENSG00000214193	SH3D21	-0.0454418	0.393001	1	0	0.02	SH3 domain containing 21 [Source:HGNC Symbol;Acc:HGNC:26236]	GO:0005515(protein binding);GO:0005654(nucleoplasm);GO:0005886(plasma membrane);GO:0007015(actin filament organization);GO:0016477(cell migration)	NA	no
ENSG00000142694	EVA1B	0.461045	0.0323826	1	0.25	0.245	eva-1 homolog B [Source:HGNC Symbol;Acc:HGNC:25558]	GO:0005515(protein binding);GO:0016020(membrane)	NA	no
ENSG00000196182	STK40	0.275508	0.0819867	1	0.046	0.02	serine/threonine kinase 40 [Source:HGNC Symbol;Acc:HGNC:21373]	GO:0000166(nucleotide binding);GO:0003016(respiratory system process);GO:0004672(protein kinase activity);GO:0004674(protein serine/threonine kinase activity);GO:0005515(protein binding);GO:0005524(ATP binding);GO:0005634(nucleus);GO:0005654(nucleoplasm);GO:0005737(cytoplasm);GO:0005829(cytosol);GO:0005977(glycogen metabolic process);GO:0006468(protein phosphorylation);GO:0010468(regulation of ge…	NA	no
ENSG00000181817	LSM10	0.0364448	0.0500713	1	0.046	0.112	LSM10, U7 small nuclear RNA associated [Source:HGNC Symbol;Acc:HGNC:17562]	GO:0003723(RNA binding);GO:0005515(protein binding);GO:0005634(nucleus);GO:0005654(nucleoplasm);GO:0005683(U7 snRNP);GO:0006397(mRNA processing);GO:0006398(mRNA 3'-end processing by stem-loop binding and cleavage);GO:0008380(RNA splicing);GO:0015030(Cajal body);GO:0016604(nuclear body);GO:0071208(histone pre-mRNA DCP binding);GO:0071209(U7 snRNA binding);GO:0071254(cytoplasmic U snRNP body);GO:19…	NA	no
ENSG00000116898	MRPS15	-0.529241	0.0319391	1	0.037	0.122	mitochondrial ribosomal protein S15 [Source:HGNC Symbol;Acc:HGNC:14504]	GO:0003723(RNA binding);GO:0003735(structural constituent of ribosome);GO:0005654(nucleoplasm);GO:0005730(nucleolus);GO:0005737(cytoplasm);GO:0005739(mitochondrion);GO:0005743(mitochondrial inner membrane);GO:0005759(mitochondrial matrix);GO:0005761(mitochondrial ribosome);GO:0005763(mitochondrial small ribosomal subunit);GO:0005840(ribosome);GO:0006412(translation);GO:0032543(mitochondrial trans…	03010(Ribosome)	no
ENSG00000119535	CSF3R	0.0396074	1	1	0.009	0.01	colony stimulating factor 3 receptor [Source:HGNC Symbol;Acc:HGNC:2439]	GO:0004896(cytokine receptor activity);GO:0005515(protein binding);GO:0005576(extracellular region);GO:0005765(lysosomal membrane);GO:0005886(plasma membrane);GO:0006952(defense response);GO:0007155(cell adhesion);GO:0007165(signal transduction);GO:0009897(external side of plasma membrane);GO:0016020(membrane);GO:0019221(cytokine-mediated signaling pathway);GO:0019955(cytokine binding);GO:0030593…	04060(Cytokine-cytokine receptor interaction);04151(PI3K-Akt signaling pathway);04630(JAK-STAT signaling pathway);04640(Hematopoietic cell lineage);05200(Pathways in cancer)	no
	LINC01137	0.0456314	1	1	0.009	0.01	NA	NA	NA	no
ENSG00000163874	ZC3H12A	-0.0817462	1	1	0.009	0.02	zinc finger CCCH-type containing 12A [Source:HGNC Symbol;Acc:HGNC:26259]	GO:0000184(nuclear-transcribed mRNA catabolic process, nonsense-mediated decay);GO:0000294(nuclear-transcribed mRNA catabolic process, endonucleolytic cleavage-dependent decay);GO:0000932(P-body);GO:0001525(angiogenesis);GO:0001933(negative regulation of protein phosphorylation);GO:0002230(positive regulation of defense response to virus by host);GO:0002376(immune system process);GO:0002757(immun…	NA	no
ENSG00000163875	MEAF6	0.312877	0.0124907	1	0.083	0.112	MYST/Esa1 associated factor 6 [Source:HGNC Symbol;Acc:HGNC:25674]	GO:0000123(histone acetyltransferase complex);GO:0000775(chromosome, centromeric region);GO:0000776(kinetochore);GO:0000786(nucleosome);GO:0001558(regulation of cell growth);GO:0005515(protein binding);GO:0005634(nucleus);GO:0005654(nucleoplasm);GO:0005694(chromosome);GO:0005730(nucleolus);GO:0006275(regulation of DNA replication);GO:0006325(chromatin organization);GO:0006338(chromatin remodeling…	NA	no
ENSG00000163877	SNIP1	0.034242	0.0197886	1	0.019	0.01	Smad nuclear interacting protein 1 [Source:HGNC Symbol;Acc:HGNC:30587]	GO:0000398(mRNA splicing, via spliceosome);GO:0003723(RNA binding);GO:0003729(mRNA binding);GO:0005515(protein binding);GO:0005634(nucleus);GO:0005654(nucleoplasm);GO:0005681(spliceosomal complex);GO:0005686(U2 snRNP);GO:0005829(cytosol);GO:0006357(regulation of transcription by RNA polymerase II);GO:0006397(mRNA processing);GO:0007249(I-kappaB kinase/NF-kappaB signaling);GO:0008380(RNA splicing)…	NA	no
ENSG00000163879	DNALI1	0.0404264	1	1	0.009	0.01	dynein axonemal light intermediate chain 1 [Source:HGNC Symbol;Acc:HGNC:14353]	GO:0005515(protein binding);GO:0005737(cytoplasm);GO:0005929(cilium);GO:0005930(axoneme);GO:0030175(filopodium);GO:0030286(dynein complex);GO:0031514(motile cilium);GO:0036126(sperm flagellum);GO:0042995(cell projection);GO:0045504(dynein heavy chain binding);GO:0097729(9+2 motile cilium);GO:0120293(dynein axonemal particle)	05014(Amyotrophic lateral sclerosis);05016(Huntington disease);05022(Pathways of neurodegeneration - multiple diseases)	no
ENSG00000134697	GNL2	-0.0890133	0.141678	1	0.009	0.051	G protein nucleolar 2 [Source:HGNC Symbol;Acc:HGNC:29925]	GO:0000166(nucleotide binding);GO:0003723(RNA binding);GO:0003924(GTPase activity);GO:0005525(GTP binding);GO:0005634(nucleus);GO:0005730(nucleolus);GO:0008150(biological_process);GO:0016020(membrane);GO:0042254(ribosome biogenesis)	03008(Ribosome biogenesis in eukaryotes)	no
ENSG00000116922	C1orf109	0.00780581	0.730524	1	0.019	0.02	chromosome 1 open reading frame 109 [Source:HGNC Symbol;Acc:HGNC:26039]	GO:0005515(protein binding);GO:0005634(nucleus);GO:0005654(nucleoplasm);GO:0005730(nucleolus);GO:0005737(cytoplasm);GO:0005829(cytosol);GO:0042254(ribosome biogenesis);GO:0042273(ribosomal large subunit biogenesis)	NA	no
ENSG00000185090	MANEAL	-0.0690297	0.684804	1	0	0.01	mannosidase endo-alpha like [Source:HGNC Symbol;Acc:HGNC:26452]	GO:0000139(Golgi membrane);GO:0004559(alpha-mannosidase activity);GO:0005794(Golgi apparatus);GO:0016020(membrane);GO:0016787(hydrolase activity);GO:0016798(hydrolase activity, acting on glycosyl bonds)	NA	no
ENSG00000196449	YRDC	0.184636	0.0559662	1	0.028	0.02	yrdC N6-threonylcarbamoyltransferase domain containing [Source:HGNC Symbol;Acc:HGNC:28905]	GO:0000049(tRNA binding);GO:0002949(tRNA threonylcarbamoyladenosine modification);GO:0003725(double-stranded RNA binding);GO:0005515(protein binding);GO:0005737(cytoplasm);GO:0005739(mitochondrion);GO:0005886(plasma membrane);GO:0006450(regulation of translational fidelity);GO:0016020(membrane);GO:0016740(transferase activity);GO:0016779(nucleotidyltransferase activity);GO:0051051(negative regula…	NA	no
ENSG00000197982	C1orf122	-0.0900385	0.00532797	1	0.083	0.163	chromosome 1 open reading frame 122 [Source:HGNC Symbol;Acc:HGNC:24789]	NA	NA	no
ENSG00000188786	MTF1	-0.149456	0.348907	1	0.019	0.051	metal regulatory transcription factor 1 [Source:HGNC Symbol;Acc:HGNC:7428]	GO:0000978(RNA polymerase II cis-regulatory region sequence-specific DNA binding);GO:0000987(cis-regulatory region sequence-specific DNA binding);GO:0001228(DNA-binding transcription activator activity, RNA polymerase II-specific);GO:0003677(DNA binding);GO:0003700(DNA-binding transcription factor activity);GO:0005515(protein binding);GO:0005634(nucleus);GO:0005654(nucleoplasm);GO:0005737(cytopla…	NA	no
ENSG00000204084	INPP5B	-0.118368	0.179444	1	0.019	0.041	inositol polyphosphate-5-phosphatase B [Source:HGNC Symbol;Acc:HGNC:6077]	GO:0001701(in utero embryonic development);GO:0003824(catalytic activity);GO:0004439(phosphatidylinositol-4,5-bisphosphate 5-phosphatase activity);GO:0005515(protein binding);GO:0005737(cytoplasm);GO:0005768(endosome);GO:0005793(endoplasmic reticulum-Golgi intermediate compartment);GO:0005794(Golgi apparatus);GO:0005829(cytosol);GO:0005886(plasma membrane);GO:0006629(lipid metabolic process);GO:0…	00562(Inositol phosphate metabolism);01100(Metabolic pathways);04070(Phosphatidylinositol signaling system)	no
ENSG00000183431	SF3A3	0.376298	0.00512605	1	0.102	0.071	splicing factor 3a subunit 3 [Source:HGNC Symbol;Acc:HGNC:10767]	GO:0000375(RNA splicing, via transesterification reactions);GO:0000389(mRNA 3'-splice site recognition);GO:0000398(mRNA splicing, via spliceosome);GO:0003676(nucleic acid binding);GO:0003723(RNA binding);GO:0005515(protein binding);GO:0005634(nucleus);GO:0005654(nucleoplasm);GO:0005681(spliceosomal complex);GO:0005684(U2-type spliceosomal complex);GO:0005686(U2 snRNP);GO:0006397(mRNA processing);…	03040(Spliceosome)	yes
ENSG00000183386	FHL3	0.0980791	0.882206	1	0.056	0.051	four and a half LIM domains 3 [Source:HGNC Symbol;Acc:HGNC:3704]	GO:0001725(stress fiber);GO:0003712(transcription coregulator activity);GO:0003779(actin binding);GO:0005515(protein binding);GO:0005634(nucleus);GO:0005737(cytoplasm);GO:0005925(focal adhesion);GO:0006351(DNA-templated transcription);GO:0007517(muscle organ development);GO:0030018(Z disc);GO:0030036(actin cytoskeleton organization);GO:0046872(metal ion binding)	NA	no
ENSG00000183520	UTP11	-0.5133	0.0492726	1	0.056	0.163	UTP11 small subunit processome component [Source:HGNC Symbol;Acc:HGNC:24329]	GO:0003723(RNA binding);GO:0005515(protein binding);GO:0005615(extracellular space);GO:0005634(nucleus);GO:0005654(nucleoplasm);GO:0005730(nucleolus);GO:0005737(cytoplasm);GO:0006364(rRNA processing);GO:0007399(nervous system development);GO:0032040(small-subunit processome);GO:0042274(ribosomal small subunit biogenesis);GO:0043065(positive regulation of apoptotic process)	NA	no
ENSG00000116954	RRAGC	0.225503	0.0851426	1	0.028	0.031	Ras related GTP binding C [Source:HGNC Symbol;Acc:HGNC:19902]	GO:0000166(nucleotide binding);GO:0000287(magnesium ion binding);GO:0003924(GTPase activity);GO:0005515(protein binding);GO:0005525(GTP binding);GO:0005634(nucleus);GO:0005654(nucleoplasm);GO:0005737(cytoplasm);GO:0005764(lysosome);GO:0005829(cytosol);GO:0006351(DNA-templated transcription);GO:0006915(apoptotic process);GO:0007264(small GTPase mediated signal transduction);GO:0008104(protein loca…	04140(Autophagy - animal);04150(mTOR signaling pathway);05131(Shigellosis)	no
ENSG00000214114	MYCBP	-0.0751889	0.254217	1	0.028	0.061	MYC binding protein [Source:HGNC Symbol;Acc:HGNC:7554]	GO:0003713(transcription coactivator activity);GO:0005515(protein binding);GO:0005634(nucleus);GO:0005654(nucleoplasm);GO:0005737(cytoplasm);GO:0005739(mitochondrion);GO:0006355(regulation of DNA-templated transcription);GO:0007283(spermatogenesis);GO:0045893(positive regulation of DNA-templated transcription)	NA	no
ENSG00000174574	AKIRIN1	0.298533	0.125828	1	0.065	0.041	akirin 1 [Source:HGNC Symbol;Acc:HGNC:25744]	GO:0000785(chromatin);GO:0003712(transcription coregulator activity);GO:0005515(protein binding);GO:0005634(nucleus);GO:0005654(nucleoplasm);GO:0006351(DNA-templated transcription);GO:0010592(positive regulation of lamellipodium assembly);GO:0010759(positive regulation of macrophage chemotaxis);GO:0014839(myoblast migration involved in skeletal muscle regeneration);GO:0031965(nuclear membrane);GO…	NA	no
ENSG00000168653	NDUFS5	-0.245752	0.263813	1	0.306	0.398	NADH:ubiquinone oxidoreductase subunit S5 [Source:HGNC Symbol;Acc:HGNC:7712]	GO:0005515(protein binding);GO:0005739(mitochondrion);GO:0005743(mitochondrial inner membrane);GO:0005747(mitochondrial respiratory chain complex I);GO:0005758(mitochondrial intermembrane space);GO:0006120(mitochondrial electron transport, NADH to ubiquinone);GO:0008137(NADH dehydrogenase (ubiquinone) activity);GO:0009060(aerobic respiration);GO:0016020(membrane);GO:0032981(mitochondrial respirat…	00190(Oxidative phosphorylation);01100(Metabolic pathways);04714(Thermogenesis);04723(Retrograde endocannabinoid signaling);04932(Non-alcoholic fatty liver disease);05010(Alzheimer disease);05012(Parkinson disease);05014(Amyotrophic lateral sclerosis);05016(Huntington disease);05020(Prion disease);05022(Pathways of neurodegeneration - multiple diseases)	no
ENSG00000127603	MACF1	0.584723	0.000478137	1	0.472	0.378	microtubule actin crosslinking factor 1 [Source:HGNC Symbol;Acc:HGNC:13664]	GO:0003723(RNA binding);GO:0003779(actin binding);GO:0005198(structural molecule activity);GO:0005509(calcium ion binding);GO:0005515(protein binding);GO:0005737(cytoplasm);GO:0005794(Golgi apparatus);GO:0005856(cytoskeleton);GO:0005874(microtubule);GO:0005882(intermediate filament);GO:0005886(plasma membrane);GO:0008017(microtubule binding);GO:0008092(cytoskeletal protein binding);GO:0010632(reg…	NA	yes
ENSG00000090621	PABPC4	-0.309247	0.126128	1	0.056	0.133	poly(A) binding protein cytoplasmic 4 [Source:HGNC Symbol;Acc:HGNC:8557]	GO:0003676(nucleic acid binding);GO:0003723(RNA binding);GO:0003729(mRNA binding);GO:0003730(mRNA 3'-UTR binding);GO:0005515(protein binding);GO:0005634(nucleus);GO:0005737(cytoplasm);GO:0005829(cytosol);GO:0006396(RNA processing);GO:0006401(RNA catabolic process);GO:0006412(translation);GO:0007596(blood coagulation);GO:0008143(poly(A) binding);GO:0008266(poly(U) RNA binding);GO:0010494(cytoplasm…	03013(RNA transport);03015(mRNA surveillance pathway);03018(RNA degradation)	no
ENSG00000084072	PPIE	0.198739	0.0278073	1	0.056	0.051	peptidylprolyl isomerase E [Source:HGNC Symbol;Acc:HGNC:9258]	GO:0000398(mRNA splicing, via spliceosome);GO:0000413(protein peptidyl-prolyl isomerization);GO:0003676(nucleic acid binding);GO:0003723(RNA binding);GO:0003729(mRNA binding);GO:0003755(peptidyl-prolyl cis-trans isomerase activity);GO:0005515(protein binding);GO:0005576(extracellular region);GO:0005634(nucleus);GO:0005654(nucleoplasm);GO:0005681(spliceosomal complex);GO:0005737(cytoplasm);GO:0005…	03040(Spliceosome)	no
ENSG00000043514	TRIT1	0.301044	0.0961032	1	0.028	0.01	tRNA isopentenyltransferase 1 [Source:HGNC Symbol;Acc:HGNC:20286]	GO:0000166(nucleotide binding);GO:0003676(nucleic acid binding);GO:0005515(protein binding);GO:0005524(ATP binding);GO:0005737(cytoplasm);GO:0005739(mitochondrion);GO:0005759(mitochondrial matrix);GO:0006400(tRNA modification);GO:0008033(tRNA processing);GO:0008270(zinc ion binding);GO:0016740(transferase activity);GO:0016765(transferase activity, transferring alkyl or aryl (other than methyl) gr…	01100(Metabolic pathways)	no
ENSG00000168389	MFSD2A	0.148013	0.730569	1	0.009	0	MFSD2 lysolipid transporter A, lysophospholipid [Source:HGNC Symbol;Acc:HGNC:25897]	GO:0003406(retinal pigment epithelium development);GO:0005324(long-chain fatty acid transporter activity);GO:0005515(protein binding);GO:0005548(phospholipid transporter activity);GO:0005783(endoplasmic reticulum);GO:0005789(endoplasmic reticulum membrane);GO:0005886(plasma membrane);GO:0006656(phosphatidylcholine biosynthetic process);GO:0006869(lipid transport);GO:0007420(brain development);GO:…	NA	no
ENSG00000131236	CAP1	0.0353811	0.600814	1	0.306	0.347	cyclase associated actin cytoskeleton regulatory protein 1 [Source:HGNC Symbol;Acc:HGNC:20040]	GO:0000902(cell morphogenesis);GO:0001667(ameboidal-type cell migration);GO:0003779(actin binding);GO:0005515(protein binding);GO:0005576(extracellular region);GO:0005737(cytoplasm);GO:0005886(plasma membrane);GO:0005925(focal adhesion);GO:0006898(receptor-mediated endocytosis);GO:0007010(cytoskeleton organization);GO:0007015(actin filament organization);GO:0007163(establishment or maintenance of…	NA	no
ENSG00000131238	PPT1	0.0693451	0.440296	1	0.13	0.122	palmitoyl-protein thioesterase 1 [Source:HGNC Symbol;Acc:HGNC:9325]	GO:0002084(protein depalmitoylation);GO:0005515(protein binding);GO:0005576(extracellular region);GO:0005615(extracellular space);GO:0005634(nucleus);GO:0005764(lysosome);GO:0005794(Golgi apparatus);GO:0005829(cytosol);GO:0006898(receptor-mediated endocytosis);GO:0006907(pinocytosis);GO:0007040(lysosome organization);GO:0007042(lysosomal lumen acidification);GO:0007269(neurotransmitter secretion)…	00062(Fatty acid elongation);01100(Metabolic pathways);01212(Fatty acid metabolism);04142(Lysosome)	no
ENSG00000117000	RLF	-0.0205601	1	1	0.009	0.02	RLF zinc finger [Source:HGNC Symbol;Acc:HGNC:10025]	GO:0000981(DNA-binding transcription factor activity, RNA polymerase II-specific);GO:0001228(DNA-binding transcription activator activity, RNA polymerase II-specific);GO:0003677(DNA binding);GO:0005515(protein binding);GO:0005634(nucleus);GO:0006357(regulation of transcription by RNA polymerase II);GO:0044030(regulation of DNA methylation);GO:0045893(positive regulation of DNA-templated transcrip…	NA	no
	AL050341.2	-0.000988296	0.258692	1	0.009	0.02	NA	NA	NA	no
ENSG00000084073	ZMPSTE24	0.317169	0.0446807	1	0.093	0.071	zinc metallopeptidase STE24 [Source:HGNC Symbol;Acc:HGNC:12877]	GO:0001889(liver development);GO:0001942(hair follicle development);GO:0003007(heart morphogenesis);GO:0003229(ventricular cardiac muscle tissue development);GO:0003231(cardiac ventricle development);GO:0003417(growth plate cartilage development);GO:0003690(double-stranded DNA binding);GO:0004175(endopeptidase activity);GO:0004222(metalloendopeptidase activity);GO:0005515(protein binding);GO:0005…	00900(Terpenoid backbone biosynthesis)	no
ENSG00000049089	COL9A2	0.120709	0.730569	1	0.009	0	collagen type IX alpha 2 chain [Source:HGNC Symbol;Acc:HGNC:2218]	GO:0001501(skeletal system development);GO:0005201(extracellular matrix structural constituent);GO:0005515(protein binding);GO:0005576(extracellular region);GO:0005581(collagen trimer);GO:0005594(collagen type IX trimer);GO:0005615(extracellular space);GO:0005788(endoplasmic reticulum lumen);GO:0030020(extracellular matrix structural constituent conferring tensile strength);GO:0030198(extracellul…	04151(PI3K-Akt signaling pathway);04510(Focal adhesion);04512(ECM-receptor interaction);04974(Protein digestion and absorption);05165(Human papillomavirus infection)	no
ENSG00000084070	SMAP2	0.0447781	0.589481	1	0.037	0.041	small ArfGAP2 [Source:HGNC Symbol;Acc:HGNC:25082]	GO:0005096(GTPase activator activity);GO:0005515(protein binding);GO:0005654(nucleoplasm);GO:0005737(cytoplasm);GO:0005829(cytosol);GO:0046872(metal ion binding)	04144(Endocytosis)	no
ENSG00000164002	EXO5	0.0167528	1	1	0.009	0.01	exonuclease 5 [Source:HGNC Symbol;Acc:HGNC:26115]	GO:0003677(DNA binding);GO:0004518(nuclease activity);GO:0004527(exonuclease activity);GO:0005634(nucleus);GO:0005654(nucleoplasm);GO:0005737(cytoplasm);GO:0005829(cytosol);GO:0006259(DNA metabolic process);GO:0006281(DNA repair);GO:0006974(cellular response to DNA damage stimulus);GO:0008310(single-stranded DNA 3'-5' exodeoxyribonuclease activity);GO:0016787(hydrolase activity);GO:0036297(inters…	NA	no
ENSG00000117010	ZNF684	0.0391959	0.730569	1	0.009	0	zinc finger protein 684 [Source:HGNC Symbol;Acc:HGNC:28418]	GO:0000122(negative regulation of transcription by RNA polymerase II);GO:0001227(DNA-binding transcription repressor activity, RNA polymerase II-specific);GO:0003677(DNA binding);GO:0005634(nucleus);GO:0006355(regulation of DNA-templated transcription);GO:0046872(metal ion binding);GO:1990837(sequence-specific double-stranded DNA binding)	05168(Herpes simplex virus 1 infection)	no
ENSG00000272145	NFYC-AS1	0.0513776	0.730569	1	0.009	0	NFYC antisense RNA 1 [Source:HGNC Symbol;Acc:HGNC:49451]	NA	NA	no
ENSG00000066136	NFYC	-0.102728	0.00213244	1	0.037	0.092	nuclear transcription factor Y subunit gamma [Source:HGNC Symbol;Acc:HGNC:7806]	GO:0000785(chromatin);GO:0000976(transcription cis-regulatory region binding);GO:0000978(RNA polymerase II cis-regulatory region sequence-specific DNA binding);GO:0000981(DNA-binding transcription factor activity, RNA polymerase II-specific);GO:0001228(DNA-binding transcription activator activity, RNA polymerase II-specific);GO:0003677(DNA binding);GO:0003700(DNA-binding transcription factor acti…	04612(Antigen processing and presentation);05152(Tuberculosis)	no
ENSG00000179862	CITED4	-0.20203	0.0321987	1	0.019	0.041	Cbp/p300 interacting transactivator with Glu/Asp rich carboxy-terminal domain 4 [Source:HGNC Symbol;Acc:HGNC:18696]	GO:0003713(transcription coactivator activity);GO:0005634(nucleus);GO:0005654(nucleoplasm);GO:0005737(cytoplasm);GO:0006355(regulation of DNA-templated transcription);GO:0043627(response to estrogen);GO:0045893(positive regulation of DNA-templated transcription)	NA	no
ENSG00000171793	CTPS1	0.190868	0.518571	1	0.028	0.01	CTP synthase 1 [Source:HGNC Symbol;Acc:HGNC:2519]	GO:0000166(nucleotide binding);GO:0002376(immune system process);GO:0003883(CTP synthase activity);GO:0005515(protein binding);GO:0005524(ATP binding);GO:0005737(cytoplasm);GO:0005829(cytosol);GO:0006139(nucleobase-containing compound metabolic process);GO:0006221(pyrimidine nucleotide biosynthetic process);GO:0006241(CTP biosynthetic process);GO:0006541(glutamine metabolic process);GO:0009410(re…	00240(Pyrimidine metabolism);01100(Metabolic pathways);01240(Biosynthesis of cofactors)	no
ENSG00000010803	SCMH1	0.0513366	0.455254	1	0.009	0.02	Scm polycomb group protein homolog 1 [Source:HGNC Symbol;Acc:HGNC:19003]	GO:0001673(male germ cell nucleus);GO:0005515(protein binding);GO:0005634(nucleus);GO:0005654(nucleoplasm);GO:0006338(chromatin remodeling);GO:0006355(regulation of DNA-templated transcription);GO:0007283(spermatogenesis);GO:0009952(anterior/posterior pattern specification);GO:0010369(chromocenter);GO:0031507(heterochromatin formation);GO:0045892(negative regulation of DNA-templated transcription)	NA	no
ENSG00000127129	EDN2	-0.0833823	0.684804	1	0	0.01	endothelin 2 [Source:HGNC Symbol;Acc:HGNC:3177]	GO:0001516(prostaglandin biosynthetic process);GO:0001525(angiogenesis);GO:0001659(temperature homeostasis);GO:0001944(vasculature development);GO:0002690(positive regulation of leukocyte chemotaxis);GO:0003058(hormonal regulation of the force of heart contraction);GO:0003099(positive regulation of the force of heart contraction by chemical signal);GO:0003100(regulation of systemic arterial blood…	04024(cAMP signaling pathway);04080(Neuroactive ligand-receptor interaction);04270(Vascular smooth muscle contraction);04924(Renin secretion)	no
ENSG00000127124	HIVEP3	0.098807	1	1	0.028	0.01	HIVEP zinc finger 3 [Source:HGNC Symbol;Acc:HGNC:13561]	GO:0000978(RNA polymerase II cis-regulatory region sequence-specific DNA binding);GO:0000981(DNA-binding transcription factor activity, RNA polymerase II-specific);GO:0003677(DNA binding);GO:0005515(protein binding);GO:0005634(nucleus);GO:0005737(cytoplasm);GO:0006357(regulation of transcription by RNA polymerase II);GO:0035914(skeletal muscle cell differentiation);GO:0045893(positive regulation …	NA	no
ENSG00000198815	FOXJ3	0.425171	0.0298122	1	0.111	0.102	forkhead box J3 [Source:HGNC Symbol;Acc:HGNC:29178]	GO:0000785(chromatin);GO:0000978(RNA polymerase II cis-regulatory region sequence-specific DNA binding);GO:0000981(DNA-binding transcription factor activity, RNA polymerase II-specific);GO:0001228(DNA-binding transcription activator activity, RNA polymerase II-specific);GO:0003677(DNA binding);GO:0003700(DNA-binding transcription factor activity);GO:0005515(protein binding);GO:0005634(nucleus);GO…	NA	no
ENSG00000177181	RIMKLA	0.174658	1	1	0.028	0.01	ribosomal modification protein rimK like family member A [Source:HGNC Symbol;Acc:HGNC:28725]	GO:0000166(nucleotide binding);GO:0005515(protein binding);GO:0005524(ATP binding);GO:0005737(cytoplasm);GO:0005829(cytosol);GO:0009064(glutamine family amino acid metabolic process);GO:0016874(ligase activity);GO:0016879(ligase activity, forming carbon-nitrogen bonds);GO:0036211(protein modification process);GO:0046872(metal ion binding);GO:0072590(N-acetyl-L-aspartate-L-glutamate ligase activit…	00250(Alanine, aspartate and glutamate metabolism);01100(Metabolic pathways)	no
ENSG00000127125	PPCS	-0.0722559	0.279946	1	0.065	0.102	phosphopantothenoylcysteine synthetase [Source:HGNC Symbol;Acc:HGNC:25686]	GO:0000166(nucleotide binding);GO:0003015(heart process);GO:0003824(catalytic activity);GO:0004632(phosphopantothenate--cysteine ligase activity);GO:0005524(ATP binding);GO:0005634(nucleus);GO:0005737(cytoplasm);GO:0005829(cytosol);GO:0006085(acetyl-CoA biosynthetic process);GO:0015937(coenzyme A biosynthetic process);GO:0016874(ligase activity);GO:0042802(identical protein binding);GO:0042803(pr…	00770(Pantothenate and CoA biosynthesis);01100(Metabolic pathways);01240(Biosynthesis of cofactors)	no
ENSG00000186409	CCDC30	0.0561366	1	1	0.019	0.01	coiled-coil domain containing 30 [Source:HGNC Symbol;Acc:HGNC:26103]	NA	NA	no
ENSG00000171960	PPIH	-0.0297694	0.98369	1	0.028	0.031	peptidylprolyl isomerase H [Source:HGNC Symbol;Acc:HGNC:14651]	GO:0000398(mRNA splicing, via spliceosome);GO:0000413(protein peptidyl-prolyl isomerization);GO:0003755(peptidyl-prolyl cis-trans isomerase activity);GO:0005515(protein binding);GO:0005634(nucleus);GO:0005654(nucleoplasm);GO:0005681(spliceosomal complex);GO:0005737(cytoplasm);GO:0005829(cytosol);GO:0006397(mRNA processing);GO:0006457(protein folding);GO:0006807(nitrogen compound metabolic process…	03040(Spliceosome)	no
ENSG00000065978	YBX1	-0.668742	0.0116961	1	0.398	0.602	Y-box binding protein 1 [Source:HGNC Symbol;Acc:HGNC:8014]	GO:0003676(nucleic acid binding);GO:0003677(DNA binding);GO:0003690(double-stranded DNA binding);GO:0003723(RNA binding);GO:0005515(protein binding);GO:0005576(extracellular region);GO:0005634(nucleus);GO:0005654(nucleoplasm);GO:0005689(U12-type spliceosomal complex);GO:0005737(cytoplasm);GO:0005783(endoplasmic reticulum);GO:0005829(cytosol);GO:0005886(plasma membrane);GO:0006355(regulation of DN…	NA	no
ENSG00000117385	P3H1	0.217789	0.213967	1	0.046	0.051	prolyl 3-hydroxylase 1 [Source:HGNC Symbol;Acc:HGNC:19316]	GO:0003674(molecular_function);GO:0005506(iron ion binding);GO:0005515(protein binding);GO:0005518(collagen binding);GO:0005576(extracellular region);GO:0005737(cytoplasm);GO:0005783(endoplasmic reticulum);GO:0005788(endoplasmic reticulum lumen);GO:0006457(protein folding);GO:0008285(negative regulation of cell population proliferation);GO:0010976(positive regulation of neuron projection developm…	NA	no
ENSG00000164008	C1orf50	0.123615	0.730569	1	0.009	0	chromosome 1 open reading frame 50 [Source:HGNC Symbol;Acc:HGNC:28795]	GO:0005515(protein binding);GO:0005575(cellular_component);GO:0008150(biological_process);GO:0042802(identical protein binding)	NA	no
ENSG00000274386	TMEM269	0.0693244	0.730569	1	0.009	0	transmembrane protein 269 [Source:HGNC Symbol;Acc:HGNC:52381]	GO:0016020(membrane)	NA	no
ENSG00000177868	SVBP	-0.000851143	0.00322508	1	0.056	0.133	small vasohibin binding protein [Source:HGNC Symbol;Acc:HGNC:29204]	GO:0005515(protein binding);GO:0005576(extracellular region);GO:0005737(cytoplasm);GO:0005856(cytoskeleton);GO:0006508(proteolysis);GO:0008017(microtubule binding);GO:0009306(protein secretion);GO:0010596(negative regulation of endothelial cell migration);GO:0016504(peptidase activator activity);GO:0031397(negative regulation of protein ubiquitination);GO:0045177(apical part of cell);GO:0061564(a…	NA	no
ENSG00000164010	ERMAP	-0.0732922	0.684804	1	0	0.01	erythroblast membrane associated protein (Scianna blood group) [Source:HGNC Symbol;Acc:HGNC:15743]	GO:0001817(regulation of cytokine production);GO:0005102(signaling receptor binding);GO:0005515(protein binding);GO:0005737(cytoplasm);GO:0005794(Golgi apparatus);GO:0005829(cytosol);GO:0005886(plasma membrane);GO:0009897(external side of plasma membrane);GO:0016020(membrane);GO:0050852(T cell receptor signaling pathway)	NA	no
ENSG00000164011	ZNF691	-0.0116985	0.684804	1	0	0.01	zinc finger protein 691 [Source:HGNC Symbol;Acc:HGNC:28028]	GO:0000978(RNA polymerase II cis-regulatory region sequence-specific DNA binding);GO:0003677(DNA binding);GO:0003700(DNA-binding transcription factor activity);GO:0005515(protein binding);GO:0005634(nucleus);GO:0006357(regulation of transcription by RNA polymerase II);GO:0046872(metal ion binding)	NA	no
ENSG00000117394	SLC2A1	0.122369	0.730569	1	0.009	0	solute carrier family 2 member 1 [Source:HGNC Symbol;Acc:HGNC:11005]	GO:0000139(Golgi membrane);GO:0001666(response to hypoxia);GO:0001674(female germ cell nucleus);GO:0001917(photoreceptor inner segment);GO:0001939(female pronucleus);GO:0005324(long-chain fatty acid transporter activity);GO:0005355(glucose transmembrane transporter activity);GO:0005515(protein binding);GO:0005737(cytoplasm);GO:0005829(cytosol);GO:0005886(plasma membrane);GO:0005901(caveola);GO:00…	04066(HIF-1 signaling pathway);04911(Insulin secretion);04919(Thyroid hormone signaling pathway);04920(Adipocytokine signaling pathway);04922(Glucagon signaling pathway);04931(Insulin resistance);04976(Bile secretion);05166(Human T-cell leukemia virus 1 infection);05200(Pathways in cancer);05211(Renal cell carcinoma);05230(Central carbon metabolism in cancer)	no
	SLC2A1-AS1	-0.0228242	0.684804	1	0	0.01	NA	NA	NA	no
ENSG00000117395	EBNA1BP2	-0.254614	0.0690011	1	0.019	0.082	EBNA1 binding protein 2 [Source:HGNC Symbol;Acc:HGNC:15531]	GO:0003723(RNA binding);GO:0005515(protein binding);GO:0005634(nucleus);GO:0005694(chromosome);GO:0005730(nucleolus);GO:0006364(rRNA processing);GO:0030687(preribosome, large subunit precursor);GO:0034399(nuclear periphery);GO:0042254(ribosome biogenesis);GO:0042273(ribosomal large subunit biogenesis)	NA	no
ENSG00000179178	TMEM125	-0.0714769	0.684804	1	0	0.01	transmembrane protein 125 [Source:HGNC Symbol;Acc:HGNC:28275]	GO:0003674(molecular_function);GO:0005575(cellular_component);GO:0008150(biological_process);GO:0016020(membrane)	NA	no
ENSG00000066056	TIE1	0.381336	0.125946	1	0.333	0.327	tyrosine kinase with immunoglobulin like and EGF like domains 1 [Source:HGNC Symbol;Acc:HGNC:11809]	GO:0000166(nucleotide binding);GO:0001525(angiogenesis);GO:0001568(blood vessel development);GO:0001570(vasculogenesis);GO:0001701(in utero embryonic development);GO:0001936(regulation of endothelial cell proliferation);GO:0003180(aortic valve morphogenesis);GO:0004672(protein kinase activity);GO:0004713(protein tyrosine kinase activity);GO:0004714(transmembrane receptor protein tyrosine kinase a…	NA	no
ENSG00000066322	ELOVL1	0.534875	0.128749	1	0.139	0.061	ELOVL fatty acid elongase 1 [Source:HGNC Symbol;Acc:HGNC:14418]	GO:0005515(protein binding);GO:0005783(endoplasmic reticulum);GO:0005789(endoplasmic reticulum membrane);GO:0006629(lipid metabolic process);GO:0006631(fatty acid metabolic process);GO:0006633(fatty acid biosynthetic process);GO:0006636(unsaturated fatty acid biosynthetic process);GO:0009922(fatty acid elongase activity);GO:0016020(membrane);GO:0016740(transferase activity);GO:0019367(fatty acid …	00062(Fatty acid elongation);01040(Biosynthesis of unsaturated fatty acids);01100(Metabolic pathways);01212(Fatty acid metabolism)	no
ENSG00000159479	MED8	-0.0583087	0.515431	1	0.028	0.061	mediator complex subunit 8 [Source:HGNC Symbol;Acc:HGNC:19971]	GO:0000151(ubiquitin ligase complex);GO:0000978(RNA polymerase II cis-regulatory region sequence-specific DNA binding);GO:0003712(transcription coregulator activity);GO:0005515(protein binding);GO:0005634(nucleus);GO:0005654(nucleoplasm);GO:0006357(regulation of transcription by RNA polymerase II);GO:0016567(protein ubiquitination);GO:0016592(mediator complex);GO:0032968(positive regulation of tr…	NA	no
ENSG00000198198	SZT2	0.318219	0.0325763	1	0.056	0.041	SZT2 subunit of KICSTOR complex [Source:HGNC Symbol;Acc:HGNC:29040]	GO:0003674(molecular_function);GO:0005515(protein binding);GO:0005764(lysosome);GO:0005765(lysosomal membrane);GO:0005777(peroxisome);GO:0007417(central nervous system development);GO:0009791(post-embryonic development);GO:0016020(membrane);GO:0021540(corpus callosum morphogenesis);GO:0031667(response to nutrient levels);GO:0034198(cellular response to amino acid starvation);GO:0042149(cellular r…	NA	no
ENSG00000178922	HYI	0.0621326	0.730569	1	0.009	0	hydroxypyruvate isomerase (putative) [Source:HGNC Symbol;Acc:HGNC:26948]	GO:0003674(molecular_function);GO:0005515(protein binding);GO:0005575(cellular_component);GO:0008150(biological_process);GO:0008903(hydroxypyruvate isomerase activity);GO:0016853(isomerase activity);GO:0046487(glyoxylate metabolic process)	00630(Glyoxylate and dicarboxylate metabolism);01100(Metabolic pathways)	no
ENSG00000142949	PTPRF	-0.0909629	0.164171	1	0.019	0.041	protein tyrosine phosphatase receptor type F [Source:HGNC Symbol;Acc:HGNC:9670]	GO:0004721(phosphoprotein phosphatase activity);GO:0004725(protein tyrosine phosphatase activity);GO:0005001(transmembrane receptor protein tyrosine phosphatase activity);GO:0005515(protein binding);GO:0005886(plasma membrane);GO:0006470(protein dephosphorylation);GO:0007155(cell adhesion);GO:0007185(transmembrane receptor protein tyrosine phosphatase signaling pathway);GO:0008201(heparin binding…	04514(Cell adhesion molecules);04520(Adherens junction);04910(Insulin signaling pathway);04931(Insulin resistance)	no
ENSG00000066135	KDM4A	0.127506	0.0210226	1	0.028	0.031	lysine demethylase 4A [Source:HGNC Symbol;Acc:HGNC:22978]	GO:0001650(fibrillar center);GO:0005515(protein binding);GO:0005634(nucleus);GO:0005654(nucleoplasm);GO:0005721(pericentric heterochromatin);GO:0005829(cytosol);GO:0006325(chromatin organization);GO:0006338(chromatin remodeling);GO:0008270(zinc ion binding);GO:0010507(negative regulation of autophagy);GO:0010628(positive regulation of gene expression);GO:0010629(negative regulation of gene expres…	NA	no
ENSG00000236200	KDM4A-AS1	0.121257	0.730569	1	0.009	0	KDM4A antisense RNA 1 [Source:HGNC Symbol;Acc:HGNC:40528]	NA	NA	no
ENSG00000126091	ST3GAL3	0.237418	0.0134064	1	0.028	0.01	ST3 beta-galactoside alpha-2,3-sialyltransferase 3 [Source:HGNC Symbol;Acc:HGNC:10866]	GO:0000139(Golgi membrane);GO:0003836(beta-galactoside (CMP) alpha-2,3-sialyltransferase activity);GO:0005515(protein binding);GO:0005576(extracellular region);GO:0005794(Golgi apparatus);GO:0006486(protein glycosylation);GO:0008118(N-acetyllactosaminide alpha-2,3-sialyltransferase activity);GO:0008373(sialyltransferase activity);GO:0009312(oligosaccharide biosynthetic process);GO:0010706(ganglio…	00513(Various types of N-glycan biosynthesis);00514(Other types of O-glycan biosynthesis);00515(Mannose type O-glycan biosynthesis);00533(Glycosaminoglycan biosynthesis - keratan sulfate);00601(Glycosphingolipid biosynthesis - lacto and neolacto series);01100(Metabolic pathways)	no
ENSG00000117407	ARTN	-0.0805087	0.684804	1	0	0.01	artemin [Source:HGNC Symbol;Acc:HGNC:727]	GO:0005102(signaling receptor binding);GO:0005515(protein binding);GO:0005576(extracellular region);GO:0005615(extracellular space);GO:0007165(signal transduction);GO:0007405(neuroblast proliferation);GO:0007411(axon guidance);GO:0007422(peripheral nervous system development);GO:0008083(growth factor activity);GO:0030116(glial cell-derived neurotrophic factor receptor binding);GO:0030971(receptor…	NA	no
ENSG00000117408	IPO13	-0.0672467	0.393001	1	0	0.02	importin 13 [Source:HGNC Symbol;Acc:HGNC:16853]	GO:0005515(protein binding);GO:0005634(nucleus);GO:0005737(cytoplasm);GO:0006606(protein import into nucleus);GO:0006886(intracellular protein transport);GO:0006913(nucleocytoplasmic transport);GO:0015031(protein transport);GO:0031267(small GTPase binding);GO:0033036(macromolecule localization);GO:0071702(organic substance transport)	NA	no
ENSG00000132768	DPH2	0.0285534	1	1	0.009	0.01	diphthamide biosynthesis 2 [Source:HGNC Symbol;Acc:HGNC:3004]	GO:0005515(protein binding);GO:0005829(cytosol);GO:0017183(peptidyl-diphthamide biosynthetic process from peptidyl-histidine);GO:0032991(protein-containing complex);GO:0046872(metal ion binding);GO:0051536(iron-sulfur cluster binding);GO:0051539(4 iron, 4 sulfur cluster binding);GO:0090560(2-(3-amino-3-carboxypropyl)histidine synthase activity)	NA	no
ENSG00000117410	ATP6V0B	0.534326	0.0921593	1	0.306	0.265	ATPase H+ transporting V0 subunit b [Source:HGNC Symbol;Acc:HGNC:861]	GO:0000220(vacuolar proton-transporting V-type ATPase, V0 domain);GO:0005515(protein binding);GO:0005765(lysosomal membrane);GO:0005768(endosome);GO:0006811(ion transport);GO:0007035(vacuolar acidification);GO:0007042(lysosomal lumen acidification);GO:0010008(endosome membrane);GO:0015078(proton transmembrane transporter activity);GO:0016020(membrane);GO:0016241(regulation of macroautophagy);GO:0…	00190(Oxidative phosphorylation);01100(Metabolic pathways);04142(Lysosome);04145(Phagosome);04721(Synaptic vesicle cycle);05110(Vibrio cholerae infection);05120(Epithelial cell signaling in Helicobacter pylori infection);05152(Tuberculosis);05165(Human papillomavirus infection);05323(Rheumatoid arthritis)	no
ENSG00000117411	B4GALT2	-0.0177185	0.518554	1	0.009	0.031	beta-1,4-galactosyltransferase 2 [Source:HGNC Symbol;Acc:HGNC:925]	GO:0000139(Golgi membrane);GO:0003831(beta-N-acetylglucosaminylglycopeptide beta-1,4-galactosyltransferase activity);GO:0003945(N-acetyllactosamine synthase activity);GO:0004461(lactose synthase activity);GO:0005654(nucleoplasm);GO:0005794(Golgi apparatus);GO:0005975(carbohydrate metabolic process);GO:0006486(protein glycosylation);GO:0007420(brain development);GO:0007613(memory);GO:0007626(locom…	00052(Galactose metabolism);00510(N-Glycan biosynthesis);00513(Various types of N-glycan biosynthesis);00514(Other types of O-glycan biosynthesis);00515(Mannose type O-glycan biosynthesis);00533(Glycosaminoglycan biosynthesis - keratan sulfate);00601(Glycosphingolipid biosynthesis - lacto and neolacto series);01100(Metabolic pathways)	no
ENSG00000159214	CCDC24	-0.136306	0.393001	1	0	0.02	coiled-coil domain containing 24 [Source:HGNC Symbol;Acc:HGNC:28688]	GO:0001835(blastocyst hatching);GO:0005515(protein binding)	NA	no
ENSG00000178028	DMAP1	0.286744	0.135403	1	0.056	0.041	DNA methyltransferase 1 associated protein 1 [Source:HGNC Symbol;Acc:HGNC:18291]	GO:0000122(negative regulation of transcription by RNA polymerase II);GO:0000786(nucleosome);GO:0000812(Swr1 complex);GO:0003714(transcription corepressor activity);GO:0005515(protein binding);GO:0005634(nucleus);GO:0005654(nucleoplasm);GO:0005657(replication fork);GO:0005694(chromosome);GO:0005737(cytoplasm);GO:0005829(cytosol);GO:0006281(DNA repair);GO:0006325(chromatin organization);GO:0006338…	NA	no
ENSG00000117419	ERI3	-0.295178	0.563295	1	0.009	0.051	ERI1 exoribonuclease family member 3 [Source:HGNC Symbol;Acc:HGNC:17276]	GO:0000175(3'-5'-exoribonuclease activity);GO:0000467(exonucleolytic trimming to generate mature 3'-end of 5.8S rRNA from tricistronic rRNA transcript (SSU-rRNA, 5.8S rRNA, LSU-rRNA));GO:0003676(nucleic acid binding);GO:0003723(RNA binding);GO:0004518(nuclease activity);GO:0004527(exonuclease activity);GO:0016787(hydrolase activity);GO:0046872(metal ion binding);GO:0090503(RNA phosphodiester bond…	NA	no
ENSG00000187147	RNF220	0.0166368	0.0900762	1	0.056	0.092	ring finger protein 220 [Source:HGNC Symbol;Acc:HGNC:25552]	GO:0003358(noradrenergic neuron development);GO:0004842(ubiquitin-protein transferase activity);GO:0005515(protein binding);GO:0005634(nucleus);GO:0005652(nuclear lamina);GO:0005737(cytoplasm);GO:0006513(protein monoubiquitination);GO:0008013(beta-catenin binding);GO:0016567(protein ubiquitination);GO:0016740(transferase activity);GO:0021904(dorsal/ventral neural tube patterning);GO:0032991(prote…	NA	no
ENSG00000142937	RPS8	-0.65128	2.64836e-05	0.888207	0.833	0.969	ribosomal protein S8 [Source:HGNC Symbol;Acc:HGNC:10441]	GO:0000462(maturation of SSU-rRNA from tricistronic rRNA transcript (SSU-rRNA, 5.8S rRNA, LSU-rRNA));GO:0002181(cytoplasmic translation);GO:0003723(RNA binding);GO:0003735(structural constituent of ribosome);GO:0005515(protein binding);GO:0005634(nucleus);GO:0005654(nucleoplasm);GO:0005730(nucleolus);GO:0005737(cytoplasm);GO:0005783(endoplasmic reticulum);GO:0005829(cytosol);GO:0005840(ribosome);…	03010(Ribosome);05171(Coronavirus disease - COVID-19)	no
ENSG00000173846	PLK3	0.218999	0.39929	1	0.111	0.102	polo like kinase 3 [Source:HGNC Symbol;Acc:HGNC:2154]	GO:0000082(G1/S transition of mitotic cell cycle);GO:0000086(G2/M transition of mitotic cell cycle);GO:0000122(negative regulation of transcription by RNA polymerase II);GO:0000166(nucleotide binding);GO:0000302(response to reactive oxygen species);GO:0000776(kinetochore);GO:0000922(spindle pole);GO:0002039(p53 binding);GO:0004672(protein kinase activity);GO:0004674(protein serine/threonine kinas…	04068(FoxO signaling pathway);04625(C-type lectin receptor signaling pathway);05152(Tuberculosis)	no
ENSG00000222009	BTBD19	-0.260911	0.503444	1	0.009	0.051	BTB domain containing 19 [Source:HGNC Symbol;Acc:HGNC:27145]	GO:0005515(protein binding)	NA	no
ENSG00000070785	EIF2B3	0.0670131	0.77908	1	0.046	0.031	eukaryotic translation initiation factor 2B subunit gamma [Source:HGNC Symbol;Acc:HGNC:3259]	GO:0002183(cytoplasmic translational initiation);GO:0003743(translation initiation factor activity);GO:0005085(guanyl-nucleotide exchange factor activity);GO:0005515(protein binding);GO:0005737(cytoplasm);GO:0005829(cytosol);GO:0005851(eukaryotic translation initiation factor 2B complex);GO:0006412(translation);GO:0006413(translational initiation);GO:0008135(translation factor activity, RNA bindi…	03013(RNA transport);05168(Herpes simplex virus 1 infection)	no
ENSG00000126107	HECTD3	0.0820044	0.457699	1	0.019	0	HECT domain E3 ubiquitin protein ligase 3 [Source:HGNC Symbol;Acc:HGNC:26117]	GO:0004842(ubiquitin-protein transferase activity);GO:0005515(protein binding);GO:0005737(cytoplasm);GO:0016567(protein ubiquitination);GO:0016740(transferase activity);GO:0019905(syntaxin binding);GO:0043161(proteasome-mediated ubiquitin-dependent protein catabolic process);GO:0048471(perinuclear region of cytoplasm)	NA	no
ENSG00000126088	UROD	-0.00485934	0.738084	1	0.056	0.041	uroporphyrinogen decarboxylase [Source:HGNC Symbol;Acc:HGNC:12591]	GO:0004853(uroporphyrinogen decarboxylase activity);GO:0005515(protein binding);GO:0005654(nucleoplasm);GO:0005737(cytoplasm);GO:0005829(cytosol);GO:0006778(porphyrin-containing compound metabolic process);GO:0006779(porphyrin-containing compound biosynthetic process);GO:0006782(protoporphyrinogen IX biosynthetic process);GO:0006783(heme biosynthetic process);GO:0006787(porphyrin-containing compo…	00860(Porphyrin and chlorophyll metabolism);01100(Metabolic pathways);01240(Biosynthesis of cofactors)	no
ENSG00000162415	ZSWIM5	-0.0116985	0.684804	1	0	0.01	zinc finger SWIM-type containing 5 [Source:HGNC Symbol;Acc:HGNC:29299]	GO:0005615(extracellular space);GO:0008270(zinc ion binding);GO:0046872(metal ion binding)	NA	no
ENSG00000132781	MUTYH	-0.0576527	0.58245	1	0.009	0.031	mutY DNA glycosylase [Source:HGNC Symbol;Acc:HGNC:7527]	GO:0000701(purine-specific mismatch base pair DNA N-glycosylase activity);GO:0003677(DNA binding);GO:0003824(catalytic activity);GO:0005515(protein binding);GO:0005634(nucleus);GO:0005654(nucleoplasm);GO:0005739(mitochondrion);GO:0006281(DNA repair);GO:0006284(base-excision repair);GO:0006298(mismatch repair);GO:0006950(response to stress);GO:0006974(cellular response to DNA damage stimulus);GO:0…	03410(Base excision repair)	no
ENSG00000132773	TOE1	-0.400619	1	1	0.009	0.031	target of EGR1, exonuclease [Source:HGNC Symbol;Acc:HGNC:15954]	GO:0000175(3'-5'-exoribonuclease activity);GO:0003676(nucleic acid binding);GO:0004535(poly(A)-specific ribonuclease activity);GO:0005515(protein binding);GO:0005634(nucleus);GO:0005654(nucleoplasm);GO:0005730(nucleolus);GO:0005737(cytoplasm);GO:0015030(Cajal body);GO:0016604(nuclear body);GO:0016607(nuclear speck);GO:0017069(snRNA binding);GO:0034472(snRNA 3'-end processing);GO:0046872(metal ion…	NA	no
ENSG00000070759	TESK2	0.168962	0.969722	1	0.019	0.01	testis associated actin remodelling kinase 2 [Source:HGNC Symbol;Acc:HGNC:11732]	GO:0000166(nucleotide binding);GO:0004672(protein kinase activity);GO:0004674(protein serine/threonine kinase activity);GO:0004712(protein serine/threonine/tyrosine kinase activity);GO:0004713(protein tyrosine kinase activity);GO:0005515(protein binding);GO:0005524(ATP binding);GO:0005634(nucleus);GO:0005654(nucleoplasm);GO:0005737(cytoplasm);GO:0006468(protein phosphorylation);GO:0007283(spermat…	NA	no
ENSG00000117450	PRDX1	0.0891519	0.0518246	1	0.435	0.378	peroxiredoxin 1 [Source:HGNC Symbol;Acc:HGNC:9352]	GO:0000302(response to reactive oxygen species);GO:0001501(skeletal system development);GO:0001895(retina homeostasis);GO:0003723(RNA binding);GO:0004601(peroxidase activity);GO:0005515(protein binding);GO:0005615(extracellular space);GO:0005634(nucleus);GO:0005737(cytoplasm);GO:0005829(cytosol);GO:0006979(response to oxidative stress);GO:0008283(cell population proliferation);GO:0008379(thioredo…	04146(Peroxisome);05146(Amoebiasis)	no
ENSG00000117448	AKR1A1	-0.0883388	0.201979	1	0.065	0.112	aldo-keto reductase family 1 member A1 [Source:HGNC Symbol;Acc:HGNC:380]	GO:0004032(alditol:NADP+ 1-oxidoreductase activity);GO:0004033(aldo-keto reductase (NADP) activity);GO:0005515(protein binding);GO:0005615(extracellular space);GO:0005737(cytoplasm);GO:0005829(cytosol);GO:0005886(plasma membrane);GO:0006629(lipid metabolic process);GO:0008106(alcohol dehydrogenase (NADP+) activity);GO:0016020(membrane);GO:0016324(apical plasma membrane);GO:0016491(oxidoreductase …	00010(Glycolysis / Gluconeogenesis);00040(Pentose and glucuronate interconversions);00053(Ascorbate and aldarate metabolism);00561(Glycerolipid metabolism);01100(Metabolic pathways);01240(Biosynthesis of cofactors)	no
ENSG00000132780	NASP	0.562614	0.00366081	1	0.259	0.235	nuclear autoantigenic sperm protein [Source:HGNC Symbol;Acc:HGNC:7644]	GO:0000785(chromatin);GO:0001824(blastocyst development);GO:0005515(protein binding);GO:0005634(nucleus);GO:0005654(nucleoplasm);GO:0005737(cytoplasm);GO:0006260(DNA replication);GO:0006334(nucleosome assembly);GO:0006335(DNA replication-dependent chromatin assembly);GO:0007049(cell cycle);GO:0008584(male gonad development);GO:0015031(protein transport);GO:0032991(protein-containing complex);GO:0…	NA	yes
ENSG00000159588	CCDC17	0.134311	0.730569	1	0.009	0	coiled-coil domain containing 17 [Source:HGNC Symbol;Acc:HGNC:26574]	GO:0005515(protein binding)	NA	no
ENSG00000159592	GPBP1L1	-0.145355	0.798282	1	0.083	0.122	GC-rich promoter binding protein 1 like 1 [Source:HGNC Symbol;Acc:HGNC:28843]	GO:0003677(DNA binding);GO:0003723(RNA binding);GO:0005515(protein binding);GO:0005634(nucleus);GO:0006351(DNA-templated transcription);GO:0006355(regulation of DNA-templated transcription);GO:0045893(positive regulation of DNA-templated transcription)	NA	no
ENSG00000159596	TMEM69	-0.420438	0.013649	1	0	0.071	transmembrane protein 69 [Source:HGNC Symbol;Acc:HGNC:28035]	GO:0005515(protein binding);GO:0016020(membrane)	NA	no
ENSG00000197429	IPP	-0.143724	0.393001	1	0	0.02	intracisternal A particle-promoted polypeptide [Source:HGNC Symbol;Acc:HGNC:6108]	GO:0003779(actin binding);GO:0005515(protein binding);GO:0005737(cytoplasm);GO:0005856(cytoskeleton);GO:0015629(actin cytoskeleton)	NA	no
ENSG00000086015	MAST2	0.00415043	1	1	0.009	0.01	microtubule associated serine/threonine kinase 2 [Source:HGNC Symbol;Acc:HGNC:19035]	GO:0000166(nucleotide binding);GO:0000287(magnesium ion binding);GO:0004672(protein kinase activity);GO:0004674(protein serine/threonine kinase activity);GO:0005515(protein binding);GO:0005524(ATP binding);GO:0005737(cytoplasm);GO:0005856(cytoskeleton);GO:0005886(plasma membrane);GO:0006468(protein phosphorylation);GO:0007010(cytoskeleton organization);GO:0008017(microtubule binding);GO:0015630(m…	NA	no
ENSG00000117461	PIK3R3	0.346139	0.0137284	1	0.204	0.214	phosphoinositide-3-kinase regulatory subunit 3 [Source:HGNC Symbol;Acc:HGNC:8981]	GO:0001784(phosphotyrosine residue binding);GO:0001934(positive regulation of protein phosphorylation);GO:0002042(cell migration involved in sprouting angiogenesis);GO:0005515(protein binding);GO:0005829(cytosol);GO:0005942(phosphatidylinositol 3-kinase complex);GO:0005943(phosphatidylinositol 3-kinase complex, class IA);GO:0006955(immune response);GO:0008286(insulin receptor signaling pathway);G…	01521(EGFR tyrosine kinase inhibitor resistance);01522(Endocrine resistance);01524(Platinum drug resistance);04012(ErbB signaling pathway);04014(Ras signaling pathway);04015(Rap1 signaling pathway);04024(cAMP signaling pathway);04062(Chemokine signaling pathway);04066(HIF-1 signaling pathway);04068(FoxO signaling pathway);04070(Phosphatidylinositol signaling system);04071(Sphingolipid signaling p…	no
ENSG00000117472	TSPAN1	-0.161293	0.393001	1	0	0.02	tetraspanin 1 [Source:HGNC Symbol;Acc:HGNC:20657]	GO:0005515(protein binding);GO:0005654(nucleoplasm);GO:0005737(cytoplasm);GO:0005764(lysosome);GO:0005765(lysosomal membrane);GO:0005886(plasma membrane);GO:0016020(membrane);GO:0030054(cell junction);GO:0031982(vesicle);GO:0043231(intracellular membrane-bounded organelle);GO:0048471(perinuclear region of cytoplasm);GO:0050821(protein stabilization);GO:0070062(extracellular exosome)	NA	no
ENSG00000085998	POMGNT1	-0.391493	0.284422	1	0.028	0.051	protein O-linked mannose N-acetylglucosaminyltransferase 1 (beta 1,2-) [Source:HGNC Symbol;Acc:HGNC:19139]	GO:0000139(Golgi membrane);GO:0005515(protein binding);GO:0005794(Golgi apparatus);GO:0006486(protein glycosylation);GO:0006493(protein O-linked glycosylation);GO:0007420(brain development);GO:0007605(sensory perception of sound);GO:0008375(acetylglucosaminyltransferase activity);GO:0010467(gene expression);GO:0016020(membrane);GO:0016266(O-glycan processing);GO:0016740(transferase activity);GO:0…	00515(Mannose type O-glycan biosynthesis);01100(Metabolic pathways)	no
ENSG00000132128	LRRC41	0.254791	0.0984298	1	0.083	0.082	leucine rich repeat containing 41 [Source:HGNC Symbol;Acc:HGNC:16917]	GO:0005515(protein binding);GO:0005634(nucleus);GO:0005737(cytoplasm);GO:0005829(cytosol);GO:0016020(membrane);GO:0016567(protein ubiquitination);GO:0042802(identical protein binding)	NA	no
ENSG00000173660	UQCRH	-0.400247	0.00666956	1	0.315	0.531	ubiquinol-cytochrome c reductase hinge protein [Source:HGNC Symbol;Acc:HGNC:12590]	GO:0005515(protein binding);GO:0005739(mitochondrion);GO:0005743(mitochondrial inner membrane);GO:0005746(mitochondrial respirasome);GO:0005750(mitochondrial respiratory chain complex III);GO:0006119(oxidative phosphorylation);GO:0006122(mitochondrial electron transport, ubiquinol to cytochrome c);GO:0008121(ubiquinol-cytochrome-c reductase activity);GO:0009060(aerobic respiration);GO:0016020(mem…	00190(Oxidative phosphorylation);01100(Metabolic pathways);04260(Cardiac muscle contraction);04714(Thermogenesis);04932(Non-alcoholic fatty liver disease);05010(Alzheimer disease);05012(Parkinson disease);05014(Amyotrophic lateral sclerosis);05016(Huntington disease);05020(Prion disease);05022(Pathways of neurodegeneration - multiple diseases)	no
ENSG00000117481	NSUN4	0.485424	0.000261482	1	0.056	0.041	NOP2/Sun RNA methyltransferase 4 [Source:HGNC Symbol;Acc:HGNC:31802]	GO:0001510(RNA methylation);GO:0003723(RNA binding);GO:0005515(protein binding);GO:0005739(mitochondrion);GO:0005759(mitochondrial matrix);GO:0005762(mitochondrial large ribosomal subunit);GO:0006364(rRNA processing);GO:0008168(methyltransferase activity);GO:0009383(rRNA (cytosine-C5-)-methyltransferase activity);GO:0016740(transferase activity);GO:0019843(rRNA binding);GO:0031167(rRNA methylatio…	NA	no
ENSG00000117480	FAAH	0.121905	1	1	0.019	0.01	fatty acid amide hydrolase [Source:HGNC Symbol;Acc:HGNC:3553]	GO:0004040(amidase activity);GO:0005515(protein binding);GO:0005543(phospholipid binding);GO:0005737(cytoplasm);GO:0005789(endoplasmic reticulum membrane);GO:0005856(cytoskeleton);GO:0006629(lipid metabolic process);GO:0006631(fatty acid metabolic process);GO:0008289(lipid binding);GO:0009062(fatty acid catabolic process);GO:0012505(endomembrane system);GO:0016020(membrane);GO:0016042(lipid catab…	04723(Retrograde endocannabinoid signaling)	no
ENSG00000079277	MKNK1	0.215049	0.41855	1	0.037	0.051	MAPK interacting serine/threonine kinase 1 [Source:HGNC Symbol;Acc:HGNC:7110]	GO:0000166(nucleotide binding);GO:0004672(protein kinase activity);GO:0004674(protein serine/threonine kinase activity);GO:0004683(calmodulin-dependent protein kinase activity);GO:0005515(protein binding);GO:0005516(calmodulin binding);GO:0005524(ATP binding);GO:0005634(nucleus);GO:0005654(nucleoplasm);GO:0005737(cytoplasm);GO:0005829(cytosol);GO:0006417(regulation of translation);GO:0006468(prot…	04010(MAPK signaling pathway);04066(HIF-1 signaling pathway);04910(Insulin signaling pathway)	no
ENSG00000142961	MOB3C	-0.285923	0.223106	1	0.019	0.071	MOB kinase activator 3C [Source:HGNC Symbol;Acc:HGNC:29800]	GO:0001934(positive regulation of protein phosphorylation);GO:0005515(protein binding);GO:0005634(nucleus);GO:0005737(cytoplasm);GO:0007165(signal transduction);GO:0030295(protein kinase activator activity);GO:0046872(metal ion binding)	NA	no
ENSG00000123472	ATPAF1	0.0299432	0.30289	1	0.019	0.02	ATP synthase mitochondrial F1 complex assembly factor 1 [Source:HGNC Symbol;Acc:HGNC:18803]	GO:0005515(protein binding);GO:0005739(mitochondrion);GO:0033615(mitochondrial proton-transporting ATP synthase complex assembly);GO:0065003(protein-containing complex assembly)	NA	no
ENSG00000159658	EFCAB14	0.190869	0.056946	1	0.315	0.327	EF-hand calcium binding domain 14 [Source:HGNC Symbol;Acc:HGNC:29051]	GO:0005509(calcium ion binding);GO:0016020(membrane);GO:0046872(metal ion binding)	NA	no
ENSG00000142973	CYP4B1	-0.022973	1	1	0.009	0.02	cytochrome P450 family 4 subfamily B member 1 [Source:HGNC Symbol;Acc:HGNC:2644]	GO:0004497(monooxygenase activity);GO:0005506(iron ion binding);GO:0005783(endoplasmic reticulum);GO:0005789(endoplasmic reticulum membrane);GO:0006631(fatty acid metabolic process);GO:0016020(membrane);GO:0016491(oxidoreductase activity);GO:0016705(oxidoreductase activity, acting on paired donors, with incorporation or reduction of molecular oxygen);GO:0018879(biphenyl metabolic process);GO:0019…	NA	no
ENSG00000224805	LINC00853	-0.225646	0.393001	1	0	0.02	long intergenic non-protein coding RNA 853 [Source:HGNC Symbol;Acc:HGNC:43716]	NA	NA	no
ENSG00000162367	TAL1	0.179261	0.154578	1	0.074	0.082	TAL bHLH transcription factor 1, erythroid differentiation factor [Source:HGNC Symbol;Acc:HGNC:11556]	GO:0000122(negative regulation of transcription by RNA polymerase II);GO:0000785(chromatin);GO:0000976(transcription cis-regulatory region binding);GO:0000978(RNA polymerase II cis-regulatory region sequence-specific DNA binding);GO:0000981(DNA-binding transcription factor activity, RNA polymerase II-specific);GO:0001525(angiogenesis);GO:0003677(DNA binding);GO:0003682(chromatin binding);GO:00037…	NA	no
ENSG00000162368	CMPK1	-0.436323	0.0544112	1	0.111	0.204	cytidine/uridine monophosphate kinase 1 [Source:HGNC Symbol;Acc:HGNC:18170]	GO:0000166(nucleotide binding);GO:0004127(cytidylate kinase activity);GO:0004550(nucleoside diphosphate kinase activity);GO:0004849(uridine kinase activity);GO:0005515(protein binding);GO:0005524(ATP binding);GO:0005634(nucleus);GO:0005654(nucleoplasm);GO:0005730(nucleolus);GO:0005737(cytoplasm);GO:0005829(cytosol);GO:0006139(nucleobase-containing compound metabolic process);GO:0006207('de novo' …	00240(Pyrimidine metabolism);00983(Drug metabolism - other enzymes);01100(Metabolic pathways);01240(Biosynthesis of cofactors)	no
ENSG00000132122	SPATA6	0.124271	0.75502	1	0.028	0.031	spermatogenesis associated 6 [Source:HGNC Symbol;Acc:HGNC:18309]	GO:0005515(protein binding);GO:0005576(extracellular region);GO:0005929(cilium);GO:0007283(spermatogenesis);GO:0030154(cell differentiation);GO:0031514(motile cilium);GO:0032027(myosin light chain binding);GO:0042995(cell projection);GO:0044458(motile cilium assembly);GO:0097224(sperm connecting piece)	NA	no
ENSG00000162373	BEND5	0.104139	0.730569	1	0.009	0	BEN domain containing 5 [Source:HGNC Symbol;Acc:HGNC:25668]	GO:0003677(DNA binding);GO:0005515(protein binding);GO:0005794(Golgi apparatus);GO:0045892(negative regulation of DNA-templated transcription)	NA	no
ENSG00000185104	FAF1	-0.00280616	0.418862	1	0.009	0.031	Fas associated factor 1 [Source:HGNC Symbol;Acc:HGNC:3578]	GO:0005515(protein binding);GO:0005634(nucleus);GO:0005635(nuclear envelope);GO:0005654(nucleoplasm);GO:0005737(cytoplasm);GO:0005783(endoplasmic reticulum);GO:0005829(cytosol);GO:0006915(apoptotic process);GO:0007253(cytoplasmic sequestering of NF-kappaB);GO:0010942(positive regulation of cell death);GO:0016020(membrane);GO:0019887(protein kinase regulator activity);GO:0019901(protein kinase bin…	04217(Necroptosis)	no
ENSG00000123091	RNF11	0.474188	0.0616398	1	0.111	0.061	ring finger protein 11 [Source:HGNC Symbol;Acc:HGNC:10056]	GO:0000151(ubiquitin ligase complex);GO:0003677(DNA binding);GO:0005515(protein binding);GO:0005634(nucleus);GO:0005737(cytoplasm);GO:0005768(endosome);GO:0005769(early endosome);GO:0006511(ubiquitin-dependent protein catabolic process);GO:0008270(zinc ion binding);GO:0046872(metal ion binding);GO:0051865(protein autoubiquitination);GO:0055037(recycling endosome);GO:0061630(ubiquitin protein liga…	NA	no
ENSG00000085831	TTC39A	-0.414752	0.211918	1	0	0.031	tetratricopeptide repeat domain 39A [Source:HGNC Symbol;Acc:HGNC:18657]	GO:0003674(molecular_function);GO:0005515(protein binding);GO:0005813(centrosome);GO:0008150(biological_process)	NA	no
ENSG00000085832	EPS15	0.33248	0.135982	1	0.12	0.092	epidermal growth factor receptor pathway substrate 15 [Source:HGNC Symbol;Acc:HGNC:3419]	GO:0001921(positive regulation of receptor recycling);GO:0005509(calcium ion binding);GO:0005515(protein binding);GO:0005737(cytoplasm);GO:0005768(endosome);GO:0005769(early endosome);GO:0005829(cytosol);GO:0005886(plasma membrane);GO:0005905(clathrin-coated pit);GO:0006895(Golgi to endosome transport);GO:0006897(endocytosis);GO:0009925(basal plasma membrane);GO:0015031(protein transport);GO:0016…	04144(Endocytosis)	no
ENSG00000117859	OSBPL9	0.122568	0.675752	1	0.046	0.061	oxysterol binding protein like 9 [Source:HGNC Symbol;Acc:HGNC:16386]	GO:0005515(protein binding);GO:0005768(endosome);GO:0005794(Golgi apparatus);GO:0005829(cytosol);GO:0006699(bile acid biosynthetic process);GO:0006869(lipid transport);GO:0008289(lipid binding);GO:0015248(sterol transporter activity);GO:0015918(sterol transport);GO:0016020(membrane);GO:0031902(late endosome membrane);GO:0032934(sterol binding);GO:0043231(intracellular membrane-bounded organelle)	NA	no
ENSG00000078618	NRDC	-0.259007	0.000405842	1	0.056	0.184	nardilysin convertase [Source:HGNC Symbol;Acc:HGNC:7995]	GO:0004222(metalloendopeptidase activity);GO:0005515(protein binding);GO:0005739(mitochondrion);GO:0005829(cytosol);GO:0006508(proteolysis);GO:0008233(peptidase activity);GO:0008237(metallopeptidase activity);GO:0009986(cell surface);GO:0016787(hydrolase activity);GO:0030425(dendrite);GO:0031643(positive regulation of myelination);GO:0042995(cell projection);GO:0046872(metal ion binding);GO:00484…	NA	no
ENSG00000117862	TXNDC12	0.162591	0.0911403	1	0.102	0.153	thioredoxin domain containing 12 [Source:HGNC Symbol;Acc:HGNC:24626]	GO:0005515(protein binding);GO:0005783(endoplasmic reticulum);GO:0005788(endoplasmic reticulum lumen);GO:0015035(protein-disulfide reductase activity);GO:0016491(oxidoreductase activity);GO:0019153(protein-disulfide reductase (glutathione) activity);GO:0060548(negative regulation of cell death);GO:1902236(negative regulation of endoplasmic reticulum stress-induced intrinsic apoptotic signaling pa…	00480(Glutathione metabolism);01100(Metabolic pathways)	no
ENSG00000198841	KTI12	0.0530798	1	1	0.009	0.01	KTI12 chromatin associated homolog [Source:HGNC Symbol;Acc:HGNC:25160]	GO:0000166(nucleotide binding);GO:0005515(protein binding);GO:0005524(ATP binding);GO:0006357(regulation of transcription by RNA polymerase II);GO:0006400(tRNA modification)	NA	no
ENSG00000134717	BTF3L4	0.116375	0.589542	1	0.13	0.112	basic transcription factor 3 like 4 [Source:HGNC Symbol;Acc:HGNC:30547]	GO:0005515(protein binding)	NA	no
ENSG00000157077	ZFYVE9	-0.0559488	1	1	0.028	0.031	zinc finger FYVE-type containing 9 [Source:HGNC Symbol;Acc:HGNC:6775]	GO:0005515(protein binding);GO:0005545(1-phosphatidylinositol binding);GO:0005737(cytoplasm);GO:0005768(endosome);GO:0005769(early endosome);GO:0005829(cytosol);GO:0006897(endocytosis);GO:0007179(transforming growth factor beta receptor signaling pathway);GO:0016020(membrane);GO:0016197(endosomal transport);GO:0019904(protein domain specific binding);GO:0031901(early endosome membrane);GO:0032991…	04144(Endocytosis);04350(TGF-beta signaling pathway)	no
ENSG00000154222	CC2D1B	-0.264898	0.519557	1	0.009	0.051	coiled-coil and C2 domain containing 1B [Source:HGNC Symbol;Acc:HGNC:29386]	GO:0000122(negative regulation of transcription by RNA polymerase II);GO:0000978(RNA polymerase II cis-regulatory region sequence-specific DNA binding);GO:0000981(DNA-binding transcription factor activity, RNA polymerase II-specific);GO:0001227(DNA-binding transcription repressor activity, RNA polymerase II-specific);GO:0005515(protein binding);GO:0005634(nucleus);GO:0005635(nuclear envelope);GO:…	NA	no
ENSG00000134748	PRPF38A	0.0982055	0.490944	1	0.065	0.061	pre-mRNA processing factor 38A [Source:HGNC Symbol;Acc:HGNC:25930]	GO:0000398(mRNA splicing, via spliceosome);GO:0003723(RNA binding);GO:0005515(protein binding);GO:0005634(nucleus);GO:0005654(nucleoplasm);GO:0005681(spliceosomal complex);GO:0006397(mRNA processing);GO:0008380(RNA splicing);GO:0071005(U2-type precatalytic spliceosome);GO:0071011(precatalytic spliceosome)	03040(Spliceosome)	no
ENSG00000134744	TUT4	0.516573	0.231749	1	0.13	0.082	terminal uridylyl transferase 4 [Source:HGNC Symbol;Acc:HGNC:28981]	GO:0000289(nuclear-transcribed mRNA poly(A) tail shortening);GO:0001556(oocyte maturation);GO:0003676(nucleic acid binding);GO:0003723(RNA binding);GO:0005515(protein binding);GO:0005615(extracellular space);GO:0005634(nucleus);GO:0005730(nucleolus);GO:0005737(cytoplasm);GO:0005829(cytosol);GO:0006402(mRNA catabolic process);GO:0008270(zinc ion binding);GO:0010467(gene expression);GO:0010586(miRN…	NA	no
ENSG00000116157	GPX7	-0.0817722	0.127064	1	0.019	0.031	glutathione peroxidase 7 [Source:HGNC Symbol;Acc:HGNC:4559]	GO:0004096(catalase activity);GO:0004601(peroxidase activity);GO:0004602(glutathione peroxidase activity);GO:0005515(protein binding);GO:0005576(extracellular region);GO:0005783(endoplasmic reticulum);GO:0005788(endoplasmic reticulum lumen);GO:0006979(response to oxidative stress);GO:0016491(oxidoreductase activity);GO:0034599(cellular response to oxidative stress);GO:0098869(cellular oxidant det…	00480(Glutathione metabolism);00590(Arachidonic acid metabolism);01100(Metabolic pathways);04918(Thyroid hormone synthesis);05014(Amyotrophic lateral sclerosis);05016(Huntington disease);05022(Pathways of neurodegeneration - multiple diseases)	no
ENSG00000162378	ZYG11B	0.174207	0.409123	1	0.111	0.102	zyg-11 family member B, cell cycle regulator [Source:HGNC Symbol;Acc:HGNC:25820]	GO:0005515(protein binding);GO:0006515(protein quality control for misfolded or incompletely synthesized proteins);GO:0032436(positive regulation of proteasomal ubiquitin-dependent protein catabolic process)	NA	no
ENSG00000121310	ECHDC2	-0.118073	0.346785	1	0.009	0.041	enoyl-CoA hydratase domain containing 2 [Source:HGNC Symbol;Acc:HGNC:23408]	GO:0003824(catalytic activity);GO:0005739(mitochondrion);GO:0006629(lipid metabolic process);GO:0006631(fatty acid metabolic process);GO:0006635(fatty acid beta-oxidation);GO:0016829(lyase activity)	NA	no
ENSG00000116171	SCP2	-0.0490151	0.366662	1	0.176	0.235	sterol carrier protein 2 [Source:HGNC Symbol;Acc:HGNC:10606]	GO:0000062(fatty-acyl-CoA binding);GO:0003988(acetyl-CoA C-acyltransferase activity);GO:0005102(signaling receptor binding);GO:0005515(protein binding);GO:0005654(nucleoplasm);GO:0005737(cytoplasm);GO:0005739(mitochondrion);GO:0005777(peroxisome);GO:0005782(peroxisomal matrix);GO:0005783(endoplasmic reticulum);GO:0005829(cytosol);GO:0006629(lipid metabolic process);GO:0006635(fatty acid beta-oxid…	00120(Primary bile acid biosynthesis);01040(Biosynthesis of unsaturated fatty acids);01100(Metabolic pathways);01212(Fatty acid metabolism);03320(PPAR signaling pathway);04146(Peroxisome)	no
ENSG00000174348	PODN	-0.156597	0.826026	1	0.009	0.041	podocan [Source:HGNC Symbol;Acc:HGNC:23174]	GO:0005515(protein binding);GO:0005518(collagen binding);GO:0005576(extracellular region);GO:0005615(extracellular space);GO:0005737(cytoplasm);GO:0008285(negative regulation of cell population proliferation);GO:0030021(extracellular matrix structural constituent conferring compression resistance);GO:0030336(negative regulation of cell migration);GO:0062023(collagen-containing extracellular matri…	NA	no
ENSG00000162383	SLC1A7	-0.131331	0.211918	1	0	0.031	solute carrier family 1 member 7 [Source:HGNC Symbol;Acc:HGNC:10945]	GO:0001504(neurotransmitter uptake);GO:0005313(L-glutamate transmembrane transporter activity);GO:0005314(high-affinity L-glutamate transmembrane transporter activity);GO:0005886(plasma membrane);GO:0006811(ion transport);GO:0006835(dicarboxylic acid transport);GO:0006836(neurotransmitter transport);GO:0008068(extracellularly glutamate-gated chloride channel activity);GO:0015175(neutral amino aci…	04721(Synaptic vesicle cycle);04724(Glutamatergic synapse)	no
ENSG00000157184	CPT2	-0.110823	0.684804	1	0	0.01	carnitine palmitoyltransferase 2 [Source:HGNC Symbol;Acc:HGNC:2330]	GO:0001676(long-chain fatty acid metabolic process);GO:0001701(in utero embryonic development);GO:0004095(carnitine O-palmitoyltransferase activity);GO:0005515(protein binding);GO:0005654(nucleoplasm);GO:0005730(nucleolus);GO:0005739(mitochondrion);GO:0005743(mitochondrial inner membrane);GO:0006629(lipid metabolic process);GO:0006631(fatty acid metabolic process);GO:0006635(fatty acid beta-oxida…	00071(Fatty acid degradation);01212(Fatty acid metabolism);03320(PPAR signaling pathway);04714(Thermogenesis)	no
	AL606760.2	-0.122037	0.684804	1	0	0.01	NA	NA	NA	no
	C1orf123	-0.0581248	0.958055	1	0.093	0.092	NA	NA	NA	no
ENSG00000162385	MAGOH	0.297928	0.0287395	1	0.093	0.102	mago homolog, exon junction complex subunit [Source:HGNC Symbol;Acc:HGNC:6815]	GO:0000184(nuclear-transcribed mRNA catabolic process, nonsense-mediated decay);GO:0000381(regulation of alternative mRNA splicing, via spliceosome);GO:0000398(mRNA splicing, via spliceosome);GO:0003723(RNA binding);GO:0005515(protein binding);GO:0005634(nucleus);GO:0005654(nucleoplasm);GO:0005681(spliceosomal complex);GO:0005737(cytoplasm);GO:0005829(cytosol);GO:0006397(mRNA processing);GO:00064…	03013(RNA transport);03015(mRNA surveillance pathway);03040(Spliceosome)	no
	AL606760.1	-0.0163002	1	1	0.009	0.01	NA	NA	NA	no
ENSG00000157193	LRP8	0.043942	1	1	0.009	0.01	LDL receptor related protein 8 [Source:HGNC Symbol;Acc:HGNC:6700]	GO:0001523(retinoid metabolic process);GO:0001540(amyloid-beta binding);GO:0004888(transmembrane signaling receptor activity);GO:0005041(low-density lipoprotein particle receptor activity);GO:0005509(calcium ion binding);GO:0005515(protein binding);GO:0005576(extracellular region);GO:0005615(extracellular space);GO:0005875(microtubule associated complex);GO:0005886(plasma membrane);GO:0005901(cav…	NA	no
ENSG00000058804	NDC1	0.160905	0.260141	1	0.019	0.01	NDC1 transmembrane nucleoporin [Source:HGNC Symbol;Acc:HGNC:25525]	GO:0005634(nucleus);GO:0005635(nuclear envelope);GO:0005643(nuclear pore);GO:0005737(cytoplasm);GO:0005886(plasma membrane);GO:0006913(nucleocytoplasmic transport);GO:0006999(nuclear pore organization);GO:0007129(homologous chromosome pairing at meiosis);GO:0007283(spermatogenesis);GO:0015031(protein transport);GO:0015629(actin cytoskeleton);GO:0016020(membrane);GO:0017056(structural constituent …	03013(RNA transport);05014(Amyotrophic lateral sclerosis)	no
ENSG00000058799	YIPF1	-0.185706	1	1	0.009	0.031	Yip1 domain family member 1 [Source:HGNC Symbol;Acc:HGNC:25231]	GO:0000138(Golgi trans cisterna);GO:0005515(protein binding);GO:0005654(nucleoplasm);GO:0005768(endosome);GO:0005794(Golgi apparatus);GO:0005797(Golgi medial cisterna);GO:0005802(trans-Golgi network);GO:0005886(plasma membrane);GO:0016020(membrane);GO:0016192(vesicle-mediated transport);GO:0030133(transport vesicle);GO:0031267(small GTPase binding);GO:0031902(late endosome membrane)	NA	no
ENSG00000211452	DIO1	-0.125579	0.684804	1	0	0.01	iodothyronine deiodinase 1 [Source:HGNC Symbol;Acc:HGNC:2883]	GO:0004800(thyroxine 5'-deiodinase activity);GO:0005783(endoplasmic reticulum);GO:0005789(endoplasmic reticulum membrane);GO:0005886(plasma membrane);GO:0006520(cellular amino acid metabolic process);GO:0006590(thyroid hormone generation);GO:0008430(selenium binding);GO:0016020(membrane);GO:0016491(oxidoreductase activity);GO:0042403(thyroid hormone metabolic process);GO:0042446(hormone biosynthe…	04919(Thyroid hormone signaling pathway)	no
	HSPB11	-0.266526	0.0384046	1	0.019	0.051	NA	NA	NA	no
ENSG00000116212	LRRC42	-0.100036	0.220551	1	0.028	0.031	leucine rich repeat containing 42 [Source:HGNC Symbol;Acc:HGNC:28792]	GO:0005515(protein binding)	NA	no
ENSG00000116209	TMEM59	0.136554	0.0169164	1	0.315	0.337	transmembrane protein 59 [Source:HGNC Symbol;Acc:HGNC:1239]	GO:0000137(Golgi cis cisterna);GO:0000138(Golgi trans cisterna);GO:0000139(Golgi membrane);GO:0004175(endopeptidase activity);GO:0005515(protein binding);GO:0005764(lysosome);GO:0005765(lysosomal membrane);GO:0005768(endosome);GO:0005770(late endosome);GO:0005794(Golgi apparatus);GO:0005797(Golgi medial cisterna);GO:0005886(plasma membrane);GO:0006486(protein glycosylation);GO:0006914(autophagy);…	NA	no
ENSG00000116205	TCEANC2	-0.31985	0.110234	1	0	0.041	transcription elongation factor A N-terminal and central domain containing 2 [Source:HGNC Symbol;Acc:HGNC:26494]	GO:0005515(protein binding);GO:0005634(nucleus);GO:0006351(DNA-templated transcription)	NA	no
ENSG00000215883	CYB5RL	-0.247866	0.393001	1	0	0.02	cytochrome b5 reductase like [Source:HGNC Symbol;Acc:HGNC:32220]	GO:0004128(cytochrome-b5 reductase activity, acting on NAD(P)H);GO:0005654(nucleoplasm);GO:0005789(endoplasmic reticulum membrane);GO:0015701(bicarbonate transport);GO:0016491(oxidoreductase activity)	00520(Amino sugar and nucleotide sugar metabolism)	no
ENSG00000116221	MRPL37	0.435339	0.0593239	1	0.046	0.01	mitochondrial ribosomal protein L37 [Source:HGNC Symbol;Acc:HGNC:14034]	GO:0003723(RNA binding);GO:0003735(structural constituent of ribosome);GO:0005739(mitochondrion);GO:0005743(mitochondrial inner membrane);GO:0005761(mitochondrial ribosome);GO:0005762(mitochondrial large ribosomal subunit);GO:0005840(ribosome);GO:0006412(translation);GO:0032543(mitochondrial translation);GO:1990904(ribonucleoprotein complex)	NA	no
ENSG00000157216	SSBP3	0.131452	0.687764	1	0.056	0.041	single stranded DNA binding protein 3 [Source:HGNC Symbol;Acc:HGNC:15674]	GO:0002244(hematopoietic progenitor cell differentiation);GO:0003677(DNA binding);GO:0003697(single-stranded DNA binding);GO:0003713(transcription coactivator activity);GO:0005515(protein binding);GO:0005634(nucleus);GO:0005667(transcription regulator complex);GO:0008284(positive regulation of cell population proliferation);GO:0021501(prechordal plate formation);GO:0021547(midbrain-hindbrain boun…	NA	no
ENSG00000243725	TTC4	-0.0155701	0.684804	1	0	0.01	tetratricopeptide repeat domain 4 [Source:HGNC Symbol;Acc:HGNC:12394]	GO:0002376(immune system process);GO:0005515(protein binding);GO:0005634(nucleus);GO:0005654(nucleoplasm);GO:0005737(cytoplasm);GO:0006457(protein folding);GO:0030544(Hsp70 protein binding);GO:0045087(innate immune response);GO:0051607(defense response to virus);GO:0051879(Hsp90 protein binding)	NA	no
ENSG00000116133	DHCR24	-0.118786	0.162679	1	0.019	0.041	24-dehydrocholesterol reductase [Source:HGNC Symbol;Acc:HGNC:2859]	GO:0000139(Golgi membrane);GO:0000246(delta24(24-1) sterol reductase activity);GO:0005515(protein binding);GO:0005634(nucleus);GO:0005737(cytoplasm);GO:0005783(endoplasmic reticulum);GO:0005789(endoplasmic reticulum membrane);GO:0005794(Golgi apparatus);GO:0006629(lipid metabolic process);GO:0006694(steroid biosynthetic process);GO:0006695(cholesterol biosynthetic process);GO:0006915(apoptotic pr…	00100(Steroid biosynthesis);01100(Metabolic pathways)	no
ENSG00000162402	USP24	-0.0254519	0.723843	1	0.037	0.051	ubiquitin specific peptidase 24 [Source:HGNC Symbol;Acc:HGNC:12623]	GO:0004197(cysteine-type endopeptidase activity);GO:0004843(cysteine-type deubiquitinase activity);GO:0005515(protein binding);GO:0005634(nucleus);GO:0005654(nucleoplasm);GO:0005829(cytosol);GO:0006508(proteolysis);GO:0006511(ubiquitin-dependent protein catabolic process);GO:0008233(peptidase activity);GO:0008234(cysteine-type peptidase activity);GO:0016579(protein deubiquitination);GO:0016787(hy…	NA	no
	AC119674.1	0.0876627	0.730569	1	0.009	0	NA	NA	NA	no
	AC119674.2	-0.035509	0.684804	1	0	0.01	NA	NA	NA	no
ENSG00000162407	PLPP3	0.654522	0.038719	1	0.444	0.357	phospholipid phosphatase 3 [Source:HGNC Symbol;Acc:HGNC:9229]	GO:0000139(Golgi membrane);GO:0001568(blood vessel development);GO:0001702(gastrulation with mouth forming second);GO:0001933(negative regulation of protein phosphorylation);GO:0005178(integrin binding);GO:0005515(protein binding);GO:0005783(endoplasmic reticulum);GO:0005789(endoplasmic reticulum membrane);GO:0005794(Golgi apparatus);GO:0005802(trans-Golgi network);GO:0005886(plasma membrane);GO:…	00561(Glycerolipid metabolism);00564(Glycerophospholipid metabolism);00565(Ether lipid metabolism);00600(Sphingolipid metabolism);01100(Metabolic pathways);04072(Phospholipase D signaling pathway);04666(Fc gamma R-mediated phagocytosis);04975(Fat digestion and absorption);05231(Choline metabolism in cancer)	no
ENSG00000173406	DAB1	-0.110823	0.684804	1	0	0.01	DAB adaptor protein 1 [Source:HGNC Symbol;Acc:HGNC:2661]	GO:0001764(neuron migration);GO:0005515(protein binding);GO:0005829(cytosol);GO:0007155(cell adhesion);GO:0007162(negative regulation of cell adhesion);GO:0007259(receptor signaling pathway via JAK-STAT);GO:0007264(small GTPase mediated signal transduction);GO:0007399(nervous system development);GO:0007409(axonogenesis);GO:0007628(adult walking behavior);GO:0016358(dendrite development);GO:002151…	05017(Spinocerebellar ataxia)	no
ENSG00000162600	OMA1	-0.0305017	0.457624	1	0.009	0.031	OMA1 zinc metallopeptidase [Source:HGNC Symbol;Acc:HGNC:29661]	GO:0002024(diet induced thermogenesis);GO:0004222(metalloendopeptidase activity);GO:0005739(mitochondrion);GO:0005743(mitochondrial inner membrane);GO:0006006(glucose metabolic process);GO:0006508(proteolysis);GO:0006515(protein quality control for misfolded or incompletely synthesized proteins);GO:0006629(lipid metabolic process);GO:0007005(mitochondrion organization);GO:0008233(peptidase activi…	05017(Spinocerebellar ataxia)	no
ENSG00000184292	TACSTD2	-0.362148	0.0163392	1	0.009	0.092	tumor associated calcium signal transducer 2 [Source:HGNC Symbol;Acc:HGNC:11530]	GO:0005515(protein binding);GO:0005615(extracellular space);GO:0005634(nucleus);GO:0005829(cytosol);GO:0005886(plasma membrane);GO:0007601(visual perception);GO:0009925(basal plasma membrane);GO:0010633(negative regulation of epithelial cell migration);GO:0016020(membrane);GO:0016328(lateral plasma membrane);GO:0050678(regulation of epithelial cell proliferation);GO:0050896(response to stimulus);…	NA	no
ENSG00000162601	MYSM1	0.0711649	0.0504053	1	0.056	0.061	Myb like, SWIRM and MPN domains 1 [Source:HGNC Symbol;Acc:HGNC:29401]	GO:0002376(immune system process);GO:0003677(DNA binding);GO:0003713(transcription coactivator activity);GO:0005515(protein binding);GO:0005634(nucleus);GO:0005654(nucleoplasm);GO:0005730(nucleolus);GO:0005737(cytoplasm);GO:0006325(chromatin organization);GO:0006338(chromatin remodeling);GO:0006508(proteolysis);GO:0008233(peptidase activity);GO:0008237(metallopeptidase activity);GO:0016787(hydrol…	NA	no
ENSG00000177606	JUN	0.13652	0.448596	1	0.361	0.418	Jun proto-oncogene, AP-1 transcription factor subunit [Source:HGNC Symbol;Acc:HGNC:6204]	GO:0000122(negative regulation of transcription by RNA polymerase II);GO:0000228(nuclear chromosome);GO:0000785(chromatin);GO:0000791(euchromatin);GO:0000976(transcription cis-regulatory region binding);GO:0000978(RNA polymerase II cis-regulatory region sequence-specific DNA binding);GO:0000981(DNA-binding transcription factor activity, RNA polymerase II-specific);GO:0001227(DNA-binding transcrip…	01522(Endocrine resistance);04010(MAPK signaling pathway);04012(ErbB signaling pathway);04024(cAMP signaling pathway);04137(Mitophagy - animal);04210(Apoptosis);04310(Wnt signaling pathway);04380(Osteoclast differentiation);04510(Focal adhesion);04530(Tight junction);04620(Toll-like receptor signaling pathway);04621(NOD-like receptor signaling pathway);04625(C-type lectin receptor signaling pathw…	no
ENSG00000237352	LINC01358	-0.123058	0.684804	1	0	0.01	long intergenic non-protein coding RNA 1358 [Source:HGNC Symbol;Acc:HGNC:50589]	NA	NA	no
ENSG00000172456	FGGY	-0.239384	0.211918	1	0	0.031	FGGY carbohydrate kinase domain containing [Source:HGNC Symbol;Acc:HGNC:25610]	GO:0005575(cellular_component);GO:0005737(cytoplasm);GO:0005975(carbohydrate metabolic process);GO:0016301(kinase activity);GO:0016310(phosphorylation);GO:0016740(transferase activity);GO:0016773(phosphotransferase activity, alcohol group as acceptor);GO:0019150(D-ribulokinase activity);GO:0019321(pentose metabolic process);GO:0046835(carbohydrate phosphorylation);GO:0070050(neuron cellular homeo…	NA	no
	AC099792.1	-0.0690297	0.684804	1	0	0.01	NA	NA	NA	no
ENSG00000162599	NFIA	-0.377847	0.216832	1	0.296	0.408	nuclear factor I A [Source:HGNC Symbol;Acc:HGNC:7784]	GO:0000785(chromatin);GO:0000902(cell morphogenesis);GO:0000978(RNA polymerase II cis-regulatory region sequence-specific DNA binding);GO:0000981(DNA-binding transcription factor activity, RNA polymerase II-specific);GO:0001228(DNA-binding transcription activator activity, RNA polymerase II-specific);GO:0003677(DNA binding);GO:0003682(chromatin binding);GO:0003700(DNA-binding transcription factor…	NA	no
ENSG00000237928	NFIA-AS2	-0.142781	1	1	0.009	0.02	NFIA antisense RNA 2 [Source:HGNC Symbol;Acc:HGNC:40401]	NA	NA	no
ENSG00000162604	TM2D1	0.101525	0.033192	1	0.093	0.122	TM2 domain containing 1 [Source:HGNC Symbol;Acc:HGNC:24142]	GO:0001540(amyloid-beta binding);GO:0004930(G protein-coupled receptor activity);GO:0005515(protein binding);GO:0005886(plasma membrane);GO:0006915(apoptotic process);GO:0007186(G protein-coupled receptor signaling pathway);GO:0016020(membrane);GO:0097190(apoptotic signaling pathway)	NA	no
ENSG00000132849	PATJ	0.0169039	1	1	0.009	0.01	PATJ crumbs cell polarity complex component [Source:HGNC Symbol;Acc:HGNC:28881]	GO:0005515(protein binding);GO:0005737(cytoplasm);GO:0005829(cytosol);GO:0005886(plasma membrane);GO:0005923(bicellular tight junction);GO:0016020(membrane);GO:0016324(apical plasma membrane);GO:0030054(cell junction);GO:0031023(microtubule organizing center organization);GO:0034451(centriolar satellite);GO:0035089(establishment of apical/basal cell polarity);GO:0035556(intracellular signal trans…	04390(Hippo signaling pathway);04530(Tight junction);05165(Human papillomavirus infection)	no
ENSG00000240563	L1TD1	0.089664	0.730569	1	0.009	0	LINE1 type transposase domain containing 1 [Source:HGNC Symbol;Acc:HGNC:25595]	GO:0003727(single-stranded RNA binding);GO:0005515(protein binding);GO:0032197(transposition, RNA-mediated);GO:0043231(intracellular membrane-bounded organelle);GO:1990904(ribonucleoprotein complex)	NA	no
ENSG00000162607	USP1	0.0438118	0.655468	1	0.037	0.051	ubiquitin specific peptidase 1 [Source:HGNC Symbol;Acc:HGNC:12607]	GO:0001501(skeletal system development);GO:0004197(cysteine-type endopeptidase activity);GO:0004843(cysteine-type deubiquitinase activity);GO:0005515(protein binding);GO:0005634(nucleus);GO:0005654(nucleoplasm);GO:0005829(cytosol);GO:0006281(DNA repair);GO:0006282(regulation of DNA repair);GO:0006508(proteolysis);GO:0006511(ubiquitin-dependent protein catabolic process);GO:0006974(cellular respon…	03460(Fanconi anemia pathway)	no
ENSG00000116641	DOCK7	0.0844056	1	1	0.019	0.01	dedicator of cytokinesis 7 [Source:HGNC Symbol;Acc:HGNC:19190]	GO:0000226(microtubule cytoskeleton organization);GO:0005085(guanyl-nucleotide exchange factor activity);GO:0005515(protein binding);GO:0005925(focal adhesion);GO:0007264(small GTPase mediated signal transduction);GO:0007399(nervous system development);GO:0007409(axonogenesis);GO:0008180(COP9 signalosome);GO:0022027(interkinetic nuclear migration);GO:0030154(cell differentiation);GO:0030424(axon)…	NA	no
ENSG00000125703	ATG4C	0.202068	0.0320789	1	0.046	0.051	autophagy related 4C cysteine peptidase [Source:HGNC Symbol;Acc:HGNC:16040]	GO:0005515(protein binding);GO:0005575(cellular_component);GO:0005737(cytoplasm);GO:0006508(proteolysis);GO:0006914(autophagy);GO:0008233(peptidase activity);GO:0008234(cysteine-type peptidase activity);GO:0015031(protein transport);GO:0016787(hydrolase activity);GO:0019786(Atg8-specific peptidase activity);GO:0051697(protein delipidation)	04136(Autophagy - other);04140(Autophagy - animal)	no
ENSG00000088035	ALG6	0.118786	0.287488	1	0.037	0.031	ALG6 alpha-1,3-glucosyltransferase [Source:HGNC Symbol;Acc:HGNC:23157]	GO:0004583(dolichyl-phosphate-glucose-glycolipid alpha-glucosyltransferase activity);GO:0005783(endoplasmic reticulum);GO:0005789(endoplasmic reticulum membrane);GO:0006486(protein glycosylation);GO:0006487(protein N-linked glycosylation);GO:0006488(dolichol-linked oligosaccharide biosynthetic process);GO:0006490(oligosaccharide-lipid intermediate biosynthetic process);GO:0016020(membrane);GO:001…	00510(N-Glycan biosynthesis);01100(Metabolic pathways)	no
ENSG00000142856	ITGB3BP	0.201354	0.769746	1	0.046	0.041	integrin subunit beta 3 binding protein [Source:HGNC Symbol;Acc:HGNC:6157]	GO:0000775(chromosome, centromeric region);GO:0000776(kinetochore);GO:0005515(protein binding);GO:0005634(nucleus);GO:0005654(nucleoplasm);GO:0005694(chromosome);GO:0005737(cytoplasm);GO:0005829(cytosol);GO:0006355(regulation of DNA-templated transcription);GO:0006915(apoptotic process);GO:0007049(cell cycle);GO:0007155(cell adhesion);GO:0007165(signal transduction);GO:0016020(membrane);GO:003408…	NA	no
ENSG00000203965	EFCAB7	-0.0953401	1	1	0.009	0.01	EF-hand calcium binding domain 7 [Source:HGNC Symbol;Acc:HGNC:29379]	GO:0005509(calcium ion binding);GO:0005886(plasma membrane);GO:0005929(cilium);GO:0009898(cytoplasmic side of plasma membrane);GO:0016020(membrane);GO:0042307(positive regulation of protein import into nucleus);GO:0042995(cell projection);GO:0045944(positive regulation of transcription by RNA polymerase II);GO:0046872(metal ion binding);GO:0060170(ciliary membrane);GO:0098797(plasma membrane prot…	NA	no
ENSG00000079739	PGM1	0.206164	0.457699	1	0.019	0	phosphoglucomutase 1 [Source:HGNC Symbol;Acc:HGNC:8905]	GO:0000287(magnesium ion binding);GO:0004614(phosphoglucomutase activity);GO:0005515(protein binding);GO:0005576(extracellular region);GO:0005737(cytoplasm);GO:0005829(cytosol);GO:0005975(carbohydrate metabolic process);GO:0006006(glucose metabolic process);GO:0006094(gluconeogenesis);GO:0006096(glycolytic process);GO:0016853(isomerase activity);GO:0016868(intramolecular transferase activity, pho…	00010(Glycolysis / Gluconeogenesis);00030(Pentose phosphate pathway);00052(Galactose metabolism);00230(Purine metabolism);00500(Starch and sucrose metabolism);00520(Amino sugar and nucleotide sugar metabolism);01100(Metabolic pathways)	no
ENSG00000185483	ROR1	-0.0422469	0.614221	1	0.009	0.031	receptor tyrosine kinase like orphan receptor 1 [Source:HGNC Symbol;Acc:HGNC:10256]	GO:0000166(nucleotide binding);GO:0001725(stress fiber);GO:0004672(protein kinase activity);GO:0004714(transmembrane receptor protein tyrosine kinase activity);GO:0005515(protein binding);GO:0005524(ATP binding);GO:0005737(cytoplasm);GO:0005886(plasma membrane);GO:0006468(protein phosphorylation);GO:0007169(transmembrane receptor protein tyrosine kinase signaling pathway);GO:0007605(sensory perce…	04310(Wnt signaling pathway)	no
ENSG00000158966	CACHD1	0.378457	0.058754	1	0.065	0.02	cache domain containing 1 [Source:HGNC Symbol;Acc:HGNC:29314]	GO:0005245(voltage-gated calcium channel activity);GO:0005891(voltage-gated calcium channel complex);GO:0006811(ion transport);GO:0006816(calcium ion transport);GO:0016020(membrane);GO:0070588(calcium ion transmembrane transport)	NA	no
ENSG00000162437	RAVER2	0.0350802	0.0490339	1	0.019	0.02	ribonucleoprotein, PTB binding 2 [Source:HGNC Symbol;Acc:HGNC:25577]	GO:0003676(nucleic acid binding);GO:0003723(RNA binding);GO:0005634(nucleus);GO:0005737(cytoplasm)	NA	no
ENSG00000162434	JAK1	0.394022	0.149562	1	0.38	0.357	Janus kinase 1 [Source:HGNC Symbol;Acc:HGNC:6190]	GO:0000166(nucleotide binding);GO:0004672(protein kinase activity);GO:0004713(protein tyrosine kinase activity);GO:0004715(non-membrane spanning protein tyrosine kinase activity);GO:0005126(cytokine receptor binding);GO:0005131(growth hormone receptor binding);GO:0005515(protein binding);GO:0005524(ATP binding);GO:0005634(nucleus);GO:0005737(cytoplasm);GO:0005768(endosome);GO:0005829(cytosol);GO:…	01521(EGFR tyrosine kinase inhibitor resistance);04151(PI3K-Akt signaling pathway);04217(Necroptosis);04380(Osteoclast differentiation);04550(Signaling pathways regulating pluripotency of stem cells);04621(NOD-like receptor signaling pathway);04630(JAK-STAT signaling pathway);04658(Th1 and Th2 cell differentiation);04659(Th17 cell differentiation);05140(Leishmaniasis);05145(Toxoplasmosis);05152(T…	no
ENSG00000162433	AK4	-0.134088	0.110234	1	0	0.041	adenylate kinase 4 [Source:HGNC Symbol;Acc:HGNC:363]	GO:0000166(nucleotide binding);GO:0002082(regulation of oxidative phosphorylation);GO:0004017(adenylate kinase activity);GO:0004550(nucleoside diphosphate kinase activity);GO:0005515(protein binding);GO:0005524(ATP binding);GO:0005525(GTP binding);GO:0005737(cytoplasm);GO:0005739(mitochondrion);GO:0005759(mitochondrial matrix);GO:0006139(nucleobase-containing compound metabolic process);GO:000617…	00230(Purine metabolism);00730(Thiamine metabolism);01100(Metabolic pathways);01240(Biosynthesis of cofactors)	no
ENSG00000213625	LEPROT	0.181639	0.251054	1	0.278	0.286	leptin receptor overlapping transcript [Source:HGNC Symbol;Acc:HGNC:29477]	GO:0000139(Golgi membrane);GO:0005102(signaling receptor binding);GO:0005515(protein binding);GO:0005768(endosome);GO:0005794(Golgi apparatus);GO:0010008(endosome membrane);GO:0016020(membrane);GO:0032511(late endosome to vacuole transport via multivesicular body sorting pathway);GO:0046426(negative regulation of receptor signaling pathway via JAK-STAT);GO:0060400(negative regulation of growth ho…	NA	no
ENSG00000116678	LEPR	-0.0468503	0.316374	1	0.056	0.071	leptin receptor [Source:HGNC Symbol;Acc:HGNC:6554]	GO:0001525(angiogenesis);GO:0001934(positive regulation of protein phosphorylation);GO:0004888(transmembrane signaling receptor activity);GO:0004896(cytokine receptor activity);GO:0005515(protein binding);GO:0005576(extracellular region);GO:0005886(plasma membrane);GO:0005977(glycogen metabolic process);GO:0006094(gluconeogenesis);GO:0006112(energy reserve metabolic process);GO:0006909(phagocytos…	04060(Cytokine-cytokine receptor interaction);04080(Neuroactive ligand-receptor interaction);04152(AMPK signaling pathway);04630(JAK-STAT signaling pathway);04920(Adipocytokine signaling pathway);04932(Non-alcoholic fatty liver disease)	no
ENSG00000184588	PDE4B	-0.066726	0.0558596	1	0.037	0.061	phosphodiesterase 4B [Source:HGNC Symbol;Acc:HGNC:8781]	GO:0000930(gamma-tubulin complex);GO:0001780(neutrophil homeostasis);GO:0004114(3',5'-cyclic-nucleotide phosphodiesterase activity);GO:0004115(3',5'-cyclic-AMP phosphodiesterase activity);GO:0005634(nucleus);GO:0005737(cytoplasm);GO:0005813(centrosome);GO:0005829(cytosol);GO:0005886(plasma membrane);GO:0005891(voltage-gated calcium channel complex);GO:0006198(cAMP catabolic process);GO:0007165(si…	00230(Purine metabolism);01100(Metabolic pathways);04024(cAMP signaling pathway);04928(Parathyroid hormone synthesis, secretion and action);05032(Morphine addiction)	no
ENSG00000118473	SGIP1	0.206837	0.269099	1	0.065	0.051	SH3GL interacting endocytic adaptor 1 [Source:HGNC Symbol;Acc:HGNC:25412]	GO:0002021(response to dietary excess);GO:0005515(protein binding);GO:0005543(phospholipid binding);GO:0005737(cytoplasm);GO:0005829(cytosol);GO:0005886(plasma membrane);GO:0005905(clathrin-coated pit);GO:0006897(endocytosis);GO:0008017(microtubule binding);GO:0015631(tubulin binding);GO:0016020(membrane);GO:0017124(SH3 domain binding);GO:0030122(AP-2 adaptor complex);GO:0030136(clathrin-coated v…	NA	no
	TCTEX1D1	0.149905	0.470834	1	0.028	0.02	NA	NA	NA	no
	WDR78	0.0903311	0.730569	1	0.009	0	NA	NA	NA	no
ENSG00000198160	MIER1	-0.0980405	0.892542	1	0.093	0.122	MIER1 transcriptional regulator [Source:HGNC Symbol;Acc:HGNC:29657]	GO:0000122(negative regulation of transcription by RNA polymerase II);GO:0003714(transcription corepressor activity);GO:0004407(histone deacetylase activity);GO:0005515(protein binding);GO:0005634(nucleus);GO:0005654(nucleoplasm);GO:0005737(cytoplasm);GO:0006338(chromatin remodeling);GO:0006355(regulation of DNA-templated transcription);GO:0016575(histone deacetylation);GO:0017053(transcription r…	NA	no
ENSG00000116704	SLC35D1	0.142765	0.0780531	1	0.019	0.01	solute carrier family 35 member D1 [Source:HGNC Symbol;Acc:HGNC:20800]	GO:0005457(GDP-fucose transmembrane transporter activity);GO:0005461(UDP-glucuronic acid transmembrane transporter activity);GO:0005462(UDP-N-acetylglucosamine transmembrane transporter activity);GO:0005463(UDP-N-acetylgalactosamine transmembrane transporter activity);GO:0005783(endoplasmic reticulum);GO:0005789(endoplasmic reticulum membrane);GO:0005794(Golgi apparatus);GO:0008643(carbohydrate t…	NA	no
ENSG00000142864	SERBP1	-0.0739403	0.483109	1	0.315	0.388	SERPINE1 mRNA binding protein 1 [Source:HGNC Symbol;Acc:HGNC:17860]	GO:0003723(RNA binding);GO:0003730(mRNA 3'-UTR binding);GO:0005515(protein binding);GO:0005634(nucleus);GO:0005737(cytoplasm);GO:0005829(cytosol);GO:0016020(membrane);GO:0017148(negative regulation of translation);GO:0030371(translation repressor activity);GO:0030578(PML body organization);GO:0032183(SUMO binding);GO:0043022(ribosome binding);GO:0043488(regulation of mRNA stability);GO:0045296(ca…	NA	no
ENSG00000116717	GADD45A	-0.0970624	0.0644282	1	0.093	0.173	growth arrest and DNA damage inducible alpha [Source:HGNC Symbol;Acc:HGNC:4095]	GO:0000079(regulation of cyclin-dependent protein serine/threonine kinase activity);GO:0000122(negative regulation of transcription by RNA polymerase II);GO:0005515(protein binding);GO:0005634(nucleus);GO:0005654(nucleoplasm);GO:0005737(cytoplasm);GO:0006281(DNA repair);GO:0006469(negative regulation of protein kinase activity);GO:0006915(apoptotic process);GO:0006974(cellular response to DNA dam…	04010(MAPK signaling pathway);04064(NF-kappa B signaling pathway);04068(FoxO signaling pathway);04110(Cell cycle);04115(p53 signaling pathway);04210(Apoptosis);04218(Cellular senescence);05169(Epstein-Barr virus infection);05200(Pathways in cancer);05202(Transcriptional misregulation in cancer);05210(Colorectal cancer);05212(Pancreatic cancer);05213(Endometrial cancer);05214(Glioma);05216(Thyroid…	no
ENSG00000172380	GNG12	-0.0328495	0.00718653	1	0.037	0.082	G protein subunit gamma 12 [Source:HGNC Symbol;Acc:HGNC:19663]	GO:0005515(protein binding);GO:0005834(heterotrimeric G-protein complex);GO:0005886(plasma membrane);GO:0007165(signal transduction);GO:0007186(G protein-coupled receptor signaling pathway);GO:0016020(membrane);GO:0030165(PDZ domain binding);GO:0031681(G-protein beta-subunit binding);GO:0070062(extracellular exosome)	04010(MAPK signaling pathway);04014(Ras signaling pathway);04062(Chemokine signaling pathway);04151(PI3K-Akt signaling pathway);04371(Apelin signaling pathway);04713(Circadian entrainment);04723(Retrograde endocannabinoid signaling);04724(Glutamatergic synapse);04725(Cholinergic synapse);04726(Serotonergic synapse);04727(GABAergic synapse);04728(Dopaminergic synapse);04810(Regulation of actin cyt…	no
ENSG00000116729	WLS	0.119075	0.348726	1	0.037	0.041	Wnt ligand secretion mediator [Source:HGNC Symbol;Acc:HGNC:30238]	GO:0000139(Golgi membrane);GO:0001707(mesoderm formation);GO:0005515(protein binding);GO:0005768(endosome);GO:0005769(early endosome);GO:0005783(endoplasmic reticulum);GO:0005789(endoplasmic reticulum membrane);GO:0005794(Golgi apparatus);GO:0005802(trans-Golgi network);GO:0005829(cytosol);GO:0005886(plasma membrane);GO:0006886(intracellular protein transport);GO:0009948(anterior/posterior axis s…	NA	no
ENSG00000033122	LRRC7	0.0549997	0.989064	1	0.009	0.01	leucine rich repeat containing 7 [Source:HGNC Symbol;Acc:HGNC:18531]	GO:0005515(protein binding);GO:0005654(nucleoplasm);GO:0005813(centrosome);GO:0005829(cytosol);GO:0005886(plasma membrane)	NA	no
ENSG00000066557	LRRC40	-0.179701	0.0397422	1	0.019	0.061	leucine rich repeat containing 40 [Source:HGNC Symbol;Acc:HGNC:26004]	GO:0005515(protein binding);GO:0016020(membrane)	NA	no
ENSG00000116754	SRSF11	-0.0930517	0.0670822	1	0.306	0.429	serine and arginine rich splicing factor 11 [Source:HGNC Symbol;Acc:HGNC:10782]	GO:0003676(nucleic acid binding);GO:0003723(RNA binding);GO:0005515(protein binding);GO:0005634(nucleus);GO:0005654(nucleoplasm);GO:0006397(mRNA processing);GO:0008380(RNA splicing);GO:0016607(nuclear speck);GO:0042802(identical protein binding)	NA	no
ENSG00000118454	ANKRD13C	0.257224	0.00407738	1	0.037	0.02	ankyrin repeat domain 13C [Source:HGNC Symbol;Acc:HGNC:25374]	GO:0005102(signaling receptor binding);GO:0005515(protein binding);GO:0005737(cytoplasm);GO:0005783(endoplasmic reticulum);GO:0005789(endoplasmic reticulum membrane);GO:0006621(protein retention in ER lumen);GO:0010469(regulation of signaling receptor activity);GO:0016020(membrane);GO:0048471(perinuclear region of cytoplasm);GO:2000209(regulation of anoikis)	NA	no
ENSG00000197568	HHLA3	-0.0122975	0.592515	1	0.019	0.031	HERV-H LTR-associating 3 [Source:HGNC Symbol;Acc:HGNC:4906]	NA	NA	no
ENSG00000116761	CTH	-0.0228242	0.684804	1	0	0.01	cystathionine gamma-lyase [Source:HGNC Symbol;Acc:HGNC:2501]	GO:0003824(catalytic activity);GO:0004123(cystathionine gamma-lyase activity);GO:0005515(protein binding);GO:0005516(calmodulin binding);GO:0005737(cytoplasm);GO:0005829(cytosol);GO:0006534(cysteine metabolic process);GO:0006629(lipid metabolic process);GO:0008652(cellular amino acid biosynthetic process);GO:0016829(lyase activity);GO:0018272(protein-pyridoxal-5-phosphate linkage via peptidyl-N6-…	00260(Glycine, serine and threonine metabolism);00270(Cysteine and methionine metabolism);00450(Selenocompound metabolism);01100(Metabolic pathways);01230(Biosynthesis of amino acids)	no
	AL354872.2	-0.141255	0.684804	1	0	0.01	NA	NA	NA	no
ENSG00000132485	ZRANB2	0.172381	0.0850239	1	0.176	0.214	zinc finger RANBP2-type containing 2 [Source:HGNC Symbol;Acc:HGNC:13058]	GO:0001530(lipopolysaccharide binding);GO:0003723(RNA binding);GO:0005515(protein binding);GO:0005634(nucleus);GO:0005654(nucleoplasm);GO:0006396(RNA processing);GO:0006397(mRNA processing);GO:0008380(RNA splicing);GO:0046872(metal ion binding)	NA	no
ENSG00000254685	FPGT	-0.024275	1	1	0.009	0.02	fucose-1-phosphate guanylyltransferase [Source:HGNC Symbol;Acc:HGNC:3825]	GO:0000166(nucleotide binding);GO:0003824(catalytic activity);GO:0005525(GTP binding);GO:0005737(cytoplasm);GO:0005829(cytosol);GO:0006004(fucose metabolic process);GO:0016740(transferase activity);GO:0016772(transferase activity, transferring phosphorus-containing groups);GO:0016779(nucleotidyltransferase activity);GO:0042354(L-fucose metabolic process);GO:0044238(primary metabolic process);GO:0…	00051(Fructose and mannose metabolism);00520(Amino sugar and nucleotide sugar metabolism);01100(Metabolic pathways)	no
ENSG00000259030	FPGT-TNNI3K	-0.0109323	0.684804	1	0	0.01	FPGT-TNNI3K readthrough [Source:HGNC Symbol;Acc:HGNC:42952]	GO:0000166(nucleotide binding);GO:0004672(protein kinase activity);GO:0005515(protein binding);GO:0005524(ATP binding);GO:0006468(protein phosphorylation);GO:0016740(transferase activity);GO:0016772(transferase activity, transferring phosphorus-containing groups);GO:0044238(primary metabolic process);GO:0071704(organic substance metabolic process)	NA	no
ENSG00000116791	CRYZ	-0.0605979	1	1	0.019	0.02	crystallin zeta [Source:HGNC Symbol;Acc:HGNC:2419]	GO:0003723(RNA binding);GO:0003730(mRNA 3'-UTR binding);GO:0003960(NADPH:quinone reductase activity);GO:0005737(cytoplasm);GO:0005829(cytosol);GO:0007601(visual perception);GO:0008152(metabolic process);GO:0008270(zinc ion binding);GO:0016491(oxidoreductase activity);GO:0042178(xenobiotic catabolic process);GO:0042802(identical protein binding);GO:0051289(protein homotetramerization);GO:0070062(e…	NA	no
ENSG00000162623	TYW3	0.0645988	0.455982	1	0.056	0.071	tRNA-yW synthesizing protein 3 homolog [Source:HGNC Symbol;Acc:HGNC:24757]	GO:0005515(protein binding);GO:0005737(cytoplasm);GO:0008033(tRNA processing);GO:0008168(methyltransferase activity);GO:0008175(tRNA methyltransferase activity);GO:0016740(transferase activity);GO:0030488(tRNA methylation);GO:0031591(wybutosine biosynthetic process);GO:0032259(methylation)	NA	no
ENSG00000117054	ACADM	-0.0954446	0.530844	1	0.056	0.082	acyl-CoA dehydrogenase medium chain [Source:HGNC Symbol;Acc:HGNC:89]	GO:0001889(liver development);GO:0003995(acyl-CoA dehydrogenase activity);GO:0005634(nucleus);GO:0005737(cytoplasm);GO:0005739(mitochondrion);GO:0005759(mitochondrial matrix);GO:0005978(glycogen biosynthetic process);GO:0006082(organic acid metabolic process);GO:0006111(regulation of gluconeogenesis);GO:0006629(lipid metabolic process);GO:0006631(fatty acid metabolic process);GO:0006635(fatty aci…	00071(Fatty acid degradation);00280(Valine, leucine and isoleucine degradation);01100(Metabolic pathways);01212(Fatty acid metabolism);03320(PPAR signaling pathway)	no
ENSG00000137955	RABGGTB	0.343837	0.619048	1	0.102	0.071	Rab geranylgeranyltransferase subunit beta [Source:HGNC Symbol;Acc:HGNC:9796]	GO:0003824(catalytic activity);GO:0004659(prenyltransferase activity);GO:0004663(Rab geranylgeranyltransferase activity);GO:0005515(protein binding);GO:0005829(cytosol);GO:0005886(plasma membrane);GO:0005968(Rab-protein geranylgeranyltransferase complex);GO:0007601(visual perception);GO:0008270(zinc ion binding);GO:0008318(protein prenyltransferase activity);GO:0016740(transferase activity);GO:00…	NA	no
ENSG00000184005	ST6GALNAC3	0.599233	0.0159732	1	0.102	0.051	ST6 N-acetylgalactosaminide alpha-2,6-sialyltransferase 3 [Source:HGNC Symbol;Acc:HGNC:19343]	GO:0000139(Golgi membrane);GO:0001574(ganglioside biosynthetic process);GO:0001665(alpha-N-acetylgalactosaminide alpha-2,6-sialyltransferase activity);GO:0005515(protein binding);GO:0005654(nucleoplasm);GO:0005794(Golgi apparatus);GO:0006486(protein glycosylation);GO:0006629(lipid metabolic process);GO:0006677(glycosylceramide metabolic process);GO:0006687(glycosphingolipid metabolic process);GO:…	00604(Glycosphingolipid biosynthesis - ganglio series);01100(Metabolic pathways)	no
ENSG00000142892	PIGK	-0.0829913	0.164693	1	0.028	0.061	phosphatidylinositol glycan anchor biosynthesis class K [Source:HGNC Symbol;Acc:HGNC:8965]	GO:0003756(protein disulfide isomerase activity);GO:0003923(GPI-anchor transamidase activity);GO:0005515(protein binding);GO:0005783(endoplasmic reticulum);GO:0005789(endoplasmic reticulum membrane);GO:0006506(GPI anchor biosynthetic process);GO:0006508(proteolysis);GO:0008233(peptidase activity);GO:0008234(cysteine-type peptidase activity);GO:0016020(membrane);GO:0016255(attachment of GPI anchor…	00563(Glycosylphosphatidylinositol (GPI)-anchor biosynthesis);01100(Metabolic pathways)	no
ENSG00000154027	AK5	-0.0116985	0.684804	1	0	0.01	adenylate kinase 5 [Source:HGNC Symbol;Acc:HGNC:365]	GO:0000166(nucleotide binding);GO:0004017(adenylate kinase activity);GO:0004550(nucleoside diphosphate kinase activity);GO:0005524(ATP binding);GO:0005737(cytoplasm);GO:0005829(cytosol);GO:0006139(nucleobase-containing compound metabolic process);GO:0006172(ADP biosynthetic process);GO:0006173(dADP biosynthetic process);GO:0009117(nucleotide metabolic process);GO:0009123(nucleoside monophosphate …	00230(Purine metabolism);00730(Thiamine metabolism);01100(Metabolic pathways);01240(Biosynthesis of cofactors)	no
	AC118549.1	-0.14735	0.566031	1	0.019	0.041	NA	NA	NA	no
ENSG00000077254	USP33	0.167796	0.0212594	1	0.093	0.112	ubiquitin specific peptidase 33 [Source:HGNC Symbol;Acc:HGNC:20059]	GO:0001664(G protein-coupled receptor binding);GO:0004197(cysteine-type endopeptidase activity);GO:0004843(cysteine-type deubiquitinase activity);GO:0005515(protein binding);GO:0005654(nucleoplasm);GO:0005737(cytoplasm);GO:0005794(Golgi apparatus);GO:0005813(centrosome);GO:0005815(microtubule organizing center);GO:0005829(cytosol);GO:0005856(cytoskeleton);GO:0005925(focal adhesion);GO:0006508(pro…	NA	no
ENSG00000180488	MIGA1	0.593452	0.0114132	1	0.111	0.061	mitoguardin 1 [Source:HGNC Symbol;Acc:HGNC:24741]	GO:0005515(protein binding);GO:0005739(mitochondrion);GO:0005741(mitochondrial outer membrane);GO:0005886(plasma membrane);GO:0008053(mitochondrial fusion);GO:0016020(membrane);GO:0042803(protein homodimerization activity);GO:0046982(protein heterodimerization activity)	NA	no
ENSG00000162614	NEXN	-0.152394	0.393001	1	0	0.02	nexilin F-actin binding protein [Source:HGNC Symbol;Acc:HGNC:29557]	GO:0003779(actin binding);GO:0005515(protein binding);GO:0005737(cytoplasm);GO:0005856(cytoskeleton);GO:0005886(plasma membrane);GO:0005912(adherens junction);GO:0005925(focal adhesion);GO:0007156(homophilic cell adhesion via plasma membrane adhesion molecules);GO:0007411(axon guidance);GO:0008307(structural constituent of muscle);GO:0015629(actin cytoskeleton);GO:0030018(Z disc);GO:0030334(regul…	NA	no
ENSG00000162613	FUBP1	0.113213	0.0183326	1	0.111	0.133	far upstream element binding protein 1 [Source:HGNC Symbol;Acc:HGNC:4004]	GO:0003676(nucleic acid binding);GO:0003677(DNA binding);GO:0003697(single-stranded DNA binding);GO:0003723(RNA binding);GO:0003729(mRNA binding);GO:0005515(protein binding);GO:0005634(nucleus);GO:0005654(nucleoplasm);GO:0005737(cytoplasm);GO:0006355(regulation of DNA-templated transcription);GO:0010468(regulation of gene expression);GO:0010628(positive regulation of gene expression);GO:0110165(c…	NA	no
ENSG00000162616	DNAJB4	0.237202	0.648473	1	0.074	0.051	DnaJ heat shock protein family (Hsp40) member B4 [Source:HGNC Symbol;Acc:HGNC:14886]	GO:0000122(negative regulation of transcription by RNA polymerase II);GO:0001671(ATPase activator activity);GO:0005515(protein binding);GO:0005654(nucleoplasm);GO:0005737(cytoplasm);GO:0005829(cytosol);GO:0005886(plasma membrane);GO:0006457(protein folding);GO:0006986(response to unfolded protein);GO:0009408(response to heat);GO:0016020(membrane);GO:0051082(unfolded protein binding);GO:0051085(ch…	NA	no
ENSG00000137960	GIPC2	0.109978	0.0554784	1	0.019	0.02	GIPC PDZ domain containing family member 2 [Source:HGNC Symbol;Acc:HGNC:18177]	GO:0003674(molecular_function);GO:0005515(protein binding);GO:0005737(cytoplasm);GO:0008150(biological_process);GO:0042802(identical protein binding);GO:0070062(extracellular exosome)	NA	no
	AC103591.3	0.033393	1	1	0.009	0.01	NA	NA	NA	no
ENSG00000137959	IFI44L	0.558997	0.148658	1	0.176	0.163	interferon induced protein 44 like [Source:HGNC Symbol;Acc:HGNC:17817]	GO:0003674(molecular_function);GO:0005525(GTP binding);GO:0005575(cellular_component);GO:0005737(cytoplasm);GO:0006955(immune response);GO:0051607(defense response to virus)	NA	no
ENSG00000137965	IFI44	0.668714	0.0256711	1	0.176	0.092	interferon induced protein 44 [Source:HGNC Symbol;Acc:HGNC:16938]	GO:0005515(protein binding);GO:0005737(cytoplasm);GO:0006955(immune response);GO:0009615(response to virus);GO:0009617(response to bacterium)	NA	no
ENSG00000162618	ADGRL4	0.54621	0.00451072	1	0.722	0.592	adhesion G protein-coupled receptor L4 [Source:HGNC Symbol;Acc:HGNC:20822]	GO:0004888(transmembrane signaling receptor activity);GO:0004930(G protein-coupled receptor activity);GO:0005509(calcium ion binding);GO:0005886(plasma membrane);GO:0007165(signal transduction);GO:0007166(cell surface receptor signaling pathway);GO:0007186(G protein-coupled receptor signaling pathway);GO:0007189(adenylate cyclase-activating G protein-coupled receptor signaling pathway);GO:0016020…	NA	yes
ENSG00000234184	LINC01781	0.0705698	0.730569	1	0.009	0	long intergenic non-protein coding RNA 1781 [Source:HGNC Symbol;Acc:HGNC:52571]	NA	NA	no
ENSG00000117114	ADGRL2	0.0896127	0.753903	1	0.222	0.224	adhesion G protein-coupled receptor L2 [Source:HGNC Symbol;Acc:HGNC:18582]	GO:0004888(transmembrane signaling receptor activity);GO:0004930(G protein-coupled receptor activity);GO:0007165(signal transduction);GO:0007166(cell surface receptor signaling pathway);GO:0007186(G protein-coupled receptor signaling pathway);GO:0007189(adenylate cyclase-activating G protein-coupled receptor signaling pathway);GO:0007420(brain development);GO:0009617(response to bacterium);GO:001…	NA	no
ENSG00000142875	PRKACB	-0.00747869	0.100056	1	0.019	0.02	protein kinase cAMP-activated catalytic subunit beta [Source:HGNC Symbol;Acc:HGNC:9381]	GO:0000166(nucleotide binding);GO:0000287(magnesium ion binding);GO:0001843(neural tube closure);GO:0003091(renal water homeostasis);GO:0004672(protein kinase activity);GO:0004674(protein serine/threonine kinase activity);GO:0004679(AMP-activated protein kinase activity);GO:0004691(cAMP-dependent protein kinase activity);GO:0005515(protein binding);GO:0005524(ATP binding);GO:0005634(nucleus);GO:0…	01522(Endocrine resistance);04010(MAPK signaling pathway);04014(Ras signaling pathway);04020(Calcium signaling pathway);04024(cAMP signaling pathway);04062(Chemokine signaling pathway);04114(Oocyte meiosis);04140(Autophagy - animal);04211(Longevity regulating pathway);04213(Longevity regulating pathway - multiple species);04261(Adrenergic signaling in cardiomyocytes);04270(Vascular smooth muscle …	no
ENSG00000117133	RPF1	0.212946	0.410359	1	0.046	0.031	ribosome production factor 1 homolog [Source:HGNC Symbol;Acc:HGNC:30350]	GO:0000460(maturation of 5.8S rRNA);GO:0000470(maturation of LSU-rRNA);GO:0003723(RNA binding);GO:0005515(protein binding);GO:0005634(nucleus);GO:0005730(nucleolus);GO:0006364(rRNA processing);GO:0019843(rRNA binding);GO:0030687(preribosome, large subunit precursor);GO:0042134(rRNA primary transcript binding);GO:0042254(ribosome biogenesis)	NA	no
ENSG00000174021	GNG5	0.440138	0.0058136	1	0.444	0.408	G protein subunit gamma 5 [Source:HGNC Symbol;Acc:HGNC:4408]	GO:0003924(GTPase activity);GO:0005515(protein binding);GO:0005834(heterotrimeric G-protein complex);GO:0005886(plasma membrane);GO:0007165(signal transduction);GO:0007186(G protein-coupled receptor signaling pathway);GO:0016020(membrane);GO:0030165(PDZ domain binding);GO:0031681(G-protein beta-subunit binding);GO:0070062(extracellular exosome)	04014(Ras signaling pathway);04062(Chemokine signaling pathway);04151(PI3K-Akt signaling pathway);04371(Apelin signaling pathway);04713(Circadian entrainment);04723(Retrograde endocannabinoid signaling);04724(Glutamatergic synapse);04725(Cholinergic synapse);04726(Serotonergic synapse);04727(GABAergic synapse);04728(Dopaminergic synapse);04926(Relaxin signaling pathway);05032(Morphine addiction);…	yes
ENSG00000122432	SPATA1	-0.0301925	0.684804	1	0	0.01	spermatogenesis associated 1 [Source:HGNC Symbol;Acc:HGNC:14682]	GO:0001669(acrosomal vesicle);GO:0031410(cytoplasmic vesicle)	NA	no
ENSG00000117151	CTBS	0.209607	0.392608	1	0.074	0.041	chitobiase [Source:HGNC Symbol;Acc:HGNC:2496]	GO:0004553(hydrolase activity, hydrolyzing O-glycosyl compounds);GO:0004568(chitinase activity);GO:0005615(extracellular space);GO:0005764(lysosome);GO:0005975(carbohydrate metabolic process);GO:0006032(chitin catabolic process);GO:0008061(chitin binding);GO:0008152(metabolic process);GO:0009313(oligosaccharide catabolic process);GO:0016787(hydrolase activity);GO:0016798(hydrolase activity, actin…	NA	no
ENSG00000117155	SSX2IP	-0.0905764	1	1	0.009	0.02	SSX family member 2 interacting protein [Source:HGNC Symbol;Acc:HGNC:16509]	GO:0005515(protein binding);GO:0005634(nucleus);GO:0005737(cytoplasm);GO:0005815(microtubule organizing center);GO:0005856(cytoskeleton);GO:0005912(adherens junction);GO:0007098(centrosome cycle);GO:0007155(cell adhesion);GO:0030030(cell projection organization);GO:0031252(cell leading edge);GO:0032991(protein-containing complex);GO:0034451(centriolar satellite);GO:0035020(regulation of Rac prote…	04520(Adherens junction)	no
ENSG00000055732	MCOLN3	-0.211656	0.211918	1	0	0.031	mucolipin TRP cation channel 3 [Source:HGNC Symbol;Acc:HGNC:13358]	GO:0000421(autophagosome membrane);GO:0005261(cation channel activity);GO:0005262(calcium channel activity);GO:0005737(cytoplasm);GO:0005764(lysosome);GO:0005765(lysosomal membrane);GO:0005768(endosome);GO:0005886(plasma membrane);GO:0006811(ion transport);GO:0007626(locomotory behavior);GO:0008289(lipid binding);GO:0016020(membrane);GO:0031410(cytoplasmic vesicle);GO:0031901(early endosome membr…	04020(Calcium signaling pathway)	no
ENSG00000097096	SYDE2	-0.0109323	0.684804	1	0	0.01	synapse defective Rho GTPase homolog 2 [Source:HGNC Symbol;Acc:HGNC:25841]	GO:0005096(GTPase activator activity);GO:0005829(cytosol);GO:0007165(signal transduction);GO:0016477(cell migration);GO:0046578(regulation of Ras protein signal transduction);GO:0051056(regulation of small GTPase mediated signal transduction);GO:0090630(activation of GTPase activity);GO:0097060(synaptic membrane)	NA	no
ENSG00000162642	C1orf52	0.234849	0.339748	1	0.046	0.031	chromosome 1 open reading frame 52 [Source:HGNC Symbol;Acc:HGNC:24871]	GO:0003723(RNA binding);GO:0005654(nucleoplasm)	NA	no
ENSG00000142867	BCL10	-0.444851	0.220344	1	0.009	0.071	BCL10 immune signaling adaptor [Source:HGNC Symbol;Acc:HGNC:989]	GO:0001772(immunological synapse);GO:0001783(B cell apoptotic process);GO:0001819(positive regulation of cytokine production);GO:0001843(neural tube closure);GO:0002020(protease binding);GO:0002096(polkadots);GO:0002224(toll-like receptor signaling pathway);GO:0002250(adaptive immune response);GO:0002376(immune system process);GO:0002906(negative regulation of mature B cell apoptotic process);GO:…	04064(NF-kappa B signaling pathway);04625(C-type lectin receptor signaling pathway);04660(T cell receptor signaling pathway);04662(B cell receptor signaling pathway);05131(Shigellosis);05152(Tuberculosis)	no
	AL078459.1	-0.0109323	0.684804	1	0	0.01	NA	NA	NA	no
ENSG00000153904	DDAH1	0.108664	0.00489829	1	0.019	0.031	dimethylarginine dimethylaminohydrolase 1 [Source:HGNC Symbol;Acc:HGNC:2715]	GO:0000052(citrulline metabolic process);GO:0003073(regulation of systemic arterial blood pressure);GO:0003824(catalytic activity);GO:0005829(cytosol);GO:0006525(arginine metabolic process);GO:0006527(arginine catabolic process);GO:0007263(nitric oxide mediated signal transduction);GO:0008285(negative regulation of cell population proliferation);GO:0016403(dimethylargininase activity);GO:0016597(…	NA	no
	AL360219.1	-0.0109323	0.684804	1	0	0.01	NA	NA	NA	no
	AC092807.2	-0.065207	0.684804	1	0	0.01	NA	NA	NA	no
	CYR61	-0.450771	0.260792	1	0.074	0.163	NA	NA	NA	no
ENSG00000117174	ZNHIT6	-0.298014	0.455604	1	0.028	0.071	zinc finger HIT-type containing 6 [Source:HGNC Symbol;Acc:HGNC:26089]	GO:0000463(maturation of LSU-rRNA from tricistronic rRNA transcript (SSU-rRNA, 5.8S rRNA, LSU-rRNA));GO:0000492(box C/D snoRNP assembly);GO:0001094(TFIID-class transcription factor complex binding);GO:0005515(protein binding);GO:0005634(nucleus);GO:0019899(enzyme binding);GO:0042254(ribosome biogenesis);GO:0042802(identical protein binding);GO:0046872(metal ion binding);GO:0048254(snoRNA localiza…	NA	no
ENSG00000122417	ODF2L	0.0562077	0.605525	1	0.278	0.316	outer dense fiber of sperm tails 2 like [Source:HGNC Symbol;Acc:HGNC:29225]	GO:0005737(cytoplasm);GO:0005813(centrosome);GO:0005814(centriole);GO:0005815(microtubule organizing center);GO:0005856(cytoskeleton);GO:0030030(cell projection organization);GO:0034451(centriolar satellite);GO:0036064(ciliary basal body);GO:0042995(cell projection);GO:1902018(negative regulation of cilium assembly)	NA	no
ENSG00000097033	SH3GLB1	-0.33006	0.348803	1	0.194	0.265	SH3 domain containing GRB2 like, endophilin B1 [Source:HGNC Symbol;Acc:HGNC:10833]	GO:0000139(Golgi membrane);GO:0000421(autophagosome membrane);GO:0005515(protein binding);GO:0005737(cytoplasm);GO:0005739(mitochondrion);GO:0005741(mitochondrial outer membrane);GO:0005794(Golgi apparatus);GO:0005829(cytosol);GO:0006914(autophagy);GO:0006915(apoptotic process);GO:0008289(lipid binding);GO:0010508(positive regulation of autophagy);GO:0016020(membrane);GO:0016241(regulation of mac…	04140(Autophagy - animal);04144(Endocytosis)	no
ENSG00000183291	SELENOF	0.0705713	0.502598	1	0.222	0.255	selenoprotein F [Source:HGNC Symbol;Acc:HGNC:17705]	GO:0005515(protein binding);GO:0005783(endoplasmic reticulum);GO:0005788(endoplasmic reticulum lumen);GO:0008379(thioredoxin peroxidase activity);GO:0008430(selenium binding);GO:0016491(oxidoreductase activity);GO:0035092(sperm DNA condensation);GO:0051084('de novo' post-translational protein folding);GO:0098869(cellular oxidant detoxification)	NA	no
ENSG00000153936	HS2ST1	-0.226582	0.0107998	1	0.028	0.082	heparan sulfate 2-O-sulfotransferase 1 [Source:HGNC Symbol;Acc:HGNC:5193]	GO:0000139(Golgi membrane);GO:0004394(heparan sulfate 2-O-sulfotransferase activity);GO:0005515(protein binding);GO:0005794(Golgi apparatus);GO:0008146(sulfotransferase activity);GO:0010467(gene expression);GO:0015012(heparan sulfate proteoglycan biosynthetic process);GO:0015014(heparan sulfate proteoglycan biosynthetic process, polysaccharide chain biosynthetic process);GO:0015015(heparan sulfat…	00534(Glycosaminoglycan biosynthesis - heparan sulfate / heparin)	no
ENSG00000143013	LMO4	0.132763	0.0134204	1	0.111	0.173	LIM domain only 4 [Source:HGNC Symbol;Acc:HGNC:6644]	GO:0000122(negative regulation of transcription by RNA polymerase II);GO:0001843(neural tube closure);GO:0003281(ventricular septum development);GO:0003714(transcription corepressor activity);GO:0005515(protein binding);GO:0005634(nucleus);GO:0005667(transcription regulator complex);GO:0006357(regulation of transcription by RNA polymerase II);GO:0008045(motor neuron axon guidance);GO:0021514(vent…	NA	no
ENSG00000065243	PKN2	0.163093	0.168353	1	0.157	0.163	protein kinase N2 [Source:HGNC Symbol;Acc:HGNC:9406]	GO:0000166(nucleotide binding);GO:0003723(RNA binding);GO:0004672(protein kinase activity);GO:0004674(protein serine/threonine kinase activity);GO:0004697(protein kinase C activity);GO:0004698(calcium-dependent protein kinase C activity);GO:0005515(protein binding);GO:0005524(ATP binding);GO:0005634(nucleus);GO:0005654(nucleoplasm);GO:0005737(cytoplasm);GO:0005813(centrosome);GO:0005829(cytosol);…	04151(PI3K-Akt signaling pathway);04621(NOD-like receptor signaling pathway);05135(Yersinia infection)	no
ENSG00000137947	GTF2B	0.312984	0.0479049	1	0.056	0	general transcription factor IIB [Source:HGNC Symbol;Acc:HGNC:4648]	GO:0000776(kinetochore);GO:0000793(condensed chromosome);GO:0000979(RNA polymerase II core promoter sequence-specific DNA binding);GO:0000993(RNA polymerase II complex binding);GO:0001174(transcriptional start site selection at RNA polymerase II promoter);GO:0003677(DNA binding);GO:0004402(histone acetyltransferase activity);GO:0005515(protein binding);GO:0005634(nucleus);GO:0005654(nucleoplasm);…	03022(Basal transcription factors);05017(Spinocerebellar ataxia);05203(Viral carcinogenesis)	no
ENSG00000137944	KYAT3	0.147972	0.0277403	1	0.019	0.02	kynurenine aminotransferase 3 [Source:HGNC Symbol;Acc:HGNC:33238]	GO:0003723(RNA binding);GO:0003824(catalytic activity);GO:0005737(cytoplasm);GO:0005739(mitochondrion);GO:0006103(2-oxoglutarate metabolic process);GO:0006520(cellular amino acid metabolic process);GO:0008483(transaminase activity);GO:0009058(biosynthetic process);GO:0016212(kynurenine-oxoglutarate transaminase activity);GO:0016740(transferase activity);GO:0016829(lyase activity);GO:0030170(pyrid…	00270(Cysteine and methionine metabolism);00380(Tryptophan metabolism);00450(Selenocompound metabolism);01100(Metabolic pathways);05204(Chemical carcinogenesis)	no
ENSG00000213516	RBMXL1	0.433847	0.0145954	1	0.065	0.031	RBMX like 1 [Source:HGNC Symbol;Acc:HGNC:25073]	GO:0003676(nucleic acid binding);GO:0003723(RNA binding);GO:0005634(nucleus);GO:0005681(spliceosomal complex);GO:0006397(mRNA processing);GO:0008380(RNA splicing);GO:0048026(positive regulation of mRNA splicing, via spliceosome);GO:1990904(ribonucleoprotein complex)	03040(Spliceosome)	no
ENSG00000117226	GBP3	0.211824	0.494774	1	0.074	0.041	guanylate binding protein 3 [Source:HGNC Symbol;Acc:HGNC:4184]	GO:0000139(Golgi membrane);GO:0000166(nucleotide binding);GO:0002376(immune system process);GO:0003924(GTPase activity);GO:0005515(protein binding);GO:0005525(GTP binding);GO:0005737(cytoplasm);GO:0005794(Golgi apparatus);GO:0005829(cytosol);GO:0016020(membrane);GO:0016787(hydrolase activity);GO:0042742(defense response to bacterium);GO:0042802(identical protein binding);GO:0042803(protein homodi…	04621(NOD-like receptor signaling pathway)	no
ENSG00000117228	GBP1	-0.119032	0.563356	1	0.093	0.112	guanylate binding protein 1 [Source:HGNC Symbol;Acc:HGNC:4182]	GO:0000139(Golgi membrane);GO:0000166(nucleotide binding);GO:0002376(immune system process);GO:0003779(actin binding);GO:0003924(GTPase activity);GO:0003925(G protein activity);GO:0004382(GDP phosphatase activity);GO:0005515(protein binding);GO:0005525(GTP binding);GO:0005576(extracellular region);GO:0005737(cytoplasm);GO:0005794(Golgi apparatus);GO:0005829(cytosol);GO:0005886(plasma membrane);GO…	04621(NOD-like receptor signaling pathway)	no
ENSG00000162645	GBP2	0.0717023	0.122477	1	0.056	0.082	guanylate binding protein 2 [Source:HGNC Symbol;Acc:HGNC:4183]	GO:0000139(Golgi membrane);GO:0000166(nucleotide binding);GO:0002218(activation of innate immune response);GO:0002376(immune system process);GO:0003924(GTPase activity);GO:0005515(protein binding);GO:0005525(GTP binding);GO:0005634(nucleus);GO:0005654(nucleoplasm);GO:0005737(cytoplasm);GO:0005794(Golgi apparatus);GO:0005829(cytosol);GO:0006955(immune response);GO:0016020(membrane);GO:0016787(hydr…	04621(NOD-like receptor signaling pathway)	no
ENSG00000162654	GBP4	0.226607	0.149489	1	0.194	0.235	guanylate binding protein 4 [Source:HGNC Symbol;Acc:HGNC:20480]	GO:0000139(Golgi membrane);GO:0000166(nucleotide binding);GO:0002376(immune system process);GO:0003924(GTPase activity);GO:0005515(protein binding);GO:0005525(GTP binding);GO:0005634(nucleus);GO:0005737(cytoplasm);GO:0005794(Golgi apparatus);GO:0005829(cytosol);GO:0005886(plasma membrane);GO:0016020(membrane);GO:0016787(hydrolase activity);GO:0042802(identical protein binding);GO:0042803(protein …	04621(NOD-like receptor signaling pathway)	no
ENSG00000154451	GBP5	0.133505	0.730569	1	0.009	0	guanylate binding protein 5 [Source:HGNC Symbol;Acc:HGNC:19895]	GO:0000139(Golgi membrane);GO:0000166(nucleotide binding);GO:0002218(activation of innate immune response);GO:0002376(immune system process);GO:0003924(GTPase activity);GO:0005515(protein binding);GO:0005525(GTP binding);GO:0005737(cytoplasm);GO:0005794(Golgi apparatus);GO:0006605(protein targeting);GO:0006954(inflammatory response);GO:0009617(response to bacterium);GO:0016020(membrane);GO:001678…	04621(NOD-like receptor signaling pathway)	no
ENSG00000197147	LRRC8B	0.254185	0.980999	1	0.037	0.01	leucine rich repeat containing 8 VRAC subunit B [Source:HGNC Symbol;Acc:HGNC:30692]	GO:0005225(volume-sensitive anion channel activity);GO:0005515(protein binding);GO:0005737(cytoplasm);GO:0005783(endoplasmic reticulum);GO:0005789(endoplasmic reticulum membrane);GO:0005886(plasma membrane);GO:0006811(ion transport);GO:0016020(membrane);GO:0034702(ion channel complex);GO:0098656(anion transmembrane transport)	NA	no
ENSG00000231999	LRRC8C-DT	0.170822	0.457699	1	0.019	0	LRRC8C divergent transcript [Source:HGNC Symbol;Acc:HGNC:53731]	NA	NA	no
ENSG00000171488	LRRC8C	0.596625	0.0406212	1	0.231	0.133	leucine rich repeat containing 8 VRAC subunit C [Source:HGNC Symbol;Acc:HGNC:25075]	GO:0005225(volume-sensitive anion channel activity);GO:0005515(protein binding);GO:0005730(nucleolus);GO:0005737(cytoplasm);GO:0005783(endoplasmic reticulum);GO:0005789(endoplasmic reticulum membrane);GO:0005886(plasma membrane);GO:0006396(RNA processing);GO:0006811(ion transport);GO:0015734(taurine transport);GO:0015810(aspartate transmembrane transport);GO:0016020(membrane);GO:0034214(protein h…	NA	no
ENSG00000171492	LRRC8D	0.10101	0.299529	1	0.019	0.02	leucine rich repeat containing 8 VRAC subunit D [Source:HGNC Symbol;Acc:HGNC:16992]	GO:0001678(cellular glucose homeostasis);GO:0005225(volume-sensitive anion channel activity);GO:0005515(protein binding);GO:0005737(cytoplasm);GO:0005783(endoplasmic reticulum);GO:0005789(endoplasmic reticulum membrane);GO:0005886(plasma membrane);GO:0006811(ion transport);GO:0015734(taurine transport);GO:0015810(aspartate transmembrane transport);GO:0016020(membrane);GO:0034214(protein hexameriz…	NA	no
ENSG00000162664	ZNF326	-0.0626012	0.65382	1	0.083	0.122	zinc finger protein 326 [Source:HGNC Symbol;Acc:HGNC:14104]	GO:0000993(RNA polymerase II complex binding);GO:0003677(DNA binding);GO:0003723(RNA binding);GO:0005515(protein binding);GO:0005634(nucleus);GO:0005654(nucleoplasm);GO:0006397(mRNA processing);GO:0008380(RNA splicing);GO:0016363(nuclear matrix);GO:0032784(regulation of DNA-templated transcription elongation);GO:0043229(intracellular organelle);GO:0043231(intracellular membrane-bounded organelle)…	NA	no
ENSG00000122482	ZNF644	0.809136	0.00580026	1	0.176	0.082	zinc finger protein 644 [Source:HGNC Symbol;Acc:HGNC:29222]	GO:0000978(RNA polymerase II cis-regulatory region sequence-specific DNA binding);GO:0000981(DNA-binding transcription factor activity, RNA polymerase II-specific);GO:0001222(transcription corepressor binding);GO:0003677(DNA binding);GO:0005634(nucleus);GO:0006357(regulation of transcription by RNA polymerase II);GO:0046872(metal ion binding)	NA	yes
ENSG00000097046	CDC7	0.420461	0.414116	1	0.037	0.01	cell division cycle 7 [Source:HGNC Symbol;Acc:HGNC:1745]	GO:0000082(G1/S transition of mitotic cell cycle);GO:0000166(nucleotide binding);GO:0000727(double-strand break repair via break-induced replication);GO:0004672(protein kinase activity);GO:0004674(protein serine/threonine kinase activity);GO:0005515(protein binding);GO:0005524(ATP binding);GO:0005634(nucleus);GO:0005654(nucleoplasm);GO:0005737(cytoplasm);GO:0006468(protein phosphorylation);GO:000…	04110(Cell cycle)	no
ENSG00000069702	TGFBR3	0.607514	0.00773772	1	0.213	0.122	transforming growth factor beta receptor 3 [Source:HGNC Symbol;Acc:HGNC:11774]	GO:0001666(response to hypoxia);GO:0001837(epithelial to mesenchymal transition);GO:0001889(liver development);GO:0003007(heart morphogenesis);GO:0003150(muscular septum morphogenesis);GO:0003151(outflow tract morphogenesis);GO:0003223(ventricular compact myocardium morphogenesis);GO:0005024(transforming growth factor beta receptor activity);GO:0005114(type II transforming growth factor beta rece…	NA	yes
ENSG00000172031	EPHX4	0.189775	0.806872	1	0.028	0.02	epoxide hydrolase 4 [Source:HGNC Symbol;Acc:HGNC:23758]	GO:0003824(catalytic activity);GO:0005515(protein binding);GO:0016020(membrane);GO:0016787(hydrolase activity)	NA	no
ENSG00000189195	BTBD8	0.0999573	0.943218	1	0.009	0.01	BTB domain containing 8 [Source:HGNC Symbol;Acc:HGNC:21019]	GO:0005515(protein binding);GO:0005634(nucleus);GO:0005654(nucleoplasm);GO:0008021(synaptic vesicle);GO:0030122(AP-2 adaptor complex);GO:0030136(clathrin-coated vesicle);GO:0030424(axon);GO:0031410(cytoplasmic vesicle);GO:0042995(cell projection);GO:0044306(neuron projection terminus);GO:0045202(synapse);GO:0098793(presynapse)	NA	no
ENSG00000174842	GLMN	-0.280195	0.393001	1	0	0.02	glomulin, FKBP associated protein [Source:HGNC Symbol;Acc:HGNC:14373]	GO:0001570(vasculogenesis);GO:0001819(positive regulation of cytokine production);GO:0001843(neural tube closure);GO:0005102(signaling receptor binding);GO:0005171(hepatocyte growth factor receptor binding);GO:0005515(protein binding);GO:0005737(cytoplasm);GO:0007166(cell surface receptor signaling pathway);GO:0008285(negative regulation of cell population proliferation);GO:0031397(negative regul…	05131(Shigellosis)	no
ENSG00000122484	RPAP2	-0.140478	0.883958	1	0.028	0.051	RNA polymerase II associated protein 2 [Source:HGNC Symbol;Acc:HGNC:25791]	GO:0004721(phosphoprotein phosphatase activity);GO:0004722(protein serine/threonine phosphatase activity);GO:0005515(protein binding);GO:0005634(nucleus);GO:0005654(nucleoplasm);GO:0005730(nucleolus);GO:0005737(cytoplasm);GO:0005829(cytosol);GO:0006357(regulation of transcription by RNA polymerase II);GO:0008420(RNA polymerase II CTD heptapeptide repeat phosphatase activity);GO:0009301(snRNA tran…	NA	no
ENSG00000067208	EVI5	0.0287681	0.0220308	1	0.093	0.092	ecotropic viral integration site 5 [Source:HGNC Symbol;Acc:HGNC:3501]	GO:0005096(GTPase activator activity);GO:0005515(protein binding);GO:0005634(nucleus);GO:0005737(cytoplasm);GO:0005815(microtubule organizing center);GO:0005819(spindle);GO:0005829(cytosol);GO:0005856(cytoskeleton);GO:0007049(cell cycle);GO:0031267(small GTPase binding);GO:0042147(retrograde transport, endosome to Golgi);GO:0043547(positive regulation of GTPase activity);GO:0051301(cell division)…	NA	no
ENSG00000122406	RPL5	-0.570946	0.000517783	1	0.611	0.857	ribosomal protein L5 [Source:HGNC Symbol;Acc:HGNC:10360]	GO:0000027(ribosomal large subunit assembly);GO:0002181(cytoplasmic translation);GO:0003723(RNA binding);GO:0003730(mRNA 3'-UTR binding);GO:0003735(structural constituent of ribosome);GO:0005515(protein binding);GO:0005634(nucleus);GO:0005654(nucleoplasm);GO:0005730(nucleolus);GO:0005737(cytoplasm);GO:0005783(endoplasmic reticulum);GO:0005829(cytosol);GO:0005840(ribosome);GO:0005925(focal adhesio…	03010(Ribosome);05171(Coronavirus disease - COVID-19)	no
ENSG00000143033	MTF2	0.249842	0.0658186	1	0.167	0.153	metal response element binding transcription factor 2 [Source:HGNC Symbol;Acc:HGNC:29535]	GO:0000977(RNA polymerase II transcription regulatory region sequence-specific DNA binding);GO:0001222(transcription corepressor binding);GO:0003677(DNA binding);GO:0003682(chromatin binding);GO:0005515(protein binding);GO:0005634(nucleus);GO:0005654(nucleoplasm);GO:0005737(cytoplasm);GO:0006325(chromatin organization);GO:0006355(regulation of DNA-templated transcription);GO:0007379(segment speci…	NA	no
ENSG00000117500	TMED5	0.248867	0.132677	1	0.046	0.031	transmembrane p24 trafficking protein 5 [Source:HGNC Symbol;Acc:HGNC:24251]	GO:0005515(protein binding);GO:0005783(endoplasmic reticulum);GO:0005789(endoplasmic reticulum membrane);GO:0005793(endoplasmic reticulum-Golgi intermediate compartment);GO:0005794(Golgi apparatus);GO:0005801(cis-Golgi network);GO:0006886(intracellular protein transport);GO:0006888(endoplasmic reticulum to Golgi vesicle-mediated transport);GO:0015031(protein transport);GO:0016020(membrane);GO:003…	NA	no
ENSG00000122483	CCDC18	-0.201923	0.211918	1	0	0.031	coiled-coil domain containing 18 [Source:HGNC Symbol;Acc:HGNC:30370]	GO:0005737(cytoplasm);GO:0005815(microtubule organizing center);GO:0005856(cytoskeleton);GO:0034451(centriolar satellite)	NA	no
ENSG00000117505	DR1	0.148938	0.51185	1	0.083	0.082	down-regulator of transcription 1 [Source:HGNC Symbol;Acc:HGNC:3017]	GO:0000122(negative regulation of transcription by RNA polymerase II);GO:0003677(DNA binding);GO:0005515(protein binding);GO:0005634(nucleus);GO:0005654(nucleoplasm);GO:0006338(chromatin remodeling);GO:0006351(DNA-templated transcription);GO:0006355(regulation of DNA-templated transcription);GO:0006357(regulation of transcription by RNA polymerase II);GO:0016251(RNA polymerase II general transcri…	NA	no
ENSG00000137942	FNBP1L	-0.0991426	0.00432602	1	0.185	0.235	formin binding protein 1 like [Source:HGNC Symbol;Acc:HGNC:20851]	GO:0005515(protein binding);GO:0005737(cytoplasm);GO:0005829(cytosol);GO:0005856(cytoskeleton);GO:0005886(plasma membrane);GO:0005938(cell cortex);GO:0006897(endocytosis);GO:0006900(vesicle budding from membrane);GO:0006914(autophagy);GO:0007165(signal transduction);GO:0008289(lipid binding);GO:0010324(membrane invagination);GO:0016020(membrane);GO:0016050(vesicle organization);GO:0030050(vesicle…	05131(Shigellosis)	no
ENSG00000137936	BCAR3	-0.11062	0.842218	1	0.009	0.02	BCAR3 adaptor protein, NSP family member [Source:HGNC Symbol;Acc:HGNC:973]	GO:0001784(phosphotyrosine residue binding);GO:0002089(lens morphogenesis in camera-type eye);GO:0005085(guanyl-nucleotide exchange factor activity);GO:0005515(protein binding);GO:0005737(cytoplasm);GO:0005925(focal adhesion);GO:0007165(signal transduction);GO:0007264(small GTPase mediated signal transduction);GO:0008286(insulin receptor signaling pathway);GO:0009410(response to xenobiotic stimul…	NA	no
ENSG00000067334	DNTTIP2	0.283815	0.0168121	1	0.065	0.061	deoxynucleotidyltransferase terminal interacting protein 2 [Source:HGNC Symbol;Acc:HGNC:24013]	GO:0003723(RNA binding);GO:0005515(protein binding);GO:0005634(nucleus);GO:0005654(nucleoplasm);GO:0005694(chromosome);GO:0005730(nucleolus);GO:0006396(RNA processing);GO:0032040(small-subunit processome);GO:0042274(ribosomal small subunit biogenesis)	NA	no
ENSG00000023909	GCLM	0.0292194	0.934433	1	0.056	0.061	glutamate-cysteine ligase modifier subunit [Source:HGNC Symbol;Acc:HGNC:4312]	GO:0004357(glutamate-cysteine ligase activity);GO:0005515(protein binding);GO:0005829(cytosol);GO:0006534(cysteine metabolic process);GO:0006536(glutamate metabolic process);GO:0006749(glutathione metabolic process);GO:0006750(glutathione biosynthetic process);GO:0006979(response to oxidative stress);GO:0007584(response to nutrient);GO:0008637(apoptotic mitochondrial changes);GO:0009410(response …	00270(Cysteine and methionine metabolism);00480(Glutathione metabolism);01100(Metabolic pathways);01240(Biosynthesis of cofactors);04216(Ferroptosis)	no
ENSG00000137962	ARHGAP29	0.188248	0.22496	1	0.5	0.531	Rho GTPase activating protein 29 [Source:HGNC Symbol;Acc:HGNC:30207]	GO:0005096(GTPase activator activity);GO:0005515(protein binding);GO:0005737(cytoplasm);GO:0005829(cytosol);GO:0007165(signal transduction);GO:0007266(Rho protein signal transduction);GO:0030165(PDZ domain binding);GO:0032991(protein-containing complex);GO:0046872(metal ion binding);GO:0051056(regulation of small GTPase mediated signal transduction);GO:0090630(activation of GTPase activity)	NA	no
ENSG00000117528	ABCD3	0.382464	0.0739706	1	0.111	0.031	ATP binding cassette subfamily D member 3 [Source:HGNC Symbol;Acc:HGNC:67]	GO:0000038(very long-chain fatty acid metabolic process);GO:0000166(nucleotide binding);GO:0005324(long-chain fatty acid transporter activity);GO:0005515(protein binding);GO:0005524(ATP binding);GO:0005739(mitochondrion);GO:0005777(peroxisome);GO:0005778(peroxisomal membrane);GO:0005782(peroxisomal matrix);GO:0005829(cytosol);GO:0006633(fatty acid biosynthetic process);GO:0006635(fatty acid beta-…	02010(ABC transporters);04146(Peroxisome)	no
ENSG00000117519	CNN3	-0.0244626	0.219657	1	0.287	0.347	calponin 3 [Source:HGNC Symbol;Acc:HGNC:2157]	GO:0003779(actin binding);GO:0005515(protein binding);GO:0005516(calmodulin binding);GO:0005829(cytosol);GO:0005912(adherens junction);GO:0005925(focal adhesion);GO:0007015(actin filament organization);GO:0008017(microtubule binding);GO:0015629(actin cytoskeleton);GO:0030425(dendrite);GO:0030855(epithelial cell differentiation);GO:0031032(actomyosin structure organization);GO:0032780(negative reg…	NA	no
ENSG00000172339	ALG14	-0.0616955	1	1	0.009	0.02	ALG14 UDP-N-acetylglucosaminyltransferase subunit [Source:HGNC Symbol;Acc:HGNC:28287]	GO:0004577(N-acetylglucosaminyldiphosphodolichol N-acetylglucosaminyltransferase activity);GO:0005634(nucleus);GO:0005783(endoplasmic reticulum);GO:0005789(endoplasmic reticulum membrane);GO:0006488(dolichol-linked oligosaccharide biosynthetic process);GO:0016020(membrane);GO:0031965(nuclear membrane);GO:0043541(UDP-N-acetylglucosamine transferase complex)	00510(N-Glycan biosynthesis);00513(Various types of N-glycan biosynthesis);01100(Metabolic pathways)	no
ENSG00000117569	PTBP2	0.175326	0.112116	1	0.12	0.133	polypyrimidine tract binding protein 2 [Source:HGNC Symbol;Acc:HGNC:17662]	GO:0003676(nucleic acid binding);GO:0003723(RNA binding);GO:0003729(mRNA binding);GO:0005515(protein binding);GO:0005634(nucleus);GO:0005681(spliceosomal complex);GO:0006376(mRNA splice site selection);GO:0006397(mRNA processing);GO:0008380(RNA splicing);GO:0016020(membrane);GO:0033119(negative regulation of RNA splicing);GO:0043484(regulation of RNA splicing);GO:2000177(regulation of neural prec…	NA	no
ENSG00000188641	DPYD	0.29396	0.52289	1	0.028	0.01	dihydropyrimidine dehydrogenase [Source:HGNC Symbol;Acc:HGNC:3012]	GO:0000166(nucleotide binding);GO:0002058(uracil binding);GO:0005515(protein binding);GO:0005737(cytoplasm);GO:0005829(cytosol);GO:0006145(purine nucleobase catabolic process);GO:0006208(pyrimidine nucleobase catabolic process);GO:0006210(thymine catabolic process);GO:0006212(uracil catabolic process);GO:0006214(thymidine catabolic process);GO:0006248(CMP catabolic process);GO:0006249(dCMP catabo…	00240(Pyrimidine metabolism);00410(beta-Alanine metabolism);00770(Pantothenate and CoA biosynthesis);00983(Drug metabolism - other enzymes);01100(Metabolic pathways)	no
ENSG00000162627	SNX7	0.0054221	1	1	0.009	0.01	sorting nexin 7 [Source:HGNC Symbol;Acc:HGNC:14971]	GO:0000407(phagophore assembly site);GO:0000422(autophagy of mitochondrion);GO:0005515(protein binding);GO:0005768(endosome);GO:0005769(early endosome);GO:0008289(lipid binding);GO:0015031(protein transport);GO:0016020(membrane);GO:0031410(cytoplasmic vesicle);GO:0031901(early endosome membrane);GO:0032456(endocytic recycling);GO:0034727(piecemeal microautophagy of the nucleus);GO:0035091(phospha…	NA	no
ENSG00000099260	PALMD	-0.591753	0.00683898	1	0.306	0.398	palmdelphin [Source:HGNC Symbol;Acc:HGNC:15846]	GO:0005515(protein binding);GO:0005737(cytoplasm);GO:0008360(regulation of cell shape);GO:0016020(membrane);GO:0030425(dendrite);GO:0042995(cell projection);GO:0043197(dendritic spine);GO:0045202(synapse)	NA	no
ENSG00000156869	FRRS1	0.0797572	0.730569	1	0.009	0	ferric chelate reductase 1 [Source:HGNC Symbol;Acc:HGNC:27622]	GO:0006879(cellular iron ion homeostasis);GO:0016020(membrane);GO:0016491(oxidoreductase activity);GO:0016722(oxidoreductase activity, acting on metal ions);GO:0046872(metal ion binding)	NA	no
ENSG00000162688	AGL	-0.116532	0.543744	1	0.019	0.051	amylo-alpha-1, 6-glucosidase, 4-alpha-glucanotransferase [Source:HGNC Symbol;Acc:HGNC:321]	GO:0003824(catalytic activity);GO:0004133(glycogen debranching enzyme activity);GO:0004134(4-alpha-glucanotransferase activity);GO:0004135(amylo-alpha-1,6-glucosidase activity);GO:0005515(protein binding);GO:0005576(extracellular region);GO:0005634(nucleus);GO:0005737(cytoplasm);GO:0005829(cytosol);GO:0005975(carbohydrate metabolic process);GO:0005977(glycogen metabolic process);GO:0005978(glycog…	00500(Starch and sucrose metabolism);01100(Metabolic pathways)	no
ENSG00000117620	SLC35A3	0.26365	0.320964	1	0.093	0.082	solute carrier family 35 member A3 [Source:HGNC Symbol;Acc:HGNC:11023]	GO:0000139(Golgi membrane);GO:0005459(UDP-galactose transmembrane transporter activity);GO:0005462(UDP-N-acetylglucosamine transmembrane transporter activity);GO:0005515(protein binding);GO:0005794(Golgi apparatus);GO:0006047(UDP-N-acetylglucosamine metabolic process);GO:0008643(carbohydrate transport);GO:0015165(pyrimidine nucleotide-sugar transmembrane transporter activity);GO:0015297(antiporte…	NA	no
	AC118553.2	0.0453584	0.730569	1	0.009	0	NA	NA	NA	no
ENSG00000156875	MFSD14A	-0.194233	0.649247	1	0.009	0.041	major facilitator superfamily domain containing 14A [Source:HGNC Symbol;Acc:HGNC:23363]	GO:0001675(acrosome assembly);GO:0007283(spermatogenesis);GO:0007286(spermatid development);GO:0007289(spermatid nucleus differentiation);GO:0016020(membrane);GO:0022857(transmembrane transporter activity);GO:0030382(sperm mitochondrion organization);GO:0055085(transmembrane transport)	NA	no
ENSG00000156876	SASS6	0.196882	1	1	0.028	0.01	SAS-6 centriolar assembly protein [Source:HGNC Symbol;Acc:HGNC:25403]	GO:0005515(protein binding);GO:0005737(cytoplasm);GO:0005813(centrosome);GO:0005814(centriole);GO:0005815(microtubule organizing center);GO:0005856(cytoskeleton);GO:0007049(cell cycle);GO:0007099(centriole replication);GO:0043232(intracellular non-membrane-bounded organelle);GO:0046601(positive regulation of centriole replication);GO:0051298(centrosome duplication);GO:0060236(regulation of mitoti…	NA	no
ENSG00000122435	TRMT13	-0.00314805	0.997626	1	0.065	0.071	tRNA methyltransferase 13 homolog [Source:HGNC Symbol;Acc:HGNC:25502]	GO:0008033(tRNA processing);GO:0008168(methyltransferase activity);GO:0008175(tRNA methyltransferase activity);GO:0016740(transferase activity);GO:0030488(tRNA methylation);GO:0032259(methylation);GO:0046872(metal ion binding);GO:0106050(tRNA 2'-O-methyltransferase activity)	NA	no
ENSG00000137992	DBT	0.164225	0.365767	1	0.046	0.061	dihydrolipoamide branched chain transacylase E2 [Source:HGNC Symbol;Acc:HGNC:2698]	GO:0005737(cytoplasm);GO:0005739(mitochondrion);GO:0005759(mitochondrial matrix);GO:0005829(cytosol);GO:0005947(mitochondrial alpha-ketoglutarate dehydrogenase complex);GO:0009083(branched-chain amino acid catabolic process);GO:0015630(microtubule cytoskeleton);GO:0016407(acetyltransferase activity);GO:0016740(transferase activity);GO:0016746(acyltransferase activity);GO:0019752(carboxylic acid m…	00280(Valine, leucine and isoleucine degradation);00640(Propanoate metabolism);01100(Metabolic pathways)	no
ENSG00000137996	RTCA	-0.0083945	0.873448	1	0.037	0.041	RNA 3'-terminal phosphate cyclase [Source:HGNC Symbol;Acc:HGNC:17981]	GO:0000166(nucleotide binding);GO:0003723(RNA binding);GO:0003824(catalytic activity);GO:0003963(RNA-3'-phosphate cyclase activity);GO:0005515(protein binding);GO:0005524(ATP binding);GO:0005634(nucleus);GO:0005654(nucleoplasm);GO:0006396(RNA processing);GO:0016874(ligase activity)	NA	no
ENSG00000079335	CDC14A	0.242249	0.301997	1	0.046	0.02	cell division cycle 14A [Source:HGNC Symbol;Acc:HGNC:1718]	GO:0000226(microtubule cytoskeleton organization);GO:0000922(spindle pole);GO:0004721(phosphoprotein phosphatase activity);GO:0004722(protein serine/threonine phosphatase activity);GO:0004725(protein tyrosine phosphatase activity);GO:0005515(protein binding);GO:0005634(nucleus);GO:0005654(nucleoplasm);GO:0005730(nucleolus);GO:0005737(cytoplasm);GO:0005813(centrosome);GO:0005815(microtubule organi…	04110(Cell cycle)	no
ENSG00000162692	VCAM1	0.463239	0.299586	1	0.056	0.041	vascular cell adhesion molecule 1 [Source:HGNC Symbol;Acc:HGNC:12663]	GO:0001666(response to hypoxia);GO:0002102(podosome);GO:0002544(chronic inflammatory response);GO:0005178(integrin binding);GO:0005576(extracellular region);GO:0005615(extracellular space);GO:0005769(early endosome);GO:0005783(endoplasmic reticulum);GO:0005794(Golgi apparatus);GO:0005886(plasma membrane);GO:0005902(microvillus);GO:0006954(inflammatory response);GO:0007155(cell adhesion);GO:000715…	04064(NF-kappa B signaling pathway);04514(Cell adhesion molecules);04668(TNF signaling pathway);04670(Leukocyte transendothelial migration);04933(AGE-RAGE signaling pathway in diabetic complications);05143(African trypanosomiasis);05144(Malaria);05418(Fluid shear stress and atherosclerosis)	no
ENSG00000162694	EXTL2	0.372828	0.247931	1	0.065	0.031	exostosin like glycosyltransferase 2 [Source:HGNC Symbol;Acc:HGNC:3516]	GO:0001888(glucuronyl-galactosyl-proteoglycan 4-alpha-N-acetylglucosaminyltransferase activity);GO:0005515(protein binding);GO:0005539(glycosaminoglycan binding);GO:0005576(extracellular region);GO:0005654(nucleoplasm);GO:0005783(endoplasmic reticulum);GO:0005789(endoplasmic reticulum membrane);GO:0005829(cytosol);GO:0006044(N-acetylglucosamine metabolic process);GO:0015012(heparan sulfate proteo…	00534(Glycosaminoglycan biosynthesis - heparan sulfate / heparin);01100(Metabolic pathways)	no
	AC104506.1	0.030672	1	1	0.009	0.01	NA	NA	NA	no
ENSG00000162695	SLC30A7	0.460091	0.111171	1	0.13	0.102	solute carrier family 30 member 7 [Source:HGNC Symbol;Acc:HGNC:19306]	GO:0000041(transition metal ion transport);GO:0000139(Golgi membrane);GO:0005385(zinc ion transmembrane transporter activity);GO:0005737(cytoplasm);GO:0005739(mitochondrion);GO:0005794(Golgi apparatus);GO:0006811(ion transport);GO:0006812(cation transport);GO:0006829(zinc ion transport);GO:0006882(cellular zinc ion homeostasis);GO:0008324(cation transmembrane transporter activity);GO:0016020(memb…	NA	no
ENSG00000117543	DPH5	-0.0286134	1	1	0.009	0.01	diphthamide biosynthesis 5 [Source:HGNC Symbol;Acc:HGNC:24270]	GO:0004164(diphthine synthase activity);GO:0005575(cellular_component);GO:0005829(cytosol);GO:0008168(methyltransferase activity);GO:0016740(transferase activity);GO:0017183(peptidyl-diphthamide biosynthetic process from peptidyl-histidine);GO:0032259(methylation)	NA	no
	AC093157.1	0.12584	0.191114	1	0.046	0.061	NA	NA	NA	no
	AL109741.1	-0.078428	0.594857	1	0.019	0.041	NA	NA	NA	no
ENSG00000170989	S1PR1	-0.0794124	0.0139635	1	0.278	0.398	sphingosine-1-phosphate receptor 1 [Source:HGNC Symbol;Acc:HGNC:3165]	GO:0001525(angiogenesis);GO:0001664(G protein-coupled receptor binding);GO:0001955(blood vessel maturation);GO:0003245(cardiac muscle tissue growth involved in heart morphogenesis);GO:0003376(sphingosine-1-phosphate receptor signaling pathway);GO:0004930(G protein-coupled receptor activity);GO:0005515(protein binding);GO:0005654(nucleoplasm);GO:0005768(endosome);GO:0005886(plasma membrane);GO:000…	04068(FoxO signaling pathway);04071(Sphingolipid signaling pathway);04080(Neuroactive ligand-receptor interaction)	no
ENSG00000060718	COL11A1	-0.0714769	0.684804	1	0	0.01	collagen type XI alpha 1 chain [Source:HGNC Symbol;Acc:HGNC:2186]	GO:0001502(cartilage condensation);GO:0001503(ossification);GO:0002063(chondrocyte development);GO:0003007(heart morphogenesis);GO:0005201(extracellular matrix structural constituent);GO:0005576(extracellular region);GO:0005581(collagen trimer);GO:0005592(collagen type XI trimer);GO:0005615(extracellular space);GO:0005788(endoplasmic reticulum lumen);GO:0006029(proteoglycan metabolic process);GO:…	04974(Protein digestion and absorption)	no
ENSG00000185946	RNPC3	-0.138207	0.116107	1	0.037	0.082	RNA binding region (RNP1, RRM) containing 3 [Source:HGNC Symbol;Acc:HGNC:18666]	GO:0000398(mRNA splicing, via spliceosome);GO:0003676(nucleic acid binding);GO:0003723(RNA binding);GO:0005515(protein binding);GO:0005634(nucleus);GO:0005654(nucleoplasm);GO:0005681(spliceosomal complex);GO:0005689(U12-type spliceosomal complex);GO:0006397(mRNA processing);GO:0008380(RNA splicing);GO:0030626(U12 snRNA binding);GO:0097157(pre-mRNA intronic binding)	NA	no
ENSG00000240038	AMY2B	0.131144	0.730569	1	0.009	0	amylase alpha 2B [Source:HGNC Symbol;Acc:HGNC:478]	GO:0003824(catalytic activity);GO:0004556(alpha-amylase activity);GO:0005576(extracellular region);GO:0005615(extracellular space);GO:0005975(carbohydrate metabolic process);GO:0008152(metabolic process);GO:0016160(amylase activity);GO:0016787(hydrolase activity);GO:0016798(hydrolase activity, acting on glycosyl bonds);GO:0043169(cation binding);GO:0046872(metal ion binding);GO:0070062(extracellu…	00500(Starch and sucrose metabolism);01100(Metabolic pathways);04970(Salivary secretion);04972(Pancreatic secretion);04973(Carbohydrate digestion and absorption)	no
ENSG00000198890	PRMT6	0.0820511	0.981351	1	0.028	0.02	protein arginine methyltransferase 6 [Source:HGNC Symbol;Acc:HGNC:18241]	GO:0000122(negative regulation of transcription by RNA polymerase II);GO:0003682(chromatin binding);GO:0005515(protein binding);GO:0005634(nucleus);GO:0005654(nucleoplasm);GO:0005730(nucleolus);GO:0006281(DNA repair);GO:0006284(base-excision repair);GO:0006325(chromatin organization);GO:0006338(chromatin remodeling);GO:0006974(cellular response to DNA damage stimulus);GO:0008168(methyltransferase…	NA	no
ENSG00000134215	VAV3	0.18002	0.0494165	1	0.037	0.02	vav guanine nucleotide exchange factor 3 [Source:HGNC Symbol;Acc:HGNC:12659]	GO:0001525(angiogenesis);GO:0001772(immunological synapse);GO:0005085(guanyl-nucleotide exchange factor activity);GO:0005096(GTPase activator activity);GO:0005154(epidermal growth factor receptor binding);GO:0005515(protein binding);GO:0005737(cytoplasm);GO:0005829(cytosol);GO:0005886(plasma membrane);GO:0006906(vesicle fusion);GO:0006974(cellular response to DNA damage stimulus);GO:0007166(cell …	04015(Rap1 signaling pathway);04024(cAMP signaling pathway);04062(Chemokine signaling pathway);04510(Focal adhesion);04650(Natural killer cell mediated cytotoxicity);04660(T cell receptor signaling pathway);04662(B cell receptor signaling pathway);04664(Fc epsilon RI signaling pathway);04666(Fc gamma R-mediated phagocytosis);04670(Leukocyte transendothelial migration);04810(Regulation of actin cy…	no
ENSG00000085491	SLC25A24	0.118035	0.818091	1	0.074	0.071	solute carrier family 25 member 24 [Source:HGNC Symbol;Acc:HGNC:20662]	GO:0000295(adenine nucleotide transmembrane transporter activity);GO:0005347(ATP transmembrane transporter activity);GO:0005509(calcium ion binding);GO:0005739(mitochondrion);GO:0005743(mitochondrial inner membrane);GO:0006839(mitochondrial transport);GO:0015297(antiporter activity);GO:0015866(ADP transport);GO:0015867(ATP transport);GO:0016020(membrane);GO:0034599(cellular response to oxidative …	NA	no
	FAM102B	-0.0311485	1	1	0.009	0.02	NA	NA	NA	no
ENSG00000162639	HENMT1	0.0443052	0.730569	1	0.009	0	HEN methyltransferase 1 [Source:HGNC Symbol;Acc:HGNC:26400]	GO:0001510(RNA methylation);GO:0003723(RNA binding);GO:0005515(protein binding);GO:0005634(nucleus);GO:0005737(cytoplasm);GO:0008168(methyltransferase activity);GO:0008171(O-methyltransferase activity);GO:0008173(RNA methyltransferase activity);GO:0016740(transferase activity);GO:0030422(siRNA processing);GO:0031047(gene silencing by RNA);GO:0032259(methylation);GO:0034587(piRNA metabolic process…	NA	no
ENSG00000134186	PRPF38B	-0.182559	0.000111039	1	0.148	0.276	pre-mRNA processing factor 38B [Source:HGNC Symbol;Acc:HGNC:25512]	GO:0000398(mRNA splicing, via spliceosome);GO:0003723(RNA binding);GO:0005634(nucleus);GO:0005681(spliceosomal complex);GO:0006397(mRNA processing);GO:0008380(RNA splicing);GO:0071011(precatalytic spliceosome)	03040(Spliceosome)	no
ENSG00000116266	STXBP3	0.155954	0.167206	1	0.056	0.051	syntaxin binding protein 3 [Source:HGNC Symbol;Acc:HGNC:11446]	GO:0001678(cellular glucose homeostasis);GO:0005515(protein binding);GO:0005737(cytoplasm);GO:0005829(cytosol);GO:0005886(plasma membrane);GO:0006886(intracellular protein transport);GO:0006887(exocytosis);GO:0006904(vesicle docking involved in exocytosis);GO:0007269(neurotransmitter secretion);GO:0007420(brain development);GO:0015031(protein transport);GO:0016020(membrane);GO:0016192(vesicle-med…	NA	no
ENSG00000121957	GPSM2	-0.0811682	0.246519	1	0.019	0.02	G protein signaling modulator 2 [Source:HGNC Symbol;Acc:HGNC:29501]	GO:0000132(establishment of mitotic spindle orientation);GO:0000166(nucleotide binding);GO:0000922(spindle pole);GO:0001965(G-protein alpha-subunit binding);GO:0005092(GDP-dissociation inhibitor activity);GO:0005515(protein binding);GO:0005737(cytoplasm);GO:0005813(centrosome);GO:0005829(cytosol);GO:0005856(cytoskeleton);GO:0005886(plasma membrane);GO:0005938(cell cortex);GO:0007049(cell cycle);G…	NA	no
ENSG00000121940	CLCC1	-0.182586	0.492213	1	0.019	0.041	chloride channel CLIC like 1 [Source:HGNC Symbol;Acc:HGNC:29675]	GO:0000139(Golgi membrane);GO:0005254(chloride channel activity);GO:0005515(protein binding);GO:0005634(nucleus);GO:0005783(endoplasmic reticulum);GO:0005789(endoplasmic reticulum membrane);GO:0005794(Golgi apparatus);GO:0006811(ion transport);GO:0006821(chloride transport);GO:0016020(membrane);GO:0031965(nuclear membrane);GO:0034707(chloride channel complex);GO:0043231(intracellular membrane-bou…	NA	no
ENSG00000085433	WDR47	-0.118646	0.778806	1	0.019	0.031	WD repeat domain 47 [Source:HGNC Symbol;Acc:HGNC:29141]	GO:0000226(microtubule cytoskeleton organization);GO:0005515(protein binding);GO:0005737(cytoplasm);GO:0005856(cytoskeleton);GO:0005874(microtubule);GO:0006914(autophagy);GO:0007026(negative regulation of microtubule depolymerization);GO:0007420(brain development);GO:0007626(locomotory behavior);GO:0008344(adult locomotory behavior);GO:0021801(cerebral cortex radial glia-guided migration);GO:0021…	NA	no
ENSG00000197780	TAF13	0.309778	0.127408	1	0.046	0.031	TATA-box binding protein associated factor 13 [Source:HGNC Symbol;Acc:HGNC:11546]	GO:0003677(DNA binding);GO:0005515(protein binding);GO:0005634(nucleus);GO:0005654(nucleoplasm);GO:0005669(transcription factor TFIID complex);GO:0005730(nucleolus);GO:0006352(DNA-templated transcription initiation);GO:0006366(transcription by RNA polymerase II);GO:0006367(transcription initiation at RNA polymerase II promoter);GO:0006468(protein phosphorylation);GO:0016251(RNA polymerase II gene…	03022(Basal transcription factors)	no
	AL356488.3	0.0299907	0.730569	1	0.009	0	NA	NA	NA	no
ENSG00000215717	TMEM167B	-0.396123	0.153441	1	0.028	0.092	transmembrane protein 167B [Source:HGNC Symbol;Acc:HGNC:30187]	GO:0000139(Golgi membrane);GO:0003674(molecular_function);GO:0005515(protein binding);GO:0005794(Golgi apparatus);GO:0016020(membrane);GO:0045054(constitutive secretory pathway)	NA	no
	KIAA1324	0.0301715	0.0416623	1	0.009	0.02	NA	NA	NA	no
	SARS	0.147843	0.602261	1	0.093	0.092	NA	NA	NA	no
ENSG00000143126	CELSR2	0.0785377	0.730569	1	0.009	0	cadherin EGF LAG seven-pass G-type receptor 2 [Source:HGNC Symbol;Acc:HGNC:3231]	GO:0003341(cilium movement);GO:0004888(transmembrane signaling receptor activity);GO:0004930(G protein-coupled receptor activity);GO:0005509(calcium ion binding);GO:0005737(cytoplasm);GO:0005886(plasma membrane);GO:0006355(regulation of DNA-templated transcription);GO:0007155(cell adhesion);GO:0007156(homophilic cell adhesion via plasma membrane adhesion molecules);GO:0007165(signal transduction)…	NA	no
ENSG00000134243	SORT1	0.291982	0.184094	1	0.056	0.041	sortilin 1 [Source:HGNC Symbol;Acc:HGNC:11186]	GO:0001503(ossification);GO:0005515(protein binding);GO:0005634(nucleus);GO:0005764(lysosome);GO:0005765(lysosomal membrane);GO:0005768(endosome);GO:0005769(early endosome);GO:0005783(endoplasmic reticulum);GO:0005789(endoplasmic reticulum membrane);GO:0005794(Golgi apparatus);GO:0005829(cytosol);GO:0005886(plasma membrane);GO:0005905(clathrin-coated pit);GO:0006622(protein targeting to lysosome)…	04142(Lysosome);04722(Neurotrophin signaling pathway);04979(Cholesterol metabolism)	no
ENSG00000143106	PSMA5	0.0751056	0.566769	1	0.046	0.051	proteasome 20S subunit alpha 5 [Source:HGNC Symbol;Acc:HGNC:9534]	GO:0000502(proteasome complex);GO:0005515(protein binding);GO:0005576(extracellular region);GO:0005634(nucleus);GO:0005654(nucleoplasm);GO:0005737(cytoplasm);GO:0005829(cytosol);GO:0005839(proteasome core complex);GO:0006511(ubiquitin-dependent protein catabolic process);GO:0019773(proteasome core complex, alpha-subunit complex);GO:0034774(secretory granule lumen);GO:0043161(proteasome-mediated u…	03050(Proteasome);05010(Alzheimer disease);05012(Parkinson disease);05014(Amyotrophic lateral sclerosis);05016(Huntington disease);05017(Spinocerebellar ataxia);05020(Prion disease);05022(Pathways of neurodegeneration - multiple diseases)	no
ENSG00000162650	ATXN7L2	0.158189	0.730569	1	0.009	0	ataxin 7 like 2 [Source:HGNC Symbol;Acc:HGNC:28713]	NA	NA	no
ENSG00000174151	CYB561D1	0.0984331	0.804769	1	0.009	0.01	cytochrome b561 family member D1 [Source:HGNC Symbol;Acc:HGNC:26804]	GO:0005515(protein binding);GO:0016020(membrane);GO:0046872(metal ion binding);GO:0055085(transmembrane transport);GO:0140571(transmembrane ascorbate ferrireductase activity);GO:0140575(transmembrane monodehydroascorbate reductase activity)	NA	no
ENSG00000065135	GNAI3	0.166183	0.277863	1	0.093	0.112	G protein subunit alpha i3 [Source:HGNC Symbol;Acc:HGNC:4387]	GO:0000139(Golgi membrane);GO:0000166(nucleotide binding);GO:0001664(G protein-coupled receptor binding);GO:0003924(GTPase activity);GO:0005515(protein binding);GO:0005525(GTP binding);GO:0005654(nucleoplasm);GO:0005730(nucleolus);GO:0005737(cytoplasm);GO:0005765(lysosomal membrane);GO:0005789(endoplasmic reticulum membrane);GO:0005794(Golgi apparatus);GO:0005813(centrosome);GO:0005815(microtubul…	04015(Rap1 signaling pathway);04022(cGMP-PKG signaling pathway);04024(cAMP signaling pathway);04062(Chemokine signaling pathway);04071(Sphingolipid signaling pathway);04261(Adrenergic signaling in cardiomyocytes);04360(Axon guidance);04371(Apelin signaling pathway);04540(Gap junction);04611(Platelet activation);04670(Leukocyte transendothelial migration);04713(Circadian entrainment);04723(Retrogr…	no
ENSG00000116337	AMPD2	0.170191	0.271044	1	0.028	0	adenosine monophosphate deaminase 2 [Source:HGNC Symbol;Acc:HGNC:469]	GO:0003876(AMP deaminase activity);GO:0005515(protein binding);GO:0005829(cytosol);GO:0006188(IMP biosynthetic process);GO:0009117(nucleotide metabolic process);GO:0009168(purine ribonucleoside monophosphate biosynthetic process);GO:0016787(hydrolase activity);GO:0019239(deaminase activity);GO:0032264(IMP salvage);GO:0042802(identical protein binding);GO:0046033(AMP metabolic process);GO:0046872(…	00230(Purine metabolism);01100(Metabolic pathways)	no
ENSG00000168765	GSTM4	-0.0337738	0.684804	1	0	0.01	glutathione S-transferase mu 4 [Source:HGNC Symbol;Acc:HGNC:4636]	GO:0004364(glutathione transferase activity);GO:0004464(leukotriene-C4 synthase activity);GO:0005515(protein binding);GO:0005737(cytoplasm);GO:0005829(cytosol);GO:0006629(lipid metabolic process);GO:0006749(glutathione metabolic process);GO:0016740(transferase activity);GO:0016829(lyase activity);GO:0018916(nitrobenzene metabolic process);GO:0019899(enzyme binding);GO:0042178(xenobiotic catabolic…	00480(Glutathione metabolism);00980(Metabolism of xenobiotics by cytochrome P450);00982(Drug metabolism - cytochrome P450);00983(Drug metabolism - other enzymes);01100(Metabolic pathways);01524(Platinum drug resistance);05200(Pathways in cancer);05204(Chemical carcinogenesis);05225(Hepatocellular carcinoma);05418(Fluid shear stress and atherosclerosis)	no
ENSG00000134184	GSTM1	-0.127428	0.684804	1	0	0.01	glutathione S-transferase mu 1 [Source:HGNC Symbol;Acc:HGNC:4632]	GO:0004364(glutathione transferase activity);GO:0005737(cytoplasm);GO:0005829(cytosol);GO:0006629(lipid metabolic process);GO:0006693(prostaglandin metabolic process);GO:0006749(glutathione metabolic process);GO:0016740(transferase activity);GO:0018916(nitrobenzene metabolic process);GO:0019899(enzyme binding);GO:0042178(xenobiotic catabolic process);GO:0042802(identical protein binding);GO:00428…	00480(Glutathione metabolism);00980(Metabolism of xenobiotics by cytochrome P450);00982(Drug metabolism - cytochrome P450);00983(Drug metabolism - other enzymes);01100(Metabolic pathways);01524(Platinum drug resistance);05200(Pathways in cancer);05204(Chemical carcinogenesis);05225(Hepatocellular carcinoma);05418(Fluid shear stress and atherosclerosis)	no
ENSG00000134202	GSTM3	0.231266	0.60026	1	0.056	0.051	glutathione S-transferase mu 3 [Source:HGNC Symbol;Acc:HGNC:4635]	GO:0004364(glutathione transferase activity);GO:0005515(protein binding);GO:0005634(nucleus);GO:0005737(cytoplasm);GO:0005829(cytosol);GO:0006749(glutathione metabolic process);GO:0008065(establishment of blood-nerve barrier);GO:0016740(transferase activity);GO:0018916(nitrobenzene metabolic process);GO:0019899(enzyme binding);GO:0035686(sperm fibrous sheath);GO:0042178(xenobiotic catabolic proce…	00480(Glutathione metabolism);00980(Metabolism of xenobiotics by cytochrome P450);00982(Drug metabolism - cytochrome P450);00983(Drug metabolism - other enzymes);01100(Metabolic pathways);01524(Platinum drug resistance);05200(Pathways in cancer);05204(Chemical carcinogenesis);05225(Hepatocellular carcinoma);05418(Fluid shear stress and atherosclerosis)	no
ENSG00000184371	CSF1	-0.0987688	0.322858	1	0.009	0.041	colony stimulating factor 1 [Source:HGNC Symbol;Acc:HGNC:2432]	GO:0001780(neutrophil homeostasis);GO:0001954(positive regulation of cell-matrix adhesion);GO:0002158(osteoclast proliferation);GO:0002376(immune system process);GO:0002687(positive regulation of leukocyte migration);GO:0002931(response to ischemia);GO:0003006(developmental process involved in reproduction);GO:0005125(cytokine activity);GO:0005157(macrophage colony-stimulating factor receptor bin…	04010(MAPK signaling pathway);04014(Ras signaling pathway);04015(Rap1 signaling pathway);04060(Cytokine-cytokine receptor interaction);04061(Viral protein interaction with cytokine and cytokine receptor);04151(PI3K-Akt signaling pathway);04380(Osteoclast differentiation);04640(Hematopoietic cell lineage);04668(TNF signaling pathway);05010(Alzheimer disease);05022(Pathways of neurodegeneration - m…	no
ENSG00000168710	AHCYL1	0.135416	0.641517	1	0.111	0.112	adenosylhomocysteinase like 1 [Source:HGNC Symbol;Acc:HGNC:344]	GO:0003723(RNA binding);GO:0005515(protein binding);GO:0005737(cytoplasm);GO:0005783(endoplasmic reticulum);GO:0005789(endoplasmic reticulum membrane);GO:0005829(cytosol);GO:0005886(plasma membrane);GO:0006378(mRNA polyadenylation);GO:0006611(protein export from nucleus);GO:0006730(one-carbon metabolic process);GO:0006915(apoptotic process);GO:0010765(positive regulation of sodium ion transport);…	00270(Cysteine and methionine metabolism);01100(Metabolic pathways)	no
ENSG00000143093	STRIP1	0.0513226	0.999713	1	0.037	0.031	striatin interacting protein 1 [Source:HGNC Symbol;Acc:HGNC:25916]	GO:0003674(molecular_function);GO:0005515(protein binding);GO:0005634(nucleus);GO:0005737(cytoplasm);GO:0005829(cytosol);GO:0007010(cytoskeleton organization);GO:0019901(protein kinase binding);GO:0022604(regulation of cell morphogenesis);GO:0030866(cortical actin cytoskeleton organization);GO:0031267(small GTPase binding);GO:0070062(extracellular exosome)	NA	no
	AL160006.1	-0.0263854	0.393001	1	0	0.02	NA	NA	NA	no
ENSG00000197106	SLC6A17	0.0516794	1	1	0.009	0.01	solute carrier family 6 member 17 [Source:HGNC Symbol;Acc:HGNC:31399]	GO:0005515(protein binding);GO:0005886(plasma membrane);GO:0006836(neurotransmitter transport);GO:0007420(brain development);GO:0008021(synaptic vesicle);GO:0015293(symporter activity);GO:0015804(neutral amino acid transport);GO:0015816(glycine transport);GO:0015820(leucine transport);GO:0015824(proline transport);GO:0016020(membrane);GO:0022857(transmembrane transporter activity);GO:0030163(prot…	NA	no
	LINC02586	0.131144	0.730569	1	0.009	0	NA	NA	NA	no
ENSG00000116396	KCNC4	0.87121	0.00223299	1	0.176	0.071	potassium voltage-gated channel subfamily C member 4 [Source:HGNC Symbol;Acc:HGNC:6236]	GO:0005216(ion channel activity);GO:0005244(voltage-gated ion channel activity);GO:0005249(voltage-gated potassium channel activity);GO:0005251(delayed rectifier potassium channel activity);GO:0005267(potassium channel activity);GO:0005515(protein binding);GO:0005886(plasma membrane);GO:0006811(ion transport);GO:0006813(potassium ion transport);GO:0007268(chemical synaptic transmission);GO:000807…	NA	yes
ENSG00000162775	RBM15	0.120779	0.754878	1	0.028	0.02	RNA binding motif protein 15 [Source:HGNC Symbol;Acc:HGNC:14959]	GO:0000381(regulation of alternative mRNA splicing, via spliceosome);GO:0001510(RNA methylation);GO:0001569(branching involved in blood vessel morphogenesis);GO:0003676(nucleic acid binding);GO:0003723(RNA binding);GO:0003729(mRNA binding);GO:0005515(protein binding);GO:0005634(nucleus);GO:0005635(nuclear envelope);GO:0005654(nucleoplasm);GO:0007221(positive regulation of transcription of Notch r…	NA	no
ENSG00000168679	SLC16A4	-0.00589437	1	1	0.009	0.01	solute carrier family 16 member 4 [Source:HGNC Symbol;Acc:HGNC:10925]	GO:0005515(protein binding);GO:0005886(plasma membrane);GO:0008028(monocarboxylic acid transmembrane transporter activity);GO:0015293(symporter activity);GO:0015718(monocarboxylic acid transport);GO:0016020(membrane);GO:0022857(transmembrane transporter activity);GO:0055085(transmembrane transport)	NA	no
ENSG00000134248	LAMTOR5	-0.404599	0.0855002	1	0.278	0.357	late endosomal/lysosomal adaptor, MAPK and MTOR activator 5 [Source:HGNC Symbol;Acc:HGNC:17955]	GO:0005085(guanyl-nucleotide exchange factor activity);GO:0005515(protein binding);GO:0005737(cytoplasm);GO:0005764(lysosome);GO:0005765(lysosomal membrane);GO:0005829(cytosol);GO:0008361(regulation of cell size);GO:0009615(response to virus);GO:0010628(positive regulation of gene expression);GO:0019079(viral genome replication);GO:0031902(late endosome membrane);GO:0032008(positive regulation of…	04150(mTOR signaling pathway)	no
	AL365361.1	0.358391	0.155321	1	0.037	0	NA	NA	NA	no
ENSG00000143119	CD53	-0.0487022	0.684804	1	0	0.01	CD53 molecule [Source:HGNC Symbol;Acc:HGNC:1686]	GO:0001772(immunological synapse);GO:0005515(protein binding);GO:0005886(plasma membrane);GO:0005911(cell-cell junction);GO:0007165(signal transduction);GO:0009986(cell surface);GO:0016020(membrane);GO:0035579(specific granule membrane);GO:0042802(identical protein binding);GO:0070062(extracellular exosome);GO:0070161(anchoring junction);GO:0070821(tertiary granule membrane);GO:1901741(positive r…	NA	no
ENSG00000121931	LRIF1	-0.244547	0.379809	1	0.019	0.051	ligand dependent nuclear receptor interacting factor 1 [Source:HGNC Symbol;Acc:HGNC:30299]	GO:0000781(chromosome, telomeric region);GO:0001740(Barr body);GO:0005515(protein binding);GO:0005634(nucleus);GO:0005654(nucleoplasm);GO:0005694(chromosome);GO:0006355(regulation of DNA-templated transcription);GO:0009048(dosage compensation by inactivation of X chromosome);GO:0016363(nuclear matrix);GO:0034451(centriolar satellite);GO:0042974(nuclear retinoic acid receptor binding)	NA	no
ENSG00000156171	DRAM2	0.446199	0.233084	1	0.083	0.041	DNA damage regulated autophagy modulator 2 [Source:HGNC Symbol;Acc:HGNC:28769]	GO:0001917(photoreceptor inner segment);GO:0005737(cytoplasm);GO:0005764(lysosome);GO:0005765(lysosomal membrane);GO:0005794(Golgi apparatus);GO:0005886(plasma membrane);GO:0006914(autophagy);GO:0006915(apoptotic process);GO:0007601(visual perception);GO:0010506(regulation of autophagy);GO:0016020(membrane);GO:0016324(apical plasma membrane);GO:0043231(intracellular membrane-bounded organelle);GO…	NA	no
ENSG00000134255	CEPT1	0.245893	1	1	0.037	0.01	choline/ethanolamine phosphotransferase 1 [Source:HGNC Symbol;Acc:HGNC:24289]	GO:0004142(diacylglycerol cholinephosphotransferase activity);GO:0004307(ethanolaminephosphotransferase activity);GO:0005515(protein binding);GO:0005634(nucleus);GO:0005783(endoplasmic reticulum);GO:0005789(endoplasmic reticulum membrane);GO:0005794(Golgi apparatus);GO:0006629(lipid metabolic process);GO:0006646(phosphatidylethanolamine biosynthetic process);GO:0006656(phosphatidylcholine biosynt…	00440(Phosphonate and phosphinate metabolism);00564(Glycerophospholipid metabolism);00565(Ether lipid metabolism);01100(Metabolic pathways)	no
ENSG00000162777	DENND2D	0.0373645	1	1	0.019	0.01	DENN domain containing 2D [Source:HGNC Symbol;Acc:HGNC:26192]	GO:0005085(guanyl-nucleotide exchange factor activity);GO:0005515(protein binding);GO:0005654(nucleoplasm);GO:0005737(cytoplasm);GO:0005829(cytosol)	NA	no
ENSG00000085465	OVGP1	0.122505	1	1	0.028	0.01	oviductal glycoprotein 1 [Source:HGNC Symbol;Acc:HGNC:8524]	GO:0004568(chitinase activity);GO:0005576(extracellular region);GO:0005829(cytosol);GO:0005975(carbohydrate metabolic process);GO:0006032(chitin catabolic process);GO:0007338(single fertilization);GO:0007565(female pregnancy);GO:0008061(chitin binding);GO:0015630(microtubule cytoskeleton);GO:0030133(transport vesicle);GO:0031410(cytoplasmic vesicle);GO:0035805(egg coat);GO:0043231(intracellular m…	NA	no
ENSG00000116455	WDR77	0.28274	0.481262	1	0.046	0.02	WD repeat domain 77 [Source:HGNC Symbol;Acc:HGNC:29652]	GO:0000209(protein polyubiquitination);GO:0000387(spliceosomal snRNP assembly);GO:0005515(protein binding);GO:0005634(nucleus);GO:0005654(nucleoplasm);GO:0005737(cytoplasm);GO:0005794(Golgi apparatus);GO:0005829(cytosol);GO:0006357(regulation of transcription by RNA polymerase II);GO:0006511(ubiquitin-dependent protein catabolic process);GO:0007309(oocyte axis specification);GO:0008284(positive r…	NA	no
ENSG00000116459	ATP5PB	0.322689	0.00810927	1	0.13	0.112	ATP synthase peripheral stalk-membrane subunit b [Source:HGNC Symbol;Acc:HGNC:840]	GO:0000276(mitochondrial proton-transporting ATP synthase complex, coupling factor F(o));GO:0005515(protein binding);GO:0005634(nucleus);GO:0005739(mitochondrion);GO:0005743(mitochondrial inner membrane);GO:0005753(mitochondrial proton-transporting ATP synthase complex);GO:0005759(mitochondrial matrix);GO:0006811(ion transport);GO:0015078(proton transmembrane transporter activity);GO:0015986(prot…	00190(Oxidative phosphorylation);01100(Metabolic pathways);04714(Thermogenesis);05010(Alzheimer disease);05012(Parkinson disease);05014(Amyotrophic lateral sclerosis);05016(Huntington disease);05020(Prion disease);05022(Pathways of neurodegeneration - multiple diseases)	yes
ENSG00000121933	TMIGD3	0.104139	0.730569	1	0.009	0	transmembrane and immunoglobulin domain containing 3 [Source:HGNC Symbol;Acc:HGNC:51375]	GO:0004888(transmembrane signaling receptor activity);GO:0004930(G protein-coupled receptor activity);GO:0005886(plasma membrane);GO:0006954(inflammatory response);GO:0007165(signal transduction);GO:0007186(G protein-coupled receptor signaling pathway);GO:0007190(activation of adenylate cyclase activity);GO:0008016(regulation of heart contraction);GO:0008285(negative regulation of cell population…	NA	no
ENSG00000282608	ADORA3	0.0803329	0.730569	1	0.009	0	adenosine A3 receptor [Source:HGNC Symbol;Acc:HGNC:268]	GO:0001609(G protein-coupled adenosine receptor activity);GO:0001973(G protein-coupled adenosine receptor signaling pathway);GO:0004930(G protein-coupled receptor activity);GO:0005886(plasma membrane);GO:0006954(inflammatory response);GO:0007165(signal transduction);GO:0007186(G protein-coupled receptor signaling pathway);GO:0007190(activation of adenylate cyclase activity);GO:0008016(regulation …	04022(cGMP-PKG signaling pathway);04071(Sphingolipid signaling pathway);04080(Neuroactive ligand-receptor interaction)	no
ENSG00000116473	RAP1A	0.543404	0.00455417	1	0.204	0.153	RAP1A, member of RAS oncogene family [Source:HGNC Symbol;Acc:HGNC:9855]	GO:0000166(nucleotide binding);GO:0003924(GTPase activity);GO:0003925(G protein activity);GO:0005085(guanyl-nucleotide exchange factor activity);GO:0005515(protein binding);GO:0005525(GTP binding);GO:0005737(cytoplasm);GO:0005768(endosome);GO:0005769(early endosome);GO:0005770(late endosome);GO:0005829(cytosol);GO:0005886(plasma membrane);GO:0007165(signal transduction);GO:0007264(small GTPase me…	04010(MAPK signaling pathway);04014(Ras signaling pathway);04015(Rap1 signaling pathway);04024(cAMP signaling pathway);04062(Chemokine signaling pathway);04510(Focal adhesion);04530(Tight junction);04611(Platelet activation);04670(Leukocyte transendothelial migration);04720(Long-term potentiation);04722(Neurotrophin signaling pathway);04934(Cushing syndrome);04972(Pancreatic secretion);05211(Rena…	yes
ENSG00000064703	DDX20	-0.0675096	0.44561	1	0.009	0.02	DEAD-box helicase 20 [Source:HGNC Symbol;Acc:HGNC:2743]	GO:0000122(negative regulation of transcription by RNA polymerase II);GO:0000166(nucleotide binding);GO:0000244(spliceosomal tri-snRNP complex assembly);GO:0000387(spliceosomal snRNP assembly);GO:0003676(nucleic acid binding);GO:0003677(DNA binding);GO:0003723(RNA binding);GO:0003724(RNA helicase activity);GO:0004386(helicase activity);GO:0005515(protein binding);GO:0005524(ATP binding);GO:000563…	03013(RNA transport)	no
ENSG00000171385	KCND3	0.105288	0.730569	1	0.009	0	potassium voltage-gated channel subfamily D member 3 [Source:HGNC Symbol;Acc:HGNC:6239]	GO:0005216(ion channel activity);GO:0005244(voltage-gated ion channel activity);GO:0005249(voltage-gated potassium channel activity);GO:0005250(A-type (transient outward) potassium channel activity);GO:0005267(potassium channel activity);GO:0005515(protein binding);GO:0005886(plasma membrane);GO:0006811(ion transport);GO:0006813(potassium ion transport);GO:0008076(voltage-gated potassium channel …	05017(Spinocerebellar ataxia)	no
ENSG00000143079	CTTNBP2NL	0.181655	0.250846	1	0.194	0.194	CTTNBP2 N-terminal like [Source:HGNC Symbol;Acc:HGNC:25330]	GO:0005515(protein binding);GO:0005737(cytoplasm);GO:0005856(cytoskeleton);GO:0006470(protein dephosphorylation);GO:0015629(actin cytoskeleton);GO:0030027(lamellipodium);GO:0032410(negative regulation of transporter activity);GO:0034763(negative regulation of transmembrane transport);GO:0042995(cell projection);GO:0051721(protein phosphatase 2A binding)	NA	no
ENSG00000134245	WNT2B	-0.004945	0.138285	1	0.009	0.02	Wnt family member 2B [Source:HGNC Symbol;Acc:HGNC:12781]	GO:0002062(chondrocyte differentiation);GO:0002088(lens development in camera-type eye);GO:0005102(signaling receptor binding);GO:0005109(frizzled binding);GO:0005125(cytokine activity);GO:0005576(extracellular region);GO:0005615(extracellular space);GO:0007275(multicellular organism development);GO:0008584(male gonad development);GO:0009267(cellular response to starvation);GO:0016055(Wnt signali…	04150(mTOR signaling pathway);04310(Wnt signaling pathway);04390(Hippo signaling pathway);04550(Signaling pathways regulating pluripotency of stem cells);04916(Melanogenesis);04934(Cushing syndrome);05010(Alzheimer disease);05022(Pathways of neurodegeneration - multiple diseases);05165(Human papillomavirus infection);05200(Pathways in cancer);05205(Proteoglycans in cancer);05217(Basal cell carcin…	no
ENSG00000007341	ST7L	0.0999072	0.0758979	1	0.037	0.041	suppression of tumorigenicity 7 like [Source:HGNC Symbol;Acc:HGNC:18441]	GO:0005515(protein binding);GO:0016020(membrane);GO:0030308(negative regulation of cell growth)	NA	no
ENSG00000116489	CAPZA1	0.262069	0.0708098	1	0.213	0.224	capping actin protein of muscle Z-line subunit alpha 1 [Source:HGNC Symbol;Acc:HGNC:1488]	GO:0003779(actin binding);GO:0005515(protein binding);GO:0005576(extracellular region);GO:0005737(cytoplasm);GO:0005829(cytosol);GO:0005856(cytoskeleton);GO:0008290(F-actin capping protein complex);GO:0015629(actin cytoskeleton);GO:0030036(actin cytoskeleton organization);GO:0034329(cell junction assembly);GO:0045296(cadherin binding);GO:0051015(actin filament binding);GO:0051016(barbed-end actin…	04144(Endocytosis)	no
ENSG00000155363	MOV10	-0.103261	0.246286	1	0.037	0.031	Mov10 RISC complex RNA helicase [Source:HGNC Symbol;Acc:HGNC:7200]	GO:0000166(nucleotide binding);GO:0000932(P-body);GO:0003723(RNA binding);GO:0003724(RNA helicase activity);GO:0004386(helicase activity);GO:0005515(protein binding);GO:0005524(ATP binding);GO:0005615(extracellular space);GO:0005634(nucleus);GO:0005737(cytoplasm);GO:0005829(cytosol);GO:0010494(cytoplasmic stress granule);GO:0010526(negative regulation of transposition, RNA-mediated);GO:0016787(hy…	NA	no
ENSG00000155366	RHOC	0.259292	0.0202548	1	0.389	0.418	ras homolog family member C [Source:HGNC Symbol;Acc:HGNC:669]	GO:0000166(nucleotide binding);GO:0000281(mitotic cytokinesis);GO:0003924(GTPase activity);GO:0005515(protein binding);GO:0005525(GTP binding);GO:0005634(nucleus);GO:0005737(cytoplasm);GO:0005789(endoplasmic reticulum membrane);GO:0005829(cytosol);GO:0005886(plasma membrane);GO:0007264(small GTPase mediated signal transduction);GO:0016020(membrane);GO:0030335(positive regulation of cell migration…	NA	no
ENSG00000155367	PPM1J	-0.131178	0.684804	1	0	0.01	protein phosphatase, Mg2+/Mn2+ dependent 1J [Source:HGNC Symbol;Acc:HGNC:20785]	GO:0004721(phosphoprotein phosphatase activity);GO:0004722(protein serine/threonine phosphatase activity);GO:0004741([pyruvate dehydrogenase (lipoamide)] phosphatase activity);GO:0005515(protein binding);GO:0006470(protein dephosphorylation);GO:0016787(hydrolase activity);GO:0017018(myosin phosphatase activity);GO:1904184(positive regulation of pyruvate dehydrogenase activity)	NA	no
ENSG00000155380	SLC16A1	-0.100436	0.793487	1	0.046	0.061	solute carrier family 16 member 1 [Source:HGNC Symbol;Acc:HGNC:10922]	GO:0005515(protein binding);GO:0005813(centrosome);GO:0005886(plasma membrane);GO:0006629(lipid metabolic process);GO:0007098(centrosome cycle);GO:0008028(monocarboxylic acid transmembrane transporter activity);GO:0009925(basal plasma membrane);GO:0015129(lactate transmembrane transporter activity);GO:0015130(mevalonate transmembrane transporter activity);GO:0015141(succinate transmembrane transp…	NA	no
ENSG00000226419	SLC16A1-AS1	0.157929	0.457699	1	0.019	0	SLC16A1 antisense RNA 1 [Source:HGNC Symbol;Acc:HGNC:49445]	NA	NA	no
ENSG00000198799	LRIG2	0.513985	0.0513056	1	0.046	0.01	leucine rich repeats and immunoglobulin like domains 2 [Source:HGNC Symbol;Acc:HGNC:20889]	GO:0005102(signaling receptor binding);GO:0005515(protein binding);GO:0005615(extracellular space);GO:0005737(cytoplasm);GO:0005886(plasma membrane);GO:0006509(membrane protein ectodomain proteolysis);GO:0007605(sensory perception of sound);GO:0010640(regulation of platelet-derived growth factor receptor signaling pathway);GO:0010977(negative regulation of neuron projection development);GO:001602…	04360(Axon guidance)	no
ENSG00000081026	MAGI3	-0.168227	0.390824	1	0.019	0.031	membrane associated guanylate kinase, WW and PDZ domain containing 3 [Source:HGNC Symbol;Acc:HGNC:29647]	GO:0000166(nucleotide binding);GO:0004385(guanylate kinase activity);GO:0005515(protein binding);GO:0005524(ATP binding);GO:0005634(nucleus);GO:0005737(cytoplasm);GO:0005886(plasma membrane);GO:0005923(bicellular tight junction);GO:0006915(apoptotic process);GO:0007165(signal transduction);GO:0016020(membrane);GO:0030054(cell junction);GO:0035556(intracellular signal transduction);GO:0046037(GMP …	04015(Rap1 signaling pathway)	no
ENSG00000116793	PHTF1	0.275704	0.0521815	1	0.046	0.031	putative homeodomain transcription factor 1 [Source:HGNC Symbol;Acc:HGNC:8939]	GO:0005783(endoplasmic reticulum);GO:0005789(endoplasmic reticulum membrane);GO:0005794(Golgi apparatus);GO:0016020(membrane)	NA	no
ENSG00000081019	RSBN1	0.120316	0.284588	1	0.065	0.061	round spermatid basic protein 1 [Source:HGNC Symbol;Acc:HGNC:25642]	GO:0005634(nucleus);GO:0005783(endoplasmic reticulum);GO:0006325(chromatin organization);GO:0006338(chromatin remodeling);GO:0016491(oxidoreductase activity);GO:0035575(histone H4-methyl-lysine-20 demethylase activity);GO:0046872(metal ion binding);GO:0051213(dioxygenase activity)	NA	no
ENSG00000134242	PTPN22	0.0705698	0.730569	1	0.009	0	protein tyrosine phosphatase non-receptor type 22 [Source:HGNC Symbol;Acc:HGNC:9652]	GO:0002230(positive regulation of defense response to virus by host);GO:0002376(immune system process);GO:0002685(regulation of leukocyte migration);GO:0003824(catalytic activity);GO:0004721(phosphoprotein phosphatase activity);GO:0004725(protein tyrosine phosphatase activity);GO:0004726(non-membrane spanning protein tyrosine phosphatase activity);GO:0005515(protein binding);GO:0005634(nucleus);G…	NA	no
ENSG00000188761	BCL2L15	0.0681272	1	1	0.019	0.01	BCL2 like 15 [Source:HGNC Symbol;Acc:HGNC:33624]	GO:0005515(protein binding);GO:0005634(nucleus);GO:0005829(cytosol);GO:0006915(apoptotic process);GO:0042981(regulation of apoptotic process)	NA	no
ENSG00000134262	AP4B1	-0.0970202	0.393001	1	0	0.02	adaptor related protein complex 4 subunit beta 1 [Source:HGNC Symbol;Acc:HGNC:572]	GO:0005515(protein binding);GO:0005794(Golgi apparatus);GO:0005802(trans-Golgi network);GO:0005829(cytosol);GO:0006605(protein targeting);GO:0006886(intracellular protein transport);GO:0008104(protein localization);GO:0015031(protein transport);GO:0016020(membrane);GO:0016192(vesicle-mediated transport);GO:0030117(membrane coat);GO:0030124(AP-4 adaptor complex);GO:0030131(clathrin adaptor complex…	04142(Lysosome)	no
ENSG00000118655	DCLRE1B	-0.0109323	0.684804	1	0	0.01	DNA cross-link repair 1B [Source:HGNC Symbol;Acc:HGNC:17641]	GO:0000723(telomere maintenance);GO:0000781(chromosome, telomeric region);GO:0003684(damaged DNA binding);GO:0004518(nuclease activity);GO:0004527(exonuclease activity);GO:0005515(protein binding);GO:0005634(nucleus);GO:0005654(nucleoplasm);GO:0005694(chromosome);GO:0005737(cytoplasm);GO:0005813(centrosome);GO:0005815(microtubule organizing center);GO:0005856(cytoskeleton);GO:0006281(DNA repair);…	NA	no
ENSG00000163349	HIPK1	-0.102399	0.0332239	1	0.111	0.173	homeodomain interacting protein kinase 1 [Source:HGNC Symbol;Acc:HGNC:19006]	GO:0000166(nucleotide binding);GO:0001654(eye development);GO:0003677(DNA binding);GO:0004672(protein kinase activity);GO:0004674(protein serine/threonine kinase activity);GO:0004713(protein tyrosine kinase activity);GO:0005515(protein binding);GO:0005524(ATP binding);GO:0005634(nucleus);GO:0005654(nucleoplasm);GO:0005737(cytoplasm);GO:0005813(centrosome);GO:0005829(cytosol);GO:0006468(protein ph…	04218(Cellular senescence)	no
ENSG00000116774	OLFML3	-0.0701651	0.684804	1	0	0.01	olfactomedin like 3 [Source:HGNC Symbol;Acc:HGNC:24956]	GO:0005576(extracellular region);GO:0005615(extracellular space);GO:0007165(signal transduction);GO:1903561(extracellular vesicle)	NA	no
ENSG00000197323	TRIM33	0.216225	0.327091	1	0.157	0.133	tripartite motif containing 33 [Source:HGNC Symbol;Acc:HGNC:16290]	GO:0000122(negative regulation of transcription by RNA polymerase II);GO:0003677(DNA binding);GO:0004842(ubiquitin-protein transferase activity);GO:0005515(protein binding);GO:0005634(nucleus);GO:0005654(nucleoplasm);GO:0008270(zinc ion binding);GO:0016567(protein ubiquitination);GO:0016740(transferase activity);GO:0017015(regulation of transforming growth factor beta receptor signaling pathway);…	NA	no
ENSG00000116752	BCAS2	0.321919	0.194634	1	0.056	0.041	BCAS2 pre-mRNA processing factor [Source:HGNC Symbol;Acc:HGNC:975]	GO:0000375(RNA splicing, via transesterification reactions);GO:0000398(mRNA splicing, via spliceosome);GO:0000974(Prp19 complex);GO:0005515(protein binding);GO:0005634(nucleus);GO:0005654(nucleoplasm);GO:0005662(DNA replication factor A complex);GO:0005681(spliceosomal complex);GO:0005730(nucleolus);GO:0005813(centrosome);GO:0006397(mRNA processing);GO:0008380(RNA splicing);GO:0016607(nuclear spe…	03040(Spliceosome)	no
ENSG00000175984	DENND2C	0.0556332	0.174933	1	0.037	0.031	DENN domain containing 2C [Source:HGNC Symbol;Acc:HGNC:24748]	GO:0005085(guanyl-nucleotide exchange factor activity);GO:0005654(nucleoplasm)	NA	no
ENSG00000213281	NRAS	0.365134	0.0879142	1	0.102	0.082	NRAS proto-oncogene, GTPase [Source:HGNC Symbol;Acc:HGNC:7989]	GO:0000139(Golgi membrane);GO:0000165(MAPK cascade);GO:0000166(nucleotide binding);GO:0001938(positive regulation of endothelial cell proliferation);GO:0003924(GTPase activity);GO:0003925(G protein activity);GO:0005515(protein binding);GO:0005525(GTP binding);GO:0005789(endoplasmic reticulum membrane);GO:0005794(Golgi apparatus);GO:0005829(cytosol);GO:0005886(plasma membrane);GO:0007165(signal tr…	01521(EGFR tyrosine kinase inhibitor resistance);01522(Endocrine resistance);04010(MAPK signaling pathway);04012(ErbB signaling pathway);04014(Ras signaling pathway);04015(Rap1 signaling pathway);04062(Chemokine signaling pathway);04068(FoxO signaling pathway);04071(Sphingolipid signaling pathway);04072(Phospholipase D signaling pathway);04137(Mitophagy - animal);04140(Autophagy - animal);04150(m…	no
ENSG00000009307	CSDE1	0.138442	0.485527	1	0.222	0.235	cold shock domain containing E1 [Source:HGNC Symbol;Acc:HGNC:29905]	GO:0000932(P-body);GO:0003676(nucleic acid binding);GO:0003723(RNA binding);GO:0005515(protein binding);GO:0005737(cytoplasm);GO:0005794(Golgi apparatus);GO:0005829(cytosol);GO:0005886(plasma membrane);GO:0006446(regulation of translational initiation);GO:0008584(male gonad development);GO:0010494(cytoplasmic stress granule);GO:0034063(stress granule assembly);GO:0035613(RNA stem-loop binding);GO…	NA	no
ENSG00000052723	SIKE1	0.185948	0.212632	1	0.074	0.071	suppressor of IKBKE 1 [Source:HGNC Symbol;Acc:HGNC:26119]	GO:0005515(protein binding);GO:0005737(cytoplasm);GO:0005829(cytosol);GO:0019901(protein kinase binding);GO:0031267(small GTPase binding)	04622(RIG-I-like receptor signaling pathway)	no
ENSG00000134198	TSPAN2	-0.0941586	0.684804	1	0	0.01	tetraspanin 2 [Source:HGNC Symbol;Acc:HGNC:20659]	GO:0005515(protein binding);GO:0005654(nucleoplasm);GO:0005886(plasma membrane);GO:0006954(inflammatory response);GO:0014002(astrocyte development);GO:0014005(microglia development);GO:0016020(membrane);GO:0042552(myelination);GO:0043209(myelin sheath);GO:0048709(oligodendrocyte differentiation);GO:0061564(axon development)	NA	no
ENSG00000134259	NGF	-0.0739179	0.684804	1	0	0.01	nerve growth factor [Source:HGNC Symbol;Acc:HGNC:7808]	GO:0004857(enzyme inhibitor activity);GO:0005102(signaling receptor binding);GO:0005163(nerve growth factor receptor binding);GO:0005515(protein binding);GO:0005576(extracellular region);GO:0005768(endosome);GO:0005796(Golgi lumen);GO:0005829(cytosol);GO:0007169(transmembrane receptor protein tyrosine kinase signaling pathway);GO:0007613(memory);GO:0008021(synaptic vesicle);GO:0008083(growth fact…	04010(MAPK signaling pathway);04014(Ras signaling pathway);04015(Rap1 signaling pathway);04020(Calcium signaling pathway);04060(Cytokine-cytokine receptor interaction);04151(PI3K-Akt signaling pathway);04210(Apoptosis);04722(Neurotrophin signaling pathway);04750(Inflammatory mediator regulation of TRP channels)	no
ENSG00000173218	VANGL1	0.2807	0.297247	1	0.074	0.061	VANGL planar cell polarity protein 1 [Source:HGNC Symbol;Acc:HGNC:15512]	GO:0005515(protein binding);GO:0005886(plasma membrane);GO:0007275(multicellular organism development);GO:0016020(membrane);GO:0016328(lateral plasma membrane);GO:0043473(pigmentation);GO:0060071(Wnt signaling pathway, planar cell polarity pathway)	04310(Wnt signaling pathway)	no
ENSG00000163399	ATP1A1	0.431673	0.0173859	1	0.296	0.306	ATPase Na+/K+ transporting subunit alpha 1 [Source:HGNC Symbol;Acc:HGNC:799]	GO:0000166(nucleotide binding);GO:0002026(regulation of the force of heart contraction);GO:0002028(regulation of sodium ion transport);GO:0005215(transporter activity);GO:0005391(P-type sodium:potassium-exchanging transporter activity);GO:0005515(protein binding);GO:0005524(ATP binding);GO:0005783(endoplasmic reticulum);GO:0005794(Golgi apparatus);GO:0005886(plasma membrane);GO:0005890(sodium:pot…	04022(cGMP-PKG signaling pathway);04024(cAMP signaling pathway);04260(Cardiac muscle contraction);04261(Adrenergic signaling in cardiomyocytes);04911(Insulin secretion);04918(Thyroid hormone synthesis);04919(Thyroid hormone signaling pathway);04925(Aldosterone synthesis and secretion);04960(Aldosterone-regulated sodium reabsorption);04961(Endocrine and other factor-regulated calcium reabsorption)…	no
	AL390066.1	-0.0792514	0.684804	1	0	0.01	NA	NA	NA	no
ENSG00000116815	CD58	-0.0614194	0.356275	1	0.056	0.071	CD58 molecule [Source:HGNC Symbol;Acc:HGNC:1688]	GO:0005102(signaling receptor binding);GO:0005515(protein binding);GO:0005886(plasma membrane);GO:0009986(cell surface);GO:0016020(membrane);GO:0030667(secretory granule membrane);GO:0032757(positive regulation of interleukin-8 production);GO:0034113(heterotypic cell-cell adhesion);GO:0070062(extracellular exosome);GO:0071346(cellular response to interferon-gamma);GO:0071356(cellular response to …	04514(Cell adhesion molecules);05169(Epstein-Barr virus infection)	no
ENSG00000143061	IGSF3	-0.052455	0.393001	1	0	0.02	immunoglobulin superfamily member 3 [Source:HGNC Symbol;Acc:HGNC:5950]	GO:0003674(molecular_function);GO:0009986(cell surface);GO:0016020(membrane);GO:0032808(lacrimal gland development)	NA	no
ENSG00000116824	CD2	0.134228	0.457699	1	0.019	0	CD2 molecule [Source:HGNC Symbol;Acc:HGNC:1639]	GO:0001766(membrane raft polarization);GO:0005102(signaling receptor binding);GO:0005515(protein binding);GO:0005576(extracellular region);GO:0005654(nucleoplasm);GO:0005794(Golgi apparatus);GO:0005886(plasma membrane);GO:0005911(cell-cell junction);GO:0006915(apoptotic process);GO:0007155(cell adhesion);GO:0007166(cell surface receptor signaling pathway);GO:0009897(external side of plasma membra…	04514(Cell adhesion molecules);04640(Hematopoietic cell lineage)	no
ENSG00000134247	PTGFRN	-0.171102	0.211918	1	0	0.031	prostaglandin F2 receptor inhibitor [Source:HGNC Symbol;Acc:HGNC:9601]	GO:0005515(protein binding);GO:0005783(endoplasmic reticulum);GO:0005789(endoplasmic reticulum membrane);GO:0005794(Golgi apparatus);GO:0009986(cell surface);GO:0014905(myoblast fusion involved in skeletal muscle regeneration);GO:0016020(membrane);GO:0034389(lipid droplet organization)	NA	no
ENSG00000116830	TTF2	-0.00661234	0.0710295	1	0.028	0.02	transcription termination factor 2 [Source:HGNC Symbol;Acc:HGNC:12398]	GO:0000166(nucleotide binding);GO:0003677(DNA binding);GO:0004386(helicase activity);GO:0005515(protein binding);GO:0005524(ATP binding);GO:0005634(nucleus);GO:0005681(spliceosomal complex);GO:0005737(cytoplasm);GO:0005829(cytosol);GO:0006281(DNA repair);GO:0006338(chromatin remodeling);GO:0006353(DNA-templated transcription termination);GO:0006369(termination of RNA polymerase II transcription);…	04918(Thyroid hormone synthesis)	no
ENSG00000134253	TRIM45	-0.095565	0.684804	1	0	0.01	tripartite motif containing 45 [Source:HGNC Symbol;Acc:HGNC:19018]	GO:0005515(protein binding);GO:0005634(nucleus);GO:0005654(nucleoplasm);GO:0005737(cytoplasm);GO:0005829(cytosol);GO:0008270(zinc ion binding);GO:0045171(intercellular bridge);GO:0046872(metal ion binding);GO:0050728(negative regulation of inflammatory response);GO:0060348(bone development);GO:0061630(ubiquitin protein ligase activity);GO:0070936(protein K48-linked ubiquitination);GO:0140678(mole…	NA	no
ENSG00000134258	VTCN1	-0.0337738	0.684804	1	0	0.01	V-set domain containing T cell activation inhibitor 1 [Source:HGNC Symbol;Acc:HGNC:28873]	GO:0001562(response to protozoan);GO:0001817(regulation of cytokine production);GO:0002250(adaptive immune response);GO:0002376(immune system process);GO:0003674(molecular_function);GO:0005102(signaling receptor binding);GO:0005886(plasma membrane);GO:0009897(external side of plasma membrane);GO:0016020(membrane);GO:0032743(positive regulation of interleukin-2 production);GO:0042102(positive regu…	04514(Cell adhesion molecules)	no
ENSG00000198162	MAN1A2	0.287777	0.271913	1	0.148	0.112	mannosidase alpha class 1A member 2 [Source:HGNC Symbol;Acc:HGNC:6822]	GO:0000139(Golgi membrane);GO:0004571(mannosyl-oligosaccharide 1,2-alpha-mannosidase activity);GO:0005509(calcium ion binding);GO:0005783(endoplasmic reticulum);GO:0005794(Golgi apparatus);GO:0005975(carbohydrate metabolic process);GO:0006486(protein glycosylation);GO:0006491(N-glycan processing);GO:0007585(respiratory gaseous exchange by respiratory system);GO:0008152(metabolic process);GO:00091…	00510(N-Glycan biosynthesis);00513(Various types of N-glycan biosynthesis);01100(Metabolic pathways);04141(Protein processing in endoplasmic reticulum)	no
ENSG00000183508	TENT5C	0.133505	0.730569	1	0.009	0	terminal nucleotidyltransferase 5C [Source:HGNC Symbol;Acc:HGNC:24712]	GO:0001701(in utero embryonic development);GO:0003723(RNA binding);GO:0005515(protein binding);GO:0005634(nucleus);GO:0005654(nucleoplasm);GO:0005737(cytoplasm);GO:0005813(centrosome);GO:0005815(microtubule organizing center);GO:0005856(cytoskeleton);GO:0016740(transferase activity);GO:0016779(nucleotidyltransferase activity);GO:0045596(negative regulation of cell differentiation);GO:0048255(mRNA…	NA	no
ENSG00000196505	GDAP2	-0.161347	0.866746	1	0.009	0.031	ganglioside induced differentiation associated protein 2 [Source:HGNC Symbol;Acc:HGNC:18010]	GO:0005515(protein binding);GO:0005765(lysosomal membrane);GO:0032526(response to retinoic acid)	NA	no
ENSG00000065183	WDR3	0.240271	0.272732	1	0.046	0.031	WD repeat domain 3 [Source:HGNC Symbol;Acc:HGNC:12755]	GO:0003723(RNA binding);GO:0005515(protein binding);GO:0005634(nucleus);GO:0005654(nucleoplasm);GO:0005730(nucleolus);GO:0030490(maturation of SSU-rRNA);GO:0030515(snoRNA binding);GO:0031965(nuclear membrane);GO:0032040(small-subunit processome);GO:0034388(Pwp2p-containing subcomplex of 90S preribosome);GO:0042274(ribosomal small subunit biogenesis)	03008(Ribosome biogenesis in eukaryotes)	no
ENSG00000116874	WARS2	0.0142641	0.255999	1	0.019	0.031	tryptophanyl tRNA synthetase 2, mitochondrial [Source:HGNC Symbol;Acc:HGNC:12730]	GO:0000166(nucleotide binding);GO:0001570(vasculogenesis);GO:0004812(aminoacyl-tRNA ligase activity);GO:0004830(tryptophan-tRNA ligase activity);GO:0005524(ATP binding);GO:0005654(nucleoplasm);GO:0005739(mitochondrion);GO:0005759(mitochondrial matrix);GO:0005886(plasma membrane);GO:0006412(translation);GO:0006418(tRNA aminoacylation for protein translation);GO:0006436(tryptophanyl-tRNA aminoacyla…	00970(Aminoacyl-tRNA biosynthesis)	no
	AL359915.2	0.0463339	0.730569	1	0.009	0	NA	NA	NA	no
ENSG00000143067	ZNF697	0.126186	0.730569	1	0.009	0	zinc finger protein 697 [Source:HGNC Symbol;Acc:HGNC:32034]	GO:0000978(RNA polymerase II cis-regulatory region sequence-specific DNA binding);GO:0000981(DNA-binding transcription factor activity, RNA polymerase II-specific);GO:0003674(molecular_function);GO:0003677(DNA binding);GO:0005515(protein binding);GO:0005575(cellular_component);GO:0005634(nucleus);GO:0006357(regulation of transcription by RNA polymerase II);GO:0008150(biological_process);GO:004687…	NA	no
ENSG00000265808	SEC22B	-0.0248638	0.208933	1	0.093	0.122	SEC22 homolog B, vesicle trafficking protein [Source:HGNC Symbol;Acc:HGNC:10700]	GO:0000139(Golgi membrane);GO:0005484(SNAP receptor activity);GO:0005515(protein binding);GO:0005737(cytoplasm);GO:0005783(endoplasmic reticulum);GO:0005789(endoplasmic reticulum membrane);GO:0005793(endoplasmic reticulum-Golgi intermediate compartment);GO:0005794(Golgi apparatus);GO:0006888(endoplasmic reticulum to Golgi vesicle-mediated transport);GO:0006890(retrograde vesicle-mediated transpor…	04130(SNARE interactions in vesicular transport);04145(Phagosome);05134(Legionellosis)	no
	FCGR1B	-0.122037	0.684804	1	0	0.01	NA	NA	NA	no
ENSG00000171943	SRGAP2C	-0.626664	0.0755084	1	0.083	0.143	SLIT-ROBO Rho GTPase activating protein 2C [Source:HGNC Symbol;Acc:HGNC:30584]	GO:0007399(nervous system development);GO:0021816(extension of a leading process involved in cell motility in cerebral cortex radial glia guided migration);GO:0021987(cerebral cortex development);GO:0042803(protein homodimerization activity);GO:0046982(protein heterodimerization activity);GO:0051490(negative regulation of filopodium assembly);GO:0061000(negative regulation of dendritic spine deve…	NA	no
	AC239800.3	-0.020362	0.532542	1	0.009	0.031	NA	NA	NA	no
	AC245595.1	-0.0919699	0.00717269	1	0.028	0.061	NA	NA	NA	no
	AC246785.3	0.114892	0.730569	1	0.009	0	NA	NA	NA	no
ENSG00000266338	NBPF15	0.115188	0.110733	1	0.028	0.041	NBPF member 15 [Source:HGNC Symbol;Acc:HGNC:28791]	GO:0005737(cytoplasm)	NA	no
ENSG00000196369	SRGAP2B	-0.558583	0.0185502	1	0.037	0.153	SLIT-ROBO Rho GTPase activating protein 2B [Source:HGNC Symbol;Acc:HGNC:35237]	GO:0005515(protein binding);GO:0007399(nervous system development)	NA	no
ENSG00000215784	FAM72D	-0.0116985	0.684804	1	0	0.01	family with sequence similarity 72 member D [Source:HGNC Symbol;Acc:HGNC:33593]	GO:0005515(protein binding);GO:0005737(cytoplasm);GO:0005829(cytosol);GO:0043231(intracellular membrane-bounded organelle)	NA	no
ENSG00000162825	NBPF20	-0.0666851	1	1	0.009	0.01	NBPF member 20 [Source:HGNC Symbol;Acc:HGNC:32000]	NA	NA	no
ENSG00000117262	GPR89A	-0.0109323	0.684804	1	0	0.01	G protein-coupled receptor 89A [Source:HGNC Symbol;Acc:HGNC:31984]	GO:0000139(Golgi membrane);GO:0005244(voltage-gated ion channel activity);GO:0005794(Golgi apparatus);GO:0006811(ion transport);GO:0008308(voltage-gated anion channel activity);GO:0015031(protein transport);GO:0016020(membrane);GO:0030217(T cell differentiation);GO:0030660(Golgi-associated vesicle membrane);GO:0032580(Golgi cisterna membrane);GO:0034220(ion transmembrane transport);GO:0034765(reg…	NA	no
ENSG00000117281	CD160	0.169869	0.730569	1	0.009	0	CD160 molecule [Source:HGNC Symbol;Acc:HGNC:17013]	GO:0001525(angiogenesis);GO:0002250(adaptive immune response);GO:0002376(immune system process);GO:0002385(mucosal immune response);GO:0002729(positive regulation of natural killer cell cytokine production);GO:0002819(regulation of adaptive immune response);GO:0002857(positive regulation of natural killer cell mediated immune response to tumor cell);GO:0004888(transmembrane signaling receptor act…	NA	no
ENSG00000265491	RNF115	0.591776	0.0129137	1	0.194	0.122	ring finger protein 115 [Source:HGNC Symbol;Acc:HGNC:18154]	GO:0004842(ubiquitin-protein transferase activity);GO:0005515(protein binding);GO:0005737(cytoplasm);GO:0005829(cytosol);GO:0016567(protein ubiquitination);GO:0016740(transferase activity);GO:0042059(negative regulation of epidermal growth factor receptor signaling pathway);GO:0043162(ubiquitin-dependent protein catabolic process via the multivesicular body sorting pathway);GO:0046872(metal ion b…	NA	no
ENSG00000186141	POLR3C	0.0649718	0.834359	1	0.009	0.01	RNA polymerase III subunit C [Source:HGNC Symbol;Acc:HGNC:30076]	GO:0000428(DNA-directed RNA polymerase complex);GO:0001056(RNA polymerase III activity);GO:0002376(immune system process);GO:0003677(DNA binding);GO:0003697(single-stranded DNA binding);GO:0003899(DNA-directed 5'-3' RNA polymerase activity);GO:0005515(protein binding);GO:0005634(nucleus);GO:0005654(nucleoplasm);GO:0005666(RNA polymerase III complex);GO:0005829(cytosol);GO:0006351(DNA-templated tr…	03020(RNA polymerase);04623(Cytosolic DNA-sensing pathway)	no
ENSG00000186364	NUDT17	0.0741345	0.730569	1	0.009	0	nudix hydrolase 17 [Source:HGNC Symbol;Acc:HGNC:26618]	GO:0005777(peroxisome);GO:0006734(NADH metabolic process);GO:0006742(NADP catabolic process);GO:0016787(hydrolase activity);GO:0019677(NAD catabolic process);GO:0035529(NADH pyrophosphatase activity);GO:0046872(metal ion binding)	NA	no
ENSG00000131788	PIAS3	0.0912602	0.0593264	1	0.056	0.061	protein inhibitor of activated STAT 3 [Source:HGNC Symbol;Acc:HGNC:16861]	GO:0000122(negative regulation of transcription by RNA polymerase II);GO:0003712(transcription coregulator activity);GO:0005515(protein binding);GO:0005634(nucleus);GO:0005654(nucleoplasm);GO:0005737(cytoplasm);GO:0006351(DNA-templated transcription);GO:0006357(regulation of transcription by RNA polymerase II);GO:0008270(zinc ion binding);GO:0010629(negative regulation of gene expression);GO:0016…	04120(Ubiquitin mediated proteolysis);04630(JAK-STAT signaling pathway)	no
ENSG00000143127	ITGA10	0.0258039	0.54659	1	0.056	0.071	integrin subunit alpha 10 [Source:HGNC Symbol;Acc:HGNC:6135]	GO:0005178(integrin binding);GO:0005518(collagen binding);GO:0005886(plasma membrane);GO:0007155(cell adhesion);GO:0007160(cell-matrix adhesion);GO:0007229(integrin-mediated signaling pathway);GO:0008305(integrin complex);GO:0009897(external side of plasma membrane);GO:0016020(membrane);GO:0033627(cell adhesion mediated by integrin);GO:0034680(integrin alpha10-beta1 complex);GO:0046872(metal ion …	04151(PI3K-Akt signaling pathway);04510(Focal adhesion);04512(ECM-receptor interaction);04810(Regulation of actin cytoskeleton);05165(Human papillomavirus infection);05410(Hypertrophic cardiomyopathy);05412(Arrhythmogenic right ventricular cardiomyopathy);05414(Dilated cardiomyopathy)	no
ENSG00000131779	PEX11B	-0.0101383	0.64271	1	0.028	0.02	peroxisomal biogenesis factor 11 beta [Source:HGNC Symbol;Acc:HGNC:8853]	GO:0005515(protein binding);GO:0005654(nucleoplasm);GO:0005739(mitochondrion);GO:0005777(peroxisome);GO:0005778(peroxisomal membrane);GO:0005829(cytosol);GO:0007031(peroxisome organization);GO:0007165(signal transduction);GO:0016020(membrane);GO:0016559(peroxisome fission);GO:0032991(protein-containing complex);GO:0042802(identical protein binding);GO:0042803(protein homodimerization activity);GO…	04146(Peroxisome)	no
ENSG00000265241	RBM8A	-0.166717	0.00986406	1	0.204	0.296	RNA binding motif protein 8A [Source:HGNC Symbol;Acc:HGNC:9905]	GO:0000184(nuclear-transcribed mRNA catabolic process, nonsense-mediated decay);GO:0000381(regulation of alternative mRNA splicing, via spliceosome);GO:0000398(mRNA splicing, via spliceosome);GO:0003676(nucleic acid binding);GO:0003723(RNA binding);GO:0003729(mRNA binding);GO:0005515(protein binding);GO:0005634(nucleus);GO:0005654(nucleoplasm);GO:0005681(spliceosomal complex);GO:0005737(cytoplasm…	03013(RNA transport);03015(mRNA surveillance pathway);03040(Spliceosome)	no
ENSG00000234222	LIX1L-AS1	-0.0527703	0.684804	1	0	0.01	LIX1L antisense RNA 1 [Source:HGNC Symbol;Acc:HGNC:41210]	NA	NA	no
ENSG00000271601	LIX1L	0.0159713	0.359314	1	0.083	0.102	limb and CNS expressed 1 like [Source:HGNC Symbol;Acc:HGNC:28715]	GO:0003674(molecular_function);GO:0005575(cellular_component);GO:0005737(cytoplasm);GO:0008150(biological_process);GO:0097352(autophagosome maturation)	NA	no
ENSG00000121851	POLR3GL	0.00306813	0.0590527	1	0.083	0.112	RNA polymerase III subunit GL [Source:HGNC Symbol;Acc:HGNC:28466]	GO:0005515(protein binding);GO:0005634(nucleus);GO:0005654(nucleoplasm);GO:0005666(RNA polymerase III complex);GO:0005829(cytosol);GO:0006383(transcription by RNA polymerase III)	03020(RNA polymerase);04623(Cytosolic DNA-sensing pathway)	no
ENSG00000265972	TXNIP	0.220343	0.893168	1	0.519	0.48	thioredoxin interacting protein [Source:HGNC Symbol;Acc:HGNC:16952]	GO:0000122(negative regulation of transcription by RNA polymerase II);GO:0004857(enzyme inhibitor activity);GO:0005515(protein binding);GO:0005737(cytoplasm);GO:0005829(cytosol);GO:0006606(protein import into nucleus);GO:0006979(response to oxidative stress);GO:0007049(cell cycle);GO:0009410(response to xenobiotic stimulus);GO:0009612(response to mechanical stimulus);GO:0009749(response to glucos…	04621(NOD-like receptor signaling pathway)	no
ENSG00000271425	NBPF10	-0.108695	0.684804	1	0	0.01	NBPF member 10 [Source:HGNC Symbol;Acc:HGNC:31992]	GO:0003723(RNA binding);GO:0005737(cytoplasm);GO:0016020(membrane)	NA	no
	NOTCH2NL	0.0299907	0.730569	1	0.009	0	NA	NA	NA	no
ENSG00000268043	NBPF12	-0.0868794	1	1	0.009	0.02	NBPF member 12 [Source:HGNC Symbol;Acc:HGNC:24297]	GO:0005737(cytoplasm)	NA	no
ENSG00000131791	PRKAB2	-0.122572	0.128202	1	0.019	0.041	protein kinase AMP-activated non-catalytic subunit beta 2 [Source:HGNC Symbol;Acc:HGNC:9379]	GO:0004679(AMP-activated protein kinase activity);GO:0005515(protein binding);GO:0005634(nucleus);GO:0005654(nucleoplasm);GO:0005737(cytoplasm);GO:0005829(cytosol);GO:0006629(lipid metabolic process);GO:0006631(fatty acid metabolic process);GO:0006633(fatty acid biosynthetic process);GO:0007165(signal transduction);GO:0019901(protein kinase binding);GO:0031588(nucleotide-activated protein kinase …	04068(FoxO signaling pathway);04152(AMPK signaling pathway);04211(Longevity regulating pathway);04213(Longevity regulating pathway - multiple species);04371(Apelin signaling pathway);04530(Tight junction);04710(Circadian rhythm);04714(Thermogenesis);04910(Insulin signaling pathway);04920(Adipocytokine signaling pathway);04921(Oxytocin signaling pathway);04922(Glucagon signaling pathway);04931(Ins…	no
ENSG00000131781	FMO5	-0.139857	0.393001	1	0	0.02	flavin containing dimethylaniline monoxygenase 5 [Source:HGNC Symbol;Acc:HGNC:3773]	GO:0004031(aldehyde oxidase activity);GO:0004497(monooxygenase activity);GO:0004499(N,N-dimethylaniline monooxygenase activity);GO:0005783(endoplasmic reticulum);GO:0005789(endoplasmic reticulum membrane);GO:0005829(cytosol);GO:0006629(lipid metabolic process);GO:0006805(xenobiotic metabolic process);GO:0016020(membrane);GO:0016174(NAD(P)H oxidase H2O2-forming activity);GO:0016491(oxidoreductase …	00982(Drug metabolism - cytochrome P450)	no
ENSG00000131778	CHD1L	-0.138826	0.393001	1	0	0.02	chromodomain helicase DNA binding protein 1 like [Source:HGNC Symbol;Acc:HGNC:1916]	GO:0000166(nucleotide binding);GO:0003678(DNA helicase activity);GO:0005515(protein binding);GO:0005524(ATP binding);GO:0005634(nucleus);GO:0005654(nucleoplasm);GO:0005694(chromosome);GO:0005829(cytosol);GO:0005886(plasma membrane);GO:0006281(DNA repair);GO:0006338(chromatin remodeling);GO:0006974(cellular response to DNA damage stimulus);GO:0016787(hydrolase activity);GO:0016887(ATP hydrolysis a…	NA	no
ENSG00000116128	BCL9	0.0743822	0.730569	1	0.009	0	BCL9 transcription coactivator [Source:HGNC Symbol;Acc:HGNC:1008]	GO:0003713(transcription coactivator activity);GO:0005515(protein binding);GO:0005634(nucleus);GO:0005654(nucleoplasm);GO:0005737(cytoplasm);GO:0005794(Golgi apparatus);GO:0005801(cis-Golgi network);GO:0006366(transcription by RNA polymerase II);GO:0008013(beta-catenin binding);GO:0014908(myotube differentiation involved in skeletal muscle regeneration);GO:0016055(Wnt signaling pathway);GO:001652…	NA	no
ENSG00000162836	ACP6	-0.146383	0.211918	1	0	0.031	acid phosphatase 6, lysophosphatidic [Source:HGNC Symbol;Acc:HGNC:29609]	GO:0002244(hematopoietic progenitor cell differentiation);GO:0003993(acid phosphatase activity);GO:0005737(cytoplasm);GO:0005739(mitochondrion);GO:0005759(mitochondrial matrix);GO:0006629(lipid metabolic process);GO:0006644(phospholipid metabolic process);GO:0006654(phosphatidic acid biosynthetic process);GO:0016311(dephosphorylation);GO:0016787(hydrolase activity);GO:0052642(lysophosphatidic aci…	NA	no
ENSG00000265107	GJA5	0.17778	0.0567253	1	0.019	0.041	gap junction protein alpha 5 [Source:HGNC Symbol;Acc:HGNC:4279]	GO:0001525(angiogenesis);GO:0003105(negative regulation of glomerular filtration);GO:0003151(outflow tract morphogenesis);GO:0003158(endothelium development);GO:0003161(cardiac conduction system development);GO:0003174(mitral valve development);GO:0003193(pulmonary valve formation);GO:0003281(ventricular septum development);GO:0003283(atrial septum development);GO:0005243(gap junction channel act…	NA	no
ENSG00000188092	GPR89B	-0.000457018	1	1	0.009	0.01	G protein-coupled receptor 89B [Source:HGNC Symbol;Acc:HGNC:13840]	GO:0000139(Golgi membrane);GO:0005244(voltage-gated ion channel activity);GO:0005515(protein binding);GO:0005794(Golgi apparatus);GO:0006811(ion transport);GO:0008308(voltage-gated anion channel activity);GO:0015031(protein transport);GO:0016020(membrane);GO:0030217(T cell differentiation);GO:0032580(Golgi cisterna membrane);GO:0034220(ion transmembrane transport);GO:0034765(regulation of ion tra…	NA	no
ENSG00000263956	NBPF11	-0.260396	0.544147	1	0.028	0.071	NBPF member 11 [Source:HGNC Symbol;Acc:HGNC:31993]	GO:0005737(cytoplasm)	NA	no
ENSG00000270629	NBPF14	-0.108695	0.684804	1	0	0.01	NBPF member 14 [Source:HGNC Symbol;Acc:HGNC:25232]	NA	NA	no
ENSG00000178104	PDE4DIP	-0.13599	1	1	0.009	0.02	phosphodiesterase 4D interacting protein [Source:HGNC Symbol;Acc:HGNC:15580]	GO:0005515(protein binding);GO:0005634(nucleus);GO:0005737(cytoplasm);GO:0005794(Golgi apparatus);GO:0005813(centrosome);GO:0005815(microtubule organizing center);GO:0005856(cytoskeleton);GO:0007098(centrosome cycle);GO:0019899(enzyme binding);GO:0030016(myofibril);GO:0030953(astral microtubule organization);GO:0060090(molecular adaptor activity);GO:0065003(protein-containing complex assembly);GO…	NA	no
ENSG00000269713	NBPF9	-0.172624	0.211918	1	0	0.031	NBPF member 9 [Source:HGNC Symbol;Acc:HGNC:31991]	GO:0005515(protein binding);GO:0005737(cytoplasm)	NA	no
	AC245297.3	0.033957	0.342487	1	0.009	0.031	NA	NA	NA	no
	HIST2H2BF	-0.122037	0.684804	1	0	0.01	NA	NA	NA	no
	HIST2H2AA4	0.114793	0.730569	1	0.009	0	NA	NA	NA	no
	AC239868.2	-0.0924434	0.684804	1	0	0.01	NA	NA	NA	no
	HIST2H2BE	0.125681	0.0610986	1	0.019	0.031	NA	NA	NA	no
	HIST2H2AC	0.0551767	0.730569	1	0.009	0	NA	NA	NA	no
ENSG00000178096	BOLA1	-0.0211169	0.613528	1	0.037	0.051	bolA family member 1 [Source:HGNC Symbol;Acc:HGNC:24263]	GO:0005515(protein binding);GO:0005739(mitochondrion);GO:0016226(iron-sulfur cluster assembly);GO:0045454(cell redox homeostasis);GO:1990229(iron-sulfur cluster assembly complex)	NA	no
ENSG00000159164	SV2A	0.161759	0.614479	1	0.028	0.02	synaptic vesicle glycoprotein 2A [Source:HGNC Symbol;Acc:HGNC:20566]	GO:0005783(endoplasmic reticulum);GO:0005886(plasma membrane);GO:0005911(cell-cell junction);GO:0006836(neurotransmitter transport);GO:0006874(cellular calcium ion homeostasis);GO:0007268(chemical synaptic transmission);GO:0008021(synaptic vesicle);GO:0014052(regulation of gamma-aminobutyric acid secretion);GO:0016020(membrane);GO:0016082(synaptic vesicle priming);GO:0019901(protein kinase bindin…	04512(ECM-receptor interaction)	no
ENSG00000143368	SF3B4	-0.402973	0.0929378	1	0.009	0.082	splicing factor 3b subunit 4 [Source:HGNC Symbol;Acc:HGNC:10771]	GO:0000375(RNA splicing, via transesterification reactions);GO:0000398(mRNA splicing, via spliceosome);GO:0003676(nucleic acid binding);GO:0003723(RNA binding);GO:0005515(protein binding);GO:0005634(nucleus);GO:0005654(nucleoplasm);GO:0005681(spliceosomal complex);GO:0005684(U2-type spliceosomal complex);GO:0005686(U2 snRNP);GO:0005689(U12-type spliceosomal complex);GO:0006397(mRNA processing);GO…	03040(Spliceosome)	no
ENSG00000014914	MTMR11	0.0513776	0.730569	1	0.009	0	myotubularin related protein 11 [Source:HGNC Symbol;Acc:HGNC:24307]	GO:0005737(cytoplasm);GO:0070062(extracellular exosome)	NA	no
ENSG00000264522	OTUD7B	0.00560586	0.477381	1	0.056	0.071	OTU deubiquitinase 7B [Source:HGNC Symbol;Acc:HGNC:16683]	GO:0000122(negative regulation of transcription by RNA polymerase II);GO:0001701(in utero embryonic development);GO:0002250(adaptive immune response);GO:0002376(immune system process);GO:0002385(mucosal immune response);GO:0003677(DNA binding);GO:0004843(cysteine-type deubiquitinase activity);GO:0005515(protein binding);GO:0005634(nucleus);GO:0005737(cytoplasm);GO:0005829(cytosol);GO:0006508(prot…	NA	no
ENSG00000136631	VPS45	-0.0151094	0.55177	1	0.046	0.041	vacuolar protein sorting 45 homolog [Source:HGNC Symbol;Acc:HGNC:14579]	GO:0000139(Golgi membrane);GO:0003674(molecular_function);GO:0005515(protein binding);GO:0005575(cellular_component);GO:0005768(endosome);GO:0005794(Golgi apparatus);GO:0006886(intracellular protein transport);GO:0008021(synaptic vesicle);GO:0010008(endosome membrane);GO:0015031(protein transport);GO:0016020(membrane);GO:0016192(vesicle-mediated transport)	04144(Endocytosis)	no
ENSG00000023902	PLEKHO1	0.0126433	0.167133	1	0.139	0.194	pleckstrin homology domain containing O1 [Source:HGNC Symbol;Acc:HGNC:24310]	GO:0005515(protein binding);GO:0005634(nucleus);GO:0005737(cytoplasm);GO:0005886(plasma membrane);GO:0007520(myoblast fusion);GO:0008360(regulation of cell shape);GO:0016020(membrane);GO:0032587(ruffle membrane);GO:0036195(muscle cell projection membrane);GO:0051451(myoblast migration);GO:0072673(lamellipodium morphogenesis);GO:1901739(regulation of myoblast fusion)	NA	no
ENSG00000143401	ANP32E	0.321311	0.432933	1	0.074	0.061	acidic nuclear phosphoprotein 32 family member E [Source:HGNC Symbol;Acc:HGNC:16673]	GO:0000812(Swr1 complex);GO:0005515(protein binding);GO:0005634(nucleus);GO:0005737(cytoplasm);GO:0006325(chromatin organization);GO:0006457(protein folding);GO:0019212(phosphatase inhibitor activity);GO:0031410(cytoplasmic vesicle);GO:0042393(histone binding);GO:0042981(regulation of apoptotic process);GO:0044183(protein folding chaperone);GO:0140713(histone chaperone activity)	NA	no
ENSG00000117362	APH1A	0.0375615	0.0105976	1	0.12	0.153	aph-1 homolog A, gamma-secretase subunit [Source:HGNC Symbol;Acc:HGNC:29509]	GO:0001656(metanephros development);GO:0005515(protein binding);GO:0005769(early endosome);GO:0005783(endoplasmic reticulum);GO:0005789(endoplasmic reticulum membrane);GO:0005794(Golgi apparatus);GO:0005886(plasma membrane);GO:0006509(membrane protein ectodomain proteolysis);GO:0007219(Notch signaling pathway);GO:0007220(Notch receptor processing);GO:0008021(synaptic vesicle);GO:0010008(endosome …	04330(Notch signaling pathway);05010(Alzheimer disease)	no
ENSG00000118292	C1orf54	0.0247567	0.115053	1	0.315	0.378	chromosome 1 open reading frame 54 [Source:HGNC Symbol;Acc:HGNC:26258]	GO:0005576(extracellular region)	NA	no
ENSG00000159208	CIART	-0.0183877	1	1	0.009	0.01	circadian associated repressor of transcription [Source:HGNC Symbol;Acc:HGNC:25200]	GO:0000976(transcription cis-regulatory region binding);GO:0000978(RNA polymerase II cis-regulatory region sequence-specific DNA binding);GO:0005515(protein binding);GO:0005634(nucleus);GO:0016605(PML body);GO:0032922(circadian regulation of gene expression);GO:0045475(locomotor rhythm);GO:0045892(negative regulation of DNA-templated transcription);GO:0048511(rhythmic process);GO:0070888(E-box bi…	NA	no
ENSG00000266472	MRPS21	-0.0570892	0.196121	1	0.241	0.327	mitochondrial ribosomal protein S21 [Source:HGNC Symbol;Acc:HGNC:14046]	GO:0003723(RNA binding);GO:0003735(structural constituent of ribosome);GO:0005739(mitochondrion);GO:0005743(mitochondrial inner membrane);GO:0005763(mitochondrial small ribosomal subunit);GO:0005840(ribosome);GO:0006412(translation);GO:0032543(mitochondrial translation);GO:1990904(ribonucleoprotein complex)	03010(Ribosome)	no
ENSG00000117360	PRPF3	0.199367	0.612212	1	0.046	0.031	pre-mRNA processing factor 3 [Source:HGNC Symbol;Acc:HGNC:17348]	GO:0000244(spliceosomal tri-snRNP complex assembly);GO:0000375(RNA splicing, via transesterification reactions);GO:0000398(mRNA splicing, via spliceosome);GO:0003723(RNA binding);GO:0005515(protein binding);GO:0005634(nucleus);GO:0005654(nucleoplasm);GO:0005681(spliceosomal complex);GO:0005829(cytosol);GO:0006397(mRNA processing);GO:0008380(RNA splicing);GO:0015030(Cajal body);GO:0016607(nuclear …	03040(Spliceosome)	no
ENSG00000163125	RPRD2	-0.0610508	0.489562	1	0.046	0.061	regulation of nuclear pre-mRNA domain containing 2 [Source:HGNC Symbol;Acc:HGNC:29039]	GO:0000993(RNA polymerase II complex binding);GO:0005654(nucleoplasm);GO:0016591(RNA polymerase II, holoenzyme);GO:0031124(mRNA 3'-end processing);GO:0097550(transcription preinitiation complex)	NA	no
ENSG00000143374	TARS2	0.0451579	0.371397	1	0.009	0.02	threonyl-tRNA synthetase 2, mitochondrial [Source:HGNC Symbol;Acc:HGNC:30740]	GO:0000166(nucleotide binding);GO:0002161(aminoacyl-tRNA editing activity);GO:0004812(aminoacyl-tRNA ligase activity);GO:0004829(threonine-tRNA ligase activity);GO:0005515(protein binding);GO:0005524(ATP binding);GO:0005575(cellular_component);GO:0005737(cytoplasm);GO:0005739(mitochondrion);GO:0005759(mitochondrial matrix);GO:0006412(translation);GO:0006418(tRNA aminoacylation for protein transla…	00970(Aminoacyl-tRNA biosynthesis)	no
ENSG00000143369	ECM1	0.0424828	1	1	0.019	0.01	extracellular matrix protein 1 [Source:HGNC Symbol;Acc:HGNC:3153]	GO:0001503(ossification);GO:0001525(angiogenesis);GO:0001938(positive regulation of endothelial cell proliferation);GO:0001960(negative regulation of cytokine-mediated signaling pathway);GO:0002020(protease binding);GO:0002063(chondrocyte development);GO:0002828(regulation of type 2 immune response);GO:0003416(endochondral bone growth);GO:0005134(interleukin-2 receptor binding);GO:0005201(extrace…	NA	no
ENSG00000228126	FALEC	-0.0359953	0.684804	1	0	0.01	focally amplified long non-coding RNA in epithelial cancer [Source:HGNC Symbol;Acc:HGNC:43713]	NA	NA	no
ENSG00000143382	ADAMTSL4	0.121257	0.730569	1	0.009	0	ADAMTS like 4 [Source:HGNC Symbol;Acc:HGNC:19706]	GO:0002020(protease binding);GO:0002064(epithelial cell development);GO:0005515(protein binding);GO:0005576(extracellular region);GO:0005614(interstitial matrix);GO:0005788(endoplasmic reticulum lumen);GO:0006915(apoptotic process);GO:0030198(extracellular matrix organization);GO:0031012(extracellular matrix);GO:0042802(identical protein binding);GO:0043065(positive regulation of apoptotic proces…	NA	no
ENSG00000143384	MCL1	0.624329	0.00537155	1	0.324	0.265	MCL1 apoptosis regulator, BCL2 family member [Source:HGNC Symbol;Acc:HGNC:6943]	GO:0001709(cell fate determination);GO:0001836(release of cytochrome c from mitochondria);GO:0005515(protein binding);GO:0005634(nucleus);GO:0005654(nucleoplasm);GO:0005737(cytoplasm);GO:0005739(mitochondrion);GO:0005741(mitochondrial outer membrane);GO:0005829(cytosol);GO:0006915(apoptotic process);GO:0006974(cellular response to DNA damage stimulus);GO:0008053(mitochondrial fusion);GO:0008320(p…	04151(PI3K-Akt signaling pathway);04210(Apoptosis);04630(JAK-STAT signaling pathway);05206(MicroRNAs in cancer)	yes
ENSG00000143420	ENSA	-0.202891	0.0161453	1	0.074	0.173	endosulfine alpha [Source:HGNC Symbol;Acc:HGNC:3360]	GO:0000086(G2/M transition of mitotic cell cycle);GO:0000278(mitotic cell cycle);GO:0004864(protein phosphatase inhibitor activity);GO:0005102(signaling receptor binding);GO:0005515(protein binding);GO:0005654(nucleoplasm);GO:0005737(cytoplasm);GO:0007049(cell cycle);GO:0007584(response to nutrient);GO:0008200(ion channel inhibitor activity);GO:0019212(phosphatase inhibitor activity);GO:0019870(p…	NA	no
ENSG00000143457	GOLPH3L	-0.167166	0.00630556	1	0.009	0.071	golgi phosphoprotein 3 like [Source:HGNC Symbol;Acc:HGNC:24882]	GO:0000139(Golgi membrane);GO:0005515(protein binding);GO:0005794(Golgi apparatus);GO:0005802(trans-Golgi network);GO:0005829(cytosol);GO:0006890(retrograde vesicle-mediated transport, Golgi to endoplasmic reticulum);GO:0007030(Golgi organization);GO:0008289(lipid binding);GO:0016020(membrane);GO:0031985(Golgi cisterna);GO:0032580(Golgi cisterna membrane);GO:0032588(trans-Golgi network membrane);…	NA	no
ENSG00000163131	CTSS	-0.158028	0.0935724	1	0.028	0.082	cathepsin S [Source:HGNC Symbol;Acc:HGNC:2545]	GO:0001968(fibronectin binding);GO:0002224(toll-like receptor signaling pathway);GO:0002250(adaptive immune response);GO:0004197(cysteine-type endopeptidase activity);GO:0004252(serine-type endopeptidase activity);GO:0005518(collagen binding);GO:0005576(extracellular region);GO:0005615(extracellular space);GO:0005764(lysosome);GO:0005770(late endosome);GO:0006508(proteolysis);GO:0006915(apoptotic…	04142(Lysosome);04145(Phagosome);04210(Apoptosis);04612(Antigen processing and presentation);05152(Tuberculosis)	no
ENSG00000143387	CTSK	-0.0827276	0.764905	1	0.019	0.031	cathepsin K [Source:HGNC Symbol;Acc:HGNC:2536]	GO:0000422(autophagy of mitochondrion);GO:0001957(intramembranous ossification);GO:0001968(fibronectin binding);GO:0004197(cysteine-type endopeptidase activity);GO:0004252(serine-type endopeptidase activity);GO:0005515(protein binding);GO:0005518(collagen binding);GO:0005576(extracellular region);GO:0005615(extracellular space);GO:0005654(nucleoplasm);GO:0005764(lysosome);GO:0005886(plasma membra…	04142(Lysosome);04210(Apoptosis);04380(Osteoclast differentiation);04620(Toll-like receptor signaling pathway);05323(Rheumatoid arthritis)	no
ENSG00000143437	ARNT	-0.139877	0.905219	1	0.028	0.051	aryl hydrocarbon receptor nuclear translocator [Source:HGNC Symbol;Acc:HGNC:700]	GO:0000785(chromatin);GO:0000978(RNA polymerase II cis-regulatory region sequence-specific DNA binding);GO:0000981(DNA-binding transcription factor activity, RNA polymerase II-specific);GO:0000987(cis-regulatory region sequence-specific DNA binding);GO:0001666(response to hypoxia);GO:0001892(embryonic placenta development);GO:0001938(positive regulation of endothelial cell proliferation);GO:00036…	04066(HIF-1 signaling pathway);04934(Cushing syndrome);05200(Pathways in cancer);05204(Chemical carcinogenesis);05211(Renal cell carcinoma)	no
ENSG00000143379	SETDB1	-0.0514267	0.0136075	1	0.028	0.061	SET domain bifurcated histone lysine methyltransferase 1 [Source:HGNC Symbol;Acc:HGNC:10761]	GO:0003677(DNA binding);GO:0003682(chromatin binding);GO:0005515(protein binding);GO:0005634(nucleus);GO:0005654(nucleoplasm);GO:0005694(chromosome);GO:0005737(cytoplasm);GO:0006325(chromatin organization);GO:0006338(chromatin remodeling);GO:0008168(methyltransferase activity);GO:0008270(zinc ion binding);GO:0010629(negative regulation of gene expression);GO:0016740(transferase activity);GO:00180…	00310(Lysine degradation);01100(Metabolic pathways);04550(Signaling pathways regulating pluripotency of stem cells)	no
ENSG00000143418	CERS2	-0.154841	0.466357	1	0.037	0.082	ceramide synthase 2 [Source:HGNC Symbol;Acc:HGNC:14076]	GO:0003677(DNA binding);GO:0005515(protein binding);GO:0005634(nucleus);GO:0005783(endoplasmic reticulum);GO:0005789(endoplasmic reticulum membrane);GO:0006629(lipid metabolic process);GO:0006665(sphingolipid metabolic process);GO:0010626(negative regulation of Schwann cell proliferation);GO:0016020(membrane);GO:0016410(N-acyltransferase activity);GO:0016740(transferase activity);GO:0019216(regul…	00600(Sphingolipid metabolism);01100(Metabolic pathways);04071(Sphingolipid signaling pathway)	no
ENSG00000143409	MINDY1	-0.0405254	0.304346	1	0.019	0.01	MINDY lysine 48 deubiquitinase 1 [Source:HGNC Symbol;Acc:HGNC:25648]	GO:0004843(cysteine-type deubiquitinase activity);GO:0005515(protein binding);GO:0005654(nucleoplasm);GO:0006508(proteolysis);GO:0008150(biological_process);GO:0008233(peptidase activity);GO:0008234(cysteine-type peptidase activity);GO:0016604(nuclear body);GO:0016787(hydrolase activity);GO:0016807(cysteine-type carboxypeptidase activity);GO:0036435(K48-linked polyubiquitin modification-dependent…	NA	no
ENSG00000143363	PRUNE1	0.114075	0.314869	1	0.019	0.01	prune exopolyphosphatase 1 [Source:HGNC Symbol;Acc:HGNC:13420]	GO:0004309(exopolyphosphatase activity);GO:0004427(inorganic diphosphate phosphatase activity);GO:0005515(protein binding);GO:0005634(nucleus);GO:0005737(cytoplasm);GO:0005829(cytosol);GO:0005925(focal adhesion);GO:0015631(tubulin binding);GO:0016462(pyrophosphatase activity);GO:0016787(hydrolase activity);GO:0016791(phosphatase activity);GO:0031113(regulation of microtubule polymerization);GO:00…	00230(Purine metabolism);01100(Metabolic pathways)	no
ENSG00000163141	BNIPL	-0.0353648	0.712421	1	0.009	0.031	BCL2 interacting protein like [Source:HGNC Symbol;Acc:HGNC:16976]	GO:0005515(protein binding);GO:0005634(nucleus);GO:0005737(cytoplasm);GO:0005829(cytosol);GO:0006915(apoptotic process);GO:0008285(negative regulation of cell population proliferation);GO:0040009(regulation of growth rate);GO:0042802(identical protein binding)	NA	no
ENSG00000143443	C1orf56	-0.499553	0.0571232	1	0.093	0.184	chromosome 1 open reading frame 56 [Source:HGNC Symbol;Acc:HGNC:26045]	GO:0003674(molecular_function);GO:0005515(protein binding);GO:0005575(cellular_component);GO:0005576(extracellular region);GO:0042127(regulation of cell population proliferation)	NA	no
ENSG00000197622	CDC42SE1	-0.170437	0.77735	1	0.157	0.163	CDC42 small effector 1 [Source:HGNC Symbol;Acc:HGNC:17719]	GO:0005095(GTPase inhibitor activity);GO:0005737(cytoplasm);GO:0005856(cytoskeleton);GO:0005886(plasma membrane);GO:0006909(phagocytosis);GO:0007165(signal transduction);GO:0008360(regulation of cell shape);GO:0016020(membrane);GO:0030054(cell junction);GO:0031267(small GTPase binding);GO:0035023(regulation of Rho protein signal transduction)	NA	no
ENSG00000213190	MLLT11	0.0404174	0.730569	1	0.009	0	MLLT11 transcription factor 7 cofactor [Source:HGNC Symbol;Acc:HGNC:16997]	GO:0003674(molecular_function);GO:0005515(protein binding);GO:0005634(nucleus);GO:0005654(nucleoplasm);GO:0005737(cytoplasm);GO:0005815(microtubule organizing center);GO:0005829(cytosol);GO:0005856(cytoskeleton);GO:0043065(positive regulation of apoptotic process);GO:0045893(positive regulation of DNA-templated transcription);GO:0051901(positive regulation of mitochondrial depolarization);GO:0090…	NA	no
ENSG00000143458	GABPB2	0.0157024	0.0942385	1	0.009	0.041	GA binding protein transcription factor subunit beta 2 [Source:HGNC Symbol;Acc:HGNC:28441]	GO:0000976(transcription cis-regulatory region binding);GO:0005515(protein binding);GO:0005634(nucleus);GO:0042802(identical protein binding);GO:0045944(positive regulation of transcription by RNA polymerase II)	NA	no
ENSG00000143434	SEMA6C	0.164214	0.536926	1	0.046	0.041	semaphorin 6C [Source:HGNC Symbol;Acc:HGNC:10740]	GO:0001755(neural crest cell migration);GO:0005515(protein binding);GO:0005737(cytoplasm);GO:0005886(plasma membrane);GO:0007399(nervous system development);GO:0007411(axon guidance);GO:0009986(cell surface);GO:0016020(membrane);GO:0030154(cell differentiation);GO:0030215(semaphorin receptor binding);GO:0030335(positive regulation of cell migration);GO:0030517(negative regulation of axon extensio…	04360(Axon guidance)	no
ENSG00000163156	SCNM1	-0.352348	0.0674603	1	0.046	0.092	sodium channel modifier 1 [Source:HGNC Symbol;Acc:HGNC:23136]	GO:0000380(alternative mRNA splicing, via spliceosome);GO:0005515(protein binding);GO:0005634(nucleus);GO:0005654(nucleoplasm);GO:0005681(spliceosomal complex);GO:0006397(mRNA processing);GO:0008380(RNA splicing);GO:0016607(nuclear speck);GO:0019899(enzyme binding);GO:0046872(metal ion binding)	NA	no
ENSG00000163159	VPS72	0.187597	0.21281	1	0.028	0.031	vacuolar protein sorting 72 homolog [Source:HGNC Symbol;Acc:HGNC:11644]	GO:0000122(negative regulation of transcription by RNA polymerase II);GO:0000786(nucleosome);GO:0003677(DNA binding);GO:0005515(protein binding);GO:0005634(nucleus);GO:0005654(nucleoplasm);GO:0006325(chromatin organization);GO:0006338(chromatin remodeling);GO:0006355(regulation of DNA-templated transcription);GO:0016573(histone acetylation);GO:0016607(nuclear speck);GO:0032991(protein-containing …	NA	no
ENSG00000143398	PIP5K1A	0.196788	0.0190943	1	0.046	0.051	phosphatidylinositol-4-phosphate 5-kinase type 1 alpha [Source:HGNC Symbol;Acc:HGNC:8994]	GO:0000166(nucleotide binding);GO:0000285(1-phosphatidylinositol-3-phosphate 5-kinase activity);GO:0001726(ruffle);GO:0005515(protein binding);GO:0005524(ATP binding);GO:0005634(nucleus);GO:0005654(nucleoplasm);GO:0005737(cytoplasm);GO:0005829(cytosol);GO:0005847(mRNA cleavage and polyadenylation specificity factor complex);GO:0005886(plasma membrane);GO:0005925(focal adhesion);GO:0006629(lipid m…	00562(Inositol phosphate metabolism);01100(Metabolic pathways);04070(Phosphatidylinositol signaling system);04072(Phospholipase D signaling pathway);04144(Endocytosis);04510(Focal adhesion);04666(Fc gamma R-mediated phagocytosis);04810(Regulation of actin cytoskeleton);05135(Yersinia infection);05231(Choline metabolism in cancer)	no
ENSG00000159352	PSMD4	0.0170437	0.716462	1	0.139	0.163	proteasome 26S subunit ubiquitin receptor, non-ATPase 4 [Source:HGNC Symbol;Acc:HGNC:9561]	GO:0000502(proteasome complex);GO:0003723(RNA binding);GO:0005515(protein binding);GO:0005634(nucleus);GO:0005654(nucleoplasm);GO:0005829(cytosol);GO:0006511(ubiquitin-dependent protein catabolic process);GO:0008540(proteasome regulatory particle, base subcomplex);GO:0022624(proteasome accessory complex);GO:0031593(polyubiquitin modification-dependent protein binding);GO:0042802(identical protein…	03050(Proteasome);05010(Alzheimer disease);05012(Parkinson disease);05014(Amyotrophic lateral sclerosis);05016(Huntington disease);05017(Spinocerebellar ataxia);05020(Prion disease);05022(Pathways of neurodegeneration - multiple diseases);05169(Epstein-Barr virus infection)	no
	AL391069.2	-0.102416	0.684804	1	0	0.01	NA	NA	NA	no
ENSG00000143393	PI4KB	0.0415367	0.562182	1	0.046	0.061	phosphatidylinositol 4-kinase beta [Source:HGNC Symbol;Acc:HGNC:8984]	GO:0000139(Golgi membrane);GO:0000166(nucleotide binding);GO:0004430(1-phosphatidylinositol 4-kinase activity);GO:0005515(protein binding);GO:0005524(ATP binding);GO:0005737(cytoplasm);GO:0005739(mitochondrion);GO:0005741(mitochondrial outer membrane);GO:0005768(endosome);GO:0005783(endoplasmic reticulum);GO:0005794(Golgi apparatus);GO:0005829(cytosol);GO:0006629(lipid metabolic process);GO:00066…	00562(Inositol phosphate metabolism);01100(Metabolic pathways);04070(Phosphatidylinositol signaling system)	no
ENSG00000143390	RFX5	0.0134931	0.316806	1	0.037	0.051	regulatory factor X5 [Source:HGNC Symbol;Acc:HGNC:9986]	GO:0000122(negative regulation of transcription by RNA polymerase II);GO:0000785(chromatin);GO:0000977(RNA polymerase II transcription regulatory region sequence-specific DNA binding);GO:0000978(RNA polymerase II cis-regulatory region sequence-specific DNA binding);GO:0000981(DNA-binding transcription factor activity, RNA polymerase II-specific);GO:0001228(DNA-binding transcription activator acti…	04612(Antigen processing and presentation);05152(Tuberculosis);05340(Primary immunodeficiency)	no
	AL391069.3	-0.138468	0.00492296	1	0.019	0.031	NA	NA	NA	no
ENSG00000143416	SELENBP1	-0.116507	0.393001	1	0	0.02	selenium binding protein 1 [Source:HGNC Symbol;Acc:HGNC:10719]	GO:0001650(fibrillar center);GO:0005515(protein binding);GO:0005615(extracellular space);GO:0005634(nucleus);GO:0005730(nucleolus);GO:0005737(cytoplasm);GO:0005829(cytosol);GO:0008430(selenium binding);GO:0015031(protein transport);GO:0016020(membrane);GO:0016491(oxidoreductase activity);GO:0018549(methanethiol oxidase activity);GO:0070062(extracellular exosome)	00920(Sulfur metabolism);01100(Metabolic pathways)	no
ENSG00000159377	PSMB4	-0.0685592	0.216943	1	0.111	0.143	proteasome 20S subunit beta 4 [Source:HGNC Symbol;Acc:HGNC:9541]	GO:0000502(proteasome complex);GO:0001530(lipopolysaccharide binding);GO:0002862(negative regulation of inflammatory response to antigenic stimulus);GO:0005515(protein binding);GO:0005634(nucleus);GO:0005654(nucleoplasm);GO:0005737(cytoplasm);GO:0005739(mitochondrion);GO:0005829(cytosol);GO:0005839(proteasome core complex);GO:0019774(proteasome core complex, beta-subunit complex);GO:0036064(cilia…	03050(Proteasome);05010(Alzheimer disease);05012(Parkinson disease);05014(Amyotrophic lateral sclerosis);05016(Huntington disease);05017(Spinocerebellar ataxia);05020(Prion disease);05022(Pathways of neurodegeneration - multiple diseases)	no
ENSG00000143442	POGZ	0.0372594	0.0476084	1	0.102	0.143	pogo transposable element derived with ZNF domain [Source:HGNC Symbol;Acc:HGNC:18801]	GO:0000724(double-strand break repair via homologous recombination);GO:0000785(chromatin);GO:0003676(nucleic acid binding);GO:0003677(DNA binding);GO:0005515(protein binding);GO:0005634(nucleus);GO:0005654(nucleoplasm);GO:0005694(chromosome);GO:0005737(cytoplasm);GO:0005829(cytosol);GO:0006281(DNA repair);GO:0006310(DNA recombination);GO:0006974(cellular response to DNA damage stimulus);GO:000704…	NA	no
ENSG00000143367	TUFT1	0.114204	0.730569	1	0.009	0	tuftelin 1 [Source:HGNC Symbol;Acc:HGNC:12422]	GO:0005515(protein binding);GO:0005576(extracellular region);GO:0005737(cytoplasm);GO:0030282(bone mineralization);GO:0030345(structural constituent of tooth enamel);GO:0031214(biomineral tissue development);GO:0035556(intracellular signal transduction);GO:0042476(odontogenesis)	NA	no
ENSG00000143376	SNX27	0.275879	0.293097	1	0.074	0.051	sorting nexin 27 [Source:HGNC Symbol;Acc:HGNC:20073]	GO:0001770(establishment of natural killer cell polarity);GO:0001772(immunological synapse);GO:0005515(protein binding);GO:0005737(cytoplasm);GO:0005768(endosome);GO:0005769(early endosome);GO:0005829(cytosol);GO:0005856(cytoskeleton);GO:0006886(intracellular protein transport);GO:0007165(signal transduction);GO:0008289(lipid binding);GO:0008333(endosome to lysosome transport);GO:0015031(protein …	NA	no
ENSG00000143436	MRPL9	0.0442909	0.957783	1	0.056	0.061	mitochondrial ribosomal protein L9 [Source:HGNC Symbol;Acc:HGNC:14277]	GO:0003723(RNA binding);GO:0003735(structural constituent of ribosome);GO:0005515(protein binding);GO:0005739(mitochondrion);GO:0005743(mitochondrial inner membrane);GO:0005761(mitochondrial ribosome);GO:0005762(mitochondrial large ribosomal subunit);GO:0005840(ribosome);GO:0006412(translation);GO:0032543(mitochondrial translation);GO:1990904(ribonucleoprotein complex)	03010(Ribosome)	no
ENSG00000143450	OAZ3	-0.0703171	0.785959	1	0.009	0.031	ornithine decarboxylase antizyme 3 [Source:HGNC Symbol;Acc:HGNC:8097]	GO:0005515(protein binding);GO:0005634(nucleus);GO:0005654(nucleoplasm);GO:0005737(cytoplasm);GO:0005829(cytosol);GO:0006596(polyamine biosynthetic process);GO:0007283(spermatogenesis);GO:0008073(ornithine decarboxylase inhibitor activity);GO:0045732(positive regulation of protein catabolic process);GO:0072562(blood microparticle);GO:0090316(positive regulation of intracellular protein transport)…	NA	no
ENSG00000159445	THEM4	-0.0917896	1	1	0.009	0.02	thioesterase superfamily member 4 [Source:HGNC Symbol;Acc:HGNC:17947]	GO:0005515(protein binding);GO:0005737(cytoplasm);GO:0005739(mitochondrion);GO:0005743(mitochondrial inner membrane);GO:0005758(mitochondrial intermembrane space);GO:0005759(mitochondrial matrix);GO:0005829(cytosol);GO:0005886(plasma membrane);GO:0006629(lipid metabolic process);GO:0006631(fatty acid metabolic process);GO:0006915(apoptotic process);GO:0016020(membrane);GO:0016290(palmitoyl-CoA hy…	00062(Fatty acid elongation);04151(PI3K-Akt signaling pathway)	no
ENSG00000197747	S100A10	-0.16211	0.0870718	1	0.62	0.765	S100 calcium binding protein A10 [Source:HGNC Symbol;Acc:HGNC:10487]	GO:0001765(membrane raft assembly);GO:0005515(protein binding);GO:0005576(extracellular region);GO:0005615(extracellular space);GO:0005737(cytoplasm);GO:0006900(vesicle budding from membrane);GO:0009986(cell surface);GO:0010756(positive regulation of plasminogen activation);GO:0016363(nuclear matrix);GO:0042789(mRNA transcription by RNA polymerase II);GO:0042803(protein homodimerization activity)…	05132(Salmonella infection)	no
ENSG00000163191	S100A11	-0.237206	0.0551015	1	0.528	0.663	S100 calcium binding protein A11 [Source:HGNC Symbol;Acc:HGNC:10488]	GO:0001726(ruffle);GO:0005509(calcium ion binding);GO:0005515(protein binding);GO:0005576(extracellular region);GO:0005615(extracellular space);GO:0005634(nucleus);GO:0005737(cytoplasm);GO:0005912(adherens junction);GO:0007165(signal transduction);GO:0008156(negative regulation of DNA replication);GO:0008285(negative regulation of cell population proliferation);GO:0014911(positive regulation of s…	NA	no
ENSG00000163220	S100A9	0.653513	0.00740327	1	0.083	0	S100 calcium binding protein A9 [Source:HGNC Symbol;Acc:HGNC:10499]	GO:0002376(immune system process);GO:0002523(leukocyte migration involved in inflammatory response);GO:0002544(chronic inflammatory response);GO:0005509(calcium ion binding);GO:0005515(protein binding);GO:0005576(extracellular region);GO:0005615(extracellular space);GO:0005634(nucleus);GO:0005737(cytoplasm);GO:0005829(cytosol);GO:0005856(cytoskeleton);GO:0005886(plasma membrane);GO:0006914(autoph…	04657(IL-17 signaling pathway)	no
ENSG00000143556	S100A7	0.172999	0.457699	1	0.019	0	S100 calcium binding protein A7 [Source:HGNC Symbol;Acc:HGNC:10497]	GO:0000302(response to reactive oxygen species);GO:0001525(angiogenesis);GO:0005509(calcium ion binding);GO:0005515(protein binding);GO:0005576(extracellular region);GO:0005615(extracellular space);GO:0005634(nucleus);GO:0005737(cytoplasm);GO:0005783(endoplasmic reticulum);GO:0005829(cytosol);GO:0005925(focal adhesion);GO:0008270(zinc ion binding);GO:0008544(epidermis development);GO:0010820(posi…	04657(IL-17 signaling pathway)	no
ENSG00000197956	S100A6	-1.09509	1.14325e-05	0.383425	0.472	0.776	S100 calcium binding protein A6 [Source:HGNC Symbol;Acc:HGNC:10496]	GO:0001726(ruffle);GO:0005509(calcium ion binding);GO:0005515(protein binding);GO:0005523(tropomyosin binding);GO:0005576(extracellular region);GO:0005634(nucleus);GO:0005635(nuclear envelope);GO:0005737(cytoplasm);GO:0005829(cytosol);GO:0005886(plasma membrane);GO:0007165(signal transduction);GO:0007409(axonogenesis);GO:0008270(zinc ion binding);GO:0009898(cytoplasmic side of plasma membrane);GO…	NA	no
ENSG00000196154	S100A4	-0.439978	0.00679544	1	0.037	0.122	S100 calcium binding protein A4 [Source:HGNC Symbol;Acc:HGNC:10494]	GO:0001837(epithelial to mesenchymal transition);GO:0003723(RNA binding);GO:0003779(actin binding);GO:0005509(calcium ion binding);GO:0005515(protein binding);GO:0005576(extracellular region);GO:0005615(extracellular space);GO:0005634(nucleus);GO:0005654(nucleoplasm);GO:0005737(cytoplasm);GO:0005829(cytosol);GO:0042056(chemoattractant activity);GO:0042802(identical protein binding);GO:0043123(pos…	NA	no
ENSG00000188015	S100A3	-0.173824	0.944464	1	0.009	0.031	S100 calcium binding protein A3 [Source:HGNC Symbol;Acc:HGNC:10493]	GO:0005515(protein binding);GO:0005737(cytoplasm);GO:0005794(Golgi apparatus);GO:0005829(cytosol);GO:0005886(plasma membrane);GO:0046872(metal ion binding);GO:0046914(transition metal ion binding)	NA	no
ENSG00000196754	S100A2	-0.0621675	1	1	0.009	0.02	S100 calcium binding protein A2 [Source:HGNC Symbol;Acc:HGNC:10492]	GO:0005509(calcium ion binding);GO:0005515(protein binding);GO:0005575(cellular_component);GO:0042802(identical protein binding);GO:0043542(endothelial cell migration);GO:0046872(metal ion binding);GO:0046914(transition metal ion binding)	NA	no
ENSG00000188643	S100A16	-0.643577	0.0194686	1	0.278	0.459	S100 calcium binding protein A16 [Source:HGNC Symbol;Acc:HGNC:20441]	GO:0003723(RNA binding);GO:0005509(calcium ion binding);GO:0005515(protein binding);GO:0005615(extracellular space);GO:0005634(nucleus);GO:0005730(nucleolus);GO:0005737(cytoplasm);GO:0005829(cytosol);GO:0005886(plasma membrane);GO:0042802(identical protein binding);GO:0042803(protein homodimerization activity);GO:0046872(metal ion binding);GO:0048471(perinuclear region of cytoplasm);GO:0051592(re…	NA	no
ENSG00000189334	S100A14	-0.583025	0.013649	1	0	0.071	S100 calcium binding protein A14 [Source:HGNC Symbol;Acc:HGNC:18901]	GO:0005509(calcium ion binding);GO:0005515(protein binding);GO:0005615(extracellular space);GO:0005737(cytoplasm);GO:0006915(apoptotic process);GO:0032496(response to lipopolysaccharide);GO:0034142(toll-like receptor 4 signaling pathway);GO:0042379(chemokine receptor binding);GO:0042742(defense response to bacterium);GO:0048471(perinuclear region of cytoplasm);GO:0055074(calcium ion homeostasis);…	NA	no
ENSG00000189171	S100A13	-0.106634	0.342074	1	0.231	0.286	S100 calcium binding protein A13 [Source:HGNC Symbol;Acc:HGNC:10490]	GO:0001819(positive regulation of cytokine production);GO:0005507(copper ion binding);GO:0005509(calcium ion binding);GO:0005515(protein binding);GO:0005576(extracellular region);GO:0005615(extracellular space);GO:0005634(nucleus);GO:0005654(nucleoplasm);GO:0005730(nucleolus);GO:0005737(cytoplasm);GO:0005829(cytosol);GO:0005886(plasma membrane);GO:0008270(zinc ion binding);GO:0008284(positive reg…	NA	no
[truncated: 12,488 more rows]
